# Supplementary material for: Mapping PTBP2 binding in human brain identifies SYNGAP1 as a target for therapeutic splice switching
Source: Nat Commun. 2023 May 6;14:2628. doi: 10.1038/s41467-023-38273-3 (PMC10164156; doi:10.1038/s41467-023-38273-3)
Supplement: Supplementary file 3 — Supplementary Data 1 [file 41467_2023_38273_MOESM3_ESM.xlsx]

## Sheet: Sheet1
Supplementary Data 1. Differential gene expression analysis following PTBP2 KD with either Untreated or NegA as the reference condition, as indicated. Log2 fold change shrinkage was applied using the apeglm algorithm.

## Sheet: PTBP2_vs_Unt
Symbol	ensID	baseMean	log2FoldChange	lfcSE	pvalue	padj
7SK	ENSG00000202198	17.6474	0.00246055	0.137922	0.643374	0.779833
A1BG	ENSG00000121410	1065.45	0.0941346	0.0917187	0.179827	0.334845
A1BG-AS1	ENSG00000268895	732.935	-0.136858	0.0814757	0.0430189	0.11411
A2M	ENSG00000175899	14.4123	-0.0411363	0.141032	0.273835
A2M-AS1	ENSG00000245105	32.3604	0.0244982	0.130488	0.614036	0.756841
A2ML1	ENSG00000166535	14.2102	0.0352744	0.140972	0.249098
A3GALT2	ENSG00000184389	4.90063	-0.000297314	0.136156	0.985873
A4GALT	ENSG00000128274	27.5114	0.0298929	0.133098	0.522613	0.683776
AAAS	ENSG00000094914	6163.16	-0.0196222	0.0396642	0.577943	0.729557
AACS	ENSG00000081760	5880.81	0.0552081	0.0427528	0.173273	0.325574
AACSP1	ENSG00000250420	190.325	0.162896	0.142387	0.0663983	0.15906
AADAT	ENSG00000109576	1706.78	-0.202722	0.0569138	0.000115254	0.000839621
AAED1	ENSG00000158122	311.659	0.0916967	0.0941769	0.206993	0.370528
AAGAB	ENSG00000103591	1946.21	-0.0148866	0.0527547	0.765814	0.862838
AAK1	ENSG00000115977	8942.92	0.095016	0.0771329	0.141381	0.280997
AAMDC	ENSG00000087884	744.496	-0.297425	0.0826514	5.08374e-05	0.000418834
AAMP	ENSG00000127837	7689.74	-0.0115104	0.0507618	0.788254	0.877655
AANAT	ENSG00000129673	3.79375	0.0113771	0.137097	0.583471
AAR2	ENSG00000131043	3170.32	0.0287459	0.046956	0.511063	0.673902
AARD	ENSG00000205002	41.4134	0.0213474	0.129866	0.659972	0.791397
AARS	ENSG00000090861	29480.2	0.171134	0.040574	1.20099e-05	0.00011954
AARS2	ENSG00000124608	2333.41	-0.0654766	0.0552164	0.193349	0.352719
AARSD1	ENSG00000266967	2466.48	-0.127877	0.0519763	0.00781352	0.0290808
AASDH	ENSG00000157426	1827.29	-0.119693	0.0662088	0.0405083	0.108878
AASDHPPT	ENSG00000149313	13680	-0.0763354	0.0423792	0.0585824	0.145328
AASS	ENSG00000008311	7409.18	-0.0685662	0.064253	0.218586	0.384951
AATBC	ENSG00000215458	3.39077	-0.00171761	0.136772	0.920126
AATF	ENSG00000275700	4103.43	0.0739017	0.0475288	0.09654	0.21213
AATK	ENSG00000181409	3067.4	0.0976256	0.0540672	0.0508541	0.130325
AATK-AS1	ENSG00000225180	13.3927	0.0188047	0.13506	0.590619
AB015752.3	ENSG00000254180	3.24785	-0.0233244	0.139764	0.188498
AB019441.29	ENSG00000225200	1.6203	0.0041574	0.137589	0.693551
ABALON	ENSG00000281376	1.68424	0.00519375	0.137425	0.721034
ABAT	ENSG00000183044	17175.2	-0.0418968	0.0438045	0.28626	0.463721
ABC13-47488600E17.1	ENSG00000283199	9.66796	-0.0182198	0.13623	0.542131
ABC7-42404400C24.1	ENSG00000277758	53.2403	0.0308465	0.128804	0.568124	0.722598
ABCA1	ENSG00000165029	577.468	0.20515	0.0974915	0.00899708	0.0325613
ABCA10	ENSG00000154263	12.4889	-0.0201644	0.136642	0.498652
ABCA11P	ENSG00000251595	503.02	-0.340543	0.0963273	5.24589e-05	0.000429194
ABCA12	ENSG00000144452	61.3163	0.00489639	0.122113	0.932697	0.963497
ABCA13	ENSG00000179869	58.3927	0.367782	0.339001	0.0117607	0.0403953
ABCA17P	ENSG00000238098	32.5754	0.136026	0.21994	0.0403297	0.108468
ABCA2	ENSG00000107331	15554.4	0.141432	0.0472788	0.00139057	0.00695023
ABCA3	ENSG00000167972	13271.8	0.0404816	0.0452932	0.388364	0.56651
ABCA4	ENSG00000198691	17.6836	0.094631	0.186057	0.00729167	0.0275126
ABCA5	ENSG00000154265	887.502	0.0870068	0.0652832	0.132814	0.268644
ABCA6	ENSG00000154262	13.5599	-0.0696655	0.161613	0.0209245
ABCA7	ENSG00000064687	4133.57	0.344976	0.0674427	4.12733e-08	8.019e-07
ABCA8	ENSG00000141338	50.2432	-0.048419	0.13469	0.380889	0.559378
ABCA9	ENSG00000154258	2.5745	-0.00311619	0.137545	0.788283
ABCB1	ENSG00000085563	40.1366	0.139681	0.204962	0.0637927	0.154686
ABCB10	ENSG00000135776	2514.36	-0.121563	0.0448395	0.00403393	0.0168689
ABCB11	ENSG00000073734	25.9119	-0.0347159	0.134541	0.457403	0.628018
ABCB4	ENSG00000005471	72.8573	-0.444437	0.260657	0.00449859	0.0184636
ABCB6	ENSG00000115657	2932.72	0.210473	0.0496304	7.13285e-06	7.50927e-05
ABCB7	ENSG00000131269	3310.71	-0.282972	0.066979	4.29015e-06	4.85132e-05
ABCB8	ENSG00000197150	2278.83	0.00303769	0.0478184	0.94627	0.971105
ABCB9	ENSG00000150967	2152.63	0.155375	0.045979	0.000358354	0.00220425
ABCC1	ENSG00000103222	2082.51	0.104802	0.0684831	0.0784881	0.181006
ABCC10	ENSG00000124574	1757.73	0.165878	0.0629719	0.00332084	0.0144384
ABCC11	ENSG00000121270	26.9625	0.0376079	0.136553	0.398338	0.575999
ABCC12	ENSG00000140798	1.22869	0.0114806	0.138398	0.194214
ABCC2	ENSG00000023839	59.4393	-0.0691167	0.143266	0.244928	0.417782
ABCC3	ENSG00000108846	5.66797	0.0213536	0.138984	0.274534
ABCC4	ENSG00000125257	2788.42	-0.284782	0.0561153	6.37886e-08	1.16279e-06
ABCC5	ENSG00000114770	6056.42	0.0802086	0.0477752	0.0740471	0.173037
ABCC6	ENSG00000091262	14.5729	0.0092467	0.134487	0.770731
ABCC6P1	ENSG00000256340	10.3947	-0.0286497	0.138089	0.379401
ABCC6P2	ENSG00000255277	3.09798	-0.0118519	0.137379	0.538055
ABCC8	ENSG00000006071	428.613	0.2027	0.11269	0.0174076	0.0554428
ABCC9	ENSG00000069431	65.0681	0.0372615	0.122439	0.555047	0.711557
ABCD1	ENSG00000101986	722.647	-0.0118615	0.0696583	0.841809	0.911654
ABCD2	ENSG00000173208	1960.12	-0.113824	0.0637584	0.0480171	0.124494
ABCD3	ENSG00000117528	7233.83	-0.0621888	0.0488902	0.161607	0.309624
ABCD4	ENSG00000119688	4183.3	0.160533	0.0550859	0.00163495	0.00797136
ABCE1	ENSG00000164163	10301.4	-0.113023	0.0493729	0.0139434	0.0464542
ABCF1	ENSG00000204574	9279.07	0.049399	0.047245	0.274718	0.451202
ABCF2	ENSG00000033050	3427.57	0.114059	0.0708757	0.0625236	0.152543
ABCF2P1	ENSG00000242159	4.58781	-0.00300166	0.136162	0.890895
ABCF3	ENSG00000161204	3048.33	0.142787	0.0605186	0.00945803	0.0339653
ABCG1	ENSG00000160179	660.958	0.171932	0.0886959	0.0190857	0.0596044
ABCG2	ENSG00000118777	1.638	-0.00904604	0.138113	0.316411
ABCG4	ENSG00000172350	941.689	0.156696	0.0748511	0.0155673	0.0506917
ABCG8	ENSG00000143921	1.04021	-0.0024544	0.137844	0.786353
ABHD1	ENSG00000143994	14.0707	0.00112906	0.13338	0.977191
ABHD10	ENSG00000144827	5333.56	-0.0722764	0.0511379	0.121619	0.251886
ABHD11	ENSG00000106077	583.807	0.0129137	0.0780424	0.840562	0.91078
ABHD12	ENSG00000100997	4065.48	0.0734911	0.0350408	0.0292553	0.0839932
ABHD13	ENSG00000139826	3032.34	-0.101351	0.0569029	0.047777	0.124027
ABHD14A	ENSG00000248487	1760.48	0.0446081	0.0553396	0.380893	0.559378
ABHD14A-ACY1	ENSG00000114786	145.426	0.0774544	0.135763	0.263396	0.438363
ABHD14B	ENSG00000114779	379.654	-0.387602	0.120178	0.000117729	0.000852311
ABHD15	ENSG00000168792	418.642	-0.0171947	0.0836975	0.795654	0.883061
ABHD16A	ENSG00000204427	5092.06	0.0185625	0.0357972	0.571745	0.72499
ABHD17A	ENSG00000129968	9036.14	0.0548284	0.0428132	0.176081	0.329122
ABHD17AP1	ENSG00000198658	1.33784	-0.00149182	0.137419	0.904007
ABHD17B	ENSG00000107362	3865.94	-0.0935644	0.0402109	0.0141868	0.0470805
ABHD17C	ENSG00000136379	3886.68	0.140213	0.0503043	0.00292482	0.0130645
ABHD18	ENSG00000164074	2029.47	-0.0857146	0.0614525	0.120983	0.25096
ABHD2	ENSG00000140526	10069.1	0.0530982	0.0526247	0.283861	0.46124
ABHD3	ENSG00000158201	1701.56	-0.057987	0.054865	0.256446	0.430836
ABHD4	ENSG00000100439	2204.34	0.103964	0.059518	0.0528713	0.134347
ABHD5	ENSG00000011198	1656.26	-0.0919003	0.0693275	0.126484	0.259251
ABHD6	ENSG00000163686	6844.59	0.0459994	0.0409287	0.251584	0.425047
ABHD8	ENSG00000127220	5312.37	0.142147	0.0518915	0.00316085	0.0138986
ABI1	ENSG00000136754	4066.49	-0.0533032	0.036219	0.12752	0.26084
ABI2	ENSG00000138443	37065	-0.0317277	0.0467944	0.467084	0.636718
ABI3	ENSG00000108798	5.02845	-0.00136305	0.135964	0.948893
ABI3BP	ENSG00000154175	24.8868	0.0862963	0.169364	0.0653914	0.157454
ABL1	ENSG00000097007	17046.2	0.139384	0.0381594	0.000122779	0.000881367
ABL2	ENSG00000143322	7710.07	0.0861467	0.052524	0.0777496	0.179637
ABLIM1	ENSG00000099204	4009	0.16774	0.0561989	0.00113779	0.00588922
ABLIM2	ENSG00000163995	536.973	-0.0229058	0.0800324	0.72544	0.836234
ABLIM3	ENSG00000173210	2272.13	0.292458	0.0649068	1.12466e-06	1.506e-05
ABO	ENSG00000175164	4.21488	0.0106309	0.137879	0.439127
ABR	ENSG00000159842	31961.2	0.0216084	0.0391786	0.565434	0.720357
ABRA	ENSG00000174429	0.849418	0.0136862	0.138785	0.110253
ABRACL	ENSG00000146386	5510.87	0.0436557	0.0485539	0.33596	0.515251
ABT1	ENSG00000146109	2440.17	-0.1496	0.052157	0.00197286	0.00935155
ABT1P1	ENSG00000250496	1.39787	0.0147483	0.138893	0.110405
ABTB1	ENSG00000114626	1745.04	0.0323928	0.0516353	0.500026	0.664432
ABTB2	ENSG00000166016	4616.07	0.0614434	0.0631171	0.272964	0.448942
AC000035.3	ENSG00000282816	25.2021	-0.0345364	0.136282	0.421247	0.595524
AC000068.10	ENSG00000273212	33.6653	0.041396	0.133003	0.433783	0.606931
AC000068.5	ENSG00000185065	213.089	-0.0288827	0.103042	0.668955	0.797339
AC000068.9	ENSG00000273300	28.3143	0.00164951	0.127777	0.973971	0.98621
AC000095.9	ENSG00000270393	3.25028	-0.000687693	0.136838	0.973893
AC000120.7	ENSG00000243107	20.2662	-0.0300119	0.136767	0.426797	0.600724
AC000123.2	ENSG00000280347	198.476	-0.118971	0.131566	0.139949	0.278804
AC000123.3	ENSG00000279265	22.5858	0.0800731	0.162549	0.0925918	0.205437
AC000403.4	ENSG00000278727	14.2682	0.0132133	0.133882	0.711357
AC001226.7	ENSG00000274898	2.952	-0.0213667	0.139344	0.222887
AC002056.3	ENSG00000213683	2.65196	0.0117009	0.13782	0.456646
AC002115.5	ENSG00000224910	1.29783	0.00948028	0.138	0.399449
AC002116.7	ENSG00000267698	8.2086	0.013772	0.136349	0.618377
AC002116.8	ENSG00000248101	72.7707	-0.0176337	0.125666	0.743917	0.848803
AC002117.1	ENSG00000224505	16.8621	-0.00987018	0.132404	0.79802	0.88465
AC002127.4	ENSG00000233420	4.13109	0.0338713	0.14271	0.0983693
AC002310.11	ENSG00000261459	74.6825	-0.00908132	0.135849	0.725888	0.836487
AC002310.12	ENSG00000235560	224.277	0.115332	0.114342	0.142597	0.282718
AC002310.14	ENSG00000278922	16.4255	-0.0434287	0.14043	0.298665	0.4775
AC002310.7	ENSG00000239791	13.453	-0.0201311	0.135185	0.564414
AC002368.4	ENSG00000237741	0.8559	-0.00720617	0.137974	0.39934
AC002398.9	ENSG00000188223	280.248	-0.00900334	0.10597	0.893983	0.941118
AC002451.3	ENSG00000231170	8.40301	0.0340878	0.142576	0.111772
AC002454.1	ENSG00000237819	3.37362	-0.00851624	0.137048	0.648502
AC002456.2	ENSG00000223969	28.6493	-0.0211077	0.133521	0.600067	0.746345
AC002467.7	ENSG00000241764	195.526	0.104262	0.139673	0.176141	0.329147
AC002480.3	ENSG00000232759	1.37813	0.00517856	0.137678	0.634722
AC002519.8	ENSG00000259810	1.06487	0.0139895	0.138807	0.114846
AC002550.5	ENSG00000261312	0.853849	-0.00329339	0.137749	0.703178
AC002550.6	ENSG00000276571	23.5292	0.0642556	0.149051	0.186329	0.343551
AC002984.2	ENSG00000267005	0.821959	-0.00327495	0.137816	0.670041
AC002985.3	ENSG00000268193	12.5074	0.0254434	0.137858	0.420492
AC003002.6	ENSG00000269533	76.2587	-0.0344983	0.122373	0.573591	0.726661
AC003005.2	ENSG00000268266	7.47098	-0.0152739	0.136531	0.56314
AC003005.4	ENSG00000268107	369.784	0.0609844	0.0895635	0.378119	0.556886
AC003006.7	ENSG00000269026	77.4244	-0.100292	0.152583	0.162089	0.310195
AC003075.4	ENSG00000237773	5.07102	-0.00441753	0.13648	0.82758
AC003090.1	ENSG00000223561	4.84324	-0.00633769	0.136286	0.777837
AC003092.1	ENSG00000236453	1.55894	-0.00414628	0.137425	0.747908
AC003104.1	ENSG00000236194	7.76542	-0.0264979	0.137957	0.391142
AC003682.16	ENSG00000268392	6.77387	-0.00583082	0.136196	0.796549
AC003682.17	ENSG00000269097	2.24584	0.0091793	0.137918	0.443535
AC003991.3	ENSG00000228113	1.4693	-0.0181771	0.139453	0.0651643
AC004019.10	ENSG00000229492	11.5973	0.00252071	0.134015	0.933493
AC004019.13	ENSG00000236754	3.24001	-0.0264511	0.140985	0.0815003
AC004053.1	ENSG00000245384	7.9956	0.00385901	0.135656	0.881836
AC004057.1	ENSG00000196656	8626.89	-0.160732	0.058653	0.00245124	0.0112515
AC004067.5	ENSG00000273447	11.9462	-0.0235002	0.135876	0.503123
AC004069.2	ENSG00000251259	3.98378	-0.0182835	0.13816	0.379098
AC004076.5	ENSG00000276449	273.175	0.00292321	0.0978103	0.966456	0.982053
AC004076.7	ENSG00000268533	2.05794	0.0138772	0.138472	0.266415
AC004076.9	ENSG00000268163	4.22437	0.00590147	0.137143	0.72623
AC004156.3	ENSG00000267666	6.64959	-0.00500661	0.135801	0.841312
AC004158.3	ENSG00000260664	3247.83	0.0264284	0.0591312	0.620542	0.761971
AC004221.2	ENSG00000267778	9.88569	0.0331047	0.140014	0.287657
AC004231.2	ENSG00000234477	1.29232	0.0142742	0.138782	0.15017
AC004381.6	ENSG00000005189	1391.97	0.0709432	0.068541	0.232328	0.40305
AC004383.3	ENSG00000226107	5.24087	-0.00123997	0.136146	0.962215
AC004448.2	ENSG00000227078	23.9584	0.02003	0.13226	0.643698	0.779972
AC004449.6	ENSG00000261204	1.10352	0.00252314	0.137728	0.751061
AC004453.8	ENSG00000146677	4.04275	-0.00901785	0.136816	0.658274
AC004461.4	ENSG00000237347	1.69693	-0.00116282	0.137388	0.929605
AC004471.10	ENSG00000272682	2.76589	0.000783405	0.136955	0.962937
AC004471.9	ENSG00000223461	3.89891	-0.00639656	0.136494	0.762078
AC004490.1	ENSG00000267122	1.09004	0.00314188	0.13748	0.801268
AC004538.3	ENSG00000230333	6.32185	-0.0255838	0.13909	0.300641
AC004540.4	ENSG00000225792	229.035	-0.258612	0.129229	0.00687059	0.0262269
AC004540.5	ENSG00000214870	570.536	-0.0761306	0.0910329	0.282982	0.460214
AC004549.6	ENSG00000229893	1.3476	-0.00125496	0.13752	0.912295
AC004603.4	ENSG00000225877	1.38358	0.00158089	0.137555	0.879457
AC004623.3	ENSG00000279488	1.78443	-0.00124282	0.1373	0.920539
AC004692.5	ENSG00000213717	0.812728	0.00940945	0.138306	0.245017
AC004862.6	ENSG00000232667	4.07884	-0.00305241	0.136919	0.844734
AC004895.4	ENSG00000231704	2.45524	0.0145864	0.138288	0.338097
AC004951.5	ENSG00000239556	7.66431	0.00466116	0.135766	0.8503
AC004951.6	ENSG00000228434	71.5127	-0.278425	0.344713	0.0196032	0.0608529
AC004967.7	ENSG00000243554	3.11642	-0.0163321	0.138097	0.37738
AC004980.7	ENSG00000205485	243.838	-0.0277418	0.111408	0.679755	0.804647
AC004980.9	ENSG00000230305	1.63531	0.00128026	0.137611	0.898325
AC004985.12	ENSG00000241057	14.3776	0.0302975	0.138128	0.378294
AC004987.9	ENSG00000233225	1.32351	0.00492812	0.137565	0.691942
AC005009.1	ENSG00000231255	2.14608	-0.00523856	0.137358	0.722023
AC005009.2	ENSG00000233073	73.2207	-0.158472	0.197038	0.0654247	0.157454
AC005014.5	ENSG00000224280	8.93845	0.0122935	0.134878	0.699037
AC005037.3	ENSG00000183308	2.57055	-0.00451353	0.137123	0.776142
AC005042.2	ENSG00000227331	1.36826	0.000384337	0.137489	0.975649
AC005062.2	ENSG00000243004	19.4384	0.0367249	0.139818	0.311327	0.489998
AC005076.5	ENSG00000224046	36.5219	-0.0114427	0.128395	0.810677	0.892418
AC005077.14	ENSG00000230882	8.41847	0.0406088	0.143926	0.142503
AC005077.7	ENSG00000224273	1.09393	0.00413289	0.137754	0.661267
AC005083.1	ENSG00000233834	1.8178	-0.00179799	0.137424	0.88265
AC005152.3	ENSG00000228639	2.23942	-0.00351361	0.137565	0.763778
AC005154.6	ENSG00000196295	3979.21	0.133994	0.0557747	0.00864868	0.0315528
AC005154.7	ENSG00000244480	133.529	-0.102952	0.142026	0.175297	0.328018
AC005220.3	ENSG00000236352	3.20224	0.00244966	0.136591	0.902114
AC005237.4	ENSG00000225521	1.89322	0.00792358	0.137562	0.580101
AC005251.3	ENSG00000219451	0.886112	0.00374111	0.137736	0.684427
AC005253.2	ENSG00000268030	30.1971	-0.0052277	0.128645	0.90981	0.949818
AC005300.5	ENSG00000236325	0.836379	-0.00482358	0.13784	0.616558
AC005301.9	ENSG00000283633	29.8477	0.0453363	0.136629	0.371815	0.550871
AC005306.3	ENSG00000267283	52.3101	0.22685	0.310145	0.0274934	0.0799336
AC005329.7	ENSG00000248015	555.524	0.0138907	0.101251	0.841411	0.911382
AC005339.2	ENSG00000268565	1.44276	-0.00914051	0.138125	0.30564
AC005355.3	ENSG00000280420	5.1337	0.00273187	0.13608	0.905775
AC005363.11	ENSG00000277602	5.08833	0.019504	0.138426	0.34712
AC005487.2	ENSG00000225647	21.4894	-0.00480291	0.130399	0.908758	0.949304
AC005498.3	ENSG00000267421	5.32473	-0.0119966	0.13641	0.640968
AC005498.4	ENSG00000267224	2.38823	-0.015017	0.138291	0.339107
AC005519.4	ENSG00000258559	280.316	0.13906	0.126867	0.0945453	0.2089
AC005523.2	ENSG00000269604	2.82641	0.00198387	0.137161	0.893322
AC005523.3	ENSG00000268536	1.86389	0.00577989	0.13739	0.695149
AC005532.5	ENSG00000230825	9.91437	0.00878671	0.135499	0.748145
AC005534.8	ENSG00000224903	39.6005	-0.00195202	0.125568	0.967897	0.982735
AC005537.2	ENSG00000232006	2.26062	-0.0268893	0.141178	0.0654242
AC005538.3	ENSG00000279809	137.743	-0.00137344	0.137001	0.925443	0.959108
AC005540.3	ENSG00000235852	11.5946	0.00475684	0.134233	0.88108
AC005546.2	ENSG00000266897	0.90391	-0.00521462	0.137826	0.56477
AC005562.1	ENSG00000214719	1821.77	-0.0556703	0.0491191	0.225027	0.393169
AC005578.3	ENSG00000280247	2.68918	0.00344473	0.136783	0.854359
AC005592.1	ENSG00000236714	57.2581	-1.49196	0.251899	1.78138e-10	5.55391e-09
AC005592.2	ENSG00000231185	18.6725	-0.83767	0.608602	0.00378264	0.0160087
AC005592.3	ENSG00000261757	8.82218	-0.0671514	0.159634	0.028341
AC005593.2	ENSG00000279584	7.39396	0.00481895	0.13491	0.870091
AC005606.14	ENSG00000261790	77.1541	0.0441934	0.123904	0.489418	0.655624
AC005609.16	ENSG00000279726	258.352	-0.00636304	0.0962614	0.924561	0.958603
AC005609.17	ENSG00000278901	3.1827	-0.00782453	0.137088	0.664918
AC005609.18	ENSG00000278915	58.1058	-0.010975	0.121708	0.841658	0.911578
AC005609.19	ENSG00000278907	6.05193	0.0313812	0.140959	0.20911
AC005609.20	ENSG00000278946	14.005	-0.00360052	0.132192	0.923081
AC005614.3	ENSG00000269296	9.18841	-0.00768697	0.134569	0.802549
AC005614.5	ENSG00000269749	4.26824	0.00652956	0.137617	0.619113
AC005618.6	ENSG00000272070	151.164	-0.00491866	0.107433	0.932879	0.963578
AC005624.2	ENSG00000267201	1.42252	-0.000707266	0.137489	0.95847
AC005682.5	ENSG00000228649	20.8148	0.0371205	0.136594	0.407742	0.584332
AC005740.6	ENSG00000271871	12.3973	0.00417323	0.133829	0.899421
AC005752.10	ENSG00000277795	14.7217	0.104618	0.191389	0.0294731
AC005753.1	ENSG00000278925	5.18018	0.0170173	0.137498	0.465355
AC005754.8	ENSG00000272108	399.998	0.113408	0.112974	0.150091	0.29379
AC005775.2	ENSG00000266933	7.51621	0.036271	0.141813	0.210436
AC005776.1	ENSG00000270802	6.59553	-0.0117037	0.136636	0.616775
AC005785.2	ENSG00000268189	9.87459	-0.0290379	0.14015	0.22985
AC005785.5	ENSG00000279203	14.2977	0.00275696	0.132895	0.913259
AC005786.6	ENSG00000279590	1.8715	0.0105444	0.13786	0.452398
AC005786.7	ENSG00000267436	46.2045	0.0380549	0.130511	0.483039	0.650424
AC005822.1	ENSG00000235554	9.68132	0.0318308	0.138685	0.352909
AC005932.1	ENSG00000269019	7.63418	-0.0303235	0.139695	0.290431
AC005943.2	ENSG00000267059	2347.31	-0.151876	0.0641678	0.00816363	0.0301308
AC005944.2	ENSG00000267469	8.78043	0.0336113	0.141767	0.176206
AC006011.4	ENSG00000244563	85.4152	0.0038151	0.137574	0.749541	0.852464
AC006014.7	ENSG00000242073	77.5163	0.00133089	0.120166	0.983276	0.991265
AC006042.8	ENSG00000233264	73.6241	0.287843	0.264309	0.0187962	0.0589457
AC006077.3	ENSG00000279799	24.1754	0.00222138	0.131591	0.956117	0.977008
AC006116.12	ENSG00000267192	0.941063	-0.0065714	0.137944	0.432876
AC006116.13	ENSG00000266932	1.69665	-0.00298283	0.13737	0.821036
AC006116.15	ENSG00000267429	4.2809	-0.0166537	0.137926	0.411139
AC006116.17	ENSG00000267549	12.2003	-0.0390958	0.140452	0.290472
AC006116.19	ENSG00000267298	1.99041	-0.0101357	0.137668	0.501877
AC006116.22	ENSG00000266907	15.3316	-0.0095551	0.13281	0.808495
AC006145.4	ENSG00000223770	4.02279	0.0112335	0.137323	0.547014
AC006160.5	ENSG00000249502	11.1222	-0.00156548	0.133845	0.957571
AC006195.2	ENSG00000238090	1.72688	-0.00655143	0.137554	0.625474
AC006262.6	ENSG00000268460	43.487	0.0706938	0.14451	0.235924	0.407193
AC006277.2	ENSG00000253392	91.6372	0.028882	0.116187	0.648716	0.784007
AC006372.4	ENSG00000234210	3.41472	0.0114991	0.137402	0.5392
AC006372.6	ENSG00000233191	1.60776	0.00990852	0.137805	0.476973
AC006373.1	ENSG00000235431	4.56292	-0.0100964	0.136383	0.668514
AC006380.3	ENSG00000231418	2.60155	-0.00308562	0.137009	0.851699
AC006460.2	ENSG00000228509	0.888311	0.00172747	0.137721	0.802697
AC006486.10	ENSG00000279539	6.60095	0.0143706	0.136741	0.564711
AC006486.9	ENSG00000268643	32.6319	-0.0652203	0.150478	0.166958	0.317148
AC006538.1	ENSG00000261342	272.604	0.135341	0.122368	0.102164	0.221604
AC006538.4	ENSG00000267001	116.96	-0.0147906	0.111545	0.821657	0.898839
AC006538.8	ENSG00000276097	0.935329	0.00839758	0.138085	0.309469
AC006547.8	ENSG00000243762	1.60842	0.0115575	0.138157	0.355373
AC006942.4	ENSG00000269194	35.8933	0.00783816	0.125828	0.880607	0.934318
AC006946.15	ENSG00000235478	14.0626	0.0243121	0.135354	0.519343
AC006946.16	ENSG00000273203	14.6875	0.0719955	0.160564	0.0610184
AC006946.17	ENSG00000273442	0.978303	0.00885578	0.138043	0.380525
AC006978.6	ENSG00000235859	650.724	0.0534599	0.0750759	0.408441	0.584658
AC006994.3	ENSG00000279317	21.8528	-0.0567294	0.146848	0.189922	0.34805
AC007000.10	ENSG00000225726	1.46521	0.0078759	0.137828	0.493464
AC007009.1	ENSG00000244239	1.97041	0.00514735	0.137549	0.686986
AC007036.4	ENSG00000230751	11.5301	-0.0102694	0.13434	0.751053
AC007036.5	ENSG00000251660	79.9217	0.197684	0.234846	0.0415023	0.110957
AC007038.7	ENSG00000229127	35.5866	-0.086831	0.158199	0.146359	0.288364
AC007040.11	ENSG00000258881	17.0511	-0.0221717	0.138657	0.308782	0.487395
AC007064.24	ENSG00000237689	3.55783	-0.00647187	0.136484	0.759748
AC007106.1	ENSG00000251410	1.30107	0.00753924	0.137743	0.540088
AC007131.1	ENSG00000222030	6.8507	-0.0480509	0.147688	0.080563
AC007191.4	ENSG00000279407	391.031	-0.00164904	0.083921	0.979308	0.989354
AC007192.4	ENSG00000268173	458.048	0.02167	0.135703	0.527806	0.688489
AC007193.6	ENSG00000267922	2.75409	0.00847649	0.137145	0.638111
AC007228.11	ENSG00000269696	66.5464	-0.0857614	0.145833	0.205697	0.368918
AC007229.3	ENSG00000267544	12.9414	-0.0383785	0.140557	0.285865
AC007238.1	ENSG00000231043	1.24323	0.00326388	0.137564	0.768967
AC007246.3	ENSG00000231312	925.527	-0.0149979	0.0861646	0.824159	0.900338
AC007255.8	ENSG00000223813	35.9647	-0.00859819	0.126329	0.864833	0.925548
AC007256.5	ENSG00000213090	3.72999	-0.0138177	0.137465	0.495972
AC007285.6	ENSG00000227014	26.618	-0.0357442	0.133962	0.463352	0.63326
AC007292.3	ENSG00000269318	9.38227	0.00749789	0.134629	0.807948
AC007292.6	ENSG00000267980	32.429	-0.034886	0.130233	0.522947	0.683877
AC007292.7	ENSG00000269425	29.3257	-0.0306706	0.131413	0.538976	0.697633
AC007318.5	ENSG00000172974	14.9176	-0.0159629	0.133112	0.680447
AC007319.1	ENSG00000224063	2.28781	0.0107708	0.138014	0.388974
AC007326.10	ENSG00000280418	2.04806	0.00468105	0.137472	0.722503
AC007365.3	ENSG00000226756	2.05318	-0.0048295	0.137576	0.689349
AC007381.3	ENSG00000228590	2.64875	0.0128741	0.138256	0.316413
AC007383.3	ENSG00000227946	191.855	0.00271294	0.0962771	0.970786	0.984465
AC007386.2	ENSG00000237638	125.893	-0.115047	0.137384	0.150436	0.294279
AC007386.3	ENSG00000227394	13.4916	0.0321291	0.138037	0.38006
AC007405.4	ENSG00000234350	17.4003	0.028981	0.134838	0.491513	0.65708
AC007405.6	ENSG00000239467	96.7637	0.0379015	0.122509	0.549145	0.706255
AC007405.8	ENSG00000235934	15.8862	0.0369996	0.13964	0.317442	0.496391
AC007563.5	ENSG00000236886	3.73943	-0.00512645	0.136657	0.795893
AC007566.10	ENSG00000244055	1543.43	0.407827	0.182092	0.00181951	0.00873526
AC007620.3	ENSG00000242539	19.3937	0.00995352	0.131263	0.816793	0.895834
AC007682.1	ENSG00000231918	1.44047	0.0021553	0.137589	0.833698
AC007743.1	ENSG00000233251	9.2627	-0.00556717	0.134737	0.850166
AC007773.2	ENSG00000267213	10.0528	-0.0348491	0.139665	0.311856
AC007787.3	ENSG00000279044	26.8217	-0.00568572	0.128675	0.902362	0.945741
AC007792.1	ENSG00000280103	1.27593	-0.00963463	0.138073	0.371356
AC007879.2	ENSG00000234902	1.77581	0.00411579	0.137403	0.757279
AC007879.4	ENSG00000225916	2.63251	0.00204218	0.137156	0.891143
AC007879.5	ENSG00000223725	1.89035	-0.00153077	0.137256	0.912224
AC007879.7	ENSG00000229647	1.44761	0.000936332	0.137427	0.932334
AC007880.1	ENSG00000234572	1.10482	-0.00141016	0.137612	0.888933
AC007950.2	ENSG00000276651	3.48544	-0.0069757	0.137027	0.687588
AC007952.5	ENSG00000228157	1.09354	0.00492962	0.137752	0.615576
AC007969.5	ENSG00000233762	29.2204	0.0241262	0.133018	0.579514	0.730851
AC008060.7	ENSG00000218672	3.9934	0.000587134	0.136599	0.975262
AC008063.2	ENSG00000230918	1.37719	0.00544865	0.137616	0.652641
AC008069.1	ENSG00000223536	47.5423	0.176957	0.273473	0.0319758	0.0903135
AC008074.3	ENSG00000223935	10.3044	-0.00226699	0.136006	0.918878
AC008079.10	ENSG00000280007	5.80727	-0.0462886	0.147953	0.0374174
AC008088.4	ENSG00000260907	12.3669	-0.0669284	0.157316	0.0645481
AC008132.15	ENSG00000182824	1.17565	0.00630862	0.137765	0.552429
AC008269.2	ENSG00000229321	36.0273	0.0280078	0.130434	0.578156	0.729574
AC008522.1	ENSG00000279232	6.98446	0.0214032	0.138055	0.391926
AC008697.1	ENSG00000249738	3.62892	0.0121482	0.138142	0.349183
AC008746.12	ENSG00000267838	46.171	0.0432915	0.130722	0.450992	0.622001
AC008746.3	ENSG00000227407	2.89906	0.00532324	0.137178	0.747812
AC008937.2	ENSG00000237705	6.20041	0.0275345	0.139364	0.30908
AC008982.2	ENSG00000269688	9.6383	-0.0188254	0.136323	0.531014
AC009005.2	ENSG00000267751	238.523	-0.0211361	0.095665	0.757817	0.858193
AC009014.3	ENSG00000271824	1.40262	0.0121129	0.138304	0.291051
AC009052.12	ENSG00000260345	2.08038	0.013795	0.138295	0.322124
AC009120.11	ENSG00000275236	5.868	-0.00334288	0.135527	0.893849
AC009120.3	ENSG00000239763	41.5208	-0.00499485	0.129579	0.909792	0.949818
AC009120.4	ENSG00000261404	3.74848	0.00697265	0.137218	0.666574
AC009120.5	ENSG00000260884	1.40875	-0.0203594	0.139735	0.0870892
AC009120.6	ENSG00000259972	607.26	0.0126325	0.0981456	0.855203	0.920695
AC009133.12	ENSG00000238045	130.053	0.0120337	0.116169	0.852594	0.918961
AC009133.15	ENSG00000259952	21.0389	-0.00298371	0.131763	0.937571	0.96644
AC009133.21	ENSG00000275857	8.70695	-0.0117686	0.135307	0.695005
AC009133.23	ENSG00000280893	2603.76	-0.0420246	0.0490154	0.35742	0.53628
AC009166.5	ENSG00000261238	2.09291	-0.0198232	0.139356	0.176472
AC009166.7	ENSG00000280344	83.0745	-0.00853988	0.11515	0.891595	0.940234
AC009228.1	ENSG00000242628	169.537	-0.294411	0.386357	0.0172983	0.0551608
AC009245.3	ENSG00000230383	9.13258	-0.0164686	0.135913	0.581427
AC009264.1	ENSG00000234352	2.96478	-0.0018352	0.136991	0.909315
AC009299.2	ENSG00000235724	2.50594	0.00923548	0.137706	0.515207
AC009299.3	ENSG00000227403	1.50254	0.0179754	0.139294	0.100056
AC009299.5	ENSG00000232320	2.07611	0.0159261	0.138933	0.160217
AC009303.2	ENSG00000279227	127.127	0.150123	0.144845	0.084177	0.191211
AC009303.3	ENSG00000224967	0.852838	-0.0109121	0.138395	0.170087
AC009312.1	ENSG00000238207	7.81302	0.0204436	0.138569	0.318635
AC009403.2	ENSG00000216895	114.208	0.0104365	0.115437	0.87113	0.928604
AC009404.2	ENSG00000236255	286.608	0.118836	0.109774	0.127782	0.261162
AC009473.1	ENSG00000234141	5.7992	0.0167895	0.136898	0.515127
AC009487.4	ENSG00000224076	0.952208	-0.00199018	0.137641	0.836939
AC009487.5	ENSG00000251621	116.605	0.201434	0.204796	0.0423632	0.112708
AC009487.6	ENSG00000226121	48.0135	-0.0316046	0.130782	0.539744	0.697996
AC009501.4	ENSG00000231609	147.247	-0.144332	0.163337	0.0898304	0.200866
AC009506.1	ENSG00000224152	210.468	0.0103795	0.0956292	0.881085	0.934476
AC009784.3	ENSG00000232053	1.35381	-0.00823541	0.138001	0.402686
AC009948.5	ENSG00000223960	690.38	0.211035	0.109318	0.0123517	0.0421451
AC009948.7	ENSG00000238082	15.9674	-0.0215129	0.134137	0.581174	0.731782
AC009950.2	ENSG00000225963	5.62462	-0.0213365	0.138228	0.372293
AC009955.8	ENSG00000228973	1.51365	0.00964435	0.137939	0.43177
AC009961.2	ENSG00000230783	2.99213	-0.00322997	0.137227	0.827405
AC009961.3	ENSG00000226266	55.1342	-0.0313841	0.126194	0.595851	0.743169
AC009967.3	ENSG00000214369	12.5896	0.0667761	0.155971	0.087995
AC010091.1	ENSG00000233491	0.890894	0.000640153	0.137681	0.92735
AC010136.2	ENSG00000223923	6.94212	0.0176783	0.137725	0.433672
AC010226.4	ENSG00000249249	6.55339	-0.00272228	0.136069	0.898492
AC010468.1	ENSG00000214784	9.98553	-0.0296364	0.138861	0.335871
AC010504.2	ENSG00000267219	8.07809	-0.00573719	0.135007	0.839223
AC010547.9	ENSG00000261611	163.006	-0.318028	0.204905	0.00979525	0.0349739
AC010642.1	ENSG00000267216	283.252	0.0463709	0.100724	0.504685	0.668514
AC010646.3	ENSG00000269095	1.3354	0.00102731	0.137518	0.929635
AC010729.1	ENSG00000242540	5.10018	-0.0283131	0.140025	0.25871
AC010729.2	ENSG00000236106	95.7565	0.00940057	0.111798	0.890489	0.939181
AC010731.4	ENSG00000235118	2.20583	0.0145305	0.1385	0.256716
AC010733.5	ENSG00000232713	2.01769	-0.0032945	0.137546	0.775871
AC010745.2	ENSG00000228876	1.39992	-0.0112387	0.138368	0.231471
AC010761.6	ENSG00000265073	2.53749	-0.0208338	0.139167	0.247828
AC010761.8	ENSG00000264577	0.936466	-0.00667118	0.137959	0.442887
AC010883.5	ENSG00000234936	13.9372	-0.0408016	0.141526	0.256505
AC010884.1	ENSG00000224509	0.75206	0.00546765	0.137863	0.548682
AC010890.1	ENSG00000226953	54.7135	0.016627	0.12447	0.766331	0.863108
AC010894.3	ENSG00000226853	50.3038	0.0316499	0.126384	0.582947	0.73327
AC010900.2	ENSG00000232479	4.6657	0.0016406	0.136469	0.936932
AC010975.1	ENSG00000229385	27.7915	-0.0445039	0.136424	0.375947	0.554959
AC010980.2	ENSG00000237732	30.2954	0.0155546	0.127393	0.761615	0.860791
AC011239.2	ENSG00000279526	1.6097	0.000651792	0.137261	0.959159
AC011330.13	ENSG00000275601	19.41	-0.0190316	0.131502	0.665519	0.794956
AC011330.5	ENSG00000249839	299.131	-0.216719	0.153284	0.0265826	0.0776736
AC011530.4	ENSG00000268434	11.828	0.0295764	0.137702	0.39819
AC011738.4	ENSG00000231638	4.0435	0.00448436	0.136615	0.812914
AC011747.4	ENSG00000236008	1.86072	0.0083261	0.138064	0.25475
AC011995.1	ENSG00000237720	2.16379	-0.00568141	0.137443	0.682261
AC012065.5	ENSG00000233416	5.61584	0.00431041	0.135754	0.863623
AC012066.1	ENSG00000213197	0.910218	0.00383993	0.137697	0.709416
AC012074.2	ENSG00000235072	72.7937	0.0221251	0.122432	0.702747	0.821132
AC012075.2	ENSG00000235519	0.954444	0.00429525	0.137853	0.537237
AC012123.1	ENSG00000228835	16.3915	-0.0198288	0.134227	0.584048	0.734172
AC012146.7	ENSG00000234327	460.498	0.226192	0.0987452	0.00517375	0.0207443
AC012314.8	ENSG00000237017	10.4511	-0.00706242	0.134508	0.818433
AC012354.6	ENSG00000225156	27.8422	-0.00656755	0.129675	0.881838	0.934633
AC012358.7	ENSG00000203327	10.6081	-0.0312242	0.138701	0.352289
AC012358.8	ENSG00000240401	2.99998	0.0105253	0.137362	0.562983
AC012360.4	ENSG00000235319	10.2054	-0.0229382	0.136992	0.45724
AC012360.6	ENSG00000238273	2.55015	-0.0100507	0.137381	0.56892
AC012363.4	ENSG00000224789	2.38682	0.000287787	0.137075	0.978306
AC012442.5	ENSG00000243389	22.6137	0.018971	0.131149	0.679578	0.804489
AC012442.6	ENSG00000228251	4.43236	-0.0231801	0.138988	0.29623
AC012499.1	ENSG00000229941	9.04463	0.0289141	0.13935	0.294634
AC012501.3	ENSG00000242575	1.36617	-0.000535233	0.137751	0.918856
AC012507.3	ENSG00000232520	52.0934	-0.0863598	0.150793	0.182727	0.338755
AC012507.4	ENSG00000230385	3.56644	0.0269388	0.140258	0.201274
AC013275.2	ENSG00000231013	1.35672	0.00529106	0.137691	0.542249
AC013460.1	ENSG00000229727	264.278	-0.119408	0.11276	0.128798	0.262719
AC013461.1	ENSG00000091436	2848.74	-0.0676056	0.0537249	0.171964	0.323998
AC013463.2	ENSG00000236283	2.97265	0.00962143	0.137778	0.468595
AC013472.3	ENSG00000205500	5.26191	0.0284843	0.140861	0.151251
AC013727.1	ENSG00000232597	1.55672	0.0093104	0.137878	0.454593
AC015691.13	ENSG00000239920	15.1671	-0.0311208	0.139102	0.32932
AC015849.13	ENSG00000270894	3.74028	0.0146436	0.137442	0.499581
AC015849.16	ENSG00000270977	83.6233	-0.0689971	0.150099	0.181764	0.33754
AC015849.2	ENSG00000270240	1.50891	0.00646014	0.13772	0.572348
AC015933.2	ENSG00000227279	8.12486	-0.0179276	0.136876	0.504597
AC015971.2	ENSG00000228363	1.7881	-0.0100807	0.137822	0.460487
AC015987.1	ENSG00000224746	2.34707	-0.0115417	0.13787	0.440502
AC016629.3	ENSG00000269600	2.3355	0.00979311	0.137831	0.46299
AC016700.2	ENSG00000233060	1.45065	0.00349879	0.137312	0.806744
AC016700.5	ENSG00000231327	12.6918	-0.00645047	0.134355	0.835899
AC016712.2	ENSG00000235225	1.22816	0.00174351	0.137548	0.873226
AC016717.1	ENSG00000228206	40.4994	-0.0054307	0.126118	0.910459	0.950199
AC016722.3	ENSG00000226548	2.94626	0.017108	0.138377	0.339345
AC016723.4	ENSG00000235335	3.12817	0.00944673	0.137217	0.605363
AC016734.2	ENSG00000228305	1.44183	-0.00154512	0.137481	0.893931
AC016735.2	ENSG00000231826	3.40793	-0.0209633	0.139072	0.257223
AC016738.4	ENSG00000223947	2.74546	0.00311933	0.137016	0.85278
AC016739.2	ENSG00000218175	1.17594	-0.000793679	0.13753	0.943801
AC016745.3	ENSG00000234997	5.94628	-0.00910629	0.136294	0.698182
AC016747.3	ENSG00000212978	710.081	0.0359223	0.0668815	0.539663	0.69794
AC016757.3	ENSG00000186235	89.6117	0.0742507	0.143704	0.235735	0.406987
AC016907.3	ENSG00000233862	10.4173	-0.0311099	0.139628	0.286946
AC016910.1	ENSG00000232377	2.10496	0.00531176	0.137383	0.709444
AC016995.3	ENSG00000231367	1.2137	-0.00660076	0.13778	0.546968
AC017035.2	ENSG00000224442	1.13181	-0.010176	0.13821	0.269086
AC017053.1	ENSG00000234275	3.18881	0.000739624	0.137039	0.969083
AC017060.1	ENSG00000236039	1.06592	0.00499109	0.137837	0.572972
AC017074.2	ENSG00000227359	5.45283	-0.0199012	0.138351	0.35698
AC017079.3	ENSG00000185631	1.99323	0.00211526	0.137336	0.875694
AC017101.10	ENSG00000227227	1.38286	-0.00842318	0.138114	0.341117
AC017104.6	ENSG00000224376	36.0496	-0.567138	0.476467	0.00597604	0.0233264
AC017116.11	ENSG00000239775	6.13069	-0.0082861	0.136993	0.658763
AC018359.1	ENSG00000226320	6.22263	-0.0309444	0.140513	0.23601
AC018442.1	ENSG00000235683	1.22787	-0.00188052	0.137449	0.873986
AC018641.7	ENSG00000226468	11.0438	0.0695984	0.159335	0.0571371
AC018647.3	ENSG00000227544	10.2906	-0.0190897	0.136213	0.535438
AC018685.1	ENSG00000234929	2.97025	0.0145788	0.138673	0.188844
AC018737.3	ENSG00000224655	2.40958	0.00912962	0.137561	0.553585
AC018738.2	ENSG00000237039	0.857066	-0.00495376	0.137847	0.564941
AC018755.16	ENSG00000269388	136.825	0.0448061	0.108274	0.522593	0.683776
AC018755.17	ENSG00000267808	1.22907	0.00710946	0.137621	0.59059
AC018755.18	ENSG00000268500	0.775234	0.00384408	0.137776	0.673808
AC018799.1	ENSG00000225539	3.33102	0.00185579	0.136774	0.847167
AC018804.6	ENSG00000227632	32.2568	0.040748	0.135278	0.40984	0.585901
AC019118.3	ENSG00000236760	1.16636	-0.00127735	0.137626	0.897765
AC019186.1	ENSG00000234584	10.279	0.00701873	0.134397	0.825657
AC020594.5	ENSG00000237133	8.79222	-0.00447682	0.134378	0.880977
AC020951.1	ENSG00000278897	59.6089	-0.640918	0.281951	0.000990384	0.0052221
AC021016.7	ENSG00000230580	0.936767	-0.00678452	0.137857	0.503102
AC021188.4	ENSG00000230747	23.4472	-0.0482716	0.138864	0.323444	0.502568
AC022007.5	ENSG00000206567	80.476	0.0301736	0.121896	0.62501	0.766005
AC022154.7	ENSG00000268093	8.33324	0.00871874	0.135792	0.737938
AC022182.1	ENSG00000254777	1.63539	0.0103799	0.137954	0.422196
AC022182.3	ENSG00000254802	6.68401	0.0259439	0.138507	0.35482
AC022210.2	ENSG00000213399	10.2183	-0.0165531	0.136404	0.556105
AC022819.3	ENSG00000259921	8.44032	0.0322322	0.139987	0.284052
AC024560.2	ENSG00000236833	12.3234	0.0386889	0.141041	0.268954
AC024560.3	ENSG00000214135	1357.46	0.0686533	0.0577672	0.189928	0.34805
AC024592.12	ENSG00000267740	107.913	0.406366	0.22744	0.00449561	0.0184554
AC024704.2	ENSG00000244063	2.62184	0.00740116	0.137272	0.623581
AC025165.8	ENSG00000224713	4.40589	0.0355143	0.142755	0.133436
AC025171.1	ENSG00000215068	12.0973	0.0236366	0.137516	0.425365
AC025335.1	ENSG00000179859	550.125	-0.0470901	0.0705752	0.437391	0.610008
AC026150.6	ENSG00000260784	3.61111	0.0191718	0.139035	0.23508
AC026150.8	ENSG00000260693	15.4356	-0.043259	0.142741	0.228997
AC026202.3	ENSG00000233912	1.55179	0.0094963	0.137809	0.483846
AC026271.5	ENSG00000174977	3.11137	-0.00506997	0.136757	0.83179
AC026471.6	ENSG00000260740	4.25269	0.0323004	0.141887	0.13861
AC026954.6	ENSG00000224647	1.12641	0.00415446	0.137706	0.676135
AC027612.6	ENSG00000143429	246.462	-0.0487494	0.0912991	0.488832	0.655097
AC034220.3	ENSG00000233006	586.814	0.0884496	0.0806928	0.183216	0.339425
AC034228.3	ENSG00000223548	4.52379	-0.0245544	0.139473	0.259242
AC034243.1	ENSG00000253404	2.68144	-0.00303837	0.136927	0.859565
AC037459.4	ENSG00000248235	27.4697	0.0330849	0.139187	0.330681	0.509897
AC046143.3	ENSG00000229334	25.3061	-0.0111286	0.128219	0.817396	0.895954
AC053503.4	ENSG00000229525	14.9309	0.000119943	0.132549	0.998605
AC060834.2	ENSG00000197320	5.98383	-0.0156531	0.137064	0.516137
AC060834.3	ENSG00000234710	188.342	-0.333853	0.149365	0.00252094	0.0115118
AC062017.1	ENSG00000222020	28.7537	-0.0696136	0.149254	0.190857	0.349192
AC062028.1	ENSG00000145063	13.0789	0.0131432	0.134605	0.693134
AC062029.1	ENSG00000234028	186.478	-0.0880517	0.106957	0.238154	0.410136
AC064850.4	ENSG00000235651	7.09823	-0.0126373	0.13577	0.654344
AC064875.2	ENSG00000225649	21.3612	0.0352121	0.137563	0.386779	0.565066
AC067956.1	ENSG00000236451	1.22502	0.00617589	0.137999	0.390748
AC067959.1	ENSG00000233005	0.825057	-0.00462966	0.137794	0.607331
AC067968.3	ENSG00000267144	5.90281	-0.0379968	0.143054	0.153817
AC068057.1	ENSG00000228528	228.727	-0.0824581	0.103778	0.266201	0.441526
AC068134.10	ENSG00000251485	77.7731	-0.127151	0.1757	0.0981	0.214942
AC068282.3	ENSG00000236682	86.6902	0.0604773	0.12966	0.358777	0.537474
AC068490.1	ENSG00000228999	42.9201	0.0428659	0.131599	0.446098	0.617892
AC068492.1	ENSG00000237262	1.60606	-0.00826464	0.137722	0.526539
AC068499.10	ENSG00000268650	5.71851	-0.0339708	0.143386	0.0333296
AC068522.4	ENSG00000242970	0.945222	0.00426454	0.137723	0.667422
AC068533.7	ENSG00000249319	29.368	-0.0138499	0.131386	0.743437	0.848413
AC068535.2	ENSG00000227157	95.0505	0.0844509	0.135471	0.244956	0.417787
AC068831.10	ENSG00000214432	60.3582	-0.0199496	0.122421	0.738919	0.845173
AC068831.15	ENSG00000259661	1.0688	0.00604506	0.137937	0.468427
AC068831.16	ENSG00000278514	5.30476	0.0182963	0.137891	0.413824
AC068831.6	ENSG00000258384	1.08441	0.00120397	0.13757	0.921881
AC069154.4	ENSG00000229326	1.40474	-0.00889858	0.137887	0.456566
AC069257.6	ENSG00000237418	0.902031	-0.00187884	0.137638	0.846582
AC069277.2	ENSG00000189229	12.3614	-0.0754287	0.163975	0.0446852
AC069368.3	ENSG00000249240	61.13	0.0205964	0.129547	0.6787	0.803859
AC069513.4	ENSG00000229178	114.031	0.0847436	0.126514	0.255472	0.429664
AC072052.7	ENSG00000231359	13.2337	0.0631632	0.153479	0.102688
AC072061.2	ENSG00000237251	1.57191	-0.00901218	0.137758	0.485125
AC072062.1	ENSG00000229267	14.5168	-0.0164256	0.135395	0.605201
AC072062.3	ENSG00000227769	1.33561	-0.00944323	0.138089	0.335486
AC073043.1	ENSG00000232732	4.12773	-0.00498436	0.13678	0.797208
AC073052.1	ENSG00000228446	24.4587	0.000654255	0.130168	0.987455	0.993165
AC073063.10	ENSG00000228335	11.5683	0.0364154	0.140356	0.28652
AC073069.2	ENSG00000237260	2.54389	0.00734916	0.137295	0.656609
AC073109.2	ENSG00000235920	14.2751	-0.0168238	0.133582	0.656197
AC073150.6	ENSG00000235574	1.10461	-0.0187619	0.139593	0.0496442
AC073283.4	ENSG00000234690	587.741	-0.0116384	0.0941173	0.795191	0.88295
AC073283.7	ENSG00000225187	1.80891	-0.0144061	0.138289	0.33165
AC073316.1	ENSG00000236708	1.29947	-0.000483201	0.137474	0.966803
AC073321.4	ENSG00000225794	12.4813	-0.032801	0.138594	0.352867
AC073342.12	ENSG00000231840	46.3291	0.0573961	0.13797	0.31162	0.490247
AC073343.13	ENSG00000228010	77.7291	-0.0469387	0.123304	0.469193	0.638384
AC073410.1	ENSG00000236047	33.1152	-0.016844	0.127318	0.741946	0.847186
AC073551.1	ENSG00000235548	1.45178	-0.00497246	0.137617	0.665766
AC073621.2	ENSG00000227158	1.17272	0.00348938	0.137564	0.758947
AC073636.1	ENSG00000227098	2.24994	-0.0182674	0.139076	0.249861
AC073842.19	ENSG00000235077	2.16825	-0.0036208	0.137048	0.82468
AC073934.6	ENSG00000240790	0.82668	0.00563722	0.137925	0.481017
AC073957.15	ENSG00000225146	1.11975	0.00774574	0.137764	0.528542
AC074117.10	ENSG00000234072	714.233	0.113962	0.0739229	0.0703013	0.166056
AC074141.3	ENSG00000283236	356.972	-0.0624579	0.097436	0.381352	0.559831
AC074183.4	ENSG00000232019	1.08564	-0.00892899	0.138117	0.307744
AC074212.5	ENSG00000259605	87.1142	0.04831	0.1218	0.474378	0.642526
AC074212.6	ENSG00000267395	16.8483	0.0310985	0.137554	0.399322	0.576804
AC074286.1	ENSG00000213963	188.622	0.064159	0.111209	0.376547	0.555627
AC074289.1	ENSG00000225889	315.404	-0.0648382	0.0898576	0.368726	0.547864
AC074363.1	ENSG00000228222	13.9772	-0.0133249	0.132951	0.726246
AC074367.1	ENSG00000233716	1.54058	-0.00379701	0.137465	0.764292
AC074391.1	ENSG00000204929	3.6767	-0.0120569	0.137302	0.540097
AC078842.3	ENSG00000228031	18.8186	-0.0766282	0.160142	0.0986442	0.215706
AC078852.1	ENSG00000254094	1.10369	-0.000887286	0.137448	0.937972
AC078852.2	ENSG00000253399	0.959192	-0.000904394	0.137649	0.927069
AC078882.1	ENSG00000244125	1.771	-0.0204122	0.139611	0.130306
AC078941.1	ENSG00000236780	9.95367	0.00837959	0.134169	0.81543
AC079145.4	ENSG00000227210	94.0893	-0.178739	0.181778	0.0554832	0.139631
AC079154.1	ENSG00000228400	37.715	0.344205	0.408774	0.0142627	0.0472707
AC079250.1	ENSG00000230979	8.75857	0.0203866	0.136726	0.494547
AC079305.10	ENSG00000222043	9.44999	0.013176	0.135119	0.673593
AC079305.11	ENSG00000236501	40.7821	-0.0922456	0.163229	0.125503	0.257835
AC079305.8	ENSG00000229337	269.729	0.199631	0.187675	0.0400459	0.1079
AC079354.3	ENSG00000222035	28.8266	0.0735407	0.160341	0.0738288	0.172635
AC079354.5	ENSG00000231903	3.19459	0.0160166	0.138295	0.350586
AC079610.2	ENSG00000196096	5.40362	-0.0217292	0.13812	0.374677
AC079630.2	ENSG00000223914	2.50727	0.0129184	0.138416	0.206536
AC079630.4	ENSG00000225342	3.06807	0.0034082	0.136745	0.85785
AC079776.1	ENSG00000229536	36.5258	0.0403602	0.132844	0.440066	0.611949
AC079776.3	ENSG00000237574	0.8493	0.00456793	0.13778	0.614978
AC079781.7	ENSG00000232032	0.848208	-0.00833706	0.138141	0.269923
AC079781.8	ENSG00000232097	5.92397	-0.0178495	0.137474	0.461149
AC079807.2	ENSG00000233230	28.4841	-0.0302179	0.131506	0.542877	0.700879
AC079807.4	ENSG00000230773	1.52895	-0.00205064	0.137505	0.862739
AC079922.3	ENSG00000237753	195.778	0.220616	0.152836	0.0247419	0.0732148
AC083843.1	ENSG00000259820	691.231	-0.286553	0.0865545	0.000155755	0.00108053
AC083843.2	ENSG00000254028	1.75802	-0.0103801	0.137788	0.470574
AC083843.4	ENSG00000279518	18.9151	-0.00605103	0.132791	0.866017	0.926059
AC083862.6	ENSG00000223500	2.12608	0.0143071	0.138439	0.305208
AC083867.4	ENSG00000225559	11.8423	0.0241457	0.136412	0.481862
AC083873.4	ENSG00000237821	1.41084	0.00235737	0.13759	0.833463
AC083884.8	ENSG00000232729	2.61613	0.00749746	0.137249	0.652475
AC083899.3	ENSG00000204745	90.5398	-0.012222	0.122912	0.829193	0.903352
AC084082.3	ENSG00000253190	1.47678	0.0110526	0.138022	0.396524
AC084219.2	ENSG00000267022	266.191	-0.143008	0.142352	0.0929032	0.206017
AC084219.4	ENSG00000186019	718.222	-0.140787	0.0819646	0.0377883	0.102995
AC084809.2	ENSG00000226377	8.1548	0.0268006	0.138241	0.375264
AC084809.3	ENSG00000236377	1.6332	0.00173857	0.137299	0.900307
AC087294.2	ENSG00000235530	19.3303	-0.0243693	0.133297	0.568216	0.722642
AC087491.2	ENSG00000214546	58.1488	0.153756	0.194115	0.0698738	0.165319
AC090286.2	ENSG00000235672	4.94046	-0.0165274	0.137512	0.469646
AC090505.6	ENSG00000237222	2.28427	0.00299653	0.137067	0.854497
AC090587.4	ENSG00000229368	35.7594	-0.0339209	0.131396	0.512363	0.674795
AC090616.2	ENSG00000214708	4.66325	0.000377396	0.136027	0.984682
AC090945.1	ENSG00000224728	134.369	-0.0818251	0.121836	0.270375	0.446142
AC091633.3	ENSG00000223711	2.0593	0.0119705	0.137844	0.447614
AC091729.9	ENSG00000229043	400.855	-0.00606547	0.0826181	0.929121	0.961055
AC091814.3	ENSG00000231560	25.7872	0.00921825	0.129106	0.843776	0.912909
AC091878.1	ENSG00000215196	493.547	-0.0369127	0.0953103	0.599174	0.745733
AC092159.2	ENSG00000233296	3.52583	0.00956	0.137159	0.614136
AC092162.1	ENSG00000230552	5.36278	-0.0138217	0.137538	0.480094
AC092171.2	ENSG00000188365	14.663	-0.0477279	0.144046	0.212649
AC092171.4	ENSG00000230733	1.04874	0.00430248	0.137678	0.67242
AC092192.1	ENSG00000282535	2.59515	0.00570319	0.137312	0.704293
AC092198.1	ENSG00000223486	1.33237	0.00633425	0.137771	0.555071
AC092295.4	ENSG00000228629	1.02428	-0.00509071	0.137732	0.641566
AC092580.3	ENSG00000230515	2.78832	0.00259454	0.137074	0.872411
AC092580.4	ENSG00000235576	1.72193	-0.00942648	0.137918	0.438539
AC092614.2	ENSG00000227542	20.1924	-0.114372	0.20204	0.0289691	0.0833773
AC092620.2	ENSG00000241772	6.56227	0.0251973	0.139544	0.260938
AC092620.3	ENSG00000237772	1.38963	0.00471018	0.13762	0.684653
AC092652.1	ENSG00000231758	2.00684	-0.0235229	0.140204	0.113023
AC092667.2	ENSG00000230393	31.8158	0.00613372	0.128048	0.898743	0.944142
AC092669.3	ENSG00000232164	3.49259	0.014811	0.137758	0.45236
AC092675.3	ENSG00000222000	14.3757	-0.0346503	0.137771	0.380577
AC092675.4	ENSG00000227987	6.50404	-0.000592367	0.135404	0.977153
AC092835.2	ENSG00000233757	403.342	-0.194998	0.117608	0.0232343	0.0696169
AC093107.7	ENSG00000223718	1.26352	0.00443287	0.137594	0.696904
AC093323.3	ENSG00000170846	2771.54	0.125968	0.0458411	0.00356167	0.0152609
AC093375.1	ENSG00000226383	273.136	-0.130307	0.119919	0.10752	0.230084
AC093382.1	ENSG00000226276	1.06568	-0.00133819	0.137456	0.915579
AC093388.3	ENSG00000233654	58.28	-0.0650332	0.136159	0.303484	0.482427
AC093495.4	ENSG00000228242	18.4182	-0.0527955	0.144994	0.211885	0.376787
AC093609.1	ENSG00000230587	6.4872	-0.0718385	0.164769	0.00736665
AC093620.5	ENSG00000241269	45.7144	-0.102784	0.161777	0.135354	0.271979
AC093627.10	ENSG00000240859	19.0383	0.0997449	0.189336	0.0163908	0.052818
AC093627.12	ENSG00000240093	1.18088	-0.00970641	0.138082	0.359189
AC093627.9	ENSG00000242474	474.178	-0.159053	0.0930261	0.0316307	0.0895017
AC093642.1	ENSG00000280119	206.238	0.152166	0.124046	0.0705904	0.166548
AC093642.3	ENSG00000237940	79.5279	0.000951131	0.112606	0.992528	0.995845
AC093642.5	ENSG00000220804	336.352	0.111639	0.110081	0.149298	0.292544
AC093673.5	ENSG00000232533	95.2352	-0.0150969	0.114377	0.814321	0.894374
AC093802.1	ENSG00000220256	4.42033	0.037781	0.144279	0.0644501
AC093818.1	ENSG00000225205	4.93356	-0.000105849	0.135827	0.994177
AC093838.4	ENSG00000152117	2375.12	0.0500118	0.0539651	0.311324	0.489998
AC093901.1	ENSG00000226856	4.04831	0.00424283	0.136413	0.843054
AC096574.4	ENSG00000225057	1.5648	0.00567813	0.137551	0.668593
AC096649.1	ENSG00000233131	0.982736	-0.00696367	0.138016	0.364187
AC096649.2	ENSG00000229750	1.18781	-0.00212562	0.137472	0.851985
AC096669.2	ENSG00000237880	0.888737	0.0025205	0.137757	0.780345
AC096669.3	ENSG00000224568	17.8572	1.42427	0.55446	0.000385666	0.00235357
AC096670.3	ENSG00000204581	30.0988	0.0303487	0.133748	0.505351	0.669089
AC097359.2	ENSG00000231449	7.11791	0.0114285	0.136656	0.626684
AC097382.5	ENSG00000187904	3.18274	0.012917	0.137464	0.508868
AC097468.7	ENSG00000235024	1.50039	0.00386837	0.137515	0.752101
AC097523.1	ENSG00000233045	4.31325	0.0111644	0.137201	0.574307
AC097662.2	ENSG00000236432	109.82	-0.416331	0.213103	0.00299984	0.0133049
AC097721.1	ENSG00000232915	1.11069	0.0016259	0.137626	0.871258
AC097721.2	ENSG00000228043	15.0284	-0.0105395	0.132368	0.782574
AC097724.3	ENSG00000226833	52.2447	-0.11399	0.178272	0.0936845	0.20749
AC098820.3	ENSG00000232485	3.18993	-0.0100232	0.137289	0.580207
AC098820.4	ENSG00000241520	1.0219	-0.0125385	0.138503	0.20565
AC098823.3	ENSG00000226125	3.37655	0.00420137	0.136701	0.829771
AC098826.5	ENSG00000227745	3.63613	-0.00959619	0.137228	0.59869
AC098973.2	ENSG00000225548	7.01039	0.00205789	0.135278	0.938302
AC099754.1	ENSG00000225386	173.14	-0.533364	0.188785	0.000276556	0.00176165
AC099850.1	ENSG00000224738	22.2976	0.0494979	0.141467	0.281171	0.458349
AC100830.3	ENSG00000259635	15.7905	0.0466766	0.143174	0.235383	0.406456
AC100830.4	ENSG00000265967	18.3074	0.0354369	0.138852	0.345565	0.524719
AC103564.7	ENSG00000229203	42.9888	0.0717253	0.143507	0.24224	0.414832
AC104024.1	ENSG00000230709	0.871595	0.00223456	0.137793	0.746167
AC104134.2	ENSG00000225420	7.08847	-0.0226442	0.137483	0.432437
AC104135.2	ENSG00000236209	16.8263	-0.0608429	0.14963	0.159096	0.306199
AC104389.28	ENSG00000167355	5.59217	-0.0219048	0.138904	0.298746
AC104532.2	ENSG00000267314	13.0035	0.0295594	0.139608	0.293812
AC104534.3	ENSG00000268083	2.36325	0.00543504	0.137578	0.645081
AC104653.1	ENSG00000228857	24.1648	0.0779859	0.15783	0.131654	0.267081
AC104655.3	ENSG00000226508	126.24	-0.0768779	0.12265	0.296246	0.474979
AC104809.2	ENSG00000223991	1.42445	0.00118422	0.137316	0.932539
AC104809.4	ENSG00000233392	1.64182	-0.00722785	0.137739	0.520224
AC104820.2	ENSG00000234663	3.17926	-0.0138797	0.138857	0.0460115
AC105052.1	ENSG00000279168	423.08	0.11439	0.103684	0.133206	0.269226
AC105053.3	ENSG00000229498	3.77261	-0.00560958	0.136837	0.761965
AC105339.1	ENSG00000228141	6.08219	0.0346399	0.142412	0.139854
AC105402.2	ENSG00000228848	1.07505	0.00254929	0.137602	0.813779
AC105402.3	ENSG00000226340	1.38333	-0.00690939	0.137753	0.55271
AC105760.2	ENSG00000227252	268.822	-0.0752322	0.100604	0.310425	0.488997
AC105760.3	ENSG00000124835	0.892343	0.00652535	0.137875	0.501033
AC106869.2	ENSG00000226087	3.91886	-0.0018885	0.136388	0.978635
AC107983.4	ENSG00000227077	1.01336	-0.00905635	0.138045	0.38555
AC108004.2	ENSG00000273172	2.85258	-0.00571472	0.137229	0.715987
AC108025.2	ENSG00000230090	9.66118	-0.0236427	0.139684	0.201667
AC108142.1	ENSG00000177822	120.664	0.0734511	0.118326	0.314381	0.493097
AC108448.2	ENSG00000236710	5.17308	-0.0063212	0.136756	0.747167
AC108488.4	ENSG00000242282	6.13769	0.00837004	0.136635	0.701826
AC109333.10	ENSG00000227495	1.7062	0.00503711	0.137359	0.731907
AC109642.1	ENSG00000235997	28.9342	0.0117148	0.130428	0.791956	0.880882
AC109826.1	ENSG00000226791	0.837817	0.00688663	0.137953	0.43505
AC110299.5	ENSG00000224232	1.70776	-0.0190989	0.139367	0.144645
AC110781.3	ENSG00000176349	3.80973	-0.0105201	0.137018	0.604058
AC113167.1	ENSG00000214942	3.25115	0.0148801	0.138372	0.3025
AC113189.5	ENSG00000233223	615.148	0.051141	0.0819421	0.432893	0.60605
AC113404.1	ENSG00000254893	0.856569	0.00389444	0.13783	0.623329
AC113617.1	ENSG00000228358	340.498	-0.027707	0.0936027	0.686363	0.810048
AC114271.2	ENSG00000274425	534.678	0.162868	0.0841985	0.0200199	0.0618577
AC114730.2	ENSG00000235151	1.58087	0.00526006	0.13733	0.723393
AC114730.8	ENSG00000215692	2.99947	0.0131076	0.137899	0.431485
AC114803.3	ENSG00000230432	1.29273	0.00341812	0.13773	0.734909
AC115617.2	ENSG00000233585	5.81209	0.0256333	0.138635	0.346098
AC116609.2	ENSG00000223751	22.138	0.0127577	0.133064	0.739163	0.845348
AC116614.1	ENSG00000235688	52.6368	-0.0242491	0.123477	0.676687	0.802189
AC118754.4	ENSG00000229782	0.974815	0.00063976	0.137714	0.942673
AC119403.1	ENSG00000266938	1.57346	0.00358404	0.137462	0.776844
AC123023.1	ENSG00000236452	1.02599	-0.00297726	0.13763	0.76414
AC123886.2	ENSG00000231536	9.7559	0.00316284	0.135402	0.907505
AC125421.1	ENSG00000234721	2.67131	-0.00196078	0.136928	0.90768
AC127904.2	ENSG00000230732	74.1913	-0.0603574	0.130742	0.350876	0.529574
AC129492.1	ENSG00000279152	0.860914	-0.000221784	0.137644	0.975817
AC129492.6	ENSG00000214999	333.709	-0.00353366	0.0889967	0.95669	0.977272
AC131056.3	ENSG00000274767	5.86245	-0.00538848	0.136352	0.798551
AC131097.4	ENSG00000216921	7.94576	0.0159365	0.135981	0.589058
AC132008.1	ENSG00000213519	4.06797	0.0238054	0.139343	0.26416
AC133680.1	ENSG00000237838	1.34619	-0.00109042	0.137534	0.918033
AC133785.1	ENSG00000233221	0.847822	0.00048781	0.137658	0.9577
AC135048.13	ENSG00000261487	131.525	0.0167062	0.109758	0.805501	0.8893
AC136289.1	ENSG00000224479	3.73904	0.00169987	0.136495	0.932032
AC137723.5	ENSG00000235296	18.2832	0.0149428	0.133518	0.691381	0.813597
AC137932.4	ENSG00000268218	25.1467	-0.0231645	0.1333	0.578054	0.729557
AC137932.5	ENSG00000260279	69.3326	-0.408185	0.290392	0.00749483	0.0281325
AC137934.1	ENSG00000260923	101.62	0.0933671	0.14777	0.185506	0.342577
AC138035.1	ENSG00000250765	9.36154	-0.00769431	0.136781	0.699303
AC138035.2	ENSG00000238035	409.172	0.0753257	0.106033	0.298387	0.477137
AC138430.4	ENSG00000267629	18.4997	-0.00690595	0.137325	0.663073	0.793428
AC138647.1	ENSG00000226490	8.61721	-0.0191638	0.135971	0.538187
AC138969.4	ENSG00000183889	9987.31	0.245449	0.0865457	0.000931667	0.00496169
AC139099.4	ENSG00000262898	9.37626	0.0189748	0.136732	0.509153
AC139099.5	ENSG00000262094	2.59505	0.00143112	0.13749	0.893959
AC139100.3	ENSG00000267251	12.1062	-0.00480484	0.13399	0.879834
AC139100.4	ENSG00000278000	28.3823	-0.011705	0.129666	0.797027	0.884025
AC139887.4	ENSG00000233799	0.917742	0.00111076	0.137608	0.915152
AC140481.8	ENSG00000229797	2.3417	-0.00805356	0.137644	0.555845
AC140912.1	ENSG00000261227	3.09211	-0.00665673	0.13677	0.733656
AC141586.5	ENSG00000215154	630.889	-0.387746	0.0825284	2.84763e-07	4.46905e-06
AC141928.1	ENSG00000250986	1807.15	0.280341	0.0630917	1.58765e-06	2.02959e-05
AC142472.6	ENSG00000276728	71.4568	-0.167963	0.192612	0.0617962	0.151199
AC142528.1	ENSG00000235078	19.1594	-0.0192384	0.132522	0.646416	0.782247
AC144449.1	ENSG00000231969	8.10733	-0.0177552	0.136202	0.540608
AC144530.1	ENSG00000234742	1.76243	0.00939635	0.137958	0.424917
AC144652.1	ENSG00000273117	536.677	0.14674	0.0875065	0.0395119	0.106786
AC144831.1	ENSG00000261888	684.651	0.277764	0.0954432	0.000632119	0.00356967
AC144831.3	ENSG00000274370	117.463	0.0307256	0.109901	0.65391	0.787158
AC145124.2	ENSG00000255495	695.002	0.187003	0.0751352	0.00418125	0.0173834
AC145343.2	ENSG00000265055	9.13555	-0.0271488	0.139445	0.278891
AC152010.1	ENSG00000224931	0.799543	0.0023345	0.137874	0.727847
AC156455.1	ENSG00000256546	9.03516	-0.00745474	0.134088	0.817657
AC159540.1	ENSG00000230606	595.075	-0.310077	0.130151	0.00208	0.00979631
AC159540.14	ENSG00000235833	4.43103	0.00980506	0.136504	0.673082
AC190387.1	ENSG00000279630	24.992	0.00938748	0.131815	0.812663	0.893502
AC195454.1	ENSG00000249241	8.33803	0.0048384	0.134844	0.866099
AC226119.4	ENSG00000271977	7.00801	-0.0278046	0.140448	0.193911
AC226119.5	ENSG00000253917	35.9177	0.0529271	0.138113	0.327101	0.506137
AC241377.1	ENSG00000281741	41.3552	-0.000737205	0.127478	0.985915	0.992467
AC241585.1	ENSG00000281571	121.095	-0.0583148	0.113872	0.420702	0.595076
AC245100.1	ENSG00000280649	149.853	0.045256	0.109748	0.509503	0.672714
ACAA1	ENSG00000060971	2672.1	-0.0357913	0.0445376	0.402677	0.579635
ACAA2	ENSG00000167315	5353.57	-0.0939952	0.0425698	0.0197393	0.0611937
ACACA	ENSG00000278540	31820.1	0.170777	0.0390724	5.56057e-06	6.04197e-05
ACACB	ENSG00000076555	1815.89	-0.123517	0.0778072	0.0583325	0.144785
ACAD10	ENSG00000111271	1834.23	0.0337503	0.058524	0.525695	0.686313
ACAD11	ENSG00000240303	2800.64	-0.392297	0.0746264	1.67424e-08	3.55738e-07
ACAD8	ENSG00000151498	2515.3	0.100576	0.0546021	0.045585	0.119302
ACAD9	ENSG00000177646	2300.57	-0.281297	0.056945	1.36198e-07	2.29625e-06
ACADL	ENSG00000115361	88.9775	-0.0217334	0.1176	0.734611	0.842522
ACADM	ENSG00000117054	4055.59	-0.21235	0.0503161	7.58577e-06	7.94117e-05
ACADS	ENSG00000122971	794.871	-0.104652	0.0709141	0.0869525	0.195985
ACADSB	ENSG00000196177	1515.31	-0.166963	0.0730571	0.00797132	0.0295264
ACADVL	ENSG00000072778	7132.24	-0.014635	0.0400892	0.70319	0.821469
ACAN	ENSG00000157766	9.73093	0.00373596	0.13476	0.898108
ACAP1	ENSG00000072818	96.4841	0.0439779	0.123945	0.491258	0.656881
ACAP2	ENSG00000114331	5370.89	-0.0523615	0.0532765	0.285569	0.463005
ACAP2-IT1	ENSG00000229325	86.8177	-0.0838931	0.132396	0.247688	0.420716
ACAP3	ENSG00000131584	13027	0.202939	0.0514112	2.55855e-05	0.000232417
ACAT1	ENSG00000075239	3718.5	-0.145403	0.0502877	0.00134403	0.00676668
ACAT2	ENSG00000120437	38225	-0.654412	0.0567535	3.96103e-32	1.67561e-29
ACBD3	ENSG00000182827	5829.23	0.15016	0.0462762	0.000564095	0.0032466
ACBD4	ENSG00000181513	1225.18	0.263013	0.0743643	7.22346e-05	0.000563497
ACBD5	ENSG00000107897	4565.94	0.00802691	0.0361958	0.814768	0.894496
ACBD6	ENSG00000230124	7294.43	-0.096124	0.0395233	0.00793088	0.0294235
ACBD7	ENSG00000176244	3657.61	-0.159498	0.0579529	0.00274974	0.0123566
ACCS	ENSG00000110455	17.8906	0.0408529	0.142176	0.231081	0.401523
ACCSL	ENSG00000205126	1.69091	-0.0105016	0.137943	0.427617
ACD	ENSG00000102977	3120.51	-0.0191929	0.0504535	0.693307	0.815039
ACE	ENSG00000159640	159.967	0.358306	0.158015	0.00216993	0.0101658
ACE2	ENSG00000130234	7.65437	-0.00798284	0.136773	0.677683
ACER1	ENSG00000167769	2.062	0.00346368	0.137203	0.819905
ACER2	ENSG00000177076	660.278	-0.105901	0.0913353	0.139726	0.278478
ACER3	ENSG00000078124	2891.95	-0.123928	0.0737773	0.0503313	0.129216
ACHE	ENSG00000087085	1494.56	0.582258	0.0575781	3.9483e-25	1.08073e-22
ACIN1	ENSG00000100813	18804.8	-0.133299	0.0453799	0.00163311	0.0079673
ACKR1	ENSG00000213088	806.111	0.16653	0.0805667	0.0144992	0.0478924
ACKR2	ENSG00000144648	12.2984	0.0476302	0.145421	0.166756
ACKR3	ENSG00000144476	2406.64	-0.931396	0.0555387	2.38587e-64	2.11468e-61
ACKR4	ENSG00000129048	1.07498	0.00302638	0.137521	0.800673
ACLY	ENSG00000131473	81850.2	0.26554	0.0299104	7.58427e-20	1.12933e-17
ACO1	ENSG00000122729	5968.69	-0.123813	0.0365731	0.000391062	0.0023785
ACO2	ENSG00000100412	15815.9	0.0983719	0.0341948	0.00289346	0.0129368
ACOT1	ENSG00000184227	140.858	0.136174	0.140252	0.105379	0.226701
ACOT11	ENSG00000162390	58.9943	-0.00819446	0.127496	0.865922	0.926027
ACOT12	ENSG00000172497	4.36636	0.0365744	0.143442	0.0989919
ACOT13	ENSG00000112304	1550.25	-0.0024097	0.0629472	0.969191	0.98335
ACOT2	ENSG00000119673	271.461	0.0897433	0.104548	0.228435	0.397704
ACOT4	ENSG00000177465	14.9293	0.056309	0.147226	0.184156
ACOT6	ENSG00000205669	1.51484	0.00399659	0.13753	0.746755
ACOT7	ENSG00000097021	7681.13	0.232845	0.0402232	3.46423e-09	8.27629e-08
ACOT8	ENSG00000101473	1996.61	-0.0272111	0.0644723	0.631839	0.770958
ACOT9	ENSG00000123130	929.237	-0.0358488	0.0770941	0.578869	0.730375
ACOX1	ENSG00000161533	6178.02	0.00923957	0.0468957	0.836455	0.907962
ACOX2	ENSG00000168306	25.5629	-0.0558081	0.145404	0.213646	0.379012
ACOX3	ENSG00000087008	1761.42	-0.0503467	0.0731798	0.423507	0.597494
ACOXL	ENSG00000153093	2.94169	-0.00657059	0.137093	0.703175
ACP1	ENSG00000143727	8473.88	-0.158226	0.0460491	0.00027043	0.00172961
ACP2	ENSG00000134575	2309.25	0.0905151	0.0471799	0.0388431	0.105392
ACP5	ENSG00000102575	2.04219	-0.0253758	0.140939	0.0510844
ACP6	ENSG00000162836	1517.46	-0.0139941	0.0834209	0.828571	0.903203
ACPP	ENSG00000014257	5.54958	-0.00441032	0.135989	0.849894
ACR	ENSG00000100312	59.1195	-0.000893644	0.120689	0.98661	0.992699
ACRBP	ENSG00000111644	49.0727	0.0642736	0.146482	0.213808	0.379155
ACRC	ENSG00000147174	109.709	0.07953	0.126595	0.269787	0.445647
ACRV1	ENSG00000134940	8.84983	-0.0193279	0.137929	0.399868
ACSBG1	ENSG00000103740	34.4364	0.0555944	0.142843	0.257322	0.431833
ACSF2	ENSG00000167107	646.056	-0.318599	0.111122	0.000555996	0.00320593
ACSF3	ENSG00000176715	2500.6	-0.037567	0.0565281	0.464732	0.634633
ACSL1	ENSG00000151726	3335.59	0.152043	0.042264	0.000151781	0.00105928
ACSL3	ENSG00000123983	13831.6	-0.184599	0.0380864	4.83906e-07	7.19979e-06
ACSL4	ENSG00000068366	14207.7	0.08275	0.0407341	0.0332136	0.0930191
ACSL6	ENSG00000164398	2519.68	-0.092375	0.0514216	0.05169	0.132041
ACSM1	ENSG00000166743	8.36062	-0.0131107	0.136039	0.62506
ACSM3	ENSG00000005187	13.7955	1.18555	0.865686	0.00291475
ACSM5	ENSG00000183549	0.845791	-0.00882604	0.138253	0.289513
ACSS1	ENSG00000154930	3001.49	-0.28504	0.051552	5.9007e-09	1.37287e-07
ACSS2	ENSG00000131069	9559.12	0.164708	0.0509165	0.000493726	0.00289531
ACSS3	ENSG00000111058	188.535	-0.217188	0.178073	0.030899	0.0877927
ACTA1	ENSG00000143632	53.1172	0.132369	0.182367	0.0885014	0.198419
ACTA2	ENSG00000107796	238.098	0.0976458	0.115921	0.200624	0.362061
ACTA2-AS1	ENSG00000180139	12.4493	0.00296984	0.13569	0.905251
ACTB	ENSG00000075624	210237	0.177557	0.0504169	0.000165314	0.00113752
ACTBP7	ENSG00000185607	5.6001	0.0173607	0.137779	0.432697
ACTC1	ENSG00000159251	1.67331	0.00377874	0.137514	0.76956
ACTG1	ENSG00000184009	344918	0.0375121	0.0300436	0.233387	0.404322
ACTG1P1	ENSG00000178631	40.2899	-0.0563803	0.139227	0.306443	0.485043
ACTG1P12	ENSG00000226642	1.45466	0.00381952	0.137359	0.782921
ACTG1P14	ENSG00000230581	1.09712	-0.00831538	0.138011	0.376785
ACTG1P16	ENSG00000260298	1.10877	-0.00117321	0.137703	0.901843
ACTG1P17	ENSG00000259315	17.5493	0.0176423	0.134662	0.61758	0.759449
ACTG1P20	ENSG00000241547	20.867	-0.0233756	0.132784	0.594306	0.741956
ACTG1P24	ENSG00000226359	4.65555	0.00176934	0.13614	0.928799
ACTG1P3	ENSG00000215388	18.0915	0.00202882	0.131488	0.967951	0.982735
ACTG1P4	ENSG00000236085	26.8101	0.00123545	0.137888	0.849118	0.916743
ACTG2	ENSG00000163017	2.20148	0.0159039	0.138827	0.188359
ACTL6A	ENSG00000136518	4063.96	-0.320009	0.0505474	3.79329e-11	1.36302e-09
ACTL6B	ENSG00000077080	4359.03	0.157656	0.0560129	0.00219757	0.0102773
ACTL8	ENSG00000117148	1.22458	0.0177154	0.139426	0.0521276
ACTN1	ENSG00000072110	7763.76	-0.144362	0.0459556	0.000886372	0.00475174
ACTN1-AS1	ENSG00000259062	1.39091	-0.00271818	0.137532	0.809428
ACTN2	ENSG00000077522	774.686	0.412325	0.0801537	2.68515e-08	5.44097e-07
ACTN3	ENSG00000248746	6.78722	0.0310338	0.140454	0.244043
ACTN4	ENSG00000130402	11544.5	-0.0921552	0.0360725	0.00794517	0.0294541
ACTR10	ENSG00000131966	5779.26	-0.0930327	0.0425129	0.0206859	0.0634416
ACTR1A	ENSG00000138107	28767.1	0.0493769	0.0355546	0.157904	0.30485
ACTR1B	ENSG00000115073	10177.2	-0.0239221	0.0296201	0.402608	0.579635
ACTR2	ENSG00000138071	28236.9	-0.0071679	0.0367633	0.822857	0.899345
ACTR3	ENSG00000115091	20952.7	0.021934	0.0424621	0.582952	0.73327
ACTR3B	ENSG00000133627	4081.22	0.0708531	0.0463436	0.105733	0.227331
ACTR3C	ENSG00000106526	13.3509	0.00461463	0.133588	0.897847
ACTR5	ENSG00000101442	1651.16	-0.00845934	0.0534166	0.870024	0.928221
ACTR6	ENSG00000075089	3346.88	-0.0701612	0.0562696	0.172343	0.324416
ACTR8	ENSG00000113812	3647.49	-0.0872233	0.0456068	0.0413938	0.110746
ACTRT3	ENSG00000184378	4.00831	-0.00664558	0.136486	0.755657
ACVR1	ENSG00000115170	5666.31	0.162744	0.0404866	2.57636e-05	0.000233579
ACVR1B	ENSG00000135503	11447.5	0.192288	0.0373638	9.67202e-08	1.68563e-06
ACVR1C	ENSG00000123612	632.773	0.0670136	0.0780322	0.308508	0.487161
ACVR2A	ENSG00000121989	8525.24	-0.0907343	0.0386779	0.0139465	0.0464542
ACVR2B	ENSG00000114739	10875.5	-0.0785631	0.0555419	0.114204	0.240679
ACVR2B-AS1	ENSG00000229589	347.731	-0.0121568	0.0824429	0.852942	0.919165
ACVRL1	ENSG00000139567	4.23672	0.016579	0.138487	0.274685
ACY1	ENSG00000243989	232.723	-0.0256985	0.109749	0.7045	0.82257
ACYP1	ENSG00000119640	1658.24	0.0336519	0.0565637	0.512757	0.6752
ACYP2	ENSG00000170634	754.725	0.0150827	0.0707267	0.80564	0.8893
AD000671.6	ENSG00000267120	65.9995	-0.0729472	0.147575	0.212779	0.377804
AD000864.6	ENSG00000280194	14.706	0.0324375	0.138033	0.380921
AD001527.4	ENSG00000279504	6.89211	0.0386176	0.142947	0.172169
ADA	ENSG00000196839	1653.57	-0.217756	0.0539373	1.45511e-05	0.000140916
ADAD2	ENSG00000140955	1.13443	0.00866876	0.138105	0.34233
ADAL	ENSG00000168803	1007.78	0.0587969	0.0648269	0.299106	0.477876
ADAM10	ENSG00000137845	10952.4	-0.139527	0.0412176	0.000527438	0.00306501
ADAM11	ENSG00000073670	988.736	0.204114	0.105192	0.0128359	0.0434389
ADAM12	ENSG00000148848	105.938	0.489856	0.244013	0.00226085	0.0105203
ADAM15	ENSG00000143537	2621.67	-0.0053079	0.0454582	0.893684	0.940996
ADAM17	ENSG00000151694	5985.29	-0.0724057	0.0451198	0.0904294	0.201963
ADAM19	ENSG00000135074	2507.39	0.151426	0.0576165	0.0039399	0.0165463
ADAM20	ENSG00000134007	9.86012	0.00029742	0.133881	0.995468
ADAM20P1	ENSG00000259158	64.9433	0.0424237	0.126241	0.491367	0.656933
ADAM21	ENSG00000139985	12.2652	-0.014102	0.135091	0.658246
ADAM21P1	ENSG00000235812	1.04208	-0.00132216	0.137685	0.884682
ADAM22	ENSG00000008277	4498.3	-0.183992	0.0643175	0.00149512	0.0074052
ADAM23	ENSG00000114948	3717.44	-0.205555	0.0756843	0.00185061	0.00886172
ADAM28	ENSG00000042980	8.11783	-0.0149144	0.137578	0.454987
ADAM29	ENSG00000168594	2.31772	0.00938255	0.137583	0.539038
ADAM32	ENSG00000197140	46.4144	0.00403536	0.126316	0.93854	0.966934
ADAM33	ENSG00000149451	3.13945	0.00183395	0.136797	0.920097
ADAM3A	ENSG00000197475	3.37007	0.0209474	0.139217	0.249616
ADAM3B	ENSG00000260089	1.99378	-0.0165324	0.138932	0.18006
ADAM8	ENSG00000151651	105.882	-0.0010742	0.11849	0.985769	0.992463
ADAM9	ENSG00000168615	6646.12	-0.269707	0.043391	9.99425e-11	3.28083e-09
ADAMTS1	ENSG00000154734	741.179	0.415333	0.099321	3.01836e-06	3.55349e-05
ADAMTS10	ENSG00000142303	3283.14	0.038311	0.0584437	0.471774	0.640706
ADAMTS12	ENSG00000151388	265.612	0.0455331	0.114005	0.511361	0.673934
ADAMTS13	ENSG00000160323	1008.66	0.180994	0.0995959	0.020963	0.064133
ADAMTS14	ENSG00000138316	28.408	0.157073	0.260409	0.0273735	0.0796596
ADAMTS15	ENSG00000166106	1995.59	0.265321	0.0828127	0.000254714	0.00164162
ADAMTS16	ENSG00000145536	10.2298	0.0435681	0.143731	0.190115
ADAMTS17	ENSG00000140470	61.1616	0.551875	0.3187	0.00330621	0.0143908
ADAMTS18	ENSG00000140873	9.41703	0.0190423	0.135828	0.557971
ADAMTS19	ENSG00000145808	269.968	-0.874413	0.204021	9.17891e-07	1.26273e-05
ADAMTS19-AS1	ENSG00000249421	67.9085	-0.514249	0.271892	0.00265499	0.0120032
ADAMTS2	ENSG00000087116	2067.99	0.0439908	0.077469	0.488525	0.654921
ADAMTS20	ENSG00000173157	29.9751	0.0498219	0.141629	0.274715	0.451202
ADAMTS3	ENSG00000156140	14556.1	-0.178745	0.0461327	4.06508e-05	0.000344708
ADAMTS4	ENSG00000158859	1071.63	0.16842	0.100692	0.0311398	0.0883543
ADAMTS5	ENSG00000154736	1071.34	0.153781	0.0875488	0.0311809	0.0884242
ADAMTS6	ENSG00000049192	756.449	-0.536511	0.169912	0.000101546	0.000756031
ADAMTS7	ENSG00000136378	5116.26	-0.0290981	0.0442291	0.488041	0.654554
ADAMTS7P1	ENSG00000274376	8.37027	0.0191262	0.136905	0.499892
ADAMTS7P3	ENSG00000261143	2.72056	0.0136945	0.137819	0.446452
ADAMTS7P4	ENSG00000218052	1.51387	-0.00317452	0.137696	0.737947
ADAMTS8	ENSG00000134917	79.8719	0.0316998	0.119566	0.620042	0.761822
ADAMTS9	ENSG00000163638	5672.54	-0.373338	0.0477914	6.21498e-16	5.25815e-14
ADAMTS9-AS2	ENSG00000241684	185.426	-0.0805007	0.11135	0.281195	0.458349
ADAMTSL1	ENSG00000178031	306.049	0.00217826	0.104179	0.974324	0.986457
ADAMTSL2	ENSG00000197859	115.884	0.0549836	0.114729	0.431477	0.604887
ADAMTSL3	ENSG00000156218	32.1002	0.0701277	0.15501	0.125328	0.257561
ADAMTSL4	ENSG00000143382	51.911	0.0830096	0.151377	0.185776	0.34287
ADAMTSL4-AS1	ENSG00000203804	16.6738	-0.015083	0.133899	0.677318	0.802733
ADAMTSL5	ENSG00000185761	18.3848	-0.00450695	0.135661	0.853572	0.919684
ADAP1	ENSG00000105963	2133.64	0.215098	0.0772217	0.00143697	0.00716028
ADAP2	ENSG00000184060	21.9622	-0.0412482	0.141263	0.262231	0.437201
ADAR	ENSG00000160710	21530.9	-0.0810785	0.046834	0.0633034	0.153863
ADARB1	ENSG00000197381	5761.55	0.051939	0.0554475	0.309679	0.488189
ADARB2	ENSG00000185736	214.789	-0.107273	0.129603	0.171628	0.323585
ADAT1	ENSG00000065457	2606.2	0.0224867	0.0743908	0.719903	0.832943
ADAT2	ENSG00000189007	1059.22	-0.0445573	0.0756678	0.482685	0.650136
ADAT3	ENSG00000213638	321.44	-0.0758822	0.0924337	0.291048	0.469109
ADCK1	ENSG00000063761	987.065	-0.0214282	0.061598	0.698978	0.819068
ADCK2	ENSG00000133597	3909.77	0.113251	0.0407561	0.00351268	0.0150949
ADCK5	ENSG00000173137	538.772	-0.134118	0.0922094	0.0672791	0.160629
ADCY1	ENSG00000164742	37096.9	0.155617	0.0500951	0.00111925	0.00580456
ADCY10	ENSG00000143199	26.0752	0.00444959	0.131963	0.909777	0.949818
ADCY10P1	ENSG00000161912	280.686	0.286582	0.127014	0.00343532	0.0148425
ADCY2	ENSG00000078295	3813.78	0.0418777	0.108098	0.559202	0.714815
ADCY3	ENSG00000138031	4763.47	0.016349	0.06261	0.771595	0.866781
ADCY4	ENSG00000129467	2.61696	-0.00110224	0.137379	0.926969
ADCY5	ENSG00000173175	10294.7	0.205523	0.0380253	2.13129e-08	4.43236e-07
ADCY6	ENSG00000174233	5730.71	0.129591	0.0507795	0.00600116	0.0234122
ADCY7	ENSG00000121281	1015.06	0.063683	0.0892369	0.348815	0.527631
ADCY8	ENSG00000155897	146.884	0.0777868	0.110307	0.295419	0.474102
ADCY9	ENSG00000162104	3285.67	-0.0269723	0.0522677	0.575356	0.727911
ADCYAP1	ENSG00000141433	54.4802	0.062951	0.142705	0.255258	0.429382
ADCYAP1R1	ENSG00000078549	24309.7	0.0667517	0.0366284	0.054784	0.138133
ADD1	ENSG00000087274	32182.6	0.0735654	0.0320378	0.0208752	0.0638958
ADD2	ENSG00000075340	54266.6	0.155804	0.0461943	0.000346341	0.00213813
ADD3	ENSG00000148700	8873.3	-0.0305178	0.0367956	0.387526	0.565549
ADD3-AS1	ENSG00000203876	34.8979	0.0662731	0.144876	0.236254	0.407543
ADGB	ENSG00000118492	1.91708	-0.00356581	0.137434	0.760882
ADGRA1	ENSG00000197177	1044.83	0.261288	0.0831865	0.000320039	0.00199227
ADGRA1-AS1	ENSG00000256925	104.556	0.163383	0.160157	0.0697206	0.165082
ADGRA2	ENSG00000020181	373.909	0.343416	0.105064	0.000130597	0.000928495
ADGRA3	ENSG00000152990	8643.85	-0.260042	0.0379733	1.64292e-12	7.85159e-11
ADGRB1	ENSG00000181790	9332.77	0.334797	0.0425492	7.23055e-16	6.0897e-14
ADGRB2	ENSG00000121753	47634.2	0.23609	0.0336938	7.38593e-13	3.75613e-11
ADGRB3	ENSG00000135298	7963.13	-0.245845	0.0390386	6.59581e-11	2.24439e-09
ADGRD1	ENSG00000111452	115.222	0.0570342	0.131107	0.369354	0.548535
ADGRD2	ENSG00000180264	5.4988	-0.0156046	0.138035	0.391527
ADGRE5	ENSG00000123146	39.7519	0.00539775	0.125479	0.919723	0.955728
ADGRF1	ENSG00000153292	2.42419	-0.00866111	0.137613	0.535836
ADGRF2	ENSG00000164393	9.47455	0.00923431	0.134766	0.763759
ADGRF3	ENSG00000173567	25.9762	-0.0110006	0.132418	0.776065	0.869545
ADGRF4	ENSG00000153294	4.17485	0.0195485	0.138471	0.342209
ADGRF5	ENSG00000069122	2.76269	0.00836195	0.137132	0.646812
ADGRG1	ENSG00000205336	46593.2	0.0167301	0.0383609	0.671072	0.798891
ADGRG2	ENSG00000173698	36.0418	-0.0191093	0.130252	0.68658	0.810253
ADGRG3	ENSG00000182885	130.106	0.213473	0.177128	0.0347595	0.0963626
ADGRG5	ENSG00000159618	2.06793	0.0022818	0.137222	0.875514
ADGRG6	ENSG00000112414	238.145	-0.852595	0.136375	2.06323e-11	8.03407e-10
ADGRL1	ENSG00000072071	33589.6	0.118746	0.0386656	0.00118776	0.00610397
ADGRL2	ENSG00000117114	8376.23	-0.0431457	0.0480232	0.336517	0.515588
ADGRL3	ENSG00000150471	664.874	0.0403413	0.0824973	0.55062	0.707489
ADGRL4	ENSG00000162618	1.26495	-0.00334599	0.137655	0.73649
ADGRV1	ENSG00000164199	3693.77	-0.304133	0.0860411	6.36819e-05	0.000506111
ADH1B	ENSG00000196616	1.46111	7.37199e-05	0.137398	0.996013
ADH5	ENSG00000197894	15400.2	-0.289616	0.0532734	9.94242e-09	2.18487e-07
ADH5P3	ENSG00000223694	0.960154	-0.00678264	0.13792	0.459588
ADHFE1	ENSG00000147576	116.989	-0.0788409	0.13307	0.267049	0.442616
ADI1	ENSG00000182551	1491.45	0.106796	0.0515145	0.0244212	0.0724743
ADIPOR1	ENSG00000159346	5760.83	0.0522617	0.0378535	0.153365	0.298284
ADIPOR2	ENSG00000006831	10598.8	0.0272406	0.0328124	0.359886	0.538253
ADIRF-AS1	ENSG00000272734	28.0014	0.0704746	0.150377	0.183621	0.340005
ADK	ENSG00000156110	2247.62	-0.255785	0.0607024	5.42994e-06	5.94865e-05
ADM	ENSG00000148926	13.9112	1.50375	0.612216	0.000484035
ADM2	ENSG00000128165	2144.71	0.165066	0.063841	0.0040414	0.0168926
ADM5	ENSG00000224420	59.9758	0.0237441	0.123321	0.683974	0.8081
ADNP	ENSG00000101126	24324.9	-0.193549	0.0348735	1.40125e-08	3.01519e-07
ADNP-AS1	ENSG00000259456	17.6519	-0.00993612	0.131823	0.803611	0.888116
ADNP2	ENSG00000101544	8574.63	-0.12231	0.0396961	0.00123209	0.00628935
ADO	ENSG00000181915	5990.86	0.0352982	0.0424484	0.379156	0.557619
ADORA1	ENSG00000163485	2091.93	0.0876938	0.0990762	0.227766	0.3968
ADORA2A	ENSG00000128271	588.301	0.0829028	0.0876696	0.231888	0.402475
ADORA2A-AS1	ENSG00000178803	0.958572	-0.000667405	0.137764	0.914293
ADORA2B	ENSG00000170425	121.761	-0.0538409	0.120551	0.427065	0.600964
ADPGK	ENSG00000159322	2018.75	-0.202432	0.0550423	7.31236e-05	0.000569477
ADPGK-AS1	ENSG00000260898	2.71941	0.0324544	0.142959	0.0360219
ADPRH	ENSG00000144843	77.4825	0.11348	0.157753	0.134564	0.271006
ADPRHL1	ENSG00000153531	54.4649	0.0467465	0.131898	0.421193	0.595493
ADPRHL2	ENSG00000116863	3083.25	0.0272365	0.0493173	0.563946	0.718954
ADPRM	ENSG00000170222	780.166	-0.206581	0.0788057	0.00250981	0.0114666
ADRA1A	ENSG00000120907	486.949	0.0910421	0.0962343	0.208196	0.372039
ADRA1B	ENSG00000170214	66.8302	0.0925353	0.142939	0.206562	0.369972
ADRA1D	ENSG00000171873	43.7934	-0.00817515	0.122267	0.884494	0.936192
ADRA2A	ENSG00000150594	1635.88	0.224634	0.0871323	0.00230689	0.0107024
ADRA2B	ENSG00000274286	11.9424	0.0186877	0.135605	0.569237
ADRA2C	ENSG00000184160	1469.93	0.387635	0.0569923	1.65524e-12	7.87954e-11
ADRB1	ENSG00000043591	13.8282	0.0911784	0.17806	0.0310546
ADRB2	ENSG00000169252	51.3951	-0.0207707	0.122266	0.723965	0.835246
ADRM1	ENSG00000130706	7258.96	0.0821535	0.0503799	0.0791365	0.182163
ADSL	ENSG00000239900	3834.59	-0.445564	0.0688777	9.51571e-12	3.94467e-10
ADSS	ENSG00000035687	4654.49	-0.0831199	0.0395099	0.0275785	0.0801309
ADSSL1	ENSG00000185100	284.89	-0.0358934	0.0868181	0.605505	0.75045
ADTRP	ENSG00000111863	3.67231	-0.00393601	0.137001	0.815138
AE000661.37	ENSG00000251002	9.14932	-0.00911833	0.136213	0.702204
AEBP1	ENSG00000106624	5870.55	0.10999	0.0501223	0.0199855	0.0617719
AEBP2	ENSG00000139154	3326.13	-0.18638	0.057988	0.000444551	0.00265121
AEN	ENSG00000181026	11051.7	-0.00232309	0.0419481	0.953659	0.975568
AES	ENSG00000104964	59644.4	0.119676	0.037605	0.0010003	0.00526988
AF001548.6	ENSG00000263065	1.14492	0.00452203	0.13766	0.676695
AF003625.3	ENSG00000269993	245.674	0.356871	0.157691	0.00217405	0.0101775
AF011889.2	ENSG00000238039	16.5317	0.0284454	0.135375	0.481485	0.648879
AF011889.5	ENSG00000241489	704.071	-0.0558652	0.099782	0.436768	0.609412
AF038458.3	ENSG00000267786	10.5381	0.00531281	0.135294	0.846192
AF038458.5	ENSG00000267388	16.8036	0.00388504	0.132094	0.920447	0.956149
AF064858.8	ENSG00000235888	10.9122	0.0311649	0.140204	0.262158
AF064860.7	ENSG00000231713	2.69469	0.00942534	0.13713	0.621496
AF067845.1	ENSG00000260721	4.03549	-0.00283615	0.136134	0.907621
AF067845.2	ENSG00000282160	0.882794	0.00348868	0.13779	0.676633
AF067845.3	ENSG00000281961	0.768815	-0.000669367	0.137822	0.936506
AF121897.4	ENSG00000235012	1.04774	-0.00579673	0.137691	0.604879
AF127936.3	ENSG00000232884	2.43689	-0.000793981	0.136855	0.960417
AF127936.7	ENSG00000281903	28.5081	-0.00140178	0.130394	0.971346	0.984568
AF127936.9	ENSG00000235609	790.338	-0.101712	0.0683676	0.0871269	0.19626
AF129075.5	ENSG00000231125	14.4807	-0.0156439	0.134196	0.661239
AF129408.17	ENSG00000272991	1.3516	-0.00436783	0.137588	0.707032
AF131215.2	ENSG00000255310	350.107	-0.888187	0.112327	1.54789e-16	1.44055e-14
AF131215.3	ENSG00000254936	4.79528	-0.00889261	0.136576	0.679492
AF131215.4	ENSG00000254556	2.77613	-0.00745182	0.137064	0.679191
AF131215.8	ENSG00000270076	6.56025	0.00533322	0.135909	0.849981
AF131215.9	ENSG00000269918	222.986	-0.577888	0.204437	0.000259654	0.00166883
AF131216.1	ENSG00000280273	22.3847	0.0300066	0.134453	0.495513	0.660239
AF131216.5	ENSG00000255020	1.7043	-0.00506791	0.137424	0.711019
AF131217.1	ENSG00000232855	19.3362	-0.129781	0.232001	0.0129362	0.0436877
AF146191.4	ENSG00000245685	71.519	-0.0148225	0.115276	0.82311	0.899515
AF186192.5	ENSG00000255085	3.70171	0.0172034	0.138264	0.354517
AF196970.3	ENSG00000232828	3.61411	-0.0104168	0.137318	0.566201
AF196972.9	ENSG00000224292	2.64032	-0.010838	0.13766	0.500339
AF213884.2	ENSG00000260651	1.9334	-0.00899338	0.13773	0.512446
AFAP1	ENSG00000196526	10904.9	0.114678	0.0602774	0.0343211	0.0954315
AFAP1-AS1	ENSG00000272620	14.221	-0.00206534	0.133339	0.951977
AFAP1L1	ENSG00000157510	20.7352	0.0229831	0.13544	0.524379	0.685171
AFAP1L2	ENSG00000169129	292.864	-0.0184135	0.0911261	0.785073	0.875686
AFDN	ENSG00000130396	57870.4	0.00767689	0.0351991	0.82258	0.899094
AFDN-AS1	ENSG00000198221	2332.74	0.177737	0.0974837	0.0211903	0.0646794
AFF1	ENSG00000172493	1776.24	0.186796	0.0703514	0.00261624	0.0118607
AFF2	ENSG00000155966	8616.85	0.069431	0.0645507	0.222793	0.390402
AFF3	ENSG00000144218	8790.28	0.134647	0.0639917	0.0181191	0.0572582
AFF4	ENSG00000072364	31169.4	-0.024642	0.0404853	0.508138	0.671541
AFG3L1P	ENSG00000223959	1886.45	0.00377124	0.0614772	0.914191	0.952673
AFG3L2	ENSG00000141385	6634.8	0.0449603	0.0358939	0.197785	0.358549
AFMID	ENSG00000183077	1424.6	0.00915221	0.0542344	0.852753	0.919067
AFTPH	ENSG00000119844	5164.57	-0.0458986	0.035678	0.180012	0.335123
AGA	ENSG00000038002	521.783	-0.321318	0.0879649	3.52202e-05	0.000304909
AGAP1	ENSG00000157985	22373	-0.0401253	0.0467542	0.359061	0.537761
AGAP1-IT1	ENSG00000235529	3.24631	0.000405635	0.13666	0.981282
AGAP10P	ENSG00000230869	37.3335	-0.0409324	0.134456	0.420724	0.595076
AGAP11	ENSG00000271880	2.87264	0.00212009	0.13752	0.868817
AGAP12P	ENSG00000265018	3.43945	-0.00953076	0.137393	0.572373
AGAP13P	ENSG00000243289	1.86149	0.0177737	0.139261	0.123613
AGAP14	ENSG00000279058	100.951	0.020832	0.119548	0.735792	0.842839
AGAP2	ENSG00000135439	14551.5	0.145686	0.0406273	0.000163744	0.00112838
AGAP2-AS1	ENSG00000255737	459.713	0.0468266	0.0730214	0.451004	0.622001
AGAP3	ENSG00000133612	18184.5	0.138438	0.0470074	0.00171468	0.00831128
AGAP4	ENSG00000188234	1597.15	0.15883	0.0664102	0.00663175	0.0254614
AGAP5	ENSG00000172650	547.857	0.0347057	0.0838374	0.608322	0.752728
AGAP6	ENSG00000204149	2222.56	0.128728	0.0622147	0.0207329	0.0635543
AGAP7P	ENSG00000264204	72.2214	0.00706322	0.122768	0.901374	0.945396
AGAP9	ENSG00000204172	1110.12	0.0994142	0.0753971	0.118503	0.247138
AGBL1	ENSG00000273540	31.5133	-0.119286	0.212874	0.0178911	0.0567302
AGBL2	ENSG00000165923	2.58261	-0.00943628	0.137949	0.386932
AGBL3	ENSG00000146856	316.991	0.296452	0.1355	0.00355122	0.0152232
AGBL4	ENSG00000186094	94.9077	-0.0881447	0.134301	0.237461	0.409246
AGBL5	ENSG00000084693	5986.38	-0.0485275	0.0322839	0.104264	0.224952
AGBL5-AS1	ENSG00000231636	6.96357	-0.0059793	0.135335	0.822015
AGER	ENSG00000204305	464.186	0.139464	0.0994415	0.0658194	0.158036
AGFG1	ENSG00000173744	9886.83	0.00814233	0.0289154	0.781504	0.873274
AGFG2	ENSG00000106351	597.487	0.0151709	0.0802284	0.814893	0.894527
AGGF1	ENSG00000164252	5540.91	-0.129094	0.0445971	0.00202268	0.00956024
AGGF1P1	ENSG00000214273	2.91868	-0.00138258	0.13697	0.931635
AGGF1P2	ENSG00000233435	6.65588	-0.0337562	0.141393	0.205795
AGGF1P3	ENSG00000241532	12.3357	0.00436237	0.133532	0.899423
AGK	ENSG00000006530	3431.72	-0.133767	0.0452613	0.00176222	0.00850405
AGKP1	ENSG00000226555	8.14655	-2.305e-05	0.134659	0.996163
AGL	ENSG00000162688	5015.07	-0.193055	0.0515797	6.16157e-05	0.000491578
AGMAT	ENSG00000116771	8.14649	-0.0079593	0.135544	0.765005
AGMO	ENSG00000187546	7.50638	-0.00544332	0.134784	0.848475
AGO1	ENSG00000092847	14973	-0.197397	0.0687027	0.00114629	0.00592333
AGO2	ENSG00000123908	15414.2	-0.104444	0.0622704	0.0599291	0.147724
AGO3	ENSG00000126070	6274.18	-0.224785	0.138187	0.0183006	0.0577239
AGO4	ENSG00000134698	7148.95	0.0572897	0.0619388	0.302283	0.481176
AGPAT1	ENSG00000204310	10819.5	0.0694468	0.0370568	0.0513621	0.131427
AGPAT2	ENSG00000169692	1216.41	0.0781821	0.0567957	0.130482	0.265456
AGPAT3	ENSG00000160216	7579.5	0.0691326	0.041709	0.0823882	0.188
AGPAT4	ENSG00000026652	11144.6	-0.04418	0.0418936	0.251018	0.42436
AGPAT5	ENSG00000155189	14286.7	-0.103141	0.0387488	0.00522209	0.0208985
AGPS	ENSG00000018510	6373.38	-0.193946	0.0644535	0.000804722	0.00437578
AGRN	ENSG00000188157	50038.5	0.172976	0.0412732	1.14144e-05	0.000114346
AGRP	ENSG00000159723	1.03449	-0.00510656	0.137726	0.626747
AGT	ENSG00000135744	8.20852	-0.00107083	0.136147	0.963006
AGTPBP1	ENSG00000135049	10964.2	-0.0140823	0.0416257	0.722217	0.834653
AGTR1	ENSG00000144891	4.75932	0.00661671	0.136238	0.773383
AGTRAP	ENSG00000177674	795.034	-0.143916	0.0694613	0.0177659	0.0564103
AGXT	ENSG00000172482	1.11323	0.0140328	0.138743	0.122161
AHCTF1	ENSG00000153207	9699.07	-0.0544371	0.0432643	0.198157	0.359097
AHCY	ENSG00000101444	10931.1	-0.223302	0.036572	2.61345e-10	7.87122e-09
AHCYL1	ENSG00000168710	18023.2	0.0322321	0.0273625	0.233191	0.40417
AHCYL2	ENSG00000158467	6400.41	-0.00543956	0.0396829	0.896475	0.942824
AHCYP2	ENSG00000238181	1.44552	-0.0114657	0.138339	0.257377
AHCYP7	ENSG00000259465	2.38561	0.00283337	0.13709	0.858628
AHDC1	ENSG00000126705	9217.66	0.193785	0.0563637	0.000200557	0.00133273
AHI1	ENSG00000135541	1813.05	-0.417061	0.117346	3.33699e-05	0.000291083
AHNAK	ENSG00000124942	13162.3	0.0211073	0.0481672	0.661597	0.792528
AHNAK2	ENSG00000185567	4814.04	0.247417	0.084741	0.000794108	0.00432438
AHR	ENSG00000106546	1759.65	0.0528322	0.0899534	0.444741	0.616687
AHRR	ENSG00000063438	7019.31	-0.000970144	0.040663	0.9591	0.978732
AHSA1	ENSG00000100591	7081.13	0.0287211	0.0609012	0.618574	0.76032
AHSA2	ENSG00000173209	3403.2	-0.0196214	0.100078	0.77638	0.86969
AHSG	ENSG00000145192	23.097	-0.0147145	0.132128	0.719047	0.832107
AHSP	ENSG00000169877	1.07012	-0.0019096	0.13765	0.863872
AIDA	ENSG00000186063	7376.12	-0.0417735	0.0372167	0.247507	0.420525
AIF1	ENSG00000204472	2.89044	-0.00767305	0.137069	0.668866
AIF1L	ENSG00000126878	7313.21	-0.359913	0.0450442	1.87261e-16	1.72549e-14
AIFM1	ENSG00000156709	4117.41	-0.0827324	0.0429297	0.0413128	0.110545
AIFM2	ENSG00000042286	348.934	0.0361425	0.0841278	0.589759	0.73809
AIFM3	ENSG00000183773	76.1463	0.0229915	0.124971	0.683446	0.807647
AIG1	ENSG00000146416	2370.01	-0.119462	0.062917	0.0338032	0.0942872
AIM1	ENSG00000112297	3.47364	0.031741	0.141797	0.134407
AIM1L	ENSG00000176092	66.9188	0.0530297	0.144867	0.214676	0.380188
AIM2	ENSG00000163568	157.854	-0.427323	0.25681	0.00491334	0.0198895
AIMP1	ENSG00000164022	4953.6	-0.060279	0.0524291	0.205076	0.368195
AIMP1P1	ENSG00000234187	2.46338	-0.00268285	0.137061	0.870087
AIMP2	ENSG00000106305	1815.1	-0.0193555	0.0585058	0.696488	0.817385
AIP	ENSG00000110711	5535.01	0.0178092	0.0572032	0.736143	0.843086
AIPL1	ENSG00000129221	3.48501	-0.00967231	0.137199	0.597463
AIRE	ENSG00000160224	1.65434	-0.000663604	0.137406	0.960206
AJ003147.11	ENSG00000279330	2.38314	8.22029e-05	0.137133	0.997304
AJ003147.9	ENSG00000262668	83.2566	0.0367795	0.123778	0.546601	0.704173
AJ011932.1	ENSG00000274248	0.810037	-0.00147644	0.137707	0.851115
AJ239322.1	ENSG00000235615	4.82349	2.6537	1.14027	0.00134675
AJ271736.10	ENSG00000270726	2.98018	-0.0138022	0.138046	0.389189
AJAP1	ENSG00000196581	2979.46	0.129259	0.0673153	0.0288531	0.0831208
AJUBA	ENSG00000129474	1164.55	-0.212416	0.0814975	0.00233528	0.0108226
AK1	ENSG00000106992	5053.08	0.0999683	0.0589565	0.0608579	0.14956
AK2	ENSG00000004455	5297.25	-0.211322	0.0462762	1.4049e-06	1.81972e-05
AK3	ENSG00000147853	6815.7	-0.00378907	0.050377	0.936302	0.965513
AK3P3	ENSG00000230042	90.7702	-0.0312018	0.118849	0.628479	0.768716
AK4	ENSG00000162433	2243.6	0.0158121	0.0532133	0.74648	0.850424
AK4P1	ENSG00000263535	16.5424	-0.0559131	0.146153	0.200594	0.362061
AK5	ENSG00000154027	1159.88	-0.161136	0.0986956	0.0337229	0.0941337
AK6	ENSG00000085231	1978.94	-0.0749675	0.069235	0.215328	0.380798
AK7	ENSG00000140057	813.816	-0.478041	0.0753309	1.88396e-11	7.42926e-10
AK8	ENSG00000165695	39.5467	-0.0466694	0.132925	0.407784	0.584346
AK9	ENSG00000155085	992.41	-0.213998	0.0741537	0.00100842	0.00531121
AKAIN1	ENSG00000231824	11.0169	-0.00501662	0.134056	0.875216
AKAP1	ENSG00000121057	4781.08	0.0387834	0.0415332	0.322354	0.501419
AKAP10	ENSG00000108599	3132.51	-0.00973144	0.0621577	0.865592	0.925987
AKAP11	ENSG00000023516	18019.1	-0.0835481	0.0368894	0.023412	0.0700479
AKAP12	ENSG00000131016	12211.7	-0.0306539	0.0526027	0.52829	0.688927
AKAP13	ENSG00000170776	8619.66	0.042942	0.054308	0.398892	0.5765
AKAP14	ENSG00000186471	405.485	0.0573693	0.0910925	0.414462	0.589378
AKAP17A	ENSG00000197976	5674.04	0.13072	0.0511046	0.0058101	0.0228006
AKAP17BP	ENSG00000214992	1.47601	-0.00817706	0.137856	0.472248
AKAP3	ENSG00000111254	103.45	-0.0903451	0.148647	0.18677	0.344036
AKAP5	ENSG00000179841	1196.48	-0.00155696	0.056076	0.979115	0.989269
AKAP6	ENSG00000151320	13042.7	-0.10116	0.0592043	0.0581826	0.144528
AKAP7	ENSG00000118507	668.245	-0.120938	0.0877701	0.0860621	0.19452
AKAP8	ENSG00000105127	3125.36	0.0957575	0.0540418	0.0536098	0.13576
AKAP8L	ENSG00000011243	16770.3	0.182334	0.0503019	0.000107637	0.000794224
AKAP9	ENSG00000127914	19658.8	-0.0594906	0.0463373	0.165176	0.314648
AKIP1	ENSG00000166452	1570.26	0.207191	0.0677731	0.000642175	0.00361658
AKIRIN1	ENSG00000174574	12704.8	0.0140453	0.0298405	0.603967	0.749142
AKIRIN2	ENSG00000135334	9069.4	0.116449	0.0343637	0.000413987	0.0024937
AKNA	ENSG00000106948	3944.47	0.081831	0.0505333	0.0808521	0.185183
AKNAD1	ENSG00000162641	2.03221	0.00902195	0.13796	0.413415
AKR1A1	ENSG00000117448	9579.33	-0.0358837	0.0550461	0.476187	0.64428
AKR1B1	ENSG00000085662	9805.34	-0.049225	0.0432831	0.229873	0.399796
AKR1C1	ENSG00000187134	4134.34	0.208056	0.0645571	0.000373848	0.00229273
AKR1C2	ENSG00000151632	3742.69	0.35413	0.0678265	2.55741e-08	5.20229e-07
AKR1C3	ENSG00000196139	272.84	0.582895	0.151614	7.78757e-06	8.12045e-05
AKR1C4	ENSG00000198610	0.893939	-0.00168112	0.137681	0.856448
AKR1E2	ENSG00000165568	43.3186	0.0170718	0.125651	0.747552	0.85128
AKR7A2	ENSG00000053371	4180.35	-0.164064	0.044495	9.35485e-05	0.000704377
AKR7A3	ENSG00000162482	55.2969	0.0225772	0.1219	0.710417	0.826446
AKR7L	ENSG00000211454	58.2166	0.0465432	0.127638	0.444144	0.616101
AKT1	ENSG00000142208	25654.8	0.0669471	0.0306164	0.0194271	0.0603971
AKT1S1	ENSG00000204673	3771.39	0.164328	0.0458541	0.000164485	0.00113223
AKT2	ENSG00000105221	10776	-0.0122849	0.0372349	0.733306	0.841753
AKT3	ENSG00000117020	39911.4	-0.179588	0.0499937	7.27694e-05	0.000566955
AKT3-IT1	ENSG00000228939	1.42315	0.00289383	0.137534	0.800612
AKTIP	ENSG00000166971	2674.8	-0.0652331	0.0518973	0.176773	0.330101
AL021546.6	ENSG00000111780	6.89434	-0.0221328	0.137806	0.406472
AL022341.3	ENSG00000228201	4.14895	0.00516953	0.136712	0.792425
AL022344.7	ENSG00000259869	12.0333	0.000334888	0.132855	0.999674
AL022393.9	ENSG00000280107	81.7625	0.281084	0.253295	0.0194459	0.0604253
AL023806.1	ENSG00000280184	45.7059	0.101854	0.161215	0.138772	0.277054
AL132709.1	ENSG00000230805	4.04364	-0.00254381	0.136383	0.89721
AL133243.1	ENSG00000276334	222.631	0.155061	0.120146	0.0656185	0.157785
AL133243.2	ENSG00000276517	134.408	0.178436	0.147189	0.0526479	0.133889
AL133243.4	ENSG00000279544	7.58799	-0.0219249	0.137442	0.442729
AL133245.2	ENSG00000272754	3.17354	-0.0123932	0.137839	0.44245
AL133493.2	ENSG00000233922	324.445	0.0248568	0.0985788	0.720892	0.833673
AL136419.6	ENSG00000260669	235.964	0.195306	0.163458	0.0425051	0.113026
AL157871.2	ENSG00000259052	13.7323	0.0134595	0.134983	0.672364
AL161668.5	ENSG00000258604	2.79921	0.0236169	0.140007	0.159599
AL163953.3	ENSG00000237356	28.2735	-0.0754581	0.157286	0.124842	0.256931
AL357140.1	ENSG00000280113	0.776418	0.00633259	0.138112	0.359993
AL358852.1	ENSG00000278899	10.2993	-0.0262796	0.136766	0.450061
AL450992.2	ENSG00000234614	2.49835	-0.00190934	0.13705	0.9053
AL590762.7	ENSG00000213706	12.6988	-0.00102722	0.13329	0.971408
AL590763.5	ENSG00000215120	0.734243	0.00238685	0.137749	0.786925
AL592528.1	ENSG00000205424	6.85424	-0.000901279	0.135878	0.957628
AL928654.7	ENSG00000257341	11.178	0.00579272	0.134362	0.855513
ALAD	ENSG00000148218	2566.88	0.084725	0.0499895	0.0676291	0.161258
ALAS1	ENSG00000023330	6753.3	0.168189	0.0395869	8.34479e-06	8.64339e-05
ALB	ENSG00000163631	16.4627	-0.0922015	0.178298	0.0335512	0.0937756
ALCAM	ENSG00000170017	903.238	-0.0388085	0.067197	0.508248	0.671591
ALDH16A1	ENSG00000161618	1754.28	-0.128957	0.0577019	0.0141072	0.0468721
ALDH18A1	ENSG00000059573	9503.25	-0.100114	0.0349858	0.00297754	0.0132428
ALDH1A1	ENSG00000165092	2.30295	-0.00149746	0.137207	0.912782
ALDH1A2	ENSG00000128918	5.76966	-0.0100415	0.136455	0.667172
ALDH1A3	ENSG00000184254	4.91837	-0.0075914	0.136037	0.758603
ALDH1B1	ENSG00000137124	4271.55	0.155057	0.0429245	0.000137987	0.000975153
ALDH1L1	ENSG00000144908	792.943	-0.272703	0.0913289	0.000481479	0.00283421
ALDH1L1-AS2	ENSG00000246022	34.5347	-0.044723	0.135233	0.393762	0.571335
ALDH1L2	ENSG00000136010	3268.92	0.128097	0.0649744	0.0260722	0.0764345
ALDH2	ENSG00000111275	9974.55	0.140623	0.0426183	0.000507367	0.00296224
ALDH3A1	ENSG00000108602	20.3338	-0.0199218	0.132769	0.629129	0.769163
ALDH3A2	ENSG00000072210	6463.41	-0.0516923	0.0488007	0.26271	0.437724
ALDH3B1	ENSG00000006534	258.328	0.121931	0.101087	0.107766	0.230504
ALDH4A1	ENSG00000159423	1343.7	0.0567607	0.0683127	0.341287	0.520526
ALDH5A1	ENSG00000112294	4408.91	0.191837	0.0444656	5.44202e-06	5.95487e-05
ALDH6A1	ENSG00000119711	2923.59	-0.156101	0.07065	0.0112733	0.0390891
ALDH7A1	ENSG00000164904	9375.38	-0.239443	0.0370693	2.77103e-11	1.02539e-09
ALDH8A1	ENSG00000118514	50.6395	0.0512368	0.137009	0.343668	0.522817
ALDH9A1	ENSG00000143149	5783.99	0.0429267	0.0379942	0.235195	0.40632
ALDOA	ENSG00000149925	61282.1	0.270888	0.0706815	2.07277e-05	0.000193192
ALDOB	ENSG00000136872	1.5331	0.00887908	0.137778	0.501982
ALDOC	ENSG00000109107	17409.6	0.349659	0.076523	6.17247e-07	8.93371e-06
ALG1	ENSG00000033011	1129.68	-0.141393	0.0570917	0.00618714	0.024037
ALG10	ENSG00000139133	739.939	-0.188462	0.105133	0.0204909	0.0630095
ALG10B	ENSG00000175548	2405.34	0.00377604	0.0832474	0.955421	0.976692
ALG11	ENSG00000253710	3963.97	-0.0574904	0.0537549	0.248883	0.422092
ALG12	ENSG00000182858	2092.35	-0.0274225	0.0758711	0.664498	0.794233
ALG13	ENSG00000101901	2988.44	-0.0493939	0.0625333	0.368601	0.547755
ALG14	ENSG00000172339	350.087	-0.0837391	0.155641	0.157208	0.303634
ALG1L	ENSG00000189366	24.4304	-0.0253094	0.13151	0.585743	0.735308
ALG1L11P	ENSG00000249889	2.53361	-0.0142265	0.138067	0.386281
ALG1L13P	ENSG00000253981	3.65346	-0.00185949	0.136622	0.918661
ALG1L2	ENSG00000251287	1.54153	0.00202286	0.137242	0.889348
ALG1L9P	ENSG00000248671	89.0253	-0.196947	0.204044	0.044031	0.116298
ALG1L9P	ENSG00000254978	1.81458	-0.0170429	0.139043	0.158385
ALG2	ENSG00000119523	1835.59	0.147778	0.0578073	0.00447701	0.0183953
ALG3	ENSG00000214160	1450.25	0.106101	0.059417	0.047122	0.122549
ALG5	ENSG00000120697	1396.04	-0.108093	0.0592726	0.0433836	0.114889
ALG6	ENSG00000088035	840.944	-0.252719	0.0729694	0.000109105	0.000803314
ALG8	ENSG00000159063	1685.7	-0.205391	0.0634853	0.000365588	0.00224429
ALG9	ENSG00000086848	4676.46	-0.0335835	0.0435332	0.408057	0.584445
ALK	ENSG00000171094	99.5933	0.543156	0.229607	0.000933108	0.00496794
ALKBH1	ENSG00000100601	1154.6	-0.0555022	0.0544584	0.246549	0.419613
ALKBH2	ENSG00000189046	1422.6	-0.130901	0.0562204	0.0104831	0.0368504
ALKBH3	ENSG00000166199	1423.9	-0.0433061	0.0604309	0.441551	0.613408
ALKBH4	ENSG00000160993	1599.37	0.0482353	0.0555617	0.33585	0.515137
ALKBH5	ENSG00000091542	9605.42	0.362386	0.0451501	1.88522e-16	1.72855e-14
ALKBH6	ENSG00000239382	974.204	0.159128	0.072952	0.0118238	0.0405895
ALKBH7	ENSG00000125652	5383.66	0.0779199	0.0694386	0.199921	0.361275
ALKBH8	ENSG00000137760	1444.47	-0.253461	0.0671342	3.36607e-05	0.000293318
ALLC	ENSG00000151360	4.21028	0.0203259	0.13827	0.372452
ALMS1	ENSG00000116127	8086.6	-0.110127	0.0491818	0.0156745	0.0509785
ALMS1-IT1	ENSG00000230002	349.496	0.19608	0.162605	0.041444	0.110826
ALMS1P1	ENSG00000163016	62.3109	-0.100689	0.161977	0.135203	0.271706
ALOX12-AS1	ENSG00000215067	430.235	-0.0300558	0.0868204	0.650962	0.785196
ALOX12B	ENSG00000179477	84.2934	0.0236596	0.120681	0.701434	0.820063
ALOX12P2	ENSG00000262943	1.29757	0.00429115	0.137643	0.693587
ALOX15	ENSG00000161905	20.4625	0.0635584	0.152276	0.127554	0.26084
ALOX15B	ENSG00000179593	2.2643	0.0163002	0.138586	0.276621
ALOX5	ENSG00000012779	24.3805	0.96976	0.499238	0.00153955	0.00758488
ALOX5AP	ENSG00000132965	1.01484	0.00647856	0.137783	0.550138
ALOXE3	ENSG00000179148	107.089	0.0713037	0.132122	0.300871	0.479733
ALPK1	ENSG00000073331	3161.32	-0.029828	0.0593332	0.566749	0.721588
ALPK2	ENSG00000198796	3.17762	0.00139433	0.136668	0.942581
ALPK3	ENSG00000136383	265.623	-0.00289455	0.115037	0.962099	0.980108
ALPL	ENSG00000162551	663.017	0.0406486	0.068327	0.48556	0.652308
ALPP	ENSG00000163283	3.35556	0.0291352	0.141253	0.129173
ALPPL2	ENSG00000163286	20.5171	0.0703416	0.159081	0.0694397	0.164573
ALS2	ENSG00000003393	7468.57	-0.117881	0.0361717	0.000786957	0.00429549
ALS2CL	ENSG00000178038	81.0928	0.091895	0.162945	0.126407	0.259178
ALS2CR12	ENSG00000155749	18.7617	-0.0902902	0.177634	0.0273651	0.0796596
ALX1	ENSG00000180318	1.71664	-0.0016459	0.137248	0.904641
ALX3	ENSG00000156150	1.7012	0.0130817	0.138224	0.346027
ALX4	ENSG00000052850	1.67905	0.0149964	0.138528	0.272782
ALYREF	ENSG00000183684	5738.9	-0.0737565	0.0456914	0.0863407	0.19489
AMACR	ENSG00000242110	1500.47	0.0383241	0.0694863	0.522684	0.68382
AMBN	ENSG00000178522	7181.2	-0.550141	0.0556057	3.35598e-24	8.44121e-22
AMBP	ENSG00000106927	20.3998	0.168907	0.320948	0.0107553	0.0376652
AMBRA1	ENSG00000110497	5649.3	0.13019	0.0466014	0.00321112	0.0140702
AMD1	ENSG00000123505	9061.21	-0.00583581	0.0397845	0.875286	0.930901
AMD1P1	ENSG00000228339	1.47805	-0.0121685	0.138097	0.376074
AMD1P3	ENSG00000249286	37.2585	-0.00464473	0.126007	0.928306	0.960721
AMDHD1	ENSG00000139344	20.649	0.87086	0.471908	0.0019759	0.00936291
AMDHD2	ENSG00000162066	810.528	-0.189812	0.110066	0.0221383	0.0670017
AMELX	ENSG00000125363	2.12763	-0.00724106	0.137597	0.581063
AMER1	ENSG00000184675	3241.57	0.0150933	0.0452215	0.694377	0.815782
AMER2	ENSG00000165566	20996.6	0.19084	0.0427779	2.90328e-06	3.43321e-05
AMER3	ENSG00000178171	1526.1	0.19097	0.0630832	0.000822424	0.00445511
AMFR	ENSG00000159461	9478.94	0.0897705	0.0376659	0.0133478	0.0448048
AMH	ENSG00000104899	533.091	0.210103	0.0947914	0.00671731	0.0257209
AMHR2	ENSG00000135409	0.84785	0.00406046	0.137679	0.698523
AMIGO1	ENSG00000181754	2227.7	0.0146922	0.0450788	0.728886	0.838696
AMIGO2	ENSG00000139211	563.277	-0.0674232	0.0755601	0.287902	0.465629
AMIGO3	ENSG00000176020	77.7323	0.00295467	0.137865	0.675722	0.801454
AMMECR1	ENSG00000101935	826.303	-0.0294524	0.0744313	0.637341	0.775045
AMMECR1L	ENSG00000144233	4644.44	0.0627554	0.0432348	0.125996	0.258533
AMN	ENSG00000166126	32.6116	0.0484158	0.137989	0.342825	0.522177
AMN1	ENSG00000151743	4270.49	0.0705762	0.0574492	0.17413	0.326689
AMOT	ENSG00000126016	4269.24	-0.00319394	0.0369782	0.931499	0.962634
AMOTL1	ENSG00000166025	14552.4	-0.0665704	0.0398126	0.0783626	0.180739
AMOTL2	ENSG00000114019	7839.59	0.0312665	0.0399717	0.403979	0.580952
AMPD2	ENSG00000116337	9320.39	0.14168	0.0348492	2.5685e-05	0.00023298
AMPD3	ENSG00000133805	27.5549	-0.0077465	0.135103	0.781164	0.872947
AMPH	ENSG00000078053	7189.16	0.228505	0.0468445	3.28153e-07	5.07723e-06
AMT	ENSG00000145020	153.822	-0.0385482	0.128837	0.500274	0.66464
AMY1B	ENSG00000174876	1.00653	-0.000849292	0.137773	0.89296
AMY1C	ENSG00000187733	0.882527	0.00511661	0.13793	0.48581
AMY2A	ENSG00000243480	10.7347	0.0236217	0.136996	0.456532
AMY2B	ENSG00000240038	1437.26	0.175549	0.0903794	0.0171266	0.054743
AMZ1	ENSG00000174945	267.734	-0.0125554	0.103645	0.85326	0.919401
AMZ2	ENSG00000196704	8421.26	0.10905	0.0602088	0.0441686	0.116545
AMZ2P1	ENSG00000214174	1981.48	0.10964	0.0504895	0.0187739	0.0589172
ANAPC1	ENSG00000153107	5895.32	-0.142023	0.0523951	0.00323332	0.0141438
ANAPC10	ENSG00000164162	923.427	-0.0535911	0.0675263	0.363181	0.542044
ANAPC10P1	ENSG00000213735	0.821812	0.00326739	0.13774	0.732532
ANAPC11	ENSG00000141552	6951.95	-0.00953066	0.0583253	0.859492	0.92275
ANAPC13	ENSG00000129055	5788.85	0.0130743	0.0595622	0.807936	0.890461
ANAPC15	ENSG00000110200	2418.04	-0.0586285	0.0555021	0.247535	0.420534
ANAPC16	ENSG00000166295	7358.91	-0.0261315	0.0574017	0.621988	0.763406
ANAPC1P1	ENSG00000233673	7.9986	-0.0185231	0.136845	0.503817
ANAPC2	ENSG00000176248	3150.09	0.0633656	0.0505171	0.17973	0.334733
ANAPC4	ENSG00000053900	1818.61	-0.0872611	0.0608865	0.110121	0.234339
ANAPC5	ENSG00000089053	9275.54	-0.104855	0.0439085	0.0113398	0.0392758
ANAPC7	ENSG00000196510	4871.47	-0.048171	0.0515816	0.313843	0.492501
ANG	ENSG00000214274	296.6	0.0990779	0.119848	0.200829	0.362282
ANGEL1	ENSG00000013523	2933.82	-0.0999032	0.0578299	0.0566865	0.141831
ANGEL2	ENSG00000174606	3221.53	0.113572	0.050466	0.0152876	0.0499644
ANGPT1	ENSG00000154188	9.41268	-0.00371355	0.135107	0.886959
ANGPT2	ENSG00000091879	49.6695	0.0681693	0.150839	0.166952	0.317148
ANGPT4	ENSG00000101280	1.06289	0.00182163	0.137604	0.856367
ANGPTL1	ENSG00000116194	991.122	-0.757653	0.108233	1.58158e-13	9.1139e-12
ANGPTL2	ENSG00000136859	860.606	-0.347835	0.0759469	6.02012e-07	8.74044e-06
ANGPTL4	ENSG00000167772	29.0146	0.118272	0.197817	0.0501717	0.128913
ANGPTL6	ENSG00000130812	5.43193	-0.00226527	0.136029	0.924821
ANGPTL8	ENSG00000130173	9.98928	0.00765524	0.134423	0.807932
ANK1	ENSG00000029534	830.09	0.225833	0.0738847	0.000552324	0.0031897
ANK2	ENSG00000145362	36639.1	0.0766765	0.0509869	0.121406	0.251557
ANK3	ENSG00000151150	17769.2	-0.00295706	0.0471055	0.948826	0.972655
ANKAR	ENSG00000151687	147.036	0.0385294	0.118164	0.560429	0.715763
ANKDD1A	ENSG00000166839	1064.85	-0.0385545	0.0652919	0.498435	0.663096
ANKDD1B	ENSG00000189045	1.75946	0.00775325	0.137662	0.552771
ANKEF1	ENSG00000132623	1003.31	-0.00272716	0.0680914	0.964404	0.981089
ANKFN1	ENSG00000153930	58.8587	-0.0133918	0.127085	0.793868	0.882234
ANKFY1	ENSG00000185722	8072.45	-0.115664	0.0652923	0.0446472	0.117475
ANKH	ENSG00000154122	4725.89	0.0905979	0.0513884	0.0568785	0.142135
ANKHD1	ENSG00000131503	11798.3	-0.0974053	0.0383661	0.0064046	0.0247527
ANKHD1-EIF4EBP3	ENSG00000254996	1330.03	-0.148116	0.153627	0.0872573	0.196435
ANKIB1	ENSG00000001629	9178.06	-0.11471	0.0635985	0.0399461	0.107726
ANKK1	ENSG00000170209	6.42111	-0.0173331	0.138151	0.355702
ANKLE1	ENSG00000160117	344.522	-0.0747111	0.100616	0.30081	0.479693
ANKLE2	ENSG00000176915	8193.74	-0.0797108	0.0420901	0.0482734	0.125002
ANKMY1	ENSG00000144504	953.56	-0.147596	0.0922565	0.0448896	0.117896
ANKMY2	ENSG00000106524	5509.31	0.0686627	0.0530227	0.161643	0.309661
ANKRA2	ENSG00000164331	2849.96	0.0176906	0.0481174	0.690916	0.813204
ANKRD1	ENSG00000148677	1.70092	0.00812821	0.138016	0.390641
ANKRD10	ENSG00000088448	6360.28	0.00700845	0.0501594	0.900883	0.945057
ANKRD10-IT1	ENSG00000229152	444.356	-0.0408722	0.0871749	0.548125	0.70555
ANKRD11	ENSG00000167522	21199.5	0.185434	0.0344951	1.36959e-08	2.95049e-07
ANKRD12	ENSG00000101745	18623.3	-0.164852	0.0511989	0.000433168	0.00259497
ANKRD13A	ENSG00000076513	2112.27	-0.100909	0.0560378	0.0483297	0.125095
ANKRD13B	ENSG00000198720	13707.5	0.104696	0.0369551	0.0031748	0.0139501
ANKRD13C	ENSG00000118454	5992.14	-0.0564727	0.038322	0.123471	0.254841
ANKRD13D	ENSG00000172932	4248.68	0.082517	0.0414198	0.037077	0.101517
ANKRD16	ENSG00000134461	1515.04	-0.11718	0.051869	0.0141516	0.0469945
ANKRD17	ENSG00000132466	16392.7	-0.0465982	0.0458933	0.297119	0.475846
ANKRD18A	ENSG00000180071	56.3419	0.0292188	0.1397	0.285271	0.462965
ANKRD18B	ENSG00000230453	58.5877	-0.764097	0.345907	0.00095224	0.00505246
ANKRD18CP	ENSG00000159712	7.77939	-0.0186496	0.136529	0.517278
ANKRD19P	ENSG00000187984	1.54752	0.00651012	0.137897	0.48748
ANKRD2	ENSG00000165887	1.00053	0.000999369	0.137608	0.922513
ANKRD20A1	ENSG00000260691	25.8038	0.0266193	0.138566	0.343627	0.522817
ANKRD20A11P	ENSG00000215559	6.87038	-0.00465236	0.136933	0.787466
ANKRD20A18P	ENSG00000249493	3.3195	-0.0244586	0.139922	0.193092
ANKRD20A19P	ENSG00000196593	34.9364	1.19412	0.510143	0.000558026	0.00321625
ANKRD20A2	ENSG00000183148	10.6608	0.00471228	0.137963	0.468587
ANKRD20A21P	ENSG00000277112	21.3379	-0.0326609	0.136877	0.411519	0.587064
ANKRD20A3	ENSG00000276203	10.0758	0.00441656	0.137572	0.714362
ANKRD20A4	ENSG00000172014	27.9523	0.0321023	0.137464	0.399991	0.577224
ANKRD20A7P	ENSG00000236816	0.799362	0.00116281	0.137692	0.894519
ANKRD23	ENSG00000163126	391.718	-0.0859273	0.123137	0.250246	0.423439
ANKRD24	ENSG00000089847	464.018	0.194666	0.114666	0.0227502	0.0684417
ANKRD26	ENSG00000107890	3570.89	-0.172395	0.0698361	0.00502755	0.0202725
ANKRD26P1	ENSG00000261239	2.65945	0.0219196	0.140178	0.0452795
ANKRD26P4	ENSG00000229427	1.41852	-0.00538654	0.137427	0.697114
ANKRD27	ENSG00000105186	4178.76	-0.0220158	0.0470497	0.618843	0.76055
ANKRD28	ENSG00000206560	11444.4	-0.187989	0.0585463	0.000453354	0.00269593
ANKRD29	ENSG00000154065	230.253	0.0702049	0.114156	0.339272	0.518121
ANKRD30A	ENSG00000148513	1.62734	-9.96733e-05	0.137277	0.992629
ANKRD30BL	ENSG00000163046	51.3271	0.0928824	0.156588	0.157389	0.30392
ANKRD31	ENSG00000145700	53.4654	0.00169429	0.123699	0.974901	0.98683
ANKRD33	ENSG00000167612	7.53719	-0.00441715	0.134816	0.877817
ANKRD33B	ENSG00000164236	5804.27	0.310274	0.0694756	1.23171e-06	1.6248e-05
ANKRD34A	ENSG00000272031	530.556	-0.0663095	0.111573	0.372753	0.551698
ANKRD34B	ENSG00000189127	12.9577	0.0324542	0.139064	0.332369
ANKRD34C	ENSG00000235711	1.69007	-0.00473027	0.137355	0.740019
ANKRD34C-AS1	ENSG00000259234	6.51118	-0.00226521	0.135856	0.920247
ANKRD35	ENSG00000198483	78.7665	-0.0127612	0.115312	0.839499	0.910052
ANKRD36	ENSG00000135976	5043.79	-0.192541	0.0593735	0.00039088	0.00237838
ANKRD36B	ENSG00000196912	2739.19	-0.20424	0.107421	0.0132464	0.0445528
ANKRD36BP2	ENSG00000230006	73.4993	0.0636232	0.138367	0.295218	0.473909
ANKRD36C	ENSG00000174501	3328.79	-0.276272	0.0570119	2.2106e-07	3.54095e-06
ANKRD37	ENSG00000186352	121.451	0.263976	0.199269	0.0191279	0.0597061
ANKRD39	ENSG00000213337	1210.24	-0.00215651	0.0524305	0.940132	0.967929
ANKRD40	ENSG00000154945	4325.46	-0.0756622	0.0465779	0.0835475	0.190019
ANKRD42	ENSG00000137494	536.459	0.00289842	0.0798173	0.964235	0.980995
ANKRD44	ENSG00000065413	6132.98	0.0165729	0.0377852	0.652481	0.786009
ANKRD44-IT1	ENSG00000236977	1.75901	-0.00871747	0.1377	0.518893
ANKRD45	ENSG00000183831	1985.41	0.0440354	0.0603622	0.415011	0.589601
ANKRD46	ENSG00000186106	8783.41	-0.00536142	0.0549705	0.913133	0.951898
ANKRD49	ENSG00000168876	1991.72	-0.0168344	0.0552686	0.703449	0.821669
ANKRD50	ENSG00000151458	11889.9	0.00442037	0.0351747	0.908012	0.949207
ANKRD52	ENSG00000139645	7250.52	0.11253	0.0553395	0.0267508	0.0780796
ANKRD53	ENSG00000144031	8.78632	0.0122216	0.136065	0.647311
ANKRD54	ENSG00000100124	2466.9	0.0439077	0.0539743	0.374231	0.553349
ANKRD55	ENSG00000164512	14.7327	0.0290508	0.137966	0.385427
ANKRD6	ENSG00000135299	1210.29	-0.197351	0.0817666	0.00456594	0.018707
ANKRD61	ENSG00000157999	26.3819	-0.0225906	0.130275	0.63884	0.776191
ANKRD62P1	ENSG00000259271	3.11146	-0.0217075	0.139523	0.19502
ANKRD63	ENSG00000230778	530.16	0.20353	0.0825256	0.0036849	0.0156842
ANKRD65	ENSG00000235098	139.489	0.0257444	0.108063	0.675117	0.801249
ANKRD7	ENSG00000106013	25.4667	-0.0816203	0.161162	0.111531	0.236628
ANKRD9	ENSG00000156381	3725.33	-0.19353	0.0468308	1.24002e-05	0.000122638
ANKS1A	ENSG00000064999	9419.78	0.0370453	0.039738	0.328932	0.507869
ANKS1B	ENSG00000185046	2957.71	0.0145375	0.0576374	0.778868	0.871526
ANKS3	ENSG00000168096	1606.47	0.0454776	0.0583951	0.388366	0.56651
ANKS4B	ENSG00000175311	4.80033	0.00509749	0.136058	0.827749
ANKS6	ENSG00000165138	2950.83	-0.0602382	0.0591621	0.265157	0.440375
ANKUB1	ENSG00000206199	1.32787	0.00286129	0.137682	0.76369
ANKZF1	ENSG00000163516	4764.64	0.135302	0.0607553	0.0140871	0.0468305
ANLN	ENSG00000011426	4039.43	-0.433877	0.0488253	6.59988e-20	1.00692e-17
ANO1	ENSG00000131620	11.3822	0.0419162	0.143995	0.155025
ANO10	ENSG00000160746	1928.66	-0.0775845	0.0531686	0.114656	0.241413
ANO2	ENSG00000047617	31.197	-0.0274543	0.129928	0.588405	0.737259
ANO3	ENSG00000134343	2.37945	0.00765644	0.137456	0.610872
ANO4	ENSG00000151572	199.25	-0.465339	0.158503	0.000240204	0.00155999
ANO5	ENSG00000171714	3507.2	-0.175326	0.056652	0.000761323	0.00416902
ANO6	ENSG00000177119	2385.63	-0.204475	0.0597497	0.000187886	0.00126205
ANO7	ENSG00000146205	30.4541	-0.0258264	0.130465	0.59834	0.745143
ANO7L1	ENSG00000237276	13.0326	-0.00199947	0.132754	0.952336
ANO8	ENSG00000074855	7119.69	0.118911	0.0378936	0.00103661	0.00543964
ANO9	ENSG00000185101	2.59407	-0.0183472	0.138947	0.212988
ANOS1	ENSG00000011201	517.004	0.0397228	0.0715403	0.511256	0.673934
ANOS2P	ENSG00000241859	541.238	0.104889	0.0819131	0.118902	0.247636
ANP32A	ENSG00000140350	34859.9	-0.229783	0.0498404	1.01574e-06	1.38e-05
ANP32AP1	ENSG00000259516	0.912415	-0.00172586	0.137642	0.862046
ANP32B	ENSG00000136938	11789.5	-0.198134	0.0311312	7.41878e-11	2.50609e-09
ANP32E	ENSG00000143401	14615.9	-0.250182	0.0401711	1.13233e-10	3.67849e-09
ANPEP	ENSG00000166825	20.3827	0.0822645	0.168905	0.0444845	0.117172
ANTXR1	ENSG00000169604	6233.12	-0.146346	0.0523023	0.00240445	0.0110832
ANTXR2	ENSG00000163297	2452.03	-0.164561	0.0752589	0.0109447	0.0382193
ANXA1	ENSG00000135046	40.8633	1.12603	0.332299	3.15413e-05	0.000277579
ANXA11	ENSG00000122359	1005.03	-0.219675	0.123221	0.0145693	0.0480982
ANXA2	ENSG00000182718	275.942	0.366957	0.149148	0.00136912	0.00687627
ANXA2R	ENSG00000177721	15.0313	0.0140257	0.133785	0.696057
ANXA3	ENSG00000138772	56.2897	0.0580611	0.134016	0.346263	0.525436
ANXA4	ENSG00000196975	314.587	0.0293529	0.0992912	0.668328	0.797001
ANXA5	ENSG00000164111	7320.35	-0.184913	0.0400509	1.53091e-06	1.96923e-05
ANXA6	ENSG00000197043	4479.41	-0.358331	0.0860503	3.67711e-06	4.21961e-05
ANXA7	ENSG00000138279	4561.12	-0.0821129	0.052612	0.092305	0.204972
ANXA9	ENSG00000143412	1.22552	0.00341403	0.137517	0.775939
AOAH	ENSG00000136250	37.7167	-0.00821767	0.128297	0.861489	0.923776
AOC2	ENSG00000131480	705.652	0.345899	0.0813427	2.75419e-06	3.27774e-05
AOC3	ENSG00000131471	312.537	0.366971	0.152315	0.00145755	0.00723644
AOC4P	ENSG00000260105	7.72672	0.0139874	0.136645	0.586122
AOX1	ENSG00000138356	136.304	-0.0711341	0.112944	0.315113	0.494036
AP000221.1	ENSG00000229962	18.344	0.0385311	0.138713	0.348704	0.52758
AP000223.42	ENSG00000260583	27.9038	-0.0363862	0.134179	0.453262	0.624191
AP000230.1	ENSG00000273492	63.9923	-0.0677564	0.137683	0.285162	0.462936
AP000233.4	ENSG00000222042	1.98927	-0.0038614	0.137318	0.786414
AP000240.9	ENSG00000273017	10.9447	0.00739576	0.134628	0.811511
AP000251.3	ENSG00000237594	51.6508	-0.050065	0.131087	0.408072	0.584445
AP000253.1	ENSG00000234509	4.80231	-0.0113309	0.136967	0.59538
AP000254.8	ENSG00000273271	48.3057	0.0177908	0.122575	0.758624	0.858636
AP000255.6	ENSG00000273091	10.0317	-0.0201837	0.135942	0.533298
AP000265.1	ENSG00000261610	6.59552	0.0129915	0.136248	0.624887
AP000266.7	ENSG00000232623	0.733069	-0.00515539	0.137904	0.497357
AP000275.65	ENSG00000265590	1643.43	-0.000409661	0.0830399	0.996405	0.998181
AP000282.3	ENSG00000228961	1.6559	0.00888308	0.137564	0.560282
AP000295.9	ENSG00000249624	106.33	-0.0487115	0.137035	0.354736	0.533552
AP000302.58	ENSG00000231355	2.06512	-0.00494814	0.137401	0.718805
AP000304.12	ENSG00000249209	20.2515	0.0652899	0.15335	0.121651	0.251924
AP000318.2	ENSG00000214955	5.31648	-0.0183844	0.137869	0.417439
AP000320.6	ENSG00000225555	12.2811	0.0297192	0.137717	0.398802
AP000320.7	ENSG00000272657	5.22225	0.00405296	0.13624	0.85825
AP000322.53	ENSG00000243627	4.07526	0.0154186	0.138622	0.252586
AP000343.2	ENSG00000236611	1.62711	0.00376743	0.137684	0.708252
AP000344.3	ENSG00000234928	11.2604	0.0316908	0.14059	0.23425
AP000344.4	ENSG00000227755	7.13013	-0.000910052	0.13544	0.97
AP000345.1	ENSG00000178248	1.20406	0.0171155	0.13928	0.0713073
AP000347.2	ENSG00000272578	404.852	0.00918306	0.0977921	0.889033	0.938284
AP000347.4	ENSG00000234353	37.3783	0.0222444	0.131739	0.627167	0.767637
AP000350.10	ENSG00000251357	21.4251	0.0217646	0.133297	0.598686	0.745324
AP000350.5	ENSG00000273295	145.391	0.0951105	0.130273	0.21211	0.377042
AP000350.6	ENSG00000225282	6.00689	0.0266757	0.139041	0.321935
AP000354.2	ENSG00000215464	2.91966	0.0159757	0.138356	0.334191
AP000355.2	ENSG00000228923	0.982392	0.00630453	0.137891	0.49789
AP000432.1	ENSG00000280594	464.863	-0.0707361	0.0981716	0.324732	0.503813
AP000436.4	ENSG00000270775	1.06165	0.00771873	0.137946	0.444972
AP000437.3	ENSG00000279549	14.0112	0.00891388	0.133133	0.809882
AP000442.1	ENSG00000255139	9.17824	0.0108375	0.134835	0.728526
AP000442.4	ENSG00000255008	6.63247	0.0220722	0.13807	0.392944
AP000459.7	ENSG00000227716	0.999365	0.0110247	0.138317	0.240699
AP000487.4	ENSG00000254495	0.876437	0.00428531	0.137686	0.676881
AP000487.5	ENSG00000246889	115.054	0.0524263	0.124658	0.428524	0.602369
AP000487.6	ENSG00000254604	6.29016	0.00690298	0.136108	0.807586
AP000560.3	ENSG00000278879	45.6487	-0.113274	0.174866	0.101608	0.220577
AP000577.2	ENSG00000280269	8.99257	-0.00457135	0.134959	0.868343
AP000580.1	ENSG00000219529	31.1335	-0.000779718	0.127042	0.985094	0.992085
AP000593.5	ENSG00000228286	2.11955	0.0120512	0.138124	0.367113
AP000640.10	ENSG00000254477	35.5847	0.00320565	0.127784	0.947439	0.97188
AP000640.2	ENSG00000255355	1.03513	-0.000427503	0.137568	0.959424
AP000648.5	ENSG00000280385	3.64325	0.0132433	0.137635	0.480845
AP000662.4	ENSG00000254602	158.328	-0.688696	0.184644	1.01312e-05	0.000102709
AP000688.14	ENSG00000230212	0.903877	-0.00100003	0.13764	0.921577
AP000692.10	ENSG00000273199	1.15106	-0.00668289	0.137743	0.556897
AP000692.9	ENSG00000228107	51.1026	0.00134163	0.124294	0.989558	0.994057
AP000704.5	ENSG00000224790	175.415	0.0554876	0.105084	0.439449	0.611602
AP000708.1	ENSG00000255537	18.522	0.0116113	0.131883	0.778941	0.871526
AP000721.4	ENSG00000256100	5.03703	0.0506274	0.150271	0.0272574
AP000769.7	ENSG00000270117	1.58937	-0.00429714	0.137386	0.751142
AP000866.1	ENSG00000279342	368.631	0.00142597	0.0859094	0.972524	0.985203
AP000892.6	ENSG00000280143	4.23946	0.0132098	0.137806	0.450427
AP000925.2	ENSG00000235286	1.0807	0.00973935	0.138285	0.30913
AP000936.1	ENSG00000234268	1.6133	-0.0129155	0.138404	0.274983
AP000962.1	ENSG00000280432	3.68286	-0.0285118	0.140714	0.17708
AP001046.6	ENSG00000225637	1.05053	0.00485694	0.137776	0.613889
AP001056.1	ENSG00000237604	6.15396	0.00627438	0.135636	0.818352
AP001062.7	ENSG00000184441	321.418	0.0295502	0.107096	0.669599	0.797955
AP001062.8	ENSG00000241728	21.5926	0.0967352	0.177798	0.0587567	0.145663
AP001065.15	ENSG00000228709	67.7111	0.0661257	0.135521	0.305664	0.484255
AP001092.4	ENSG00000237410	1.43566	-0.0112608	0.138338	0.250634
AP001172.2	ENSG00000270071	16.9947	-0.0115413	0.13192	0.774347	0.868457
AP001258.4	ENSG00000245571	85.477	-0.105741	0.153563	0.153033	0.297825
AP001271.3	ENSG00000227726	4.72338	-0.0225047	0.139325	0.243657
AP001347.6	ENSG00000224905	412.263	-0.381214	0.0994063	1.47865e-05	0.000142823
AP001350.4	ENSG00000280010	29.4381	-0.00562552	0.129362	0.900211	0.944918
AP001372.2	ENSG00000254837	563.367	0.227424	0.146033	0.0200321	0.0618851
AP001412.1	ENSG00000272948	49.2904	-0.0317199	0.124443	0.594013	0.741734
AP001429.1	ENSG00000270116	12.9061	-0.00872947	0.133952	0.791704
AP001432.14	ENSG00000242553	0.976185	-0.00865754	0.138028	0.385429
AP001437.1	ENSG00000273210	6.95636	-0.00344517	0.135645	0.88898
AP001462.6	ENSG00000269038	20.7121	0.0173659	0.129984	0.714851	0.82916
AP001468.58	ENSG00000228404	0.888076	0.000420086	0.137597	0.970259
AP001469.7	ENSG00000228137	22.5088	-0.0385132	0.138933	0.340426	0.519455
AP001469.9	ENSG00000239415	9.90104	0.0128914	0.136621	0.591895
AP001476.2	ENSG00000224413	1.19558	0.00281211	0.13759	0.798585
AP001505.10	ENSG00000276529	226.246	0.0895089	0.10715	0.232633	0.403541
AP001596.6	ENSG00000232692	5.15306	-0.0130136	0.137085	0.546688
AP001619.2	ENSG00000227698	2.02224	-0.01056	0.137879	0.437549
AP001626.2	ENSG00000235023	103.2	-0.0267352	0.114502	0.684044	0.808131
AP001891.1	ENSG00000236437	2.62884	-0.0054004	0.137154	0.73752
AP002530.2	ENSG00000218536	1.59123	0.00508981	0.137525	0.691655
AP002884.2	ENSG00000255292	11.9624	0.0332067	0.139717	0.297507
AP002954.3	ENSG00000255176	27.6678	-0.0115289	0.128379	0.808699	0.891144
AP002954.4	ENSG00000255422	4.33522	0.00920997	0.136922	0.646721
AP003025.2	ENSG00000237654	1.73732	0.00250389	0.137636	0.82317
AP003068.18	ENSG00000255200	10.943	0.0168007	0.136423	0.551669
AP003068.23	ENSG00000254614	20.0885	0.0170252	0.132191	0.686737	0.810387
AP003068.9	ENSG00000254501	6.06676	0.00706371	0.136031	0.773418
AP003419.11	ENSG00000256514	125.297	-0.00388432	0.136955	0.807796	0.890426
AP003774.1	ENSG00000236935	0.79816	-0.00166057	0.137694	0.833724
AP003774.4	ENSG00000181908	168.197	0.192475	0.137739	0.0366321	0.10058
AP004550.1	ENSG00000254573	1.01568	-0.0099156	0.138192	0.273733
AP005530.1	ENSG00000262352	24.5457	0.0269226	0.132435	0.560371	0.715763
AP005901.1	ENSG00000215512	1.62182	0.00484409	0.137686	0.649548
AP006222.2	ENSG00000228463	98.0087	0.172018	0.189472	0.0617674	0.151174
AP006547.3	ENSG00000261044	1.26022	0.00652496	0.137799	0.533357
AP006621.5	ENSG00000255284	561.443	-0.100949	0.0833381	0.136344	0.273555
AP006621.6	ENSG00000255142	4.48042	0.0196155	0.138316	0.367021
AP006621.8	ENSG00000255108	2.30454	0.0176563	0.138735	0.267442
AP1AR	ENSG00000138660	7969.68	-0.114641	0.0395106	0.00240559	0.0110857
AP1B1	ENSG00000100280	11286.2	0.0963107	0.0446166	0.0219358	0.0665077
AP1G1	ENSG00000166747	13634.7	0.0838891	0.044619	0.0451108	0.118377
AP1G2	ENSG00000213983	1352.05	0.171246	0.0881938	0.0178855	0.0567302
AP1M1	ENSG00000072958	11273.8	0.133618	0.0440341	0.00137155	0.00688474
AP1M2	ENSG00000129354	1.03709	-0.000274457	0.137698	0.973673
AP1S1	ENSG00000106367	9567.43	-0.0295681	0.047874	0.512356	0.674795
AP1S2	ENSG00000182287	4309.31	-0.0438205	0.048532	0.3237	0.502829
AP1S3	ENSG00000152056	367.425	0.396646	0.105108	1.63385e-05	0.000156274
AP2A1	ENSG00000196961	18125.4	0.195642	0.0472656	1.19224e-05	0.000118796
AP2A2	ENSG00000183020	12876.9	0.0734218	0.0510173	0.12059	0.250312
AP2B1	ENSG00000006125	61788.3	0.136581	0.0353041	8.9722e-05	0.000678795
AP2M1	ENSG00000161203	29294.9	0.0774104	0.0361573	0.0301544	0.0861229
AP2S1	ENSG00000042753	5475.04	0.00254183	0.0544889	0.960475	0.979233
AP3B1	ENSG00000132842	1703.06	-0.0540801	0.0514479	0.258408	0.433088
AP3B2	ENSG00000103723	4199	0.146638	0.043874	0.000441673	0.00263997
AP3D1	ENSG00000065000	20228.4	0.0492538	0.044397	0.24241	0.414992
AP3M1	ENSG00000185009	8022.96	-0.115737	0.0435674	0.00545005	0.0216294
AP3M2	ENSG00000070718	4273.77	-0.122593	0.0510579	0.00993019	0.0353377
AP3S1	ENSG00000177879	5941.19	0.0959654	0.0402352	0.0122413	0.0418297
AP3S2	ENSG00000157823	6681.62	-0.0595861	0.0646664	0.297396	0.476166
AP4B1	ENSG00000134262	2079.76	0.243239	0.072573	0.000183763	0.00123792
AP4E1	ENSG00000081014	1840.83	-0.000721181	0.0530573	0.99373	0.996622
AP4M1	ENSG00000221838	1785.88	-0.102776	0.0561195	0.0446846	0.117557
AP4S1	ENSG00000100478	837.378	-0.286115	0.0715987	1.09537e-05	0.000110087
AP5B1	ENSG00000254470	4238.12	0.0621352	0.0491645	0.178721	0.333054
AP5M1	ENSG00000053770	6632.52	-0.0794848	0.0528488	0.105535	0.22701
AP5S1	ENSG00000125843	708.647	0.295197	0.0754717	1.48298e-05	0.000143168
AP5Z1	ENSG00000242802	1914.51	-0.043658	0.0628931	0.406751	0.583601
APAF1	ENSG00000120868	2569.21	-0.146361	0.0506125	0.00189388	0.00902015
APBA1	ENSG00000107282	9144.3	0.170254	0.0548453	0.000862037	0.00463865
APBA2	ENSG00000034053	18541.1	0.138084	0.0374081	0.000119991	0.000866326
APBA3	ENSG00000011132	1261.44	-0.123988	0.0758971	0.0538729	0.136204
APBB1	ENSG00000166313	27557.7	0.0950244	0.0396798	0.0116193	0.0400278
APBB2	ENSG00000163697	6697.48	-0.103889	0.0456501	0.0153149	0.0500363
APBB3	ENSG00000113108	3340.35	0.161161	0.0752451	0.0133546	0.044812
APC	ENSG00000134982	25409.1	-0.191103	0.0661048	0.000955176	0.00506371
APC2	ENSG00000115266	47587.2	0.0564332	0.0611369	0.347535	0.526465
APCDD1	ENSG00000154856	3104.47	-0.0997226	0.0639634	0.0777389	0.179637
APCDD1L-AS1	ENSG00000231290	7.02394	0.000812512	0.136262	0.972128
APEH	ENSG00000164062	8426.89	-0.0999542	0.0436779	0.0150097	0.0492987
APEX1	ENSG00000100823	23075.8	-0.275024	0.0490616	4.14511e-09	9.82839e-08
APEX2	ENSG00000169188	863.66	-0.00534451	0.0688507	0.928196	0.96071
APH1A	ENSG00000117362	10460.5	-0.167597	0.0353515	8.65281e-07	1.19565e-05
APH1B	ENSG00000138613	3198	-0.0780475	0.0571915	0.134594	0.27102
API5	ENSG00000166181	13621.3	-0.0404899	0.0410697	0.210192	0.374741
APIP	ENSG00000149089	2818.32	-0.131804	0.0532536	0.00705408	0.0267906
APITD1	ENSG00000175279	464.696	-0.130538	0.0879482	0.0679653	0.161873
APITD1-CORT	ENSG00000251503	94.9315	-0.0183327	0.128669	0.710202	0.826394
APLF	ENSG00000169621	205.867	-0.0309637	0.100861	0.678634	0.803832
APLN	ENSG00000171388	182.752	0.289499	0.202362	0.0139797	0.0465398
APLNR	ENSG00000134817	2.8025	-0.00968056	0.137558	0.544403
APLP1	ENSG00000105290	44913.4	0.237795	0.0344095	1.56389e-12	7.56068e-11
APLP2	ENSG00000084234	28909.4	0.0922473	0.0252565	0.000176037	0.00119409
APMAP	ENSG00000101474	8964.68	-0.0183747	0.0435603	0.650406	0.78492
APOA1	ENSG00000118137	8.24873	0.0883576	0.179839	0.00731274
APOA5	ENSG00000110243	0.861837	0.00407177	0.13787	0.587879
APOBEC3B	ENSG00000179750	3.62348	0.0153269	0.137689	0.453969
APOBEC3C	ENSG00000244509	157.296	-0.290145	0.180282	0.0108205	0.0378389
APOBEC3D	ENSG00000243811	4.70669	0.0107492	0.136753	0.628197
APOBEC3F	ENSG00000128394	13.588	0.00450198	0.135193	0.870622
APOBEC3G	ENSG00000239713	4.26326	-0.0117857	0.137356	0.532302
APOBR	ENSG00000184730	4.54405	0.00658483	0.136231	0.774989
APOC1	ENSG00000130208	30.3934	0.0898924	0.164337	0.115435	0.242559
APOD	ENSG00000189058	11.846	0.0368447	0.14061	0.272648
APOE	ENSG00000130203	996.476	0.198187	0.104596	0.0150871	0.0494744
APOL2	ENSG00000128335	675.463	0.127677	0.0800229	0.0554349	0.139547
APOL3	ENSG00000128284	1.23751	0.000251286	0.137592	0.965804
APOL4	ENSG00000100336	80.1351	-0.0674221	0.138963	0.278898	0.455923
APOL6	ENSG00000221963	30.6287	0.0828014	0.158706	0.137614	0.275568
APOLD1	ENSG00000178878	1451.34	0.000536637	0.0652076	0.989571	0.994057
APOM	ENSG00000204444	259.117	-0.166797	0.122165	0.0513548	0.131427
APOO	ENSG00000184831	1702.54	-0.0935501	0.0566932	0.0691767	0.164107
APOOL	ENSG00000155008	3724.41	-0.0615676	0.0482075	0.172187	0.324259
APOPT1	ENSG00000256053	1792.97	-0.00718514	0.0709092	0.908213	0.949215
APP	ENSG00000142192	78899.9	0.0211468	0.035528	0.532573	0.692186
APPBP2	ENSG00000062725	7674.84	-0.0549184	0.046101	0.200303	0.361755
APPL1	ENSG00000157500	7254.85	-0.0144623	0.0382496	0.687001	0.810544
APPL2	ENSG00000136044	6344.17	-0.102701	0.0496827	0.0257789	0.0757655
APRT	ENSG00000198931	1962.86	-0.0275745	0.0580025	0.599528	0.745924
APTR	ENSG00000214293	791.585	-0.00740824	0.0714111	0.901563	0.945396
APTX	ENSG00000137074	3369.29	-0.0797708	0.0485294	0.076704	0.177618
AQP1	ENSG00000240583	192.011	-0.0569213	0.110739	0.425138	0.599065
AQP11	ENSG00000178301	382.411	0.0379878	0.080241	0.562335	0.717581
AQP3	ENSG00000165272	70.1615	0.0470941	0.129568	0.434911	0.608007
AQP4	ENSG00000171885	67.023	-0.181447	0.249534	0.0394225	0.106575
AQP4-AS1	ENSG00000260372	3.03029	0.019646	0.138887	0.270868
AQP5	ENSG00000161798	9.76415	0.0162832	0.135891	0.590123
AQP6	ENSG00000086159	4.284	0.0319716	0.141646	0.150828
AQP8	ENSG00000103375	13.0821	0.0219199	0.135793	0.525079
AQR	ENSG00000021776	6161.57	-0.100537	0.0675996	0.0872486	0.196435
AR	ENSG00000169083	669.281	-0.0308043	0.070252	0.596455	0.743691
ARAF	ENSG00000078061	2861.67	0.0253687	0.043243	0.531712	0.691694
ARAP1	ENSG00000186635	2248.98	0.288817	0.0557857	4.6327e-08	8.89871e-07
ARAP2	ENSG00000047365	155.324	0.0615272	0.11905	0.386405	0.56488
ARAP3	ENSG00000120318	1662.14	0.248262	0.0925809	0.00145126	0.00721483
ARC	ENSG00000198576	4757.12	0.7269	0.0818793	4.48658e-20	6.95906e-18
ARCN1	ENSG00000095139	13798.7	0.097722	0.0301751	0.00109045	0.00566942
AREG	ENSG00000109321	1.84186	0.0174597	0.138966	0.202221
AREL1	ENSG00000119682	10495.2	0.02624	0.0467933	0.551257	0.708135
ARF1	ENSG00000143761	37181.4	0.190477	0.0455502	1.31255e-05	0.000128853
ARF3	ENSG00000134287	22264.3	0.0623462	0.0279523	0.0205479	0.0631332
ARF4	ENSG00000168374	12746	0.213372	0.0507453	7.74832e-06	8.08859e-05
ARF4-AS1	ENSG00000272146	36.0066	-0.0378609	0.131834	0.47121	0.640317
ARF5	ENSG00000004059	11913.6	-0.00550727	0.0517941	0.91162	0.95097
ARF6	ENSG00000165527	7436.11	-0.00104875	0.0374092	0.978948	0.989269
ARFGAP1	ENSG00000101199	7710.15	0.214564	0.0520323	1.12712e-05	0.000112973
ARFGAP2	ENSG00000149182	8085.4	-0.00988331	0.0327651	0.754603	0.855676
ARFGAP3	ENSG00000242247	8429.44	0.0272351	0.0492737	0.554571	0.711321
ARFGEF1	ENSG00000066777	8241.98	-0.154731	0.0392317	3.69469e-05	0.000317788
ARFGEF2	ENSG00000124198	4976.05	-0.0351889	0.0458807	0.410893	0.586849
ARFGEF3	ENSG00000112379	7836.99	0.146775	0.0540795	0.00358391	0.015335
ARFIP1	ENSG00000164144	2202.13	-0.239785	0.0664268	6.94891e-05	0.000545221
ARFIP2	ENSG00000132254	4711.16	0.0470381	0.0455088	0.277757	0.454669
ARFRP1	ENSG00000101246	1898.73	0.0749627	0.0489902	0.100664	0.218987
ARG2	ENSG00000081181	4616.97	0.00917705	0.0468011	0.834619	0.906822
ARGLU1	ENSG00000134884	31242.4	-0.0999014	0.0526741	0.0392908	0.106343
ARHGAP1	ENSG00000175220	4061.25	0.196952	0.047865	1.30346e-05	0.000128095
ARHGAP10	ENSG00000071205	66.7689	-0.0151512	0.116488	0.814828	0.894509
ARHGAP11A	ENSG00000198826	6086.39	-0.262126	0.0497107	2.47806e-08	5.07417e-07
ARHGAP11B	ENSG00000187951	3177.42	0.0150313	0.0458386	0.73158	0.84029
ARHGAP12	ENSG00000165322	5031.86	-0.170202	0.0508812	0.000327383	0.00203052
ARHGAP15	ENSG00000075884	101.977	-0.0180675	0.109657	0.788945	0.878163
ARHGAP17	ENSG00000140750	2613.56	-0.0288187	0.0879471	0.673423	0.800461
ARHGAP18	ENSG00000146376	753.633	-0.636542	0.0702698	9.65877e-21	1.63435e-18
ARHGAP19	ENSG00000213390	4295.52	-0.159889	0.0716567	0.0104556	0.0368091
ARHGAP19-SLIT1	ENSG00000269891	44.3276	0.0294322	0.131004	0.557745	0.713541
ARHGAP20	ENSG00000137727	985.202	0.0810969	0.0633335	0.149017	0.292372
ARHGAP21	ENSG00000107863	49908.4	0.18142	0.0376029	1.40015e-06	1.81483e-05
ARHGAP22	ENSG00000128805	79.8357	0.103821	0.165665	0.123434	0.254795
ARHGAP23	ENSG00000275832	8750.63	-0.065376	0.0493942	0.155198	0.301
ARHGAP24	ENSG00000138639	75.4585	0.00910475	0.12698	0.859683	0.922834
ARHGAP25	ENSG00000163219	46.7619	0.025424	0.130285	0.606744	0.751486
ARHGAP26	ENSG00000145819	1424.59	0.124107	0.0802307	0.0630631	0.153457
ARHGAP27	ENSG00000159314	95.502	-0.0626493	0.130635	0.340493	0.519455
ARHGAP28	ENSG00000088756	569.698	-0.206775	0.11524	0.0160738	0.0519773
ARHGAP29	ENSG00000137962	58.143	0.809689	0.341831	0.00067642	0.00377404
ARHGAP30	ENSG00000186517	34.47	1.15687	0.366333	6.74251e-05	0.000531323
ARHGAP31	ENSG00000031081	840.789	-0.0717321	0.0751446	0.257573	0.432144
ARHGAP31-AS1	ENSG00000241155	4.3991	-0.0200256	0.138937	0.26899
ARHGAP32	ENSG00000134909	10354.2	-0.0159193	0.0587431	0.739973	0.845755
ARHGAP33	ENSG00000004777	19569.2	0.174704	0.0543767	0.000600679	0.00341805
ARHGAP35	ENSG00000160007	39976.3	0.0933883	0.0432838	0.0182803	0.0576795
ARHGAP36	ENSG00000147256	3.34672	-0.0198984	0.138904	0.274407
ARHGAP39	ENSG00000147799	2156.66	-0.00939025	0.0665738	0.868756	0.927241
ARHGAP4	ENSG00000089820	513.039	-0.00884694	0.1049	0.89596	0.942442
ARHGAP40	ENSG00000124143	3.37957	0.0110306	0.137146	0.581763
ARHGAP42	ENSG00000165895	1416.69	-0.0618375	0.0665419	0.288605	0.466332
ARHGAP44	ENSG00000006740	3402.43	0.0817875	0.0408993	0.0357455	0.0985599
ARHGAP45	ENSG00000180448	116.766	0.0182202	0.123508	0.753166	0.854954
ARHGAP5	ENSG00000100852	12379.8	-0.220099	0.0522396	4.88409e-06	5.43056e-05
ARHGAP5-AS1	ENSG00000258655	236.577	0.085805	0.0982525	0.239864	0.412204
ARHGAP6	ENSG00000047648	41.5637	-0.0690519	0.14977	0.187383	0.34481
ARHGAP8	ENSG00000241484	878.831	0.373577	0.111879	8.79511e-05	0.000667904
ARHGAP9	ENSG00000123329	34.3688	-0.0244862	0.129073	0.637807	0.775488
ARHGDIA	ENSG00000141522	17395.2	0.228677	0.0448372	1.01974e-07	1.77221e-06
ARHGDIB	ENSG00000111348	3.06459	0.0114841	0.137826	0.445631
ARHGDIG	ENSG00000242173	2019.24	0.224713	0.0658278	0.000162558	0.00112229
ARHGEF1	ENSG00000076928	1513.54	0.0301477	0.0607183	0.57981	0.731067
ARHGEF10	ENSG00000104728	3576.16	-0.0515025	0.07397	0.409297	0.585569
ARHGEF10L	ENSG00000074964	3510.48	0.0507672	0.0411533	0.198938	0.360057
ARHGEF11	ENSG00000132694	7267.5	-0.497147	0.0510408	1.67958e-23	3.90774e-21
ARHGEF12	ENSG00000196914	22765	-0.156949	0.0416379	5.28652e-05	0.000431949
ARHGEF15	ENSG00000198844	3.39216	-0.00510102	0.136959	0.771811
ARHGEF16	ENSG00000130762	501.397	-0.157678	0.098201	0.0374801	0.102395
ARHGEF17	ENSG00000110237	5351.39	0.118271	0.0435796	0.00417865	0.0173765
ARHGEF18	ENSG00000104880	7659.09	0.124836	0.0329491	9.07864e-05	0.000685799
ARHGEF19	ENSG00000142632	405.872	0.00996753	0.0836102	0.881858	0.934633
ARHGEF2	ENSG00000116584	18191.5	0.0839736	0.0406986	0.0302537	0.0862876
ARHGEF25	ENSG00000240771	10716.8	0.112944	0.0362675	0.00138304	0.00691905
ARHGEF26	ENSG00000114790	1653.73	-0.101916	0.053887	0.0341597	0.0950536
ARHGEF26-AS1	ENSG00000243069	466.676	0.10381	0.0853147	0.131967	0.267484
ARHGEF28	ENSG00000214944	495.387	0.119351	0.094379	0.1029	0.222784
ARHGEF3	ENSG00000163947	6086.81	0.229483	0.0447127	7.54638e-08	1.34284e-06
ARHGEF33	ENSG00000214694	234.812	0.00932672	0.101124	0.894854	0.941544
ARHGEF34P	ENSG00000204959	1.61703	-0.00426756	0.137656	0.687589
ARHGEF37	ENSG00000183111	75.4229	-0.100629	0.168993	0.110126	0.234339
ARHGEF39	ENSG00000137135	613.532	-0.494838	0.0976665	3.04921e-08	6.09613e-07
ARHGEF4	ENSG00000136002	3731.69	0.220335	0.0445649	2.17434e-07	3.48878e-06
ARHGEF40	ENSG00000165801	6794.01	-0.0756922	0.0506476	0.106087	0.227778
ARHGEF5	ENSG00000050327	2.261	0.000726502	0.137442	0.957346
ARHGEF6	ENSG00000129675	954.431	0.0220724	0.060174	0.682463	0.806827
ARHGEF7	ENSG00000102606	18399.2	-0.0578836	0.0370565	0.095562	0.210546
ARHGEF7-AS2	ENSG00000235875	74.5735	-0.110531	0.150883	0.148552	0.291759
ARHGEF7-IT1	ENSG00000233644	12.9256	-0.00856892	0.13348	0.779694
ARHGEF9	ENSG00000131089	35719.8	0.140061	0.0442522	0.000587631	0.00335741
ARID1A	ENSG00000117713	26927.8	0.0155927	0.0512241	0.685385	0.809253
ARID1B	ENSG00000049618	13305	0.00903641	0.0467616	0.838497	0.90939
ARID2	ENSG00000189079	8438.91	-0.0858133	0.0488177	0.0595216	0.147042
ARID3A	ENSG00000116017	2417.61	0.198139	0.0777941	0.00321931	0.014099
ARID3B	ENSG00000179361	2987.47	0.174888	0.0548241	0.00055813	0.00321625
ARID3C	ENSG00000205143	160.513	0.330111	0.175699	0.00546731	0.0216886
ARID4A	ENSG00000032219	6755.58	-0.142318	0.0475582	0.00137744	0.00690131
ARID4B	ENSG00000054267	8307.71	-0.125401	0.052207	0.00823123	0.0303502
ARID5A	ENSG00000196843	2205.14	0.0361217	0.0620281	0.515409	0.677876
ARID5B	ENSG00000150347	2497.43	-0.114521	0.0545368	0.0222305	0.0671932
ARIH1	ENSG00000166233	17887.7	0.0249275	0.0575459	0.633617	0.772187
ARIH2	ENSG00000177479	8386.21	0.00101175	0.0352443	0.995662	0.997645
ARIH2OS	ENSG00000221883	131.809	-0.0106384	0.10387	0.87721	0.932201
ARL1	ENSG00000120805	3775.62	-0.012393	0.0522977	0.787373	0.877042
ARL10	ENSG00000175414	16646.2	-0.072205	0.0454775	0.091834	0.204169
ARL13B	ENSG00000169379	2260.97	-0.35655	0.0534801	3.42463e-12	1.5585e-10
ARL14EP	ENSG00000152219	4253.3	-0.101769	0.0622128	0.0667414	0.159694
ARL15	ENSG00000185305	2800.83	-0.505311	0.0602878	4.64578e-18	5.43849e-16
ARL16	ENSG00000214087	2460.11	0.0294299	0.0419092	0.469258	0.638406
ARL17A	ENSG00000185829	1207.7	-0.0518029	0.0688322	0.385061	0.563676
ARL17B	ENSG00000228696	493.215	0.0878514	0.10265	0.237721	0.409581
ARL2	ENSG00000213465	5491.01	-0.0485541	0.0455569	0.25772	0.432313
ARL2-SNX15	ENSG00000273003	30.402	-0.00492127	0.134585	0.867499	0.926822
ARL2BP	ENSG00000102931	8375.53	0.0980544	0.032783	0.000978583	0.00517421
ARL3	ENSG00000138175	11839.5	0.0393814	0.0395468	0.312131	0.490721
ARL4A	ENSG00000122644	581.675	-0.0812739	0.0920554	0.252725	0.426277
ARL4AP2	ENSG00000248780	2.41161	0.00835029	0.137455	0.598352
ARL4C	ENSG00000188042	5555.18	0.248731	0.0381906	1.74061e-11	6.92264e-10
ARL4D	ENSG00000175906	5355.68	0.164401	0.0426216	5.02461e-05	0.000414555
ARL5A	ENSG00000162980	5435.13	-0.156784	0.0435287	0.000144198	0.00101435
ARL5B	ENSG00000165997	11696.5	-0.120126	0.0423283	0.00259814	0.0117949
ARL5C	ENSG00000141748	6.75435	0.0110729	0.136537	0.63283
ARL6	ENSG00000113966	1636.45	-0.0313868	0.0654341	0.586079	0.735632
ARL6IP1	ENSG00000170540	27459.8	-0.134357	0.0464401	0.00202652	0.00957595
ARL6IP4	ENSG00000182196	4393.87	-0.0903172	0.0463146	0.0375921	0.102595
ARL6IP5	ENSG00000144746	10685.4	-0.0404507	0.0539618	0.459952	0.630373
ARL6IP6	ENSG00000177917	4037.06	-0.404737	0.0630026	1.48577e-11	5.94722e-10
ARL8A	ENSG00000143862	12718.3	0.175117	0.0431485	1.79495e-05	0.000169936
ARL8B	ENSG00000134108	5673.86	-0.0132222	0.0400505	0.734769	0.842522
ARL9	ENSG00000196503	22.1191	0.0348992	0.135235	0.444274	0.616231
ARMC1	ENSG00000104442	7811.44	-0.150305	0.0506955	0.00138604	0.00693131
ARMC10	ENSG00000170632	3109.63	-0.0684496	0.0619458	0.215222	0.380663
ARMC12	ENSG00000157343	176.126	-0.0320253	0.100314	0.652176	0.785845
ARMC2	ENSG00000118690	442.596	-0.0691057	0.0832226	0.303203	0.482154
ARMC3	ENSG00000165309	18.4477	0.0269437	0.138886	0.330347	0.509467
ARMC4	ENSG00000169126	197.913	-0.331226	0.173175	0.00511219	0.0205381
ARMC4P1	ENSG00000238021	2.30457	-0.0214247	0.139628	0.16401
ARMC5	ENSG00000140691	2364.34	0.334664	0.0571514	6.90931e-10	1.90241e-08
ARMC6	ENSG00000105676	2789.04	-0.00905111	0.0499627	0.857099	0.921403
ARMC7	ENSG00000125449	1425.55	0.0797711	0.0572247	0.12409	0.255752
ARMC8	ENSG00000114098	7503.22	-0.0412885	0.0484795	0.354196	0.533083
ARMC9	ENSG00000135931	1525.79	-0.230057	0.0666363	0.000132939	0.000943989
ARMCX1	ENSG00000126947	3891.97	0.0961965	0.0633799	0.0875704	0.196996
ARMCX2	ENSG00000184867	3525.94	-0.0465232	0.0472584	0.294827	0.473575
ARMCX3	ENSG00000102401	7857.09	-0.0395773	0.0399911	0.290798	0.468909
ARMCX3-AS1	ENSG00000228275	12.2726	0.058468	0.150114	0.132772
ARMCX4	ENSG00000196440	3199.81	0.0866556	0.0582871	0.100613	0.218978
ARMCX5	ENSG00000125962	2610.17	-0.0439861	0.0540966	0.374076	0.553164
ARMCX5-GPRASP2	ENSG00000271147	811.383	0.0553128	0.0674317	0.346036	0.525251
ARMCX6	ENSG00000198960	2947.09	-0.119173	0.0563896	0.0192181	0.0598972
ARMT1	ENSG00000146476	2226.91	-0.300234	0.0696064	2.61762e-06	3.14131e-05
ARNT	ENSG00000143437	3903.2	-0.0769904	0.0524575	0.111686	0.236902
ARNT2	ENSG00000172379	8399.81	-1.71993	0.0473385	1.67056e-290	1.5547e-286
ARNTL	ENSG00000133794	1227.95	-0.123211	0.0671569	0.0373373	0.102065
ARNTL2	ENSG00000029153	412.602	-0.272653	0.0973591	0.000868537	0.00466958
ARPC1A	ENSG00000241685	8276.59	0.0464137	0.0406563	0.24669	0.419711
ARPC1B	ENSG00000130429	746.017	-0.000517365	0.0889654	0.998156	0.999122
ARPC2	ENSG00000163466	15733.8	0.00394772	0.0370264	0.892505	0.940668
ARPC3	ENSG00000111229	6389.42	-0.171294	0.0480065	0.000126509	0.000903919
ARPC4	ENSG00000241553	6971.32	0.0284321	0.0439543	0.503344	0.667384
ARPC4-TTLL3	ENSG00000250151	324.984	0.0937871	0.109216	0.217512	0.383534
ARPC5	ENSG00000162704	11154.4	0.00845297	0.0426097	0.826699	0.902061
ARPC5L	ENSG00000136950	3151.2	0.0806727	0.0418743	0.0422144	0.112409
ARPIN	ENSG00000242498	3855.56	-0.283895	0.0717914	1.0619e-05	0.000107012
ARPP19	ENSG00000128989	22881.7	-0.0659369	0.0383043	0.0657722	0.157982
ARPP21	ENSG00000172995	2275.71	-0.0187622	0.049513	0.687697	0.811057
ARR3	ENSG00000120500	0.795544	-0.0011332	0.137777	0.858518
ARRB1	ENSG00000137486	5737.28	0.0179188	0.0675824	0.771933	0.867108
ARRB2	ENSG00000141480	7592.24	0.0676819	0.0363901	0.0547975	0.138148
ARRDC1	ENSG00000197070	1405.81	-0.0619226	0.0699906	0.316315	0.495336
ARRDC1-AS1	ENSG00000203993	1919.93	0.0458538	0.0488386	0.313793	0.492493
ARRDC2	ENSG00000105643	163.451	0.14531	0.155556	0.0910278	0.202934
ARRDC3	ENSG00000113369	11269.3	0.161457	0.164839	0.0727334	0.170545
ARRDC3-AS1	ENSG00000281357	48.1694	-0.0728239	0.156879	0.10952	0.233478
ARRDC4	ENSG00000140450	8459.23	0.124652	0.0537916	0.012215	0.0417552
ARSA	ENSG00000100299	1913.89	0.148579	0.0553111	0.00343179	0.0148342
ARSB	ENSG00000113273	1832.64	-0.0354565	0.0768853	0.575428	0.727911
ARSD	ENSG00000006756	1285.49	0.101956	0.0672571	0.0839417	0.190747
ARSD-AS1	ENSG00000229851	3.40958	0.0105967	0.137359	0.557564
ARSE	ENSG00000157399	42.7767	-0.0718619	0.153113	0.156573	0.302784
ARSEP1	ENSG00000224060	3.44969	0.00660319	0.136887	0.727068
ARSF	ENSG00000062096	22.044	0.0226068	0.132956	0.597104	0.744204
ARSG	ENSG00000141337	395.504	0.0311143	0.101837	0.657006	0.789414
ARSH	ENSG00000205667	4.04072	0.00324078	0.136296	0.882127
ARSI	ENSG00000183876	37.7652	0.270319	0.46081	0.0176393	0.0560395
ARSJ	ENSG00000180801	58.0069	0.00767284	0.125266	0.886101	0.937049
ARSK	ENSG00000164291	763.673	-0.0937194	0.0689868	0.117914	0.246266
ART1	ENSG00000129744	2.45184	0.0084547	0.137486	0.568189
ART3	ENSG00000156219	4.35588	-0.0161312	0.137912	0.402698
ART5	ENSG00000167311	110.218	-0.0744669	0.123258	0.306461	0.485043
ARTN	ENSG00000117407	28.567	0.00707577	0.12897	0.879659	0.93391
ARV1	ENSG00000173409	1233.7	-0.18691	0.0588982	0.000495811	0.00290479
ARVCF	ENSG00000099889	7978.2	0.0406121	0.0437614	0.337281	0.516267
ARX	ENSG00000004848	5955.42	-0.0202019	0.0395105	0.60176	0.747524
AS3MT	ENSG00000214435	2197.81	-0.189152	0.0578226	0.00036527	0.00224362
ASAH1	ENSG00000104763	7276.73	0.0887087	0.0452517	0.034245	0.0952625
ASAH2	ENSG00000188611	668.872	0.0348606	0.103644	0.614717	0.75743
ASAH2B	ENSG00000204147	2092.35	-0.102357	0.0578361	0.0504079	0.129377
ASAP1	ENSG00000153317	6496.64	-0.0462907	0.056734	0.363251	0.542066
ASAP1-IT2	ENSG00000280543	12.4845	-0.0132336	0.133549	0.714789
ASAP2	ENSG00000151693	8922.26	-0.274185	0.0553073	1.13533e-07	1.95666e-06
ASAP3	ENSG00000088280	7875.13	-0.144468	0.035621	2.7418e-05	0.000245943
ASB1	ENSG00000065802	7281.35	0.111488	0.0468633	0.0115822	0.0399222
ASB12	ENSG00000198881	39.4357	0.0376981	0.13169	0.48066	0.6483
ASB13	ENSG00000196372	2796.43	0.0467968	0.0439977	0.259142	0.433706
ASB16	ENSG00000161664	6.13354	0.0276344	0.139979	0.240631
ASB16-AS1	ENSG00000267080	533.244	0.110366	0.0877222	0.115262	0.242339
ASB2	ENSG00000100628	8.23292	0.00441034	0.135142	0.873131
ASB3	ENSG00000115239	3148.69	-0.219517	0.0581511	4.54329e-05	0.000380749
ASB4	ENSG00000005981	2.78446	0.00908327	0.13776	0.489938
ASB5	ENSG00000164122	2.41676	0.0131581	0.138271	0.301764
ASB6	ENSG00000148331	3241.79	0.0050661	0.0415422	0.900844	0.945057
ASB7	ENSG00000183475	2289.08	0.00087839	0.0483454	0.984773	0.992085
ASB8	ENSG00000177981	4351.33	0.215332	0.0461518	9.53032e-07	1.30432e-05
ASCC1	ENSG00000138303	3868.56	0.0738902	0.0526119	0.115608	0.242814
ASCC2	ENSG00000100325	3559.39	0.015268	0.0443527	0.714943	0.829163
ASCC3	ENSG00000112249	8543.46	-0.167708	0.0552183	0.000943065	0.00500969
ASCL1	ENSG00000139352	4061.86	-0.0158954	0.0529104	0.710181	0.826394
ASCL2	ENSG00000183734	49.7258	0.0463937	0.128465	0.45085	0.621928
ASCL4	ENSG00000187855	1.70819	0.0228149	0.140162	0.100579
ASCL5	ENSG00000232237	9.00188	0.0241134	0.137479	0.427487
ASF1A	ENSG00000111875	4807.44	-0.0825857	0.0461796	0.0589206	0.145972
ASF1B	ENSG00000105011	1333.76	-0.350084	0.0663689	1.76575e-08	3.739e-07
ASGR1	ENSG00000141505	1971.47	0.117483	0.0711016	0.0557227	0.140139
ASH1L	ENSG00000116539	15340	-0.0552677	0.0397294	0.1454	0.287011
ASH1L-AS1	ENSG00000235919	172.321	-0.0704855	0.110875	0.336534	0.515588
ASH2L	ENSG00000129691	4494.6	-0.189822	0.0561657	0.000253291	0.00163471
ASIC1	ENSG00000110881	7683.98	0.0433087	0.0511387	0.365651	0.544599
ASIC2	ENSG00000108684	151.702	0.24277	0.268213	0.0269067	0.0784731
ASIC3	ENSG00000213199	1012.13	0.371623	0.0917882	5.88431e-06	6.35294e-05
ASIC4	ENSG00000072182	48.4435	1.0132	0.289393	2.09749e-05	0.000195301
ASIP	ENSG00000101440	1.52944	-0.00891686	0.137833	0.482686
ASL	ENSG00000126522	721.077	-0.247741	0.0888697	0.0010895	0.00566656
ASMT	ENSG00000196433	2.5067	5.78318e-05	0.137024	0.999876
ASMTL	ENSG00000169093	7026.36	0.0720314	0.0428973	0.076118	0.17659
ASMTL-AS1	ENSG00000236017	17.274	-0.00797503	0.132357	0.832211	0.905368
ASNA1	ENSG00000198356	5668.56	-0.0813479	0.0545589	0.102494	0.222132
ASNS	ENSG00000070669	15083.9	0.00659707	0.044465	0.926401	0.959603
ASNSD1	ENSG00000138381	5130.47	-0.112701	0.0471492	0.0107635	0.0376793
ASNSP1	ENSG00000248498	67.4643	-0.0720658	0.139713	0.263882	0.439009
ASNSP3	ENSG00000236554	9.46659	-0.0177486	0.135987	0.55943
ASPA	ENSG00000108381	3.1076	0.00648213	0.137828	0.515255
ASPDH	ENSG00000204653	101.709	-0.0101341	0.110961	0.877488	0.932391
ASPG	ENSG00000166183	19.7668	-0.116547	0.21754	0.00379413	0.0160391
ASPH	ENSG00000198363	9049.48	-0.113642	0.0373969	0.00154955	0.00761803
ASPHD1	ENSG00000174939	2473.02	0.0759066	0.0553274	0.132367	0.268039
ASPHD2	ENSG00000128203	2613.75	0.18925	0.0443652	7.32593e-06	7.69947e-05
ASPM	ENSG00000066279	11491	-0.540087	0.0557536	3.15225e-23	6.90268e-21
ASPRV1	ENSG00000244617	36.0972	9.19847	2.51394	2.04268e-12	9.64987e-11
ASPSCR1	ENSG00000169696	2237.33	0.13701	0.0480283	0.00226387	0.0105301
[truncated: 24,996 more rows]

## Sheet: PTBP2_vs_NegA
Symbol	ensID	baseMean	log2FoldChange	lfcSE	pvalue	padj
7SK	ENSG00000202198	17.6474	0.000176747	0.121843	0.989703
A1BG	ENSG00000121410	1065.45	0.232507	0.109923	0.00532179	0.0256438
A1BG-AS1	ENSG00000268895	732.935	-0.301243	0.0889014	8.17803e-05	0.000913263
A2M	ENSG00000175899	14.4123	-0.0118809	0.118963	0.68243
A2M-AS1	ENSG00000245105	32.3604	0.00770372	0.115404	0.840314	0.915915
A2ML1	ENSG00000166535	14.2102	-0.0346168	0.126755	0.139846
A3GALT2	ENSG00000184389	4.90063	-0.0101693	0.121271	0.558643
A4GALT	ENSG00000128274	27.5114	-0.0140916	0.117006	0.693311	0.824608
AAAS	ENSG00000094914	6163.16	-0.00335746	0.0395742	0.928193	0.964879
AACS	ENSG00000081760	5880.81	0.0538048	0.0428007	0.178435	0.345543
AACSP1	ENSG00000250420	190.325	0.00665224	0.0954557	0.91068	0.955645
AADAT	ENSG00000109576	1706.78	-0.179714	0.0581268	0.000596031	0.00460214
AAED1	ENSG00000158122	311.659	0.198152	0.115861	0.016375	0.0605683
AAGAB	ENSG00000103591	1946.21	0.0525797	0.0538099	0.277427	0.468272
AAK1	ENSG00000115977	8942.92	-0.00718737	0.0692529	0.886143	0.941704
AAMDC	ENSG00000087884	744.496	-0.0267251	0.0699928	0.639469	0.785806
AAMP	ENSG00000127837	7689.74	0.0496262	0.0509734	0.206015	0.382444
AANAT	ENSG00000129673	3.79375	0.00368375	0.120863	0.81842
AAR2	ENSG00000131043	3170.32	0.0972925	0.0490216	0.0301958	0.0951361
AARD	ENSG00000205002	41.4134	-0.0260653	0.118496	0.501533	0.681747
AARS	ENSG00000090861	29480.2	0.127244	0.0403558	0.00133423	0.00875184
AARS2	ENSG00000124608	2333.41	-0.230085	0.0599092	2.29805e-05	0.000325306
AARSD1	ENSG00000266967	2466.48	-0.0303137	0.0498587	0.503043	0.682866
AASDH	ENSG00000157426	1827.29	0.0788786	0.0647539	0.140581	0.292429
AASDHPPT	ENSG00000149313	13680	0.0819301	0.0426161	0.0397721	0.116824
AASS	ENSG00000008311	7409.18	-0.161512	0.0695146	0.00653383	0.0300238
AATBC	ENSG00000215458	3.39077	0.00161425	0.121167	0.903805
AATF	ENSG00000275700	4103.43	0.106414	0.0488237	0.0172461	0.0629284
AATK	ENSG00000181409	3067.4	-0.0591759	0.0527301	0.214796	0.393187
AATK-AS1	ENSG00000225180	13.3927	-0.0163455	0.120153	0.547635
AB015752.3	ENSG00000254180	3.24785	-0.00260931	0.121438	0.813804
AB019441.29	ENSG00000225200	1.6203	0.0082104	0.122086	0.264155
ABALON	ENSG00000281376	1.68424	0.00875386	0.121984	0.39305
ABAT	ENSG00000183044	17175.2	-0.139877	0.0455669	0.000849641	0.00610197
ABC13-47488600E17.1	ENSG00000283199	9.66796	-0.0145429	0.120913	0.530138
ABC7-42404400C24.1	ENSG00000277758	53.2403	0.037772	0.120253	0.386337	0.576829
ABCA1	ENSG00000165029	577.468	0.0121715	0.0765714	0.83993	0.915703
ABCA10	ENSG00000154263	12.4889	-0.0199045	0.12189	0.392306
ABCA11P	ENSG00000251595	503.02	-0.281779	0.100051	0.000597399	0.00461073
ABCA12	ENSG00000144452	61.3163	0.0162663	0.11238	0.725612	0.846579
ABCA13	ENSG00000179869	58.3927	0.0458248	0.119889	0.357639	0.548356
ABCA17P	ENSG00000238098	32.5754	0.0523741	0.129558	0.204119	0.379714
ABCA2	ENSG00000107331	15554.4	-0.0975424	0.0465451	0.0228114	0.0774988
ABCA3	ENSG00000167972	13271.8	-0.142283	0.0473109	0.00122764	0.00818451
ABCA4	ENSG00000198691	17.6836	0.044325	0.131194	0.0794451
ABCA5	ENSG00000154265	887.502	0.132002	0.0698619	0.0238048	0.0798244
ABCA6	ENSG00000154262	13.5599	-0.0150061	0.121131	0.492862
ABCA7	ENSG00000064687	4133.57	0.0431993	0.0597077	0.404782	0.593621
ABCA8	ENSG00000141338	50.2432	-0.0283581	0.117013	0.507897	0.686665
ABCA9	ENSG00000154258	2.5745	-0.010998	0.122272	0.269724
ABCB1	ENSG00000085563	40.1366	0.11723	0.187236	0.0481519	0.134743
ABCB10	ENSG00000135776	2514.36	0.0100043	0.0438652	0.810439	0.898541
ABCB11	ENSG00000073734	25.9119	-0.0436964	0.126259	0.24952	0.4361
ABCB4	ENSG00000005471	72.8573	-0.126777	0.177498	0.0672867	0.172636
ABCB6	ENSG00000115657	2932.72	0.0350192	0.0467126	0.421697	0.610607
ABCB7	ENSG00000131269	3310.71	0.0266676	0.0591926	0.611279	0.765463
ABCB8	ENSG00000197150	2278.83	-0.245366	0.0519591	4.43706e-07	1.17355e-05
ABCB9	ENSG00000150967	2152.63	0.144072	0.0471515	0.00093442	0.00658696
ABCC1	ENSG00000103222	2082.51	-0.0227491	0.0630117	0.691486	0.823369
ABCC10	ENSG00000124574	1757.73	-0.0472903	0.0581382	0.358707	0.549329
ABCC11	ENSG00000121270	26.9625	0.0170331	0.118049	0.626023	0.776301
ABCC12	ENSG00000140798	1.22869	0.00502463	0.121868	0.405942
ABCC2	ENSG00000023839	59.4393	-0.0220337	0.11481	0.613697	0.766898
ABCC3	ENSG00000108846	5.66797	-0.00342151	0.120985	0.81713
ABCC4	ENSG00000125257	2788.42	-0.222596	0.0569886	2.02236e-05	0.000293868
ABCC5	ENSG00000114770	6056.42	-0.0761452	0.0476538	0.081499	0.198119
ABCC6	ENSG00000091262	14.5729	-0.017949	0.121108	0.473908
ABCC6P1	ENSG00000256340	10.3947	0.00306058	0.119568	0.899405
ABCC6P2	ENSG00000255277	3.09798	0.0163934	0.122894	0.207174
ABCC8	ENSG00000006071	428.613	-0.019659	0.0837271	0.747491	0.860093
ABCC9	ENSG00000069431	65.0681	-0.0528668	0.120025	0.323402	0.514722
ABCD1	ENSG00000101986	722.647	-0.128704	0.0784205	0.0419556	0.121501
ABCD2	ENSG00000173208	1960.12	-0.0676849	0.0617961	0.204718	0.38071
ABCD3	ENSG00000117528	7233.83	0.0839527	0.0496229	0.0649555	0.168306
ABCD4	ENSG00000119688	4183.3	0.0886076	0.0534911	0.0659745	0.170215
ABCE1	ENSG00000164163	10301.4	-0.0156273	0.0470844	0.721141	0.8433
ABCF1	ENSG00000204574	9279.07	-0.0554324	0.0470911	0.197109	0.370638
ABCF2	ENSG00000033050	3427.57	-0.0275292	0.0644931	0.612511	0.766157
ABCF2P1	ENSG00000242159	4.58781	-0.0138684	0.121773	0.427576
ABCF3	ENSG00000161204	3048.33	0.00225273	0.0554223	0.964	0.982881
ABCG1	ENSG00000160179	660.958	0.0271644	0.0740056	0.66478	0.803852
ABCG2	ENSG00000118777	1.638	-0.0124102	0.122675	0.0790091
ABCG4	ENSG00000172350	941.689	-0.0433107	0.0669874	0.436974	0.625241
ABCG8	ENSG00000143921	1.04021	-0.00327268	0.12188	0.600513
ABHD1	ENSG00000143994	14.0707	0.0207732	0.121505	0.423983
ABHD10	ENSG00000144827	5333.56	0.117222	0.0530445	0.0143309	0.0547887
ABHD11	ENSG00000106077	583.807	-0.061944	0.080349	0.316998	0.507999
ABHD12	ENSG00000100997	4065.48	0.0642248	0.0355814	0.0579479	0.154576
ABHD13	ENSG00000139826	3032.34	0.0974073	0.057665	0.0557533	0.150228
ABHD14A	ENSG00000248487	1760.48	0.0015703	0.0543006	0.957498	0.979369
ABHD14A-ACY1	ENSG00000114786	145.426	-0.0328887	0.110827	0.534343	0.707671
ABHD14B	ENSG00000114779	379.654	-0.430192	0.123228	3.63432e-05	0.000470978
ABHD15	ENSG00000168792	418.642	-0.0500107	0.0845656	0.422813	0.611739
ABHD16A	ENSG00000204427	5092.06	-0.00824925	0.0359777	0.80961	0.898348
ABHD17A	ENSG00000129968	9036.14	0.143233	0.0445897	0.000578921	0.00450463
ABHD17AP1	ENSG00000198658	1.33784	-0.00404552	0.121631	0.683244
ABHD17B	ENSG00000107362	3865.94	0.0501489	0.0403569	0.186261	0.356123
ABHD17C	ENSG00000136379	3886.68	0.00636814	0.047431	0.884494	0.94087
ABHD18	ENSG00000164074	2029.47	-0.114645	0.0636073	0.0399404	0.117185
ABHD2	ENSG00000140526	10069.1	-0.0769857	0.053075	0.114082	0.251904
ABHD3	ENSG00000158201	1701.56	0.144613	0.0597375	0.00626519	0.0290923
ABHD4	ENSG00000100439	2204.34	0.201655	0.0636813	0.000374773	0.00316676
ABHD5	ENSG00000011198	1656.26	-0.00501149	0.0642776	0.926306	0.964344
ABHD6	ENSG00000163686	6844.59	0.0932196	0.0419542	0.0171534	0.0627169
ABHD8	ENSG00000127220	5312.37	0.116429	0.0518383	0.0131207	0.0513223
ABI1	ENSG00000136754	4066.49	0.0746288	0.0373253	0.0345492	0.104871
ABI2	ENSG00000138443	37065	-0.12275	0.0486802	0.0058762	0.0277128
ABI3	ENSG00000108798	5.02845	-0.00507313	0.120731	0.782898
ABI3BP	ENSG00000154175	24.8868	0.0106568	0.117657	0.747169	0.860091
ABL1	ENSG00000097007	17046.2	0.00510327	0.0368383	0.873062	0.934037
ABL2	ENSG00000143322	7710.07	0.020519	0.0503425	0.524495	0.699546
ABLIM1	ENSG00000099204	4009	0.0740886	0.0537238	0.125007	0.269162
ABLIM2	ENSG00000163995	536.973	0.0882066	0.0866271	0.174445	0.340074
ABLIM3	ENSG00000173210	2272.13	-0.0267781	0.0573368	0.595145	0.752858
ABO	ENSG00000175164	4.21488	0.0204996	0.124158	0.0191568
ABR	ENSG00000159842	31961.2	-0.0812811	0.0397017	0.0291691	0.0927303
ABRA	ENSG00000174429	0.849418	0.00400839	0.121783	0.612123
ABRACL	ENSG00000146386	5510.87	0.146101	0.051525	0.00185935	0.0113143
ABT1	ENSG00000146109	2440.17	0.0793822	0.0516149	0.0884633	0.209665
ABT1P1	ENSG00000250496	1.39787	-0.00422364	0.121704	0.622736
ABTB1	ENSG00000114626	1745.04	0.154512	0.0565764	0.00232263	0.0134337
ABTB2	ENSG00000166016	4616.07	-0.0595702	0.0623026	0.26585	0.455143
AC000035.3	ENSG00000282816	25.2021	0.00790138	0.117625	0.795667	0.889611
AC000068.10	ENSG00000273212	33.6653	0.0078211	0.113937	0.852206	0.92341
AC000068.5	ENSG00000185065	213.089	-0.0300278	0.0979254	0.613332	0.766655
AC000068.9	ENSG00000273300	28.3143	-0.0197477	0.116974	0.609695	0.764432
AC000095.9	ENSG00000270393	3.25028	-0.00350063	0.121224	0.795526
AC000120.7	ENSG00000243107	20.2662	0.00398779	0.118477	0.889274	0.943439
AC000123.2	ENSG00000280347	198.476	-0.0937446	0.122582	0.171245	0.335535
AC000123.3	ENSG00000279265	22.5858	0.0483396	0.130307	0.166893	0.329493
AC000403.4	ENSG00000278727	14.2682	0.00813003	0.119046	0.765516
AC001226.7	ENSG00000274898	2.952	-0.0178949	0.123164	0.17888
AC002056.3	ENSG00000213683	2.65196	0.0107598	0.122076	0.357973
AC002115.5	ENSG00000224910	1.29783	0.00172379	0.121641	0.817452
AC002116.7	ENSG00000267698	8.2086	0.00652828	0.120424	0.763252
AC002116.8	ENSG00000248101	72.7707	-0.0493117	0.124433	0.288029	0.478883
AC002117.1	ENSG00000224505	16.8621	-0.019646	0.120058	0.516452
AC002127.4	ENSG00000233420	4.13109	0.0100555	0.121445	0.532528
AC002310.11	ENSG00000261459	74.6825	0.02579	0.124297	0.200716	0.375351
AC002310.12	ENSG00000235560	224.277	0.185547	0.139663	0.0318259	0.0987755
AC002310.14	ENSG00000278922	16.4255	0.00856945	0.118419	0.76819
AC002310.7	ENSG00000239791	13.453	-0.0133841	0.119768	0.619384
AC002368.4	ENSG00000237741	0.8559	-0.00462598	0.121876	0.470543
AC002398.9	ENSG00000188223	280.248	0.0410813	0.104217	0.511798	0.68929
AC002451.3	ENSG00000231170	8.40301	0.0132645	0.121821	0.422135
AC002454.1	ENSG00000237819	3.37362	-3.90929e-05	0.121136	0.997683
AC002456.2	ENSG00000223969	28.6493	0.0887421	0.167173	0.0175952	0.0638574
AC002467.7	ENSG00000241764	195.526	0.0744872	0.122891	0.236968	0.421822
AC002480.3	ENSG00000232759	1.37813	-0.00582554	0.121764	0.530283
AC002519.8	ENSG00000259810	1.06487	0.0015678	0.12166	0.861349
AC002550.5	ENSG00000261312	0.853849	0.000554343	0.121767	0.935935
AC002550.6	ENSG00000276571	23.5292	0.0133243	0.117188	0.70891	0.835018
AC002984.2	ENSG00000267005	0.821959	-0.00117696	0.121804	0.793044
AC002985.3	ENSG00000268193	12.5074	-0.00542867	0.119676	0.815007
AC003002.6	ENSG00000269533	76.2587	-0.00762572	0.108803	0.872677	0.934016
AC003005.2	ENSG00000268266	7.47098	-0.00986443	0.120777	0.624477
AC003005.4	ENSG00000268107	369.784	0.00266966	0.0822031	0.967229	0.984147
AC003006.7	ENSG00000269026	77.4244	-0.0135005	0.109566	0.782258	0.881204
AC003075.4	ENSG00000237773	5.07102	-0.00631956	0.12113	0.686904
AC003090.1	ENSG00000223561	4.84324	-0.00288908	0.120892	0.853598
AC003092.1	ENSG00000236453	1.55894	0.000349473	0.121542	0.968715
AC003104.1	ENSG00000236194	7.76542	-0.00192669	0.11981	0.930218
AC003682.16	ENSG00000268392	6.77387	-0.0170714	0.12231	0.344324
AC003682.17	ENSG00000269097	2.24584	0.000460486	0.121529	0.880591
AC003991.3	ENSG00000228113	1.4693	-0.0170359	0.123489	0.0246966
AC004019.10	ENSG00000229492	11.5973	-0.0141929	0.120353	0.570986
AC004019.13	ENSG00000236754	3.24001	-0.0160186	0.122931	0.182972
AC004053.1	ENSG00000245384	7.9956	0.0157412	0.121912	0.402622
AC004057.1	ENSG00000196656	8626.89	0.0738045	0.0558729	0.137213	0.28755
AC004067.5	ENSG00000273447	11.9462	-0.0129686	0.119811	0.627482
AC004069.2	ENSG00000251259	3.98378	-0.00526327	0.121142	0.724861
AC004076.5	ENSG00000276449	273.175	0.0123735	0.0928845	0.869227	0.932304
AC004076.7	ENSG00000268533	2.05794	0.00189986	0.121493	0.861419
AC004076.9	ENSG00000268163	4.22437	0.00320839	0.121329	0.801001
AC004156.3	ENSG00000267666	6.64959	0.00126899	0.120471	0.947506
AC004158.3	ENSG00000260664	3247.83	-0.0818088	0.0610854	0.123976	0.267612
AC004221.2	ENSG00000267778	9.88569	-0.0164437	0.120833	0.515211
AC004231.2	ENSG00000234477	1.29232	-0.00329381	0.121639	0.710865
AC004381.6	ENSG00000005189	1391.97	0.215236	0.0780419	0.00120156	0.00804791
AC004383.3	ENSG00000226107	5.24087	-0.00590618	0.120881	0.738648
AC004448.2	ENSG00000227078	23.9584	0.0109674	0.117493	0.746344	0.859734
AC004449.6	ENSG00000261204	1.10352	-0.0108274	0.122367	0.197603
AC004453.8	ENSG00000146677	4.04275	-0.0131511	0.121891	0.412875
AC004461.4	ENSG00000237347	1.69693	-0.00673004	0.121771	0.507966
AC004471.10	ENSG00000272682	2.76589	-0.00723031	0.121516	0.581168
AC004471.9	ENSG00000223461	3.89891	-0.00200971	0.120867	0.89802
AC004490.1	ENSG00000267122	1.09004	0.00839309	0.122069	0.311063
AC004538.3	ENSG00000230333	6.32185	-0.0221622	0.123314	0.246645
AC004540.4	ENSG00000225792	229.035	-0.180397	0.129526	0.0312572	0.0975628
AC004540.5	ENSG00000214870	570.536	-0.0635979	0.0879228	0.312688	0.503866
AC004549.6	ENSG00000229893	1.3476	-0.00353469	0.121681	0.685136
AC004603.4	ENSG00000225877	1.38358	-0.00876166	0.122022	0.361699
AC004623.3	ENSG00000279488	1.78443	-0.000535887	0.121477	0.953492
AC004692.5	ENSG00000213717	0.812728	-0.000221178	0.121727	0.958823
AC004862.6	ENSG00000232667	4.07884	-9.06725e-06	0.121305	0.992942
AC004895.4	ENSG00000231704	2.45524	-0.0071353	0.121523	0.578434
AC004951.5	ENSG00000239556	7.66431	-0.0176711	0.122141	0.379277
AC004951.6	ENSG00000228434	71.5127	-0.0647863	0.131623	0.198418	0.372325
AC004967.7	ENSG00000243554	3.11642	-0.0122373	0.122005	0.386391
AC004980.7	ENSG00000205485	243.838	-0.0207545	0.10265	0.715073	0.839153
AC004980.9	ENSG00000230305	1.63531	-0.00149095	0.121671	0.849506
AC004985.12	ENSG00000241057	14.3776	-0.00366139	0.118881	0.899749
AC004987.9	ENSG00000233225	1.32351	0.00304418	0.121624	0.732178
AC005009.1	ENSG00000231255	2.14608	0.000107761	0.121477	0.915603
AC005009.2	ENSG00000233073	73.2207	-0.141256	0.195982	0.0520035	0.142934
AC005014.5	ENSG00000224280	8.93845	0.0203483	0.12194	0.395282
AC005037.3	ENSG00000183308	2.57055	0.00740287	0.121685	0.539766
AC005042.2	ENSG00000227331	1.36826	0.00397413	0.121736	0.628965
AC005062.2	ENSG00000243004	19.4384	0.00320526	0.118562	0.910427
AC005076.5	ENSG00000224046	36.5219	0.033663	0.121424	0.379797	0.570342
AC005077.14	ENSG00000230882	8.41847	0.00719557	0.120235	0.743207
AC005077.7	ENSG00000224273	1.09393	0.00388951	0.121812	0.585999
AC005083.1	ENSG00000233834	1.8178	-0.00238353	0.121576	0.801474
AC005152.3	ENSG00000228639	2.23942	-0.00487766	0.121768	0.566371
AC005154.6	ENSG00000196295	3979.21	0.0331401	0.0523693	0.487504	0.669991
AC005154.7	ENSG00000244480	133.529	0.0179955	0.105667	0.743484	0.857859
AC005220.3	ENSG00000236352	3.20224	0.00237174	0.12104	0.874474
AC005237.4	ENSG00000225521	1.89322	0.00608035	0.121662	0.579179
AC005251.3	ENSG00000219451	0.886112	0.00402501	0.121832	0.573455
AC005253.2	ENSG00000268030	30.1971	-0.0809442	0.15194	0.0719843	0.181425
AC005300.5	ENSG00000236325	0.836379	-0.00921167	0.122239	0.210639
AC005301.9	ENSG00000283633	29.8477	0.00151205	0.114996	0.970321	0.985513
AC005306.3	ENSG00000267283	52.3101	0.0204943	0.113032	0.659993	0.800175
AC005329.7	ENSG00000248015	555.524	-0.0487083	0.10072	0.433744	0.622358
AC005339.2	ENSG00000268565	1.44276	-0.00864527	0.122176	0.212466
AC005355.3	ENSG00000280420	5.1337	-0.00578331	0.120786	0.744136
AC005363.11	ENSG00000277602	5.08833	-0.0148094	0.121982	0.393408
AC005487.2	ENSG00000225647	21.4894	0.000587135	0.116847	0.990665	0.995728
AC005498.3	ENSG00000267421	5.32473	0.00801269	0.120826	0.674411
AC005498.4	ENSG00000267224	2.38823	-0.00675727	0.12166	0.556699
AC005519.4	ENSG00000258559	280.316	-0.00621991	0.0924871	0.917661	0.959508
AC005523.2	ENSG00000269604	2.82641	-0.0145804	0.122563	0.248153
AC005523.3	ENSG00000268536	1.86389	0.00772246	0.121827	0.448974
AC005532.5	ENSG00000230825	9.91437	0.0731057	0.155392	0.001554
AC005534.8	ENSG00000224903	39.6005	0.00889656	0.114051	0.829772	0.909644
AC005537.2	ENSG00000232006	2.26062	-0.0231359	0.124798	0.026625
AC005538.3	ENSG00000279809	137.743	0.00739536	0.121605	0.566143	0.731212
AC005540.3	ENSG00000235852	11.5946	-0.0247149	0.122736	0.334139
AC005546.2	ENSG00000266897	0.90391	-0.0041838	0.121833	0.549278
AC005562.1	ENSG00000214719	1821.77	0.0211562	0.0490037	0.638414	0.785203
AC005578.3	ENSG00000280247	2.68918	0.00672235	0.121436	0.616712
AC005592.1	ENSG00000236714	57.2581	-1.29696	0.265516	5.41989e-08	1.87478e-06
AC005592.2	ENSG00000231185	18.6725	-0.078195	0.155606	0.0272168
AC005592.3	ENSG00000261757	8.82218	-0.0249872	0.123896	0.22911
AC005593.2	ENSG00000279584	7.39396	0.0123417	0.120846	0.568238
AC005606.14	ENSG00000261790	77.1541	0.045235	0.116469	0.394381	0.584432
AC005609.16	ENSG00000279726	258.352	-0.18986	0.139881	0.0288973	0.0921199
AC005609.17	ENSG00000278901	3.1827	-0.01117	0.121847	0.431852
AC005609.18	ENSG00000278915	58.1058	0.000210402	0.110604	0.997827	0.999042
AC005609.19	ENSG00000278907	6.05193	0.00299945	0.120357	0.883775
AC005609.20	ENSG00000278946	14.005	-0.00629223	0.118345	0.827901
AC005614.3	ENSG00000269296	9.18841	-0.0267086	0.123542	0.281002
AC005614.5	ENSG00000269749	4.26824	0.0136086	0.122803	0.110159
AC005618.6	ENSG00000272070	151.164	0.0942303	0.129056	0.165325	0.327375
AC005624.2	ENSG00000267201	1.42252	-0.000126597	0.121603	0.959378
AC005682.5	ENSG00000228649	20.8148	0.0427016	0.127229	0.216688	0.39573
AC005740.6	ENSG00000271871	12.3973	0.00839242	0.119616	0.741165
AC005752.10	ENSG00000277795	14.7217	0.0260786	0.121597	0.402953
AC005753.1	ENSG00000278925	5.18018	0.00876405	0.121048	0.619093
AC005754.8	ENSG00000272108	399.998	0.189105	0.136936	0.0285905	0.0913511
AC005775.2	ENSG00000266933	7.51621	0.0125055	0.120764	0.573964
AC005776.1	ENSG00000270802	6.59553	-0.00894626	0.121052	0.616409
AC005785.2	ENSG00000268189	9.87459	0.00162948	0.120349	0.93499
AC005785.5	ENSG00000279203	14.2977	0.0102807	0.119231	0.707356
AC005786.6	ENSG00000279590	1.8715	0.00190269	0.121423	0.869162
AC005786.7	ENSG00000267436	46.2045	0.0131301	0.113653	0.751941	0.863257
AC005822.1	ENSG00000235554	9.68132	0.039629	0.128522	0.131763
AC005932.1	ENSG00000269019	7.63418	-0.0268157	0.124192	0.225874
AC005943.2	ENSG00000267059	2347.31	-0.101076	0.0628226	0.0611547	0.161089
AC005944.2	ENSG00000267469	8.78043	0.0427747	0.132004	0.020687
AC006011.4	ENSG00000244563	85.4152	0.00217493	0.121613	0.819782	0.904033
AC006014.7	ENSG00000242073	77.5163	-0.0557489	0.123291	0.28802	0.478883
AC006042.8	ENSG00000233264	73.6241	0.397334	0.296689	0.00711037	0.0320303
AC006077.3	ENSG00000279799	24.1754	-0.00518921	0.117737	0.865338	0.930108
AC006116.12	ENSG00000267192	0.941063	-0.00638322	0.12199	0.326059
AC006116.13	ENSG00000266932	1.69665	0.00241627	0.121573	0.80239
AC006116.15	ENSG00000267429	4.2809	0.000278539	0.121037	0.984428
AC006116.17	ENSG00000267549	12.2003	0.000960881	0.1189	0.970516
AC006116.19	ENSG00000267298	1.99041	-0.00377136	0.121481	0.738294
AC006116.22	ENSG00000266907	15.3316	0.00567046	0.118513	0.845732
AC006145.4	ENSG00000223770	4.02279	-0.00466603	0.121082	0.757722
AC006160.5	ENSG00000249502	11.1222	-0.00664637	0.119418	0.788718
AC006195.2	ENSG00000238090	1.72688	-0.00450115	0.121622	0.658074
AC006262.6	ENSG00000268460	43.487	0.0647302	0.133526	0.181968	0.350434
AC006277.2	ENSG00000253392	91.6372	0.0240506	0.107642	0.656451	0.798272
AC006372.4	ENSG00000234210	3.41472	-0.000518428	0.121021	0.970611
AC006372.6	ENSG00000233191	1.60776	-0.0018089	0.121404	0.864872
AC006373.1	ENSG00000235431	4.56292	-0.00492582	0.120709	0.780587
AC006380.3	ENSG00000231418	2.60155	-0.00363999	0.121336	0.769132
AC006460.2	ENSG00000228509	0.888311	0.0012435	0.121716	0.879339
AC006486.10	ENSG00000279539	6.60095	-0.00724482	0.120585	0.711113
AC006486.9	ENSG00000268643	32.6319	-0.0337975	0.123041	0.330099	0.522005
AC006538.1	ENSG00000261342	272.604	-0.0129054	0.0915152	0.831161	0.910091
AC006538.4	ENSG00000267001	116.96	0.00358777	0.103033	0.950314	0.975994
AC006538.8	ENSG00000276097	0.935329	0.00313482	0.121757	0.674543
AC006547.8	ENSG00000243762	1.60842	0.0024116	0.121532	0.819478
AC006942.4	ENSG00000269194	35.8933	-0.00645496	0.113767	0.874058	0.934715
AC006946.15	ENSG00000235478	14.0626	-0.0410054	0.127795	0.181044
AC006946.16	ENSG00000273203	14.6875	0.0399296	0.128113	0.157892
AC006946.17	ENSG00000273442	0.978303	0.00785195	0.122082	0.282634
AC006978.6	ENSG00000235859	650.724	-0.013671	0.071353	0.810449	0.898541
AC006994.3	ENSG00000279317	21.8528	-0.00581917	0.117729	0.848485	0.921199
AC007000.10	ENSG00000225726	1.46521	-0.00738564	0.121837	0.460679
AC007009.1	ENSG00000244239	1.97041	0.00417364	0.121669	0.653719
AC007036.4	ENSG00000230751	11.5301	-0.0203332	0.121496	0.423839
AC007036.5	ENSG00000251660	79.9217	0.0279983	0.11149	0.584505	0.745981
AC007038.7	ENSG00000229127	35.5866	-0.168311	0.301317	0.0182245	0.0655727
AC007040.11	ENSG00000258881	17.0511	-0.000243596	0.120652	0.998014
AC007064.24	ENSG00000237689	3.55783	0.0199807	0.123505	0.17335
AC007106.1	ENSG00000251410	1.30107	0.00591893	0.121794	0.521196
AC007131.1	ENSG00000222030	6.8507	-0.00771339	0.120825	0.675312
AC007191.4	ENSG00000279407	391.031	-0.135564	0.101744	0.0614101	0.161525
AC007192.4	ENSG00000268173	458.048	-0.0365572	0.126591	0.187746	0.358017
AC007193.6	ENSG00000267922	2.75409	-0.00200027	0.121087	0.885804
AC007228.11	ENSG00000269696	66.5464	-0.0900519	0.146464	0.12313	0.266548
AC007229.3	ENSG00000267544	12.9414	-0.0251435	0.122467	0.353885
AC007238.1	ENSG00000231043	1.24323	0.000443059	0.121599	0.961877
AC007246.3	ENSG00000231312	925.527	-0.012862	0.0824094	0.825568	0.907401
AC007255.8	ENSG00000223813	35.9647	-0.027815	0.117726	0.501921	0.682111
AC007256.5	ENSG00000213090	3.72999	-0.0020885	0.121024	0.882645
AC007285.6	ENSG00000227014	26.618	-0.0272999	0.119395	0.471531	0.655207
AC007292.3	ENSG00000269318	9.38227	-0.000706639	0.119517	0.975878
AC007292.6	ENSG00000267980	32.429	-0.0123821	0.114371	0.767419	0.872063
AC007292.7	ENSG00000269425	29.3257	-0.0614882	0.134735	0.156502	0.315955
AC007318.5	ENSG00000172974	14.9176	0.0082938	0.118581	0.78889
AC007319.1	ENSG00000224063	2.28781	-0.011252	0.122172	0.313253
AC007326.10	ENSG00000280418	2.04806	-0.00177653	0.121497	0.860346
AC007365.3	ENSG00000226756	2.05318	-0.0081052	0.121946	0.396082
AC007381.3	ENSG00000228590	2.64875	-0.00462554	0.121597	0.654475
AC007383.3	ENSG00000227946	191.855	0.0429603	0.0964865	0.492629	0.674184
AC007386.2	ENSG00000237638	125.893	-0.0468144	0.108144	0.429149	0.617788
AC007386.3	ENSG00000227394	13.4916	0.00878018	0.118944	0.754709
AC007405.4	ENSG00000234350	17.4003	-0.0113171	0.118016	0.721714
AC007405.6	ENSG00000239467	96.7637	-0.0382843	0.113696	0.465188	0.649572
AC007405.8	ENSG00000235934	15.8862	-0.00290613	0.118323	0.916633
AC007563.5	ENSG00000236886	3.73943	-0.0166686	0.122544	0.29859
AC007566.10	ENSG00000244055	1543.43	0.347085	0.188969	0.00437554	0.0220189
AC007620.3	ENSG00000242539	19.3937	0.0238603	0.120328	0.467885
AC007682.1	ENSG00000231918	1.44047	-0.0083858	0.122011	0.367708
AC007743.1	ENSG00000233251	9.2627	-0.0291673	0.124531	0.228674
AC007773.2	ENSG00000267213	10.0528	0.000482855	0.119292	0.983804
AC007787.3	ENSG00000279044	26.8217	-0.00784849	0.115944	0.828619	0.909231
AC007792.1	ENSG00000280103	1.27593	-0.00116107	0.121692	0.881533
AC007879.2	ENSG00000234902	1.77581	-0.00456449	0.121554	0.672949
AC007879.4	ENSG00000225916	2.63251	-0.00602295	0.121533	0.617941
AC007879.5	ENSG00000223725	1.89035	-0.00451686	0.121545	0.681532
AC007879.7	ENSG00000229647	1.44761	0.00753221	0.121995	0.366348
AC007880.1	ENSG00000234572	1.10482	-0.00100951	0.121682	0.880707
AC007950.2	ENSG00000276651	3.48544	-0.0114068	0.121883	0.417285
AC007952.5	ENSG00000228157	1.09354	0.010332	0.122429	0.128845
AC007969.5	ENSG00000233762	29.2204	-0.0112271	0.117296	0.739871	0.855819
AC008060.7	ENSG00000218672	3.9934	0.00864148	0.121573	0.537412
AC008063.2	ENSG00000230918	1.37719	-0.000868414	0.121541	0.920282
AC008069.1	ENSG00000223536	47.5423	-0.0113588	0.113723	0.788807	0.88531
AC008074.3	ENSG00000223935	10.3044	-0.00477823	0.120732	0.788435
AC008079.10	ENSG00000280007	5.80727	-0.0408749	0.131164	0.0184874
AC008088.4	ENSG00000260907	12.3669	-0.0708167	0.150508	0.016875
AC008132.15	ENSG00000182824	1.17565	0.00346468	0.121701	0.682471
AC008269.2	ENSG00000229321	36.0273	0.0444067	0.125045	0.278451	0.469084
AC008522.1	ENSG00000279232	6.98446	0.00357353	0.120374	0.860217
AC008697.1	ENSG00000249738	3.62892	0.00123004	0.121472	0.906777
AC008746.12	ENSG00000267838	46.171	-0.00605014	0.111947	0.888556	0.943081
AC008746.3	ENSG00000227407	2.89906	0.000393534	0.121265	0.978318
AC008937.2	ENSG00000237705	6.20041	0.0230758	0.123485	0.244869
AC008982.2	ENSG00000269688	9.6383	-0.0239827	0.122975	0.309252
AC009005.2	ENSG00000267751	238.523	-0.0971981	0.109834	0.164232	0.325923
AC009014.3	ENSG00000271824	1.40262	0.00501206	0.121716	0.597247
AC009052.12	ENSG00000260345	2.08038	0.00499383	0.121553	0.656759
AC009120.11	ENSG00000275236	5.868	0.0033759	0.120416	0.863155
AC009120.3	ENSG00000239763	41.5208	-0.0472752	0.128147	0.213847	0.392288
AC009120.4	ENSG00000261404	3.74848	-0.00391642	0.121294	0.76236
AC009120.5	ENSG00000260884	1.40875	-0.00983578	0.122245	0.238469
AC009120.6	ENSG00000259972	607.26	-0.0707952	0.104102	0.282634	0.472913
AC009133.12	ENSG00000238045	130.053	-0.0529522	0.117406	0.342877	0.535063
AC009133.15	ENSG00000259952	21.0389	-0.0101905	0.118302	0.736871	0.853696
AC009133.21	ENSG00000275857	8.70695	-0.00503356	0.119896	0.818971
AC009133.23	ENSG00000280893	2603.76	-0.145575	0.0521145	0.00211958	0.0125361
AC009166.5	ENSG00000261238	2.09291	-0.00785297	0.121842	0.460329
AC009166.7	ENSG00000280344	83.0745	-0.0790721	0.13046	0.197762	0.371517
AC009228.1	ENSG00000242628	169.537	0.0319979	0.116735	0.482171	0.665215
AC009245.3	ENSG00000230383	9.13258	-0.000943537	0.119793	0.964685
AC009264.1	ENSG00000234352	2.96478	0.00171771	0.121311	0.893595
AC009299.2	ENSG00000235724	2.50594	0.00408142	0.121512	0.716536
AC009299.3	ENSG00000227403	1.50254	0.00274504	0.121547	0.790849
AC009299.5	ENSG00000232320	2.07611	0.00996781	0.122223	0.263453
AC009303.2	ENSG00000279227	127.127	0.0460323	0.104478	0.452975	0.638372
AC009303.3	ENSG00000224967	0.852838	0.00292154	0.1219	0.900098
AC009312.1	ENSG00000238207	7.81302	-0.00877699	0.121274	0.571886
AC009403.2	ENSG00000216895	114.208	-0.0178881	0.107255	0.733118	0.851268
AC009404.2	ENSG00000236255	286.608	-0.00457755	0.0876778	0.939088	0.970469
AC009473.1	ENSG00000234141	5.7992	0.0149439	0.121639	0.46995
AC009487.4	ENSG00000224076	0.952208	0.00426708	0.12185	0.542465
AC009487.5	ENSG00000251621	116.605	-0.0110905	0.104709	0.832281	0.911012
AC009487.6	ENSG00000226121	48.0135	-0.0486421	0.126322	0.259292	0.447931
AC009501.4	ENSG00000231609	147.247	-0.149858	0.176701	0.0584568	0.155589
AC009506.1	ENSG00000224152	210.468	0.107536	0.116461	0.135728	0.28536
AC009784.3	ENSG00000232053	1.35381	0.00465249	0.12194	0.676038
AC009948.5	ENSG00000223960	690.38	0.17899	0.11053	0.0235039	0.0791106
AC009948.7	ENSG00000238082	15.9674	0.0010795	0.118112	0.971592
AC009950.2	ENSG00000225963	5.62462	-0.0285066	0.125345	0.137044
AC009955.8	ENSG00000228973	1.51365	0.00110653	0.12151	0.935289
AC009961.2	ENSG00000230783	2.99213	-0.020887	0.123947	0.110024
AC009961.3	ENSG00000226266	55.1342	-0.0588317	0.127432	0.240344	0.425674
AC009967.3	ENSG00000214369	12.5896	0.00973426	0.118907	0.73401
AC010091.1	ENSG00000233491	0.890894	0.00299823	0.121776	0.669195
AC010136.2	ENSG00000223923	6.94212	0.00336531	0.120827	0.835707
AC010226.4	ENSG00000249249	6.55339	0.0266415	0.125395	0.0553906
AC010468.1	ENSG00000214784	9.98553	0.0273846	0.124439	0.210704
AC010504.2	ENSG00000267219	8.07809	-0.00338971	0.119952	0.87881
AC010547.9	ENSG00000261611	163.006	-0.540512	0.201727	0.000366038	0.00310454
AC010642.1	ENSG00000267216	283.252	0.0309342	0.0940663	0.617354	0.769715
AC010646.3	ENSG00000269095	1.3354	0.00637044	0.12193	0.396885
AC010729.1	ENSG00000242540	5.10018	0.00279072	0.120784	0.866854
AC010729.2	ENSG00000236106	95.7565	-0.0060568	0.103507	0.91131	0.956057
AC010731.4	ENSG00000235118	2.20583	0.00748957	0.121828	0.458002
AC010733.5	ENSG00000232713	2.01769	-0.00874868	0.122054	0.338834
AC010745.2	ENSG00000228876	1.39992	0.00281377	0.121791	0.713546
AC010761.6	ENSG00000265073	2.53749	-0.00724424	0.121573	0.566984
AC010761.8	ENSG00000264577	0.936466	-0.00229669	0.121786	0.728283
AC010883.5	ENSG00000234936	13.9372	-0.0340368	0.125477	0.219225
AC010884.1	ENSG00000224509	0.75206	-0.000351871	0.121703	0.959114
AC010890.1	ENSG00000226953	54.7135	0.00717273	0.11216	0.872886	0.934016
AC010894.3	ENSG00000226853	50.3038	0.000545086	0.111268	0.991356	0.995926
AC010900.2	ENSG00000232479	4.6657	-0.00490497	0.121034	0.752083
AC010975.1	ENSG00000229385	27.7915	-0.0359574	0.122042	0.357687	0.548383
AC010980.2	ENSG00000237732	30.2954	0.0103338	0.114782	0.798438	0.891418
AC011239.2	ENSG00000279526	1.6097	-0.00269053	0.121474	0.807117
AC011330.13	ENSG00000275601	19.41	0.0249016	0.120388	0.458174
AC011330.5	ENSG00000249839	299.131	-0.0475416	0.101838	0.441754	0.62892
AC011530.4	ENSG00000268434	11.828	0.0148654	0.12014	0.577058
AC011738.4	ENSG00000231638	4.0435	-0.00290407	0.12096	0.850755
AC011747.4	ENSG00000236008	1.86072	0.0087871	0.122166	0.251599
AC011995.1	ENSG00000237720	2.16379	-0.00510268	0.121617	0.627835
AC012065.5	ENSG00000233416	5.61584	-0.000396011	0.120386	0.979566
AC012066.1	ENSG00000213197	0.910218	0.00408322	0.121812	0.577052
AC012074.2	ENSG00000235072	72.7937	-0.10586	0.162139	0.0837416	0.201969
AC012075.2	ENSG00000235519	0.954444	-0.000835096	0.121733	0.900102
AC012123.1	ENSG00000228835	16.3915	-0.0175387	0.119929	0.54629
AC012146.7	ENSG00000234327	460.498	0.27841	0.104765	0.000984902	0.00686887
AC012314.8	ENSG00000237017	10.4511	-0.0286337	0.12414	0.253248
AC012354.6	ENSG00000225156	27.8422	-0.0164617	0.117646	0.638258	0.785118
AC012358.7	ENSG00000203327	10.6081	-0.0226756	0.122221	0.371494
AC012358.8	ENSG00000240401	2.99998	0.0122244	0.122122	0.353894
AC012360.4	ENSG00000235319	10.2054	-0.00122929	0.119672	0.958229
AC012360.6	ENSG00000238273	2.55015	0.00260273	0.121333	0.831241
AC012363.4	ENSG00000224789	2.38682	-0.0062268	0.121518	0.615044
AC012442.5	ENSG00000243389	22.6137	0.0983793	0.177628	0.0213259	0.0738669
AC012442.6	ENSG00000228251	4.43236	-0.00526288	0.121004	0.702533
AC012499.1	ENSG00000229941	9.04463	-0.0209578	0.122446	0.343912
AC012501.3	ENSG00000242575	1.36617	-0.0102621	0.122327	0.171928
AC012507.3	ENSG00000232520	52.0934	0.0392465	0.118464	0.409197	0.597964
AC012507.4	ENSG00000230385	3.56644	0.0191894	0.123121	0.229091
AC013275.2	ENSG00000231013	1.35672	-0.000836099	0.121578	0.922872
AC013460.1	ENSG00000229727	264.278	-0.150842	0.125313	0.0562127	0.151167
AC013461.1	ENSG00000091436	2848.74	-0.0504815	0.0531704	0.290875	0.482169
AC013463.2	ENSG00000236283	2.97265	0.00278114	0.121511	0.774869
AC013472.3	ENSG00000205500	5.26191	0.0138571	0.122052	0.368103
AC013727.1	ENSG00000232597	1.55672	-0.00490908	0.121591	0.643621
AC015691.13	ENSG00000239920	15.1671	-0.0219534	0.12236	0.353561
AC015849.13	ENSG00000270894	3.74028	0.00504294	0.120952	0.725377
AC015849.16	ENSG00000270977	83.6233	-0.0748602	0.146596	0.0841695	0.20265
AC015849.2	ENSG00000270240	1.50891	0.00299917	0.121708	0.648639
AC015933.2	ENSG00000227279	8.12486	-0.00810144	0.120533	0.672872
AC015971.2	ENSG00000228363	1.7881	-0.00762956	0.121798	0.473566
AC015987.1	ENSG00000224746	2.34707	-0.00815719	0.121794	0.472931
AC016629.3	ENSG00000269600	2.3355	-0.00642657	0.121627	0.557307
AC016700.2	ENSG00000233060	1.45065	0.00829336	0.12193	0.412886
AC016700.5	ENSG00000231327	12.6918	-0.0292428	0.124249	0.255049
AC016712.2	ENSG00000235225	1.22816	-0.00324692	0.121665	0.712022
AC016717.1	ENSG00000228206	40.4994	-0.00183039	0.113894	0.963294	0.982575
AC016722.3	ENSG00000226548	2.94626	0.0024156	0.121103	0.869979
AC016723.4	ENSG00000235335	3.12817	0.00757009	0.121514	0.573375
AC016734.2	ENSG00000228305	1.44183	0.0013933	0.121621	0.87532
AC016735.2	ENSG00000231826	3.40793	-0.012822	0.122107	0.359948
AC016738.4	ENSG00000223947	2.74546	-0.011502	0.121978	0.390855
AC016739.2	ENSG00000218175	1.17594	-0.00269913	0.121658	0.753468
AC016745.3	ENSG00000234997	5.94628	-0.00597752	0.120772	0.736812
AC016747.3	ENSG00000212978	710.081	0.0360777	0.0666303	0.516552	0.692577
AC016757.3	ENSG00000186235	89.6117	0.057487	0.126971	0.245579	0.431588
AC016907.3	ENSG00000233862	10.4173	-0.00508762	0.119826	0.829517
AC016910.1	ENSG00000232377	2.10496	-0.00316035	0.121437	0.777655
AC016995.3	ENSG00000231367	1.2137	0.000478322	0.121666	0.948161
AC017035.2	ENSG00000224442	1.13181	-0.0107555	0.122407	0.141495
AC017053.1	ENSG00000234275	3.18881	0.007719	0.121631	0.535998
AC017060.1	ENSG00000236039	1.06592	-0.00103145	0.121719	0.87874
AC017074.2	ENSG00000227359	5.45283	-0.0122055	0.121706	0.452097
AC017079.3	ENSG00000185631	1.99323	0.00328482	0.121562	0.748088
AC017101.10	ENSG00000227227	1.38286	-0.00484422	0.121911	0.467421
AC017104.6	ENSG00000224376	36.0496	-0.605011	0.488432	0.00485462	0.0238877
AC017116.11	ENSG00000239775	6.13069	0.00155643	0.121066	0.915732
AC018359.1	ENSG00000226320	6.22263	-0.0131932	0.121376	0.496468
AC018442.1	ENSG00000235683	1.22787	-0.00413623	0.121652	0.661791
AC018641.7	ENSG00000226468	11.0438	0.0426188	0.129857	0.115235
AC018647.3	ENSG00000227544	10.2906	-0.012691	0.120508	0.589222
AC018685.1	ENSG00000234929	2.97025	0.000282589	0.121581	0.976987
AC018737.3	ENSG00000224655	2.40958	-0.000318313	0.121203	0.980019
AC018738.2	ENSG00000237039	0.857066	-0.00408606	0.121851	0.539656
AC018755.16	ENSG00000269388	136.825	0.0415643	0.103131	0.493775	0.675148
AC018755.17	ENSG00000267808	1.22907	0.00813151	0.121952	0.400895
AC018755.18	ENSG00000268500	0.775234	0.0043549	0.121879	0.499411
AC018799.1	ENSG00000225539	3.33102	0.00639071	0.12144	0.626944
AC018804.6	ENSG00000227632	32.2568	0.0314358	0.120439	0.418043	0.60726
AC019118.3	ENSG00000236760	1.16636	-0.00792826	0.122021	0.335077
AC019186.1	ENSG00000234584	10.279	0.0105759	0.120118	0.660144
AC020594.5	ENSG00000237133	8.79222	-0.00444371	0.11961	0.861546
AC020951.1	ENSG00000278897	59.6089	-0.129286	0.19348	0.0517685	0.142505
AC021016.7	ENSG00000230580	0.936767	8.86824e-05	0.1217	0.999375
AC021188.4	ENSG00000230747	23.4472	-0.0128717	0.116751	0.712995	0.837845
AC022007.5	ENSG00000206567	80.476	-0.0122662	0.109251	0.80272	0.894323
AC022154.7	ENSG00000268093	8.33324	0.00489222	0.12031	0.80047
AC022182.1	ENSG00000254777	1.63539	0.00734661	0.121833	0.472196
AC022182.3	ENSG00000254802	6.68401	0.0266062	0.124317	0.211214
AC022210.2	ENSG00000213399	10.2183	-0.00584994	0.120213	0.770733
AC022819.3	ENSG00000259921	8.44032	0.0104248	0.120277	0.649279
AC024560.2	ENSG00000236833	12.3234	0.0038883	0.118896	0.886197
AC024560.3	ENSG00000214135	1357.46	-0.0230583	0.0560896	0.657065	0.798533
AC024592.12	ENSG00000267740	107.913	0.0252258	0.10651	0.620863	0.772281
AC024704.2	ENSG00000244063	2.62184	0.00506942	0.12143	0.684227
AC025165.8	ENSG00000224713	4.40589	0.0179328	0.122517	0.332532
AC025171.1	ENSG00000215068	12.0973	-0.0117119	0.120682	0.584978
AC025335.1	ENSG00000179859	550.125	-0.00514352	0.0686988	0.918879	0.960306
AC026150.6	ENSG00000260784	3.61111	0.00270793	0.121242	0.840788
AC026150.8	ENSG00000260693	15.4356	-0.0203045	0.121294	0.443508
AC026202.3	ENSG00000233912	1.55179	0.00943657	0.122075	0.341187
AC026271.5	ENSG00000174977	3.11137	0.0010295	0.121092	0.945959
AC026471.6	ENSG00000260740	4.25269	0.0134081	0.121822	0.429541
AC026954.6	ENSG00000224647	1.12641	-0.000986405	0.121655	0.902115
AC027612.6	ENSG00000143429	246.462	-0.064401	0.0929073	0.318896	0.509912
AC034220.3	ENSG00000233006	586.814	0.0354608	0.0746881	0.539718	0.711511
AC034228.3	ENSG00000223548	4.52379	-0.0236314	0.124178	0.157941
AC034243.1	ENSG00000253404	2.68144	-0.00789861	0.121546	0.548274
AC037459.4	ENSG00000248235	27.4697	0.0252785	0.122722	0.34382	0.535795
AC046143.3	ENSG00000229334	25.3061	0.00701004	0.115563	0.853069	0.923597
AC053503.4	ENSG00000229525	14.9309	0.00941531	0.118958	0.739477
AC060834.2	ENSG00000197320	5.98383	-0.00204791	0.120593	0.906844
AC060834.3	ENSG00000234710	188.342	-0.0614804	0.103735	0.338974	0.530932
AC062017.1	ENSG00000222020	28.7537	-0.0113954	0.116045	0.757465	0.866255
AC062028.1	ENSG00000145063	13.0789	-0.0113323	0.119792	0.658557
AC062029.1	ENSG00000234028	186.478	0.00418405	0.0911168	0.951015	0.976382
AC064850.4	ENSG00000235651	7.09823	8.93296e-05	0.120039	0.9626
AC064875.2	ENSG00000225649	21.3612	0.0277308	0.121798	0.389017	0.579331
AC067956.1	ENSG00000236451	1.22502	0.00138247	0.121769	0.821619
AC067959.1	ENSG00000233005	0.825057	0.00110832	0.12177	0.87813
AC067968.3	ENSG00000267144	5.90281	-0.028867	0.12532	0.14882
AC068057.1	ENSG00000228528	228.727	0.00152233	0.089806	0.978833	0.989915
AC068134.10	ENSG00000251485	77.7731	-0.166481	0.234972	0.0358939	0.107902
AC068282.3	ENSG00000236682	86.6902	0.0330415	0.112079	0.528658	0.703387
AC068490.1	ENSG00000228999	42.9201	-0.0342408	0.118185	0.44274	0.629686
AC068492.1	ENSG00000237262	1.60606	-0.00467397	0.121661	0.636427
AC068499.10	ENSG00000268650	5.71851	-0.0249221	0.125151	0.0419716
AC068522.4	ENSG00000242970	0.945222	-0.00114661	0.121667	0.862211
AC068533.7	ENSG00000249319	29.368	-0.0454134	0.128219	0.20387	0.379445
AC068535.2	ENSG00000227157	95.0505	0.0116875	0.105563	0.827006	0.908236
AC068831.10	ENSG00000214432	60.3582	-0.0302541	0.114503	0.529174	0.703815
AC068831.15	ENSG00000259661	1.0688	-0.000863523	0.121719	0.899768
AC068831.16	ENSG00000278514	5.30476	0.00225253	0.120654	0.898894
AC068831.6	ENSG00000258384	1.08441	0.00973604	0.122351	0.170956
AC069154.4	ENSG00000229326	1.40474	-0.00607277	0.121817	0.496672
AC069257.6	ENSG00000237418	0.902031	-0.00264481	0.12172	0.731773
AC069277.2	ENSG00000189229	12.3614	-0.0461521	0.131916	0.0840817
AC069368.3	ENSG00000249240	61.13	0.071719	0.14351	0.10095	0.230732
AC069513.4	ENSG00000229178	114.031	0.14345	0.164725	0.0686336	0.174856
AC072052.7	ENSG00000231359	13.2337	0.027002	0.122724	0.340858
AC072061.2	ENSG00000237251	1.57191	0.00399165	0.121677	0.660145
AC072062.1	ENSG00000229267	14.5168	-0.00755327	0.119681	0.754603
AC072062.3	ENSG00000227769	1.33561	-0.00720249	0.122	0.329888
AC073043.1	ENSG00000232732	4.12773	-0.0149703	0.122514	0.263517
AC073052.1	ENSG00000228446	24.4587	0.0200479	0.119068	0.549021	0.71859
AC073063.10	ENSG00000228335	11.5683	0.00262443	0.118938	0.919675
AC073069.2	ENSG00000237260	2.54389	0.0129686	0.122402	0.267208
AC073109.2	ENSG00000235920	14.2751	0.0311175	0.124082	0.279437
AC073150.6	ENSG00000235574	1.10461	-0.013518	0.122853	0.0634305
AC073283.4	ENSG00000234690	587.741	0.00839125	0.0889863	0.898762	0.949155
AC073283.7	ENSG00000225187	1.80891	0.00649772	0.121852	0.469405
AC073316.1	ENSG00000236708	1.29947	0.0030817	0.12168	0.715746
AC073321.4	ENSG00000225794	12.4813	-0.0119643	0.119799	0.644603
AC073342.12	ENSG00000231840	46.3291	-0.0396412	0.120302	0.380295	0.570805
AC073343.13	ENSG00000228010	77.7291	-0.0254074	0.109509	0.625211	0.775874
AC073410.1	ENSG00000236047	33.1152	0.00366066	0.114254	0.931088	0.966342
AC073551.1	ENSG00000235548	1.45178	-0.000813834	0.121616	0.896604
AC073621.2	ENSG00000227158	1.17272	0.000476326	0.121594	0.959304
AC073636.1	ENSG00000227098	2.24994	-0.00929536	0.122017	0.33687
AC073842.19	ENSG00000235077	2.16825	0.00817565	0.121784	0.480106
AC073934.6	ENSG00000240790	0.82668	0.000961872	0.121744	0.888354
AC073957.15	ENSG00000225146	1.11975	0.00377602	0.121636	0.697384
AC074117.10	ENSG00000234072	714.233	-0.0185082	0.0668643	0.731151	0.850367
AC074141.3	ENSG00000283236	356.972	-0.112104	0.109516	0.11828	0.258712
AC074183.4	ENSG00000232019	1.08564	-0.0098296	0.122322	0.150133
AC074212.5	ENSG00000259605	87.1142	-0.0964654	0.140915	0.137352	0.287729
AC074212.6	ENSG00000267395	16.8483	-0.0323564	0.124053	0.287097
AC074286.1	ENSG00000213963	188.622	-0.0190959	0.0970706	0.74808	0.860527
AC074289.1	ENSG00000225889	315.404	-0.0490376	0.0864234	0.439497	0.627392
AC074363.1	ENSG00000228222	13.9772	0.00528173	0.118386	0.857106
AC074367.1	ENSG00000233716	1.54058	-0.00350263	0.121611	0.714172
AC074391.1	ENSG00000204929	3.6767	0.0114699	0.121884	0.410523
AC078842.3	ENSG00000228031	18.8186	-0.0489287	0.131051	0.147884
AC078852.1	ENSG00000254094	1.10369	0.00352479	0.121693	0.683065
AC078852.2	ENSG00000253399	0.959192	-0.0047482	0.12181	0.53958
AC078882.1	ENSG00000244125	1.771	-0.00980608	0.122145	0.306935
AC078941.1	ENSG00000236780	9.95367	0.0170838	0.120966	0.495453
AC079145.4	ENSG00000227210	94.0893	-0.0963349	0.137434	0.14565	0.300109
AC079154.1	ENSG00000228400	37.715	0.0328768	0.117093	0.472985	0.656043
AC079250.1	ENSG00000230979	8.75857	-0.014124	0.120625	0.553736
AC079305.10	ENSG00000222043	9.44999	-0.00286858	0.119442	0.900387
AC079305.11	ENSG00000236501	40.7821	0.00700749	0.114368	0.862857	0.929108
AC079305.8	ENSG00000229337	269.729	-0.00173825	0.102289	0.973808	0.987294
AC079354.3	ENSG00000222035	28.8266	0.047572	0.1314	0.122268	0.265138
AC079354.5	ENSG00000231903	3.19459	0.00465034	0.121294	0.733663
AC079610.2	ENSG00000196096	5.40362	0.00713872	0.120925	0.684004
AC079630.2	ENSG00000223914	2.50727	-0.00419855	0.121604	0.663444
AC079630.4	ENSG00000225342	3.06807	-0.00369959	0.121115	0.795424
AC079776.1	ENSG00000229536	36.5258	0.039922	0.122113	0.3467	0.538151
AC079776.3	ENSG00000237574	0.8493	0.00498845	0.121889	0.474591
AC079781.7	ENSG00000232032	0.848208	-0.00108209	0.121807	0.802282
AC079781.8	ENSG00000232097	5.92397	-0.0118116	0.12137	0.518285
AC079807.2	ENSG00000233230	28.4841	-0.0155062	0.116302	0.683886	0.818158
AC079807.4	ENSG00000230773	1.52895	-0.0107328	0.122239	0.265167
AC079922.3	ENSG00000237753	195.778	0.0727959	0.109289	0.270519	0.460519
AC083843.1	ENSG00000259820	691.231	-0.191885	0.0881303	0.00666771	0.0305061
AC083843.2	ENSG00000254028	1.75802	-0.00282416	0.121512	0.816419
AC083843.4	ENSG00000279518	18.9151	0.012097	0.11929	0.66915
AC083862.6	ENSG00000223500	2.12608	-0.00655125	0.121612	0.57446
AC083867.4	ENSG00000225559	11.8423	0.00909273	0.119411	0.729971
AC083873.4	ENSG00000237821	1.41084	-0.00731958	0.121946	0.397171
AC083884.8	ENSG00000232729	2.61613	0.00320761	0.121297	0.80542
AC083899.3	ENSG00000204745	90.5398	-0.00921737	0.111473	0.838324	0.914392
AC084082.3	ENSG00000253190	1.47678	0.0143747	0.122835	0.119133
AC084219.2	ENSG00000267022	266.191	-0.453809	0.17589	0.00056256	0.00440003
AC084219.4	ENSG00000186019	718.222	-0.0325988	0.072407	0.581324	0.743232
AC084809.2	ENSG00000226377	8.1548	0.0213851	0.122426	0.351344
AC084809.3	ENSG00000236377	1.6332	-0.000150201	0.121467	0.989104
AC087294.2	ENSG00000235530	19.3303	-0.0555876	0.134464	0.124005
AC087491.2	ENSG00000214546	58.1488	0.0220013	0.110041	0.666623	0.805065
AC090286.2	ENSG00000235672	4.94046	-0.00596724	0.120934	0.723991
AC090505.6	ENSG00000237222	2.28427	0.0102966	0.122017	0.3749
AC090587.4	ENSG00000229368	35.7594	-0.172886	0.317508	0.0173387	0.0631974
AC090616.2	ENSG00000214708	4.66325	0.00701018	0.121035	0.677887
AC090945.1	ENSG00000224728	134.369	-0.289622	0.193601	0.00996821	0.0413044
AC091633.3	ENSG00000223711	2.0593	0.00713066	0.121638	0.55147
AC091729.9	ENSG00000229043	400.855	0.044086	0.0831266	0.477907	0.660601
AC091814.3	ENSG00000231560	25.7872	0.0113818	0.116551	0.755883	0.865212
AC091878.1	ENSG00000215196	493.547	-0.0783319	0.100901	0.241236	0.426649
AC092159.2	ENSG00000233296	3.52583	0.00639584	0.121294	0.659045
AC092162.1	ENSG00000230552	5.36278	-0.0269178	0.125434	0.0721654
AC092171.2	ENSG00000188365	14.663	-0.00737766	0.118982	0.786908
AC092171.4	ENSG00000230733	1.04874	0.0035777	0.121745	0.654144
AC092192.1	ENSG00000282535	2.59515	-0.00447311	0.121426	0.711611
AC092198.1	ENSG00000223486	1.33237	0.00018751	0.121604	0.984299
AC092295.4	ENSG00000228629	1.02428	-0.000898927	0.121693	0.917031
AC092580.3	ENSG00000230515	2.78832	-0.00765012	0.121596	0.547833
AC092580.4	ENSG00000235576	1.72193	-0.00273264	0.121645	0.746526
AC092614.2	ENSG00000227542	20.1924	-0.0369286	0.125482	0.244273	0.430254
AC092620.2	ENSG00000241772	6.56227	0.00248159	0.120655	0.889588
AC092620.3	ENSG00000237772	1.38963	0.00545502	0.121817	0.513289
AC092652.1	ENSG00000231758	2.00684	0.00921009	0.122225	0.291617
AC092667.2	ENSG00000230393	31.8158	-0.0426092	0.12439	0.293893	0.485511
AC092669.3	ENSG00000232164	3.49259	0.00725121	0.121312	0.62759
AC092675.3	ENSG00000222000	14.3757	-0.0169691	0.119708	0.5714
AC092675.4	ENSG00000227987	6.50404	-0.0126343	0.121092	0.536673
AC092835.2	ENSG00000233757	403.342	-0.177812	0.121286	0.0299005	0.0943539
AC093107.7	ENSG00000223718	1.26352	0.00400867	0.121712	0.639454
AC093323.3	ENSG00000170846	2771.54	0.166403	0.0476251	0.000166369	0.00163309
AC093375.1	ENSG00000226383	273.136	-0.0819314	0.106849	0.22317	0.404215
AC093382.1	ENSG00000226276	1.06568	0.00547658	0.12184	0.490834
AC093388.3	ENSG00000233654	58.28	-0.203874	0.300472	0.0244764	0.0814276
AC093495.4	ENSG00000228242	18.4182	-0.0174797	0.119668	0.558255
AC093609.1	ENSG00000230587	6.4872	-0.0186741	0.12258	0.314467
AC093620.5	ENSG00000241269	45.7144	-0.0169741	0.112743	0.708526	0.834773
AC093627.10	ENSG00000240859	19.0383	0.0781474	0.157896	0.0117921
AC093627.12	ENSG00000240093	1.18088	0.000731575	0.121735	0.92151
AC093627.9	ENSG00000242474	474.178	-0.0693929	0.0832631	0.271444	0.461401
AC093642.1	ENSG00000280119	206.238	0.0772701	0.104728	0.245726	0.431721
AC093642.3	ENSG00000237940	79.5279	-0.0360532	0.109518	0.514885	0.691265
AC093642.5	ENSG00000220804	336.352	0.0961651	0.107148	0.165839	0.32789
AC093673.5	ENSG00000232533	95.2352	0.00534885	0.105258	0.923616	0.963008
AC093802.1	ENSG00000220256	4.42033	0.0115266	0.121625	0.479521
AC093818.1	ENSG00000225205	4.93356	0.0174938	0.122536	0.311392
AC093838.4	ENSG00000152117	2375.12	-0.106527	0.0561516	0.0326836	0.100541
AC093901.1	ENSG00000226856	4.04831	0.00592918	0.121096	0.703311
AC096574.4	ENSG00000225057	1.5648	-0.00475698	0.121609	0.638109
AC096649.1	ENSG00000233131	0.982736	-0.00654025	0.122038	0.272713
AC096649.2	ENSG00000229750	1.18781	-0.00180488	0.121602	0.844447
AC096669.2	ENSG00000237880	0.888737	-0.00240033	0.121752	0.737046
AC096669.3	ENSG00000224568	17.8572	0.0814895	0.158844	0.0262867
AC096670.3	ENSG00000204581	30.0988	-0.01812	0.11777	0.612977	0.766404
AC097359.2	ENSG00000231449	7.11791	-0.0122817	0.121362	0.509209
AC097382.5	ENSG00000187904	3.18274	0.00610031	0.121212	0.685647
AC097468.7	ENSG00000235024	1.50039	0.0018071	0.121589	0.844964
AC097523.1	ENSG00000233045	4.31325	-0.0050249	0.121035	0.746966
AC097662.2	ENSG00000236432	109.82	-0.120724	0.15562	0.0909199	0.213954
AC097721.1	ENSG00000232915	1.11069	0.00406819	0.121824	0.543939
AC097721.2	ENSG00000228043	15.0284	0.00877453	0.118527	0.752661
AC097724.3	ENSG00000226833	52.2447	0.00983684	0.113385	0.820014	0.90418
AC098820.3	ENSG00000232485	3.18993	0.0130681	0.122301	0.301066
AC098820.4	ENSG00000241520	1.0219	-0.00779643	0.122086	0.294476
AC098823.3	ENSG00000226125	3.37655	0.0155415	0.122649	0.252501
AC098826.5	ENSG00000227745	3.63613	-0.00728095	0.121438	0.564101
AC098973.2	ENSG00000225548	7.01039	0.0239261	0.123682	0.253806
AC099754.1	ENSG00000225386	173.14	-0.658548	0.188589	2.44095e-05	0.000339789
AC099850.1	ENSG00000224738	22.2976	0.0440766	0.127522	0.216469	0.39549
AC100830.3	ENSG00000259635	15.7905	-0.00311597	0.11802	0.914744
AC100830.4	ENSG00000265967	18.3074	0.0161414	0.11981	0.575217
AC103564.7	ENSG00000229203	42.9888	0.0604491	0.130025	0.214883	0.393268
AC104024.1	ENSG00000230709	0.871595	0.000773026	0.121781	0.892926
AC104134.2	ENSG00000225420	7.08847	0.00889449	0.120615	0.666251
AC104135.2	ENSG00000236209	16.8263	-0.0564086	0.136103	0.0958958
AC104389.28	ENSG00000167355	5.59217	-0.00346863	0.120962	0.819546
AC104532.2	ENSG00000267314	13.0035	0.00388385	0.119949	0.862209
AC104534.3	ENSG00000268083	2.36325	-0.00177994	0.121469	0.863819
AC104653.1	ENSG00000228857	24.1648	0.055171	0.133059	0.150957	0.307566
AC104655.3	ENSG00000226508	126.24	-0.00495132	0.10108	0.928436	0.964879
AC104809.2	ENSG00000223991	1.42445	0.00396997	0.121632	0.679374
AC104809.4	ENSG00000233392	1.64182	-0.00351508	0.121642	0.687628
AC104820.2	ENSG00000234663	3.17926	-0.00908945	0.122254	0.202617
AC105052.1	ENSG00000279168	423.08	-0.00295223	0.0847069	0.960344	0.981004
AC105053.3	ENSG00000229498	3.77261	-0.0012672	0.121085	0.921083
AC105339.1	ENSG00000228141	6.08219	0.00305309	0.120379	0.88066
AC105402.2	ENSG00000228848	1.07505	0.00438914	0.121793	0.58489
AC105402.3	ENSG00000226340	1.38333	-0.00625401	0.121847	0.477506
AC105760.2	ENSG00000227252	268.822	-0.255743	0.136752	0.00694412	0.0314451
AC105760.3	ENSG00000124835	0.892343	0.00359327	0.121767	0.637947
AC106869.2	ENSG00000226087	3.91886	-0.0114498	0.121638	0.473568
AC107983.4	ENSG00000227077	1.01336	-0.0054243	0.121863	0.486589
AC108004.2	ENSG00000273172	2.85258	-0.000383101	0.121371	0.974613
AC108025.2	ENSG00000230090	9.66118	-0.00220935	0.121204	0.85714
AC108142.1	ENSG00000177822	120.664	0.0461326	0.105998	0.436131	0.624708
AC108448.2	ENSG00000236710	5.17308	-0.0067476	0.121242	0.645659
AC108488.4	ENSG00000242282	6.13769	0.00277549	0.120762	0.875095
AC109333.10	ENSG00000227495	1.7062	0.00830382	0.121919	0.415627
AC109642.1	ENSG00000235997	28.9342	-0.0445857	0.126926	0.236344	0.420878
AC109826.1	ENSG00000226791	0.837817	0.0060107	0.121972	0.390221
AC110299.5	ENSG00000224232	1.70776	-0.00639812	0.121852	0.475056
AC110781.3	ENSG00000176349	3.80973	-0.00677923	0.121187	0.661463
AC113167.1	ENSG00000214942	3.25115	-0.00319377	0.121348	0.790214
AC113189.5	ENSG00000233223	615.148	0.163197	0.0988295	0.0266495	0.0867587
AC113404.1	ENSG00000254893	0.856569	-0.00404269	0.121832	0.552108
AC113617.1	ENSG00000228358	340.498	-0.0345424	0.0906614	0.565555	0.73087
AC114271.2	ENSG00000274425	534.678	0.101404	0.0809538	0.110783	0.246425
AC114730.2	ENSG00000235151	1.58087	0.0130878	0.122573	0.168574
AC114730.8	ENSG00000215692	2.99947	-0.00491763	0.121295	0.717639
AC114803.3	ENSG00000230432	1.29273	-0.0147979	0.122937	0.11465
AC115617.2	ENSG00000233585	5.81209	0.0193701	0.122435	0.33413
AC116609.2	ENSG00000223751	22.138	0.0282695	0.122772	0.342306	0.534587
AC116614.1	ENSG00000235688	52.6368	-0.0147014	0.111626	0.752096	0.863281
AC118754.4	ENSG00000229782	0.974815	0.00132848	0.121761	0.83888
AC119403.1	ENSG00000266938	1.57346	0.00532541	0.121749	0.560164
AC123023.1	ENSG00000236452	1.02599	0.00803816	0.12217	0.282021
AC123886.2	ENSG00000231536	9.7559	0.0147014	0.121561	0.468314
AC125421.1	ENSG00000234721	2.67131	-0.0141306	0.122348	0.308204
AC127904.2	ENSG00000230732	74.1913	-0.0389881	0.115104	0.447061	0.6331
AC129492.1	ENSG00000279152	0.860914	0.00404213	0.121846	0.540714
AC129492.6	ENSG00000214999	333.709	-0.00388263	0.0853642	0.95011	0.975992
AC131056.3	ENSG00000274767	5.86245	0.00252905	0.120743	0.88153
AC131097.4	ENSG00000216921	7.94576	-0.00315655	0.119717	0.903158
AC132008.1	ENSG00000213519	4.06797	0.00462149	0.120865	0.785933
AC133680.1	ENSG00000237838	1.34619	0.00355886	0.121738	0.655122
AC133785.1	ENSG00000233221	0.847822	0.00188375	0.121771	0.719639
AC135048.13	ENSG00000261487	131.525	0.0109895	0.101925	0.88051	0.938164
AC136289.1	ENSG00000224479	3.73904	-0.00137857	0.120998	0.930001
AC137723.5	ENSG00000235296	18.2832	-0.0113991	0.118826	0.696827
AC137932.4	ENSG00000268218	25.1467	-0.0272495	0.121176	0.411664	0.600362
AC137932.5	ENSG00000260279	69.3326	-0.427961	0.312887	0.00606638	0.0284022
AC137934.1	ENSG00000260923	101.62	0.0290637	0.111539	0.576563	0.739497
AC138035.1	ENSG00000250765	9.36154	-0.00313196	0.120972	0.838055
AC138035.2	ENSG00000238035	409.172	0.0215294	0.092078	0.72368	0.845196
AC138430.4	ENSG00000267629	18.4997	0.00176464	0.121316	0.885565
AC138647.1	ENSG00000226490	8.61721	0.00702523	0.120004	0.757682
AC138969.4	ENSG00000183889	9987.31	-0.0549811	0.072991	0.346451	0.538106
AC139099.4	ENSG00000262898	9.37626	0.0144402	0.121124	0.500535
AC139099.5	ENSG00000262094	2.59505	0.000802583	0.121658	0.878788
AC139100.3	ENSG00000267251	12.1062	-0.0204088	0.121599	0.42001
AC139100.4	ENSG00000278000	28.3823	-0.0171319	0.117463	0.635224	0.782698
AC139887.4	ENSG00000233799	0.917742	0.00117898	0.121692	0.878539
AC140481.8	ENSG00000229797	2.3417	-0.00636137	0.121722	0.537766
AC140912.1	ENSG00000261227	3.09211	0.00297446	0.121128	0.838099
AC141586.5	ENSG00000215154	630.889	-0.327013	0.0857499	1.49346e-05	0.000227809
AC141928.1	ENSG00000250986	1807.15	0.0183715	0.0560074	0.699643	0.829049
AC142472.6	ENSG00000276728	71.4568	-0.182483	0.227502	0.0347804	0.105413
AC142528.1	ENSG00000235078	19.1594	-0.0484057	0.130146	0.1707
AC144449.1	ENSG00000231969	8.10733	0.0108416	0.120601	0.621088
AC144530.1	ENSG00000234742	1.76243	-0.00079428	0.121529	0.933509
AC144652.1	ENSG00000273117	536.677	0.121248	0.0876892	0.070946	0.179433
AC144831.1	ENSG00000261888	684.651	0.0100975	0.0744067	0.864705	0.929836
AC144831.3	ENSG00000274370	117.463	0.065169	0.115083	0.2909	0.482169
AC145124.2	ENSG00000255495	695.002	0.0915905	0.071272	0.119555	0.260561
AC145343.2	ENSG00000265055	9.13555	-0.0447851	0.132553	0.0326669
AC152010.1	ENSG00000224931	0.799543	0.00414293	0.121992	0.361496
AC156455.1	ENSG00000256546	9.03516	0.0200899	0.121791	0.410617
AC159540.1	ENSG00000230606	595.075	-0.631228	0.128263	5.06983e-08	1.77405e-06
AC159540.14	ENSG00000235833	4.43103	-0.000850722	0.120592	0.959457
AC190387.1	ENSG00000279630	24.992	-0.00678277	0.117676	0.818931	0.903512
AC195454.1	ENSG00000249241	8.33803	0.0134134	0.120961	0.544988
AC226119.4	ENSG00000271977	7.00801	-0.00780784	0.121215	0.623735
AC226119.5	ENSG00000253917	35.9177	0.0390191	0.121881	0.35459	0.545665
AC241377.1	ENSG00000281741	41.3552	0.0129865	0.115821	0.739395	0.85559
AC241585.1	ENSG00000281571	121.095	-0.0445641	0.105724	0.461644	0.646359
AC245100.1	ENSG00000280649	149.853	0.0126193	0.0988068	0.829797	0.909644
ACAA1	ENSG00000060971	2672.1	-0.0123493	0.044611	0.798899	0.89155
ACAA2	ENSG00000167315	5353.57	0.0589423	0.0423859	0.138217	0.288939
ACACA	ENSG00000278540	31820.1	-0.0293134	0.0375034	0.39981	0.588715
ACACB	ENSG00000076555	1815.89	-0.107896	0.0770578	0.0820097	0.199012
ACAD10	ENSG00000111271	1834.23	-0.13835	0.063593	0.0125878	0.0495809
ACAD11	ENSG00000240303	2800.64	-0.32995	0.0756746	1.54726e-06	3.45147e-05
ACAD8	ENSG00000151498	2515.3	0.0366572	0.0525235	0.441206	0.628739
ACAD9	ENSG00000177646	2300.57	-0.252814	0.0580072	2.30709e-06	4.8532e-05
ACADL	ENSG00000115361	88.9775	-0.0480097	0.116542	0.376452	0.566939
ACADM	ENSG00000117054	4055.59	-0.0313611	0.0474166	0.472375	0.655751
ACADS	ENSG00000122971	794.871	0.0562269	0.0686358	0.32344	0.514722
ACADSB	ENSG00000196177	1515.31	-0.32245	0.076455	2.88087e-06	5.85599e-05
ACADVL	ENSG00000072778	7132.24	-0.0430259	0.0402812	0.231704	0.41519
ACAN	ENSG00000157766	9.73093	-0.0214483	0.122083	0.376259
ACAP1	ENSG00000072818	96.4841	0.0513021	0.118851	0.343607	0.535602
ACAP2	ENSG00000114331	5370.89	-0.081483	0.054184	0.0925671	0.216669
ACAP2-IT1	ENSG00000229325	86.8177	-0.0858489	0.132148	0.175516	0.341682
ACAP3	ENSG00000131584	13027	0.0545135	0.0483991	0.247587	0.434004
ACAT1	ENSG00000075239	3718.5	-0.0145691	0.0477157	0.748834	0.861124
ACAT2	ENSG00000120437	38225	-0.573825	0.0569368	4.29661e-25	1.41327e-22
ACBD3	ENSG00000182827	5829.23	0.296091	0.0478064	7.79086e-11	5.46296e-09
ACBD4	ENSG00000181513	1225.18	0.211669	0.0757631	0.00112276	0.00761315
ACBD5	ENSG00000107897	4565.94	0.031303	0.0366791	0.368887	0.559297
ACBD6	ENSG00000230124	7294.43	0.0155326	0.0387866	0.672837	0.809813
ACBD7	ENSG00000176244	3657.61	-0.00230422	0.0533679	0.933516	0.967586
ACCS	ENSG00000110455	17.8906	0.0098253	0.119496	0.708506
ACCSL	ENSG00000205126	1.69091	-0.0098023	0.122097	0.331208
ACD	ENSG00000102977	3120.51	-0.0866657	0.0522437	0.0656122	0.169503
ACE	ENSG00000159640	159.967	0.0503662	0.10211	0.420188	0.609105
ACE2	ENSG00000130234	7.65437	0.0220063	0.12385	0.169041
ACER1	ENSG00000167769	2.062	0.00535596	0.12158	0.632737
ACER2	ENSG00000177076	660.278	-0.154486	0.100496	0.0345637	0.104897
ACER3	ENSG00000078124	2891.95	-0.0523682	0.0679881	0.355579	0.546494
ACHE	ENSG00000087085	1494.56	0.435288	0.0588335	1.24313e-14	1.57269e-12
ACIN1	ENSG00000100813	18804.8	-0.221995	0.0464241	3.66014e-07	9.91818e-06
ACKR1	ENSG00000213088	806.111	-0.0424421	0.0702748	0.462	0.646707
ACKR2	ENSG00000144648	12.2984	0.0423064	0.129732	0.112278
ACKR3	ENSG00000144476	2406.64	-0.664663	0.0570345	1.43432e-32	7.20784e-30
ACKR4	ENSG00000129048	1.07498	0.0078571	0.122039	0.318745
ACLY	ENSG00000131473	81850.2	0.0990193	0.0295656	0.000536413	0.00424508
ACO1	ENSG00000122729	5968.69	-0.0731237	0.0365506	0.035374	0.106819
ACO2	ENSG00000100412	15815.9	0.0139074	0.0335516	0.741652	0.856838
ACOT1	ENSG00000184227	140.858	0.0812657	0.118319	0.2188	0.398339
ACOT11	ENSG00000162390	58.9943	-0.0609096	0.134282	0.155969	0.315232
ACOT12	ENSG00000172497	4.36636	0.0141394	0.121885	0.413745
ACOT13	ENSG00000112304	1550.25	0.0578138	0.0645103	0.295174	0.486561
ACOT2	ENSG00000119673	271.461	0.101809	0.109408	0.148969	0.304906
ACOT4	ENSG00000177465	14.9293	0.0489142	0.131727	0.131691
ACOT6	ENSG00000205669	1.51484	0.000422574	0.121558	0.977346
ACOT7	ENSG00000097021	7681.13	0.239988	0.0407626	8.00505e-10	4.38847e-08
ACOT8	ENSG00000101473	1996.61	0.0550528	0.0651945	0.31248	0.503866
ACOT9	ENSG00000123130	929.237	-0.113039	0.0855173	0.0877007	0.208488
ACOX1	ENSG00000161533	6178.02	-0.0107097	0.0464805	0.784817	0.883023
ACOX2	ENSG00000168306	25.5629	-0.0186553	0.118971	0.569386	0.733724
ACOX3	ENSG00000087008	1761.42	-0.163283	0.0835386	0.0151979	0.0572206
ACOXL	ENSG00000153093	2.94169	-0.0121331	0.122116	0.345226
ACP1	ENSG00000143727	8473.88	0.023782	0.0438588	0.557661	0.725
ACP2	ENSG00000134575	2309.25	-0.129777	0.0486001	0.00361319	0.0189852
ACP5	ENSG00000102575	2.04219	-0.00657238	0.121931	0.389606
ACP6	ENSG00000162836	1517.46	-0.00909042	0.0797158	0.879441	0.937775
ACPP	ENSG00000014257	5.54958	-0.0103913	0.121191	0.557904
ACR	ENSG00000100312	59.1195	-0.019723	0.111498	0.678963	0.814215
ACRBP	ENSG00000111644	49.0727	0.0332875	0.120902	0.399217	0.588296
ACRC	ENSG00000147174	109.709	0.028735	0.105404	0.612646	0.766274
ACRV1	ENSG00000134940	8.84983	-0.0258864	0.124511	0.171588
ACSBG1	ENSG00000103740	34.4364	0.109423	0.189776	0.0253784	0.0834763
ACSF2	ENSG00000167107	646.056	-0.363659	0.113865	0.000130509	0.00134074
ACSF3	ENSG00000176715	2500.6	-0.0948209	0.0589174	0.0664289	0.171048
ACSL1	ENSG00000151726	3335.59	0.0729426	0.0417832	0.0613978	0.161516
ACSL3	ENSG00000123983	13831.6	-0.0510045	0.0370664	0.156729	0.316295
ACSL4	ENSG00000068366	14207.7	0.131114	0.0416621	0.000782645	0.00571612
ACSL6	ENSG00000164398	2519.68	-0.178496	0.054351	0.000302428	0.00267803
ACSM1	ENSG00000166743	8.36062	-0.00194482	0.120002	0.925758
ACSM3	ENSG00000005187	13.7955	0.0193789	0.121987	0.371323
ACSM5	ENSG00000183549	0.845791	-0.00920411	0.122343	0.113155
ACSS1	ENSG00000154930	3001.49	-0.2745	0.0524736	2.62935e-08	9.80775e-07
ACSS2	ENSG00000131069	9559.12	0.22747	0.0520055	2.74235e-06	5.64413e-05
ACSS3	ENSG00000111058	188.535	-0.274295	0.203958	0.013104	0.0512792
ACTA1	ENSG00000143632	53.1172	0.101287	0.158264	0.0944246	0.22002
ACTA2	ENSG00000107796	238.098	0.153308	0.140562	0.0585778	0.155889
ACTA2-AS1	ENSG00000180139	12.4493	0.00972404	0.120911	0.615465
ACTB	ENSG00000075624	210237	0.00206768	0.0467342	0.962567	0.98211
ACTBP7	ENSG00000185607	5.6001	0.0378995	0.129916	0.0219374
ACTC1	ENSG00000159251	1.67331	0.011019	0.122422	0.150121
ACTG1	ENSG00000184009	344918	-0.00788089	0.0298148	0.740118	0.855886
ACTG1P1	ENSG00000178631	40.2899	-0.0418366	0.122717	0.328059	0.519864
ACTG1P12	ENSG00000226642	1.45466	0.00753183	0.121875	0.451948
ACTG1P14	ENSG00000230581	1.09712	-0.0100942	0.122296	0.185902
ACTG1P16	ENSG00000260298	1.10877	-0.00641047	0.121971	0.369518
ACTG1P17	ENSG00000259315	17.5493	-0.0218109	0.121319	0.432332
ACTG1P20	ENSG00000241547	20.867	0.00148321	0.116987	0.97407	0.987387
ACTG1P24	ENSG00000226359	4.65555	-0.00400868	0.120759	0.814417
ACTG1P3	ENSG00000215388	18.0915	0.00952472	0.118205	0.758718
ACTG1P4	ENSG00000236085	26.8101	0.00107168	0.121864	0.801896	0.893718
ACTG2	ENSG00000163017	2.20148	0.0109975	0.122261	0.281425
ACTL6A	ENSG00000136518	4063.96	-0.0459055	0.0477758	0.297831	0.489335
ACTL6B	ENSG00000077080	4359.03	0.0998608	0.0548622	0.0415256	0.120681
ACTL8	ENSG00000117148	1.22458	0.0125804	0.12271	0.0877393
ACTN1	ENSG00000072110	7763.76	-0.256876	0.0471176	5.76349e-09	2.53692e-07
ACTN1-AS1	ENSG00000259062	1.39091	0.00172406	0.121654	0.833323
ACTN2	ENSG00000077522	774.686	0.0669106	0.0703709	0.250161	0.436924
ACTN3	ENSG00000248746	6.78722	0.00272895	0.12013	0.897618
ACTN4	ENSG00000130402	11544.5	-0.148514	0.0368272	2.32384e-05	0.000327692
ACTR10	ENSG00000131966	5779.26	0.128082	0.0437336	0.00170203	0.0106067
ACTR1A	ENSG00000138107	28767.1	0.0147113	0.0351538	0.622769	0.774011
ACTR1B	ENSG00000115073	10177.2	0.0198593	0.0298444	0.492381	0.674007
ACTR2	ENSG00000138071	28236.9	0.0813978	0.0373644	0.0177087	0.0641891
ACTR3	ENSG00000115091	20952.7	0.114491	0.0439302	0.00517333	0.0250779
ACTR3B	ENSG00000133627	4081.22	0.149036	0.0487167	0.00114149	0.0077199
ACTR3C	ENSG00000106526	13.3509	-0.0205456	0.121396	0.432526
ACTR5	ENSG00000101442	1651.16	0.0107757	0.0533413	0.779323	0.87948
ACTR6	ENSG00000075089	3346.88	0.182708	0.0610947	0.000802493	0.00580716
ACTR8	ENSG00000113812	3647.49	-0.0238781	0.0447134	0.570184	0.734178
ACTRT3	ENSG00000184378	4.00831	-0.00928554	0.121293	0.57821
ACVR1	ENSG00000115170	5666.31	0.124474	0.0407129	0.00120241	0.00805063
ACVR1B	ENSG00000135503	11447.5	0.0671277	0.036488	0.0532253	0.145365
ACVR1C	ENSG00000123612	632.773	0.0492266	0.0758679	0.409032	0.597779
ACVR2A	ENSG00000121989	8525.24	-0.111317	0.0392723	0.00270565	0.0151547
ACVR2B	ENSG00000114739	10875.5	-0.107786	0.0566704	0.035383	0.106828
ACVR2B-AS1	ENSG00000229589	347.731	-0.0326862	0.0815938	0.592315	0.751389
ACVRL1	ENSG00000139567	4.23672	0.0107304	0.121908	0.383852
ACY1	ENSG00000243989	232.723	-0.0153109	0.101291	0.790313	0.88623
ACYP1	ENSG00000119640	1658.24	0.16299	0.0628554	0.00330229	0.0177381
ACYP2	ENSG00000170634	754.725	0.0345265	0.0707499	0.551546	0.720461
AD000671.6	ENSG00000267120	65.9995	-0.025161	0.116504	0.548119	0.717928
AD000864.6	ENSG00000280194	14.706	0.0147586	0.119744	0.599432
AD001527.4	ENSG00000279504	6.89211	0.0211866	0.122681	0.324606
ADA	ENSG00000196839	1653.57	0.0194706	0.0508953	0.67678	0.812535
ADAD2	ENSG00000140955	1.13443	0.000985849	0.12175	0.779343
ADAL	ENSG00000168803	1007.78	0.0141888	0.0625572	0.785342	0.883284
ADAM10	ENSG00000137845	10952.4	-0.109058	0.0411563	0.00359391	0.0189059
ADAM11	ENSG00000073670	988.736	-0.023314	0.0804929	0.700039	0.829182
ADAM12	ENSG00000148848	105.938	0.0618005	0.12125	0.284349	0.475122
ADAM15	ENSG00000143537	2621.67	-0.0397517	0.0459975	0.349083	0.540598
ADAM17	ENSG00000151694	5985.29	0.00218776	0.0441246	0.958311	0.980001
ADAM19	ENSG00000135074	2507.39	-0.0337898	0.0536455	0.476275	0.65914
ADAM20	ENSG00000134007	9.86012	0.0174658	0.121201	0.474762
ADAM20P1	ENSG00000259158	64.9433	0.0206967	0.111207	0.673118	0.809951
ADAM21	ENSG00000139985	12.2652	0.0197601	0.121882	0.400746
ADAM21P1	ENSG00000235812	1.04208	-0.00640394	0.121946	0.391949
ADAM22	ENSG00000008277	4498.3	-0.192459	0.0654106	0.000758356	0.00557247
ADAM23	ENSG00000114948	3717.44	-0.368368	0.0773509	1.89299e-07	5.55943e-06
ADAM28	ENSG00000042980	8.11783	-0.0256413	0.124836	0.114387
ADAM29	ENSG00000168594	2.31772	0.00170558	0.121315	0.894004
ADAM32	ENSG00000197140	46.4144	0.0491952	0.126587	0.253986	0.44211
ADAM33	ENSG00000149451	3.13945	-0.00298644	0.12119	0.825733
ADAM3A	ENSG00000197475	3.37007	0.00284252	0.121128	0.847364
ADAM3B	ENSG00000260089	1.99378	-0.0148109	0.122915	0.124588
ADAM8	ENSG00000151651	105.882	-0.003189	0.108046	0.949999	0.975992
ADAM9	ENSG00000168615	6646.12	-0.1325	0.043276	0.00105612	0.00725618
ADAMTS1	ENSG00000154734	741.179	0.220924	0.100613	0.00471314	0.0233801
ADAMTS10	ENSG00000142303	3283.14	-0.129972	0.0625943	0.0164185	0.0606921
ADAMTS12	ENSG00000151388	265.612	0.140861	0.159153	0.0711578	0.179829
ADAMTS13	ENSG00000160323	1008.66	0.0286447	0.0792979	0.627655	0.777467
ADAMTS14	ENSG00000138316	28.408	0.0198872	0.117204	0.607042	0.76285
ADAMTS15	ENSG00000166106	1995.59	-0.167821	0.0809215	0.0113806	0.0457988
ADAMTS16	ENSG00000145536	10.2298	0.02721	0.123631	0.279851
ADAMTS17	ENSG00000140470	61.1616	0.00779047	0.110433	0.870031	0.932646
ADAMTS18	ENSG00000140873	9.41703	0.00326301	0.119303	0.903165
ADAMTS19	ENSG00000145808	269.968	-1.02138	0.205148	2.65367e-08	9.85781e-07
ADAMTS19-AS1	ENSG00000249421	67.9085	-0.158334	0.222778	0.0398964	0.117151
ADAMTS2	ENSG00000087116	2067.99	-0.0316245	0.0743332	0.589604	0.749868
ADAMTS20	ENSG00000173157	29.9751	-0.0318947	0.12166	0.377492	0.56787
ADAMTS3	ENSG00000156140	14556.1	-0.212993	0.0467047	1.20598e-06	2.79709e-05
ADAMTS4	ENSG00000158859	1071.63	0.260403	0.108865	0.00222822	0.0130209
ADAMTS5	ENSG00000154736	1071.34	-0.168402	0.0900767	0.0169823	0.0622674
ADAMTS6	ENSG00000049192	756.449	-0.680786	0.168386	2.83369e-06	5.78604e-05
ADAMTS7	ENSG00000136378	5116.26	-0.169409	0.0468079	0.000111998	0.00119186
ADAMTS7P1	ENSG00000274376	8.37027	0.0135332	0.121072	0.534889
ADAMTS7P3	ENSG00000261143	2.72056	0.00615822	0.121377	0.634916
ADAMTS7P4	ENSG00000218052	1.51387	-0.000960066	0.121708	0.892779
ADAMTS8	ENSG00000134917	79.8719	0.0195694	0.108525	0.707306	0.834205
ADAMTS9	ENSG00000163638	5672.54	-0.470592	0.0480799	1.03742e-23	3.12798e-21
ADAMTS9-AS2	ENSG00000241684	185.426	-0.329821	0.159747	0.0030543	0.0167035
ADAMTSL1	ENSG00000178031	306.049	-0.0640075	0.108932	0.314748	0.50557
ADAMTSL2	ENSG00000197859	115.884	0.0301735	0.103259	0.605941	0.76205
ADAMTSL3	ENSG00000156218	32.1002	-0.0275366	0.121042	0.41298	0.601742
ADAMTSL4	ENSG00000143382	51.911	0.0347709	0.118006	0.444797	0.631318
ADAMTSL4-AS1	ENSG00000203804	16.6738	-0.0384293	0.126836	0.195088
ADAMTSL5	ENSG00000185761	18.3848	0.00168099	0.120116	0.93957
ADAP1	ENSG00000105963	2133.64	0.474152	0.0792881	1.74477e-10	1.10695e-08
ADAP2	ENSG00000184060	21.9622	-0.00870589	0.118962	0.751026	0.862632
ADAR	ENSG00000160710	21530.9	-0.209136	0.0489198	5.13409e-06	9.45833e-05
ADARB1	ENSG00000197381	5761.55	-0.0647512	0.0555133	0.187562	0.357779
ADARB2	ENSG00000185736	214.789	-0.168975	0.162363	0.0473051	0.132908
ADAT1	ENSG00000065457	2606.2	-0.0921229	0.079512	0.140527	0.292349
ADAT2	ENSG00000189007	1059.22	-0.162864	0.0882245	0.0184291	0.0661711
ADAT3	ENSG00000213638	321.44	-0.0849392	0.0945015	0.201318	0.376098
ADCK1	ENSG00000063761	987.065	-0.0869932	0.064901	0.116165	0.255383
ADCK2	ENSG00000133597	3909.77	0.143388	0.0419893	0.000284247	0.0025369
ADCK5	ENSG00000173137	538.772	-0.258062	0.103693	0.00182006	0.011173
ADCY1	ENSG00000164742	37096.9	-0.203886	0.0508751	1.47826e-05	0.000225681
ADCY10	ENSG00000143199	26.0752	-0.0166457	0.119335	0.584263	0.745777
ADCY10P1	ENSG00000161912	280.686	0.182178	0.127013	0.0292218	0.0928592
ADCY2	ENSG00000078295	3813.78	-0.0468664	0.1033	0.445764	0.632099
ADCY3	ENSG00000138031	4763.47	-0.134541	0.0685899	0.0266336	0.0867377
ADCY4	ENSG00000129467	2.61696	-0.000695205	0.121524	0.820551
ADCY5	ENSG00000173175	10294.7	0.149094	0.0380541	3.71022e-05	0.000479098
ADCY6	ENSG00000174233	5730.71	-0.0596684	0.0489404	0.183513	0.352546
ADCY7	ENSG00000121281	1015.06	0.0388047	0.083489	0.531911	0.706002
ADCY8	ENSG00000155897	146.884	-0.102256	0.1182	0.151244	0.308021
ADCY9	ENSG00000162104	3285.67	-0.145584	0.0560969	0.00380676	0.0197613
ADCYAP1	ENSG00000141433	54.4802	0.418277	0.625879	0.00860514	0.0368202
ADCYAP1R1	ENSG00000078549	24309.7	-0.0520292	0.036314	0.126679	0.271288
ADD1	ENSG00000087274	32182.6	-0.0430799	0.0317645	0.156971	0.31655
ADD2	ENSG00000075340	54266.6	0.0885035	0.045114	0.0323254	0.0997109
ADD3	ENSG00000148700	8873.3	-0.0152615	0.0367533	0.66269	0.802458
ADD3-AS1	ENSG00000203876	34.8979	0.0529853	0.128295	0.234074	0.41803
ADGB	ENSG00000118492	1.91708	0.0028343	0.121491	0.794913
ADGRA1	ENSG00000197177	1044.83	0.210994	0.0845833	0.0025965	0.0146152
ADGRA1-AS1	ENSG00000256925	104.556	0.10819	0.138327	0.124064	0.267738
ADGRA2	ENSG00000020181	373.909	0.2829	0.110038	0.00118826	0.00797953
ADGRA3	ENSG00000152990	8643.85	-0.215342	0.0383855	5.48889e-09	2.42194e-07
ADGRB1	ENSG00000181790	9332.77	0.191258	0.0426359	2.09414e-06	4.48345e-05
ADGRB2	ENSG00000121753	47634.2	0.103736	0.0332493	0.00100566	0.00697407
ADGRB3	ENSG00000135298	7963.13	-0.261416	0.0395254	6.72929e-12	5.76965e-10
ADGRD1	ENSG00000111452	115.222	0.033205	0.113725	0.511649	0.689221
ADGRD2	ENSG00000180264	5.4988	0.00141466	0.121137	0.917564
ADGRE5	ENSG00000123146	39.7519	-0.0249229	0.116481	0.555115	0.723456
ADGRF1	ENSG00000153292	2.42419	0.00756028	0.121767	0.488722
ADGRF2	ENSG00000164393	9.47455	-0.0109214	0.120072	0.656484
ADGRF3	ENSG00000173567	25.9762	-0.10701	0.195463	0.00788297	0.0345472
ADGRF4	ENSG00000153294	4.17485	0.00996775	0.121485	0.533019
ADGRF5	ENSG00000069122	2.76269	0.00630311	0.121373	0.650257
ADGRG1	ENSG00000205336	46593.2	-0.0612375	0.0385348	0.0915057	0.215039
ADGRG2	ENSG00000173698	36.0418	-0.0391509	0.123775	0.307893	0.499347
ADGRG3	ENSG00000182885	130.106	0.117123	0.142628	0.105773	0.238506
ADGRG5	ENSG00000159618	2.06793	-0.00489936	0.121541	0.660779
ADGRG6	ENSG00000112414	238.145	-0.835764	0.139939	1.22353e-10	8.10802e-09
ADGRL1	ENSG00000072071	33589.6	-0.0352805	0.0375722	0.28345	0.474059
ADGRL2	ENSG00000117114	8376.23	-0.00405408	0.0471083	0.966618	0.983858
ADGRL3	ENSG00000150471	664.874	-0.146623	0.0975681	0.0399314	0.117185
ADGRL4	ENSG00000162618	1.26495	-0.000508761	0.121637	0.951416
ADGRV1	ENSG00000164199	3693.77	-0.210572	0.0861011	0.00283986	0.0157723
ADH1B	ENSG00000196616	1.46111	0.00951797	0.122138	0.310355
ADH5	ENSG00000197894	15400.2	-0.0479532	0.0494734	0.280877	0.471193
ADH5P3	ENSG00000223694	0.960154	0.00128273	0.12177	0.888103
ADHFE1	ENSG00000147576	116.989	-0.036234	0.110283	0.510414	0.688426
ADI1	ENSG00000182551	1491.45	0.280533	0.0558529	7.73781e-08	2.57325e-06
ADIPOR1	ENSG00000159346	5760.83	0.122126	0.0392855	0.000993925	0.00692647
ADIPOR2	ENSG00000006831	10598.8	0.0440872	0.0330468	0.168308	0.33158
ADIRF-AS1	ENSG00000272734	28.0014	0.0438072	0.125451	0.272318	0.462416
ADK	ENSG00000156110	2247.62	0.00445156	0.0549626	0.92838	0.964879
ADM	ENSG00000148926	13.9112	0.0493899	0.132782	0.102954
ADM2	ENSG00000128165	2144.71	0.0163429	0.0575726	0.696367	0.826345
ADM5	ENSG00000224420	59.9758	0.0210757	0.112584	0.655116	0.797665
ADNP	ENSG00000101126	24324.9	-0.202035	0.0351252	2.38638e-09	1.16367e-07
ADNP-AS1	ENSG00000259456	17.6519	-0.0305869	0.122711	0.342022
ADNP2	ENSG00000101544	8574.63	-0.10835	0.03994	0.0039217	0.0202129
ADO	ENSG00000181915	5990.86	0.131869	0.0445221	0.001447	0.00933252
ADORA1	ENSG00000163485	2091.93	0.134416	0.110125	0.0755359	0.187297
ADORA2A	ENSG00000128271	588.301	0.0697421	0.0855642	0.266615	0.455864
ADORA2A-AS1	ENSG00000178803	0.958572	0.00127777	0.121812	0.724139
ADORA2B	ENSG00000170425	121.761	-0.00752239	0.104218	0.88936	0.943439
ADPGK	ENSG00000159322	2018.75	-0.0971666	0.0538471	0.0438243	0.125299
ADPGK-AS1	ENSG00000260898	2.71941	0.0191205	0.123569	0.118442
ADPRH	ENSG00000144843	77.4825	0.025469	0.109974	0.624154	0.774972
ADPRHL1	ENSG00000153531	54.4649	0.0568423	0.126951	0.249681	0.436254
ADPRHL2	ENSG00000116863	3083.25	0.0687257	0.0505014	0.134131	0.283114
ADPRM	ENSG00000170222	780.166	-0.00163939	0.0677463	0.965214	0.98348
ADRA1A	ENSG00000120907	486.949	0.0811388	0.0945579	0.233482	0.417383
ADRA1B	ENSG00000170214	66.8302	0.0460798	0.115567	0.399693	0.588639
ADRA1D	ENSG00000171873	43.7934	-0.00405054	0.111385	0.924448	0.96332
ADRA2A	ENSG00000150594	1635.88	-0.129907	0.082563	0.047942	0.134277
ADRA2B	ENSG00000274286	11.9424	0.00567962	0.119348	0.820003
ADRA2C	ENSG00000184160	1469.93	0.238467	0.0583231	8.48393e-06	0.000142775
ADRB1	ENSG00000043591	13.8282	0.0192219	0.120479	0.50528
ADRB2	ENSG00000169252	51.3951	0.0277968	0.114157	0.55916	0.726186
ADRM1	ENSG00000130706	7258.96	0.118663	0.0517085	0.0118551	0.0472925
ADSL	ENSG00000239900	3834.59	-0.140507	0.0673798	0.0145658	0.0554756
ADSS	ENSG00000035687	4654.49	0.00251295	0.0391407	0.946445	0.97412
ADSSL1	ENSG00000185100	284.89	-0.0225385	0.083746	0.709265	0.835171
ADTRP	ENSG00000111863	3.67231	-0.0224311	0.124189	0.113408
AE000661.37	ENSG00000251002	9.14932	-0.0180406	0.122396	0.326603
AEBP1	ENSG00000106624	5870.55	-0.0597369	0.0487175	0.171299	0.335604
AEBP2	ENSG00000139154	3326.13	-0.13243	0.0577259	0.00980166	0.0407169
AEN	ENSG00000181026	11051.7	0.116496	0.0436246	0.00417641	0.0212411
AES	ENSG00000104964	59644.4	0.179056	0.0381704	1.22708e-06	2.83877e-05
AF001548.6	ENSG00000263065	1.14492	0.0015957	0.121645	0.849819
AF003625.3	ENSG00000269993	245.674	0.0245621	0.0954268	0.687444	0.820569
AF011889.2	ENSG00000238039	16.5317	-0.00813232	0.11779	0.795113
AF011889.5	ENSG00000241489	704.071	-0.367667	0.1401	0.00069628	0.00522022
AF038458.3	ENSG00000267786	10.5381	-0.0216009	0.122653	0.327522
AF038458.5	ENSG00000267388	16.8036	-0.0345443	0.124444	0.274495
AF064858.8	ENSG00000235888	10.9122	0.0171911	0.121754	0.419236
AF064860.7	ENSG00000231713	2.69469	0.00519979	0.121219	0.721505
AF067845.1	ENSG00000260721	4.03549	0.00707562	0.121117	0.617909
AF067845.2	ENSG00000282160	0.882794	0.00131438	0.121754	0.84188
AF067845.3	ENSG00000281961	0.768815	-0.00309441	0.12186	0.561368
AF121897.4	ENSG00000235012	1.04774	0.00148469	0.121668	0.857508
AF127936.3	ENSG00000232884	2.43689	0.00607969	0.121425	0.641303
AF127936.7	ENSG00000281903	28.5081	0.00140819	0.116783	0.968896	0.984906
AF127936.9	ENSG00000235609	790.338	0.0570582	0.0668933	0.309871	0.501468
AF129075.5	ENSG00000231125	14.4807	-0.00357568	0.118799	0.895544
AF129408.17	ENSG00000272991	1.3516	-0.00600141	0.121811	0.506814
AF131215.2	ENSG00000255310	350.107	-0.887868	0.115184	7.11633e-16	1.08186e-13
AF131215.3	ENSG00000254936	4.79528	-0.0024585	0.120818	0.874598
AF131215.4	ENSG00000254556	2.77613	0.00589771	0.121469	0.637695
AF131215.8	ENSG00000270076	6.56025	0.0145844	0.121848	0.419878
AF131215.9	ENSG00000269918	222.986	-0.609381	0.20751	0.000157064	0.00155525
AF131216.1	ENSG00000280273	22.3847	0.0124708	0.117613	0.71395	0.838489
AF131216.5	ENSG00000255020	1.7043	-0.0120264	0.122299	0.282134
AF131217.1	ENSG00000232855	19.3362	-0.0739747	0.152031	0.0260768
AF146191.4	ENSG00000245685	71.519	0.0266208	0.109303	0.614411	0.767145
AF186192.5	ENSG00000255085	3.70171	3.31067e-05	0.120914	0.992225
AF196970.3	ENSG00000232828	3.61411	-0.00491662	0.121281	0.718577
AF196972.9	ENSG00000224292	2.64032	-0.0107156	0.121986	0.391573
AF213884.2	ENSG00000260651	1.9334	-0.00311822	0.121558	0.759563
AFAP1	ENSG00000196526	10904.9	-0.051221	0.0570548	0.308605	0.500311
AFAP1-AS1	ENSG00000272620	14.221	-0.0115659	0.119549	0.665851
AFAP1L1	ENSG00000157510	20.7352	0.0025486	0.118545	0.928741	0.964879
AFAP1L2	ENSG00000169129	292.864	0.000749393	0.0867316	0.968359	0.984688
AFDN	ENSG00000130396	57870.4	-0.0389724	0.0351258	0.239514	0.424643
AFDN-AS1	ENSG00000198221	2332.74	-0.0245908	0.0777719	0.680991	0.815715
AFF1	ENSG00000172493	1776.24	-0.013829	0.0615731	0.792669	0.887442
AFF2	ENSG00000155966	8616.85	-0.068992	0.0639171	0.177608	0.344495
AFF3	ENSG00000144218	8790.28	0.00840251	0.0579934	0.856464	0.92564
AFF4	ENSG00000072364	31169.4	-0.0630513	0.0406834	0.0988569	0.2273
AFG3L1P	ENSG00000223959	1886.45	-0.0193911	0.060488	0.711028	0.836496
AFG3L2	ENSG00000141385	6634.8	0.0265866	0.0359155	0.437572	0.625647
AFMID	ENSG00000183077	1424.6	0.062777	0.0561109	0.207158	0.383906
AFTPH	ENSG00000119844	5164.57	0.060575	0.036394	0.0826249	0.199956
AGA	ENSG00000038002	521.783	-0.0696642	0.0773298	0.252881	0.440654
AGAP1	ENSG00000157985	22373	-0.113268	0.0483107	0.00872902	0.0372357
AGAP1-IT1	ENSG00000235529	3.24631	0.00565339	0.121326	0.681511
AGAP10P	ENSG00000230869	37.3335	-0.483919	0.52987	0.0072131	0.0323882
AGAP11	ENSG00000271880	2.87264	0.00196928	0.12162	0.840026
AGAP12P	ENSG00000265018	3.43945	0.00453459	0.121408	0.716381
AGAP13P	ENSG00000243289	1.86149	0.00806378	0.121944	0.423339
AGAP14	ENSG00000279058	100.951	-0.0149437	0.108826	0.767492	0.872063
AGAP2	ENSG00000135439	14551.5	-0.0936561	0.0401205	0.0150035	0.056686
AGAP2-AS1	ENSG00000255737	459.713	0.103875	0.0804722	0.102633	0.233404
AGAP3	ENSG00000133612	18184.5	0.0725939	0.0457095	0.0869255	0.207299
AGAP4	ENSG00000188234	1597.15	0.0495023	0.0612089	0.350153	0.541679
AGAP5	ENSG00000172650	547.857	-0.0214821	0.0799948	0.722919	0.844689
AGAP6	ENSG00000204149	2222.56	0.0227978	0.0574137	0.652829	0.796112
AGAP7P	ENSG00000264204	72.2214	0.0101892	0.111827	0.820812	0.904563
AGAP9	ENSG00000204172	1110.12	-0.0215216	0.0685737	0.705377	0.832769
AGBL1	ENSG00000273540	31.5133	-0.0446041	0.129438	0.155418	0.314584
AGBL2	ENSG00000165923	2.58261	-0.0063862	0.121724	0.531436
AGBL3	ENSG00000146856	316.991	0.0570279	0.0967007	0.375721	0.566195
AGBL4	ENSG00000186094	94.9077	-0.155261	0.184928	0.0537336	0.146245
AGBL5	ENSG00000084693	5986.38	-0.0717006	0.0329009	0.0232364	0.0784881
AGBL5-AS1	ENSG00000231636	6.96357	-0.00693189	0.12035	0.744404
AGER	ENSG00000204305	464.186	-0.0398348	0.0827461	0.502916	0.682744
AGFG1	ENSG00000173744	9886.83	0.0175144	0.029175	0.586186	0.747381
AGFG2	ENSG00000106351	597.487	0.105834	0.0906218	0.111567	0.247834
AGGF1	ENSG00000164252	5540.91	0.0436417	0.0434834	0.284443	0.475236
AGGF1P1	ENSG00000214273	2.91868	-0.00489569	0.121385	0.696545
AGGF1P2	ENSG00000233435	6.65588	-0.0333111	0.126914	0.107839
AGGF1P3	ENSG00000241532	12.3357	0.00243129	0.119029	0.93016
AGK	ENSG00000006530	3431.72	-0.0194129	0.0438722	0.639411	0.785806
AGKP1	ENSG00000226555	8.14655	0.00960687	0.120394	0.665074
AGL	ENSG00000162688	5015.07	-0.135011	0.0514471	0.00393842	0.0202667
AGMAT	ENSG00000116771	8.14649	-0.0263312	0.124112	0.224791
AGMO	ENSG00000187546	7.50638	0.0352542	0.127616	0.101218
AGO1	ENSG00000092847	14973	-0.332727	0.07011	2.30604e-07	6.58022e-06
AGO2	ENSG00000123908	15414.2	-0.158703	0.0648567	0.00505567	0.0246462
AGO3	ENSG00000126070	6274.18	-0.131118	0.122256	0.0799187	0.195221
AGO4	ENSG00000134698	7148.95	0.0835417	0.0629528	0.123063	0.266468
AGPAT1	ENSG00000204310	10819.5	-0.0990308	0.0374956	0.00521523	0.0252337
AGPAT2	ENSG00000169692	1216.41	0.100834	0.0591994	0.0559059	0.150572
AGPAT3	ENSG00000160216	7579.5	-0.0182707	0.0409257	0.635291	0.782698
AGPAT4	ENSG00000026652	11144.6	-0.075882	0.0423275	0.0544051	0.147695
AGPAT5	ENSG00000155189	14286.7	-0.0255543	0.0378799	0.469013	0.653037
AGPS	ENSG00000018510	6373.38	-0.0884063	0.0609774	0.0951724	0.221164
AGRN	ENSG00000188157	50038.5	-0.0161554	0.0392728	0.594165	0.75247
AGRP	ENSG00000159723	1.03449	0.00059057	0.121692	0.939762
AGT	ENSG00000135744	8.20852	-0.0179876	0.122561	0.30127
AGTPBP1	ENSG00000135049	10964.2	0.0544575	0.0419528	0.170586	0.334607
AGTR1	ENSG00000144891	4.75932	-0.00394335	0.12066	0.823305
AGTRAP	ENSG00000177674	795.034	-0.0626165	0.0659522	0.260761	0.449492
AGXT	ENSG00000172482	1.11323	0.00783094	0.122046	0.330556
AHCTF1	ENSG00000153207	9699.07	-0.0158513	0.0425804	0.690448	0.822473
AHCY	ENSG00000101444	10931.1	-0.141854	0.0366546	4.80325e-05	0.000591278
AHCYL1	ENSG00000168710	18023.2	0.0511498	0.0275711	0.0565951	0.151861
AHCYL2	ENSG00000158467	6400.41	0.0247643	0.039736	0.492851	0.674292
AHCYP2	ENSG00000238181	1.44552	-0.0104222	0.122351	0.185161
AHCYP7	ENSG00000259465	2.38561	-0.00942415	0.121775	0.464362
AHDC1	ENSG00000126705	9217.66	0.0171971	0.0514174	0.711259	0.836685
AHI1	ENSG00000135541	1813.05	-0.27685	0.12	0.00239806	0.0137769
AHNAK	ENSG00000124942	13162.3	-0.0914884	0.0494985	0.042909	0.123413
AHNAK2	ENSG00000185567	4814.04	0.035609	0.0702507	0.539386	0.711446
AHR	ENSG00000106546	1759.65	-0.0334751	0.0844161	0.586637	0.747699
AHRR	ENSG00000063438	7019.31	-0.0891731	0.0417176	0.0228239	0.0775184
AHSA1	ENSG00000100591	7081.13	0.156451	0.0671749	0.00706362	0.0318514
AHSA2	ENSG00000173209	3403.2	-0.187996	0.147313	0.0318255	0.0987755
AHSG	ENSG00000145192	23.097	-0.0224751	0.120116	0.485751	0.668471
AHSP	ENSG00000169877	1.07012	-0.00100374	0.121669	0.899064
AIDA	ENSG00000186063	7376.12	0.0654625	0.0377837	0.0684636	0.174472
AIF1	ENSG00000204472	2.89044	0.0035421	0.121273	0.790026
AIF1L	ENSG00000126878	7313.21	-0.216734	0.045486	4.42645e-07	1.17246e-05
AIFM1	ENSG00000156709	4117.41	-0.0899847	0.0435627	0.0264619	0.0862649
AIFM2	ENSG00000042286	348.934	-0.0116199	0.080262	0.844854	0.919019
AIFM3	ENSG00000183773	76.1463	-0.00987968	0.111939	0.828032	0.908756
AIG1	ENSG00000146416	2370.01	0.00382845	0.0580486	0.945779	0.973824
AIM1	ENSG00000112297	3.47364	0.0224451	0.123972	0.156045
AIM1L	ENSG00000176092	66.9188	1.71673	0.470659	7.45778e-06	0.000129605
AIM2	ENSG00000163568	157.854	-0.213835	0.261393	0.025725	0.0844476
AIMP1	ENSG00000164022	4953.6	0.0444783	0.0518407	0.40791	0.596758
AIMP1P1	ENSG00000234187	2.46338	0.00304895	0.121414	0.793391
AIMP2	ENSG00000106305	1815.1	0.0517065	0.0593953	0.317755	0.50873
AIP	ENSG00000110711	5535.01	0.163576	0.0629707	0.00326078	0.0175725
AIPL1	ENSG00000129221	3.48501	-0.0124652	0.122086	0.362057
AIRE	ENSG00000160224	1.65434	-0.00521661	0.121712	0.576676
AJ003147.11	ENSG00000279330	2.38314	0.00296231	0.121468	0.792039
AJ003147.9	ENSG00000262668	83.2566	0.0169152	0.109936	0.733542	0.851477
AJ011932.1	ENSG00000274248	0.810037	0.00631693	0.122063	0.362854
AJ239322.1	ENSG00000235615	4.82349	0.0407773	0.130891	0.0293387
AJ271736.10	ENSG00000270726	2.98018	-0.0107271	0.122005	0.374907
AJAP1	ENSG00000196581	2979.46	0.0844542	0.0649468	0.129589	0.276103
AJUBA	ENSG00000129474	1164.55	-0.198909	0.0833327	0.00381304	0.0197712
AK1	ENSG00000106992	5053.08	0.125821	0.0605174	0.0195658	0.0692285
AK2	ENSG00000004455	5297.25	-0.106439	0.0456325	0.0111951	0.0451876
AK3	ENSG00000147853	6815.7	0.171849	0.0546379	0.000540664	0.00427311
AK3P3	ENSG00000230042	90.7702	-0.0197043	0.108063	0.707232	0.834172
AK4	ENSG00000162433	2243.6	-0.187806	0.0583708	0.00035114	0.00301208
AK4P1	ENSG00000263535	16.5424	0.00628618	0.118045	0.836521
AK5	ENSG00000154027	1159.88	-0.0121267	0.0787984	0.841837	0.917119
AK6	ENSG00000085231	1978.94	0.195002	0.0779818	0.00295786	0.0163092
AK7	ENSG00000140057	813.816	-0.326138	0.0787061	4.00642e-06	7.7685e-05
AK8	ENSG00000165695	39.5467	-0.0876496	0.151874	0.0962352	0.222822
AK9	ENSG00000155085	992.41	-0.224787	0.076633	0.000631311	0.00484147
AKAIN1	ENSG00000231824	11.0169	-0.0284286	0.123817	0.275621
AKAP1	ENSG00000121057	4781.08	-0.0566467	0.0418447	0.150923	0.307566
AKAP10	ENSG00000108599	3132.51	0.132055	0.0685185	0.0235717	0.0792486
AKAP11	ENSG00000023516	18019.1	-0.123166	0.0374303	0.0003276	0.00285777
AKAP12	ENSG00000131016	12211.7	-0.146765	0.0561245	0.00346692	0.0183824
AKAP13	ENSG00000170776	8619.66	0.0230515	0.0530699	0.635387	0.782704
AKAP14	ENSG00000186471	405.485	0.138988	0.109342	0.0627936	0.164162
AKAP17A	ENSG00000197976	5674.04	0.0646723	0.0494833	0.150262	0.306627
AKAP17BP	ENSG00000214992	1.47601	-0.00885558	0.122071	0.329143
AKAP3	ENSG00000111254	103.45	0.0212207	0.111531	0.660879	0.800909
AKAP5	ENSG00000179841	1196.48	0.170588	0.0639328	0.00236732	0.0136306
AKAP6	ENSG00000151320	13042.7	0.0112682	0.055365	0.817803	0.902897
AKAP7	ENSG00000118507	668.245	0.0358792	0.0778475	0.585304	0.746737
AKAP8	ENSG00000105127	3125.36	0.0536217	0.052694	0.2583	0.446687
AKAP8L	ENSG00000011243	16770.3	0.0726619	0.0481523	0.128113	0.273798
AKAP9	ENSG00000127914	19658.8	-0.0147746	0.0452299	0.71556	0.839616
AKIP1	ENSG00000166452	1570.26	0.272116	0.0703356	1.66601e-05	0.000248883
AKIRIN1	ENSG00000174574	12704.8	-0.00374821	0.0299289	0.915498	0.958034
AKIRIN2	ENSG00000135334	9069.4	0.107247	0.0346713	0.00153475	0.00976961
AKNA	ENSG00000106948	3944.47	0.00396211	0.048698	0.939626	0.970693
AKNAD1	ENSG00000162641	2.03221	-0.00173381	0.121639	0.822189
AKR1A1	ENSG00000117448	9579.33	0.097113	0.057145	0.0551239	0.149091
AKR1B1	ENSG00000085662	9805.34	0.0207482	0.0427131	0.606641	0.762452
AKR1C1	ENSG00000187134	4134.34	0.343839	0.0661664	2.27486e-08	8.75628e-07
AKR1C2	ENSG00000151632	3742.69	0.415884	0.0685711	1.20136e-10	8.01985e-09
AKR1C3	ENSG00000196139	272.84	0.220367	0.156739	0.0198061	0.0699008
AKR1C4	ENSG00000198610	0.893939	-0.000777152	0.121727	0.908524
AKR1E2	ENSG00000165568	43.3186	0.00245405	0.112652	0.955298	0.978391
AKR7A2	ENSG00000053371	4180.35	0.0019729	0.0427318	0.963539	0.982714
AKR7A3	ENSG00000162482	55.2969	-0.0486666	0.119898	0.342721	0.534911
AKR7L	ENSG00000211454	58.2166	-0.0133297	0.110253	0.761256	0.868285
AKT1	ENSG00000142208	25654.8	0.098683	0.0309437	0.00104923	0.00722007
AKT1S1	ENSG00000204673	3771.39	0.00407721	0.0435076	0.921031	0.961475
AKT2	ENSG00000105221	10776	-0.0932589	0.0380574	0.0095802	0.0399344
AKT3	ENSG00000117020	39911.4	-0.12057	0.0492838	0.00686673	0.0312283
AKT3-IT1	ENSG00000228939	1.42315	-0.00208776	0.121594	0.81716
AKTIP	ENSG00000166971	2674.8	-0.0877261	0.0532156	0.0663919	0.171048
AL021546.6	ENSG00000111780	6.89434	0.0080449	0.120767	0.673464
AL022341.3	ENSG00000228201	4.14895	-0.0079438	0.121295	0.607679
AL022344.7	ENSG00000259869	12.0333	0.0139295	0.119846	0.611163
AL022393.9	ENSG00000280107	81.7625	0.188304	0.238408	0.0335093	0.102523
AL023806.1	ENSG00000280184	45.7059	0.016847	0.112124	0.72115	0.8433
AL132709.1	ENSG00000230805	4.04364	0.00709908	0.121216	0.644336
AL133243.1	ENSG00000276334	222.631	0.0774953	0.102305	0.248133	0.434472
AL133243.2	ENSG00000276517	134.408	0.0456175	0.102056	0.418297	0.607483
AL133243.4	ENSG00000279544	7.58799	0.0118244	0.121033	0.565548
AL133245.2	ENSG00000272754	3.17354	-0.0019511	0.121374	0.87528
AL133493.2	ENSG00000233922	324.445	-0.0263795	0.0935789	0.650773	0.794698
AL136419.6	ENSG00000260669	235.964	0.103999	0.129857	0.142061	0.294492
AL157871.2	ENSG00000259052	13.7323	0.00237562	0.119289	0.933597
AL161668.5	ENSG00000258604	2.79921	0.0180857	0.123307	0.146368
AL163953.3	ENSG00000237356	28.2735	-0.033568	0.122928	0.330016	0.521926
AL357140.1	ENSG00000280113	0.776418	-0.000252389	0.121795	0.945268
AL358852.1	ENSG00000278899	10.2993	0.00499353	0.119311	0.844678
AL450992.2	ENSG00000234614	2.49835	-0.0135118	0.12232	0.302669
AL590762.7	ENSG00000213706	12.6988	0.00610373	0.119134	0.815325
AL590763.5	ENSG00000215120	0.734243	0.00603895	0.12204	0.405817
AL592528.1	ENSG00000205424	6.85424	0.00945342	0.121149	0.59975
AL928654.7	ENSG00000257341	11.178	0.0140121	0.120658	0.564489
ALAD	ENSG00000148218	2566.88	-0.0241203	0.0485927	0.644541	0.789731
ALAS1	ENSG00000023330	6753.3	0.123716	0.0397214	0.00113588	0.0076877
ALB	ENSG00000163631	16.4627	-0.107852	0.1995	0.00478928
ALCAM	ENSG00000170017	903.238	0.0311332	0.0663939	0.588479	0.749002
ALDH16A1	ENSG00000161618	1754.28	-0.0997023	0.0577653	0.0514979	0.142017
ALDH18A1	ENSG00000059573	9503.25	-0.0572892	0.0348578	0.0862854	0.206235
ALDH1A1	ENSG00000165092	2.30295	0.00624811	0.121578	0.597202
ALDH1A2	ENSG00000128918	5.76966	-0.00978631	0.12112	0.581915
ALDH1A3	ENSG00000184254	4.91837	0.0136364	0.121754	0.450315
ALDH1B1	ENSG00000137124	4271.55	0.14708	0.043625	0.000315236	0.0027738
ALDH1L1	ENSG00000144908	792.943	-0.084724	0.0809599	0.178064	0.344948
ALDH1L1-AS2	ENSG00000246022	34.5347	-0.010371	0.115105	0.790594	0.886325
ALDH1L2	ENSG00000136010	3268.92	-0.0505555	0.0605818	0.33608	0.528033
ALDH2	ENSG00000111275	9974.55	0.136801	0.042978	0.000724652	0.00539049
ALDH3A1	ENSG00000108602	20.3338	0.018011	0.119319	0.570335	0.734268
ALDH3A2	ENSG00000072210	6463.41	0.022397	0.04795	0.61364	0.766898
ALDH3B1	ENSG00000006534	258.328	0.0978599	0.0991496	0.155673	0.314865
ALDH4A1	ENSG00000159423	1343.7	0.0646378	0.0687112	0.25986	0.448581
ALDH5A1	ENSG00000112294	4408.91	0.0713515	0.0431827	0.0769216	0.189825
ALDH6A1	ENSG00000119711	2923.59	-0.12878	0.0703096	0.0293078	0.0930105
ALDH7A1	ENSG00000164904	9375.38	-0.0939285	0.0366593	0.00777767	0.0342433
ALDH8A1	ENSG00000118514	50.6395	-0.0322419	0.118806	0.43967	0.62759
ALDH9A1	ENSG00000143149	5783.99	0.136094	0.0396818	0.000392662	0.00327962
ALDOA	ENSG00000149925	61282.1	0.0394308	0.0616212	0.459205	0.644141
ALDOB	ENSG00000136872	1.5331	0.00338123	0.121563	0.740437
ALDOC	ENSG00000109107	17409.6	0.257668	0.0769186	9.10085e-05	0.00100286
ALG1	ENSG00000033011	1129.68	-0.139382	0.0587876	0.00766423	0.0338218
ALG10	ENSG00000139133	739.939	-0.161781	0.105807	0.0332071	0.101891
ALG10B	ENSG00000175548	2405.34	-0.0479208	0.083209	0.444359	0.630925
ALG11	ENSG00000253710	3963.97	-0.228737	0.0581821	1.75917e-05	0.00026001
ALG12	ENSG00000182858	2092.35	-0.186922	0.0910785	0.00924503	0.0388993
ALG13	ENSG00000101901	2988.44	-0.00569938	0.0601537	0.906639	0.953383
ALG14	ENSG00000172339	350.087	-0.0379706	0.120508	0.384888	0.575218
ALG1L	ENSG00000189366	24.4304	0.040277	0.124962	0.275962	0.466495
ALG1L11P	ENSG00000249889	2.53361	0.00263173	0.12145	0.810452
ALG1L13P	ENSG00000253981	3.65346	0.0170619	0.123002	0.195399
ALG1L2	ENSG00000251287	1.54153	0.0111768	0.12228	0.269793
ALG1L9P	ENSG00000248671	89.0253	-0.0144823	0.106697	0.78331	0.882095
ALG1L9P	ENSG00000254978	1.81458	-0.00811804	0.122011	0.354611
ALG2	ENSG00000119523	1835.59	0.176602	0.0600931	0.000999987	0.00695918
ALG3	ENSG00000214160	1450.25	0.0139889	0.0560064	0.777266	0.878351
ALG5	ENSG00000120697	1396.04	-0.0124462	0.0564038	0.80288	0.894445
ALG6	ENSG00000088035	840.944	-0.0969847	0.0696251	0.0948828	0.220633
ALG8	ENSG00000159063	1685.7	-0.0555237	0.0589785	0.281083	0.471364
ALG9	ENSG00000086848	4676.46	-0.0185832	0.0433124	0.645675	0.790804
ALK	ENSG00000171094	99.5933	0.00999098	0.10478	0.855399	0.924876
ALKBH1	ENSG00000100601	1154.6	0.00951778	0.0540159	0.870997	0.933373
ALKBH2	ENSG00000189046	1422.6	0.0721374	0.0556698	0.135732	0.28536
ALKBH3	ENSG00000166199	1423.9	0.040694	0.0603484	0.436284	0.624777
ALKBH4	ENSG00000160993	1599.37	0.0248262	0.0548834	0.617569	0.769876
ALKBH5	ENSG00000091542	9605.42	0.25414	0.0454822	4.93342e-09	2.20372e-07
ALKBH6	ENSG00000239382	974.204	0.0592485	0.0669164	0.287345	0.478186
ALKBH7	ENSG00000125652	5383.66	0.265431	0.0780096	0.000104838	0.0011276
ALKBH8	ENSG00000137760	1444.47	-0.107487	0.0648093	0.0538971	0.146584
ALLC	ENSG00000151360	4.21028	0.0252738	0.12462	0.14335
ALMS1	ENSG00000116127	8086.6	-0.0269205	0.0471042	0.535915	0.708923
ALMS1-IT1	ENSG00000230002	349.496	0.329907	0.188126	0.00541476	0.0259909
ALMS1P1	ENSG00000163016	62.3109	-0.108555	0.171339	0.0661059	0.170432
ALOX12-AS1	ENSG00000215067	430.235	0.0529108	0.0872742	0.403374	0.592085
ALOX12B	ENSG00000179477	84.2934	-0.011054	0.108987	0.822515	0.905557
ALOX12P2	ENSG00000262943	1.29757	0.0108245	0.122406	0.165207
ALOX15	ENSG00000161905	20.4625	-0.0389682	0.125955	0.238191	0.42325
ALOX15B	ENSG00000179593	2.2643	-0.00347696	0.121322	0.787451
ALOX5	ENSG00000012779	24.3805	0.676318	0.7121	0.00582799	0.0275429
ALOX5AP	ENSG00000132965	1.01484	0.00266355	0.121676	0.751386
ALOXE3	ENSG00000179148	107.089	-0.0147763	0.10703	0.776696	0.877964
ALPK1	ENSG00000073331	3161.32	-0.0455161	0.059148	0.39357	0.583613
ALPK2	ENSG00000198796	3.17762	0.000265113	0.121068	0.954822
ALPK3	ENSG00000136383	265.623	-0.510759	0.241927	0.00152522	0.00972743
ALPL	ENSG00000162551	663.017	0.0591192	0.0702958	0.30883	0.500497
ALPP	ENSG00000163283	3.35556	0.00730263	0.121425	0.601684
ALPPL2	ENSG00000163286	20.5171	0.857748	1.05747	0.00534361	0.0257241
ALS2	ENSG00000003393	7468.57	-0.119212	0.0366393	0.000595666	0.00460214
ALS2CL	ENSG00000178038	81.0928	0.0211158	0.115847	0.615345	0.76787
ALS2CR12	ENSG00000155749	18.7617	-0.0879153	0.169761	0.0065299
ALX1	ENSG00000180318	1.71664	0.00686138	0.121816	0.480792
ALX3	ENSG00000156150	1.7012	0.0058366	0.121671	0.577553
ALX4	ENSG00000052850	1.67905	0.00458784	0.121559	0.674726
ALYREF	ENSG00000183684	5738.9	0.00541451	0.0446657	0.874933	0.935043
AMACR	ENSG00000242110	1500.47	0.15445	0.0794126	0.0207885	0.0723795
AMBN	ENSG00000178522	7181.2	-0.312164	0.056387	4.00247e-09	1.84716e-07
AMBP	ENSG00000106927	20.3998	0.0216829	0.119575	0.516335	0.692337
AMBRA1	ENSG00000110497	5649.3	-0.0045141	0.0443957	0.887256	0.942248
AMD1	ENSG00000123505	9061.21	0.139828	0.0416879	0.000337167	0.00292199
AMD1P1	ENSG00000228339	1.47805	0.00162435	0.121595	0.850695
AMD1P3	ENSG00000249286	37.2585	-0.0154378	0.114972	0.702848	0.831124
AMDHD1	ENSG00000139344	20.649	0.0514772	0.130748	0.178041	0.344948
AMDHD2	ENSG00000162066	810.528	-0.188155	0.113586	0.0195334	0.0691409
AMELX	ENSG00000125363	2.12763	-0.0118821	0.122315	0.268648
AMER1	ENSG00000184675	3241.57	-0.0754517	0.0463762	0.0771919	0.190272
AMER2	ENSG00000165566	20996.6	0.0860497	0.041666	0.0382016	0.113372
AMER3	ENSG00000178171	1526.1	-0.0134645	0.0569047	0.83752	0.913901
AMFR	ENSG00000159461	9478.94	0.0752106	0.0377096	0.0345167	0.10479
AMH	ENSG00000104899	533.091	-0.0863118	0.083365	0.174212	0.339802
AMHR2	ENSG00000135409	0.84785	0.0061269	0.121935	0.405285
AMIGO1	ENSG00000181754	2227.7	0.077026	0.0468984	0.0747837	0.186145
AMIGO2	ENSG00000139211	563.277	-0.029636	0.0724614	0.610584	0.764893
AMIGO3	ENSG00000176020	77.7323	0.00064021	0.121799	0.928324	0.964879
AMMECR1	ENSG00000101935	826.303	0.0190185	0.0724478	0.747225	0.860091
AMMECR1L	ENSG00000144233	4644.44	-0.0525921	0.0431001	0.190713	0.361769
AMN	ENSG00000166126	32.6116	0.0266542	0.11882	0.491081	0.672685
AMN1	ENSG00000151743	4270.49	0.198052	0.0623115	0.000387505	0.00325156
AMOT	ENSG00000126016	4269.24	-0.146602	0.0388131	6.75462e-05	0.000780318
AMOTL1	ENSG00000166025	14552.4	-0.153299	0.041048	7.5298e-05	0.000850853
AMOTL2	ENSG00000114019	7839.59	-0.0245819	0.0397843	0.511154	0.689071
AMPD2	ENSG00000116337	9320.39	-0.0186846	0.0339794	0.570487	0.734411
AMPD3	ENSG00000133805	27.5549	-0.0361527	0.127561	0.12006	0.261466
AMPH	ENSG00000078053	7189.16	0.133016	0.0464053	0.00193561	0.0116724
AMT	ENSG00000145020	153.822	-0.00780193	0.111724	0.87825	0.937336
AMY1B	ENSG00000174876	1.00653	0.00520216	0.122024	0.360281
AMY1C	ENSG00000187733	0.882527	0.00597205	0.122054	0.351112
AMY2A	ENSG00000243480	10.7347	-0.0353828	0.126407	0.180219
AMY2B	ENSG00000240038	1437.26	0.0590578	0.0778295	0.337843	0.529767
AMZ1	ENSG00000174945	267.734	-0.235196	0.172257	0.0177305	0.0642168
AMZ2	ENSG00000196704	8421.26	0.258842	0.0640142	8.82918e-06	0.000146945
AMZ2P1	ENSG00000214174	1981.48	0.271384	0.0542162	9.78557e-08	3.12775e-06
ANAPC1	ENSG00000153107	5895.32	-0.0137584	0.0491174	0.753719	0.864132
ANAPC10	ENSG00000164162	923.427	0.187746	0.0787536	0.00432065	0.0217912
ANAPC10P1	ENSG00000213735	0.821812	0.00773825	0.12218	0.230239
ANAPC11	ENSG00000141552	6951.95	0.214928	0.0655407	0.000355643	0.00304349
ANAPC13	ENSG00000129055	5788.85	0.211876	0.0672746	0.000364824	0.00309877
ANAPC15	ENSG00000110200	2418.04	0.00682473	0.0540454	0.889514	0.943492
ANAPC16	ENSG00000166295	7358.91	0.126712	0.0616087	0.0186646	0.0667579
ANAPC1P1	ENSG00000233673	7.9986	0.00431936	0.120273	0.835145
ANAPC2	ENSG00000176248	3150.09	-0.0618916	0.0504649	0.173024	0.338105
ANAPC4	ENSG00000053900	1818.61	-0.0807199	0.0610494	0.126956	0.271806
ANAPC5	ENSG00000089053	9275.54	-0.0339526	0.0426902	0.348725	0.540228
ANAPC7	ENSG00000196510	4871.47	-0.0290812	0.0507876	0.528723	0.703422
ANG	ENSG00000214274	296.6	0.137636	0.139102	0.0774918	0.190735
ANGEL1	ENSG00000013523	2933.82	-0.140558	0.0599733	0.00781904	0.0343586
ANGEL2	ENSG00000174606	3221.53	0.000484835	0.048147	0.987575	0.994376
ANGPT1	ENSG00000154188	9.41268	0.0180593	0.121816	0.412062
ANGPT2	ENSG00000091879	49.6695	0.0789935	0.15186	0.0621277	0.162968
ANGPT4	ENSG00000101280	1.06289	-0.00726822	0.121927	0.409031
ANGPTL1	ENSG00000116194	991.122	-0.35761	0.113319	0.000142817	0.00143859
ANGPTL2	ENSG00000136859	860.606	-0.215968	0.0777611	0.00105689	0.00725624
ANGPTL4	ENSG00000167772	29.0146	0.0665181	0.140234	0.108525	0.242746
ANGPTL6	ENSG00000130812	5.43193	-0.0117134	0.121406	0.512028
ANGPTL8	ENSG00000130173	9.98928	0.000539175	0.119569	0.984011
ANK1	ENSG00000029534	830.09	0.0156191	0.0635953	0.771665	0.874516
ANK2	ENSG00000145362	36639.1	-0.056784	0.0500337	0.200515	0.375208
ANK3	ENSG00000151150	17769.2	-0.0288492	0.0466984	0.499432	0.679852
ANKAR	ENSG00000151687	147.036	0.0992931	0.14228	0.131173	0.278723
ANKDD1A	ENSG00000166839	1064.85	0.0203199	0.064115	0.70417	0.831902
ANKDD1B	ENSG00000189045	1.75946	0.00237719	0.121521	0.819005
ANKEF1	ENSG00000132623	1003.31	-0.0785543	0.0718949	0.182327	0.350828
ANKFN1	ENSG00000153930	58.8587	0.000122315	0.113834	0.998988	0.999651
ANKFY1	ENSG00000185722	8072.45	-0.300752	0.0695264	3.54589e-06	6.98788e-05
ANKH	ENSG00000154122	4725.89	0.0498565	0.0500894	0.27648	0.467152
ANKHD1	ENSG00000131503	11798.3	-0.129773	0.0389798	0.000432581	0.00356855
ANKHD1-EIF4EBP3	ENSG00000254996	1330.03	-0.12209	0.144188	0.0984244	0.226511
ANKIB1	ENSG00000001629	9178.06	-0.0989318	0.0629649	0.0682912	0.17428
ANKK1	ENSG00000170209	6.42111	-0.0165224	0.122582	0.277888
ANKLE1	ENSG00000160117	344.522	-0.0692856	0.0980723	0.292207	0.483608
ANKLE2	ENSG00000176915	8193.74	-0.172727	0.0436366	2.28855e-05	0.000324468
ANKMY1	ENSG00000144504	953.56	-0.279936	0.101311	0.000704269	0.00526301
ANKMY2	ENSG00000106524	5509.31	0.197976	0.0568863	0.000106436	0.0011414
ANKRA2	ENSG00000164331	2849.96	0.132152	0.0516622	0.00461507	0.0229813
ANKRD1	ENSG00000148677	1.70092	-0.00296339	0.121687	0.722468
ANKRD10	ENSG00000088448	6360.28	-0.0523239	0.0504822	0.253864	0.441941
ANKRD10-IT1	ENSG00000229152	444.356	-0.11407	0.0996575	0.10435	0.236121
ANKRD11	ENSG00000167522	21199.5	0.0782623	0.0339135	0.0158492	0.059046
ANKRD12	ENSG00000101745	18623.3	-0.0314507	0.0479554	0.475301	0.658397
ANKRD13A	ENSG00000076513	2112.27	-0.0744926	0.0557311	0.133353	0.281899
ANKRD13B	ENSG00000198720	13707.5	-0.0720656	0.0366253	0.037243	0.111329
ANKRD13C	ENSG00000118454	5992.14	-0.0238118	0.0382468	0.511334	0.689071
ANKRD13D	ENSG00000172932	4248.68	-0.0302128	0.0408626	0.430561	0.61913
ANKRD16	ENSG00000134461	1515.04	-0.130092	0.053609	0.00671673	0.0306772
ANKRD17	ENSG00000132466	16392.7	-0.149699	0.0480311	0.000659396	0.00500803
ANKRD18A	ENSG00000180071	56.3419	-0.00177212	0.119995	0.928603	0.964879
ANKRD18B	ENSG00000230453	58.5877	-0.160598	0.277794	0.0208297	0.0724944
ANKRD18CP	ENSG00000159712	7.77939	-0.021871	0.122616	0.331348
ANKRD19P	ENSG00000187984	1.54752	0.00224053	0.121785	0.570128
ANKRD2	ENSG00000165887	1.00053	0.00388362	0.121809	0.575371
ANKRD20A1	ENSG00000260691	25.8038	0.0366936	0.127855	0.109079	0.243594
ANKRD20A11P	ENSG00000215559	6.87038	-0.0156349	0.122703	0.226026
ANKRD20A18P	ENSG00000249493	3.3195	-0.0132343	0.122196	0.340324
ANKRD20A19P	ENSG00000196593	34.9364	0.0830382	0.159956	0.0272502	0.0881745
ANKRD20A2	ENSG00000183148	10.6608	0.004063	0.12194	0.40851
ANKRD20A21P	ENSG00000277112	21.3379	-0.0356735	0.124857	0.262861	0.451713
ANKRD20A3	ENSG00000276203	10.0758	0.0113952	0.122489	0.163078
ANKRD20A4	ENSG00000172014	27.9523	-0.041392	0.128309	0.154693	0.313352
ANKRD20A7P	ENSG00000236816	0.799362	0.000905666	0.121759	0.84605
ANKRD23	ENSG00000163126	391.718	-0.16043	0.161579	0.0540336	0.146907
ANKRD24	ENSG00000089847	464.018	-0.0170504	0.0846178	0.774752	0.87666
ANKRD26	ENSG00000107890	3570.89	-0.0732079	0.0648796	0.169272	0.332872
ANKRD26P1	ENSG00000261239	2.65945	0.0031371	0.121526	0.758632
ANKRD26P4	ENSG00000229427	1.41852	0.0034253	0.12162	0.716082
ANKRD27	ENSG00000105186	4178.76	-0.0314745	0.0469801	0.472199	0.655607
ANKRD28	ENSG00000206560	11444.4	-0.228422	0.0595167	2.41773e-05	0.000337493
ANKRD29	ENSG00000154065	230.253	0.110472	0.130417	0.123977	0.267612
ANKRD30A	ENSG00000148513	1.62734	0.0116916	0.12243	0.18982
ANKRD30BL	ENSG00000163046	51.3271	0.0206645	0.11335	0.654001	0.796897
ANKRD31	ENSG00000145700	53.4654	-0.0049798	0.112336	0.907985	0.953967
ANKRD33	ENSG00000167612	7.53719	-0.0152175	0.121262	0.484783
ANKRD33B	ENSG00000164236	5804.27	0.104111	0.0651697	0.0609072	0.160623
ANKRD34A	ENSG00000272031	530.556	-0.162928	0.150146	0.0522951	0.143583
ANKRD34B	ENSG00000189127	12.9577	0.0458301	0.131715	0.0892123
ANKRD34C	ENSG00000235711	1.69007	0.00404652	0.121631	0.673483
ANKRD34C-AS1	ENSG00000259234	6.51118	-0.00335193	0.120478	0.861384
ANKRD35	ENSG00000198483	78.7665	-0.0109552	0.106493	0.832462	0.911012
ANKRD36	ENSG00000135976	5043.79	-0.0639853	0.055519	0.221793	0.40209
ANKRD36B	ENSG00000196912	2739.19	-0.166615	0.106532	0.0299456	0.0944632
ANKRD36BP2	ENSG00000230006	73.4993	-0.00876453	0.111477	0.850967	0.922455
ANKRD36C	ENSG00000174501	3328.79	-0.324805	0.0579673	2.54931e-09	1.23314e-07
ANKRD37	ENSG00000186352	121.451	0.283957	0.221563	0.0136226	0.0527929
ANKRD39	ENSG00000213337	1210.24	0.0924424	0.055822	0.0625619	0.163816
ANKRD40	ENSG00000154945	4325.46	-0.0729866	0.0467404	0.0881994	0.209206
ANKRD42	ENSG00000137494	536.459	-0.0272894	0.0784556	0.652278	0.795709
ANKRD44	ENSG00000065413	6132.98	-0.0541257	0.0382641	0.135188	0.284572
ANKRD44-IT1	ENSG00000236977	1.75901	0.000959883	0.121535	0.917025
ANKRD45	ENSG00000183831	1985.41	-0.00827381	0.0586715	0.858331	0.926662
ANKRD46	ENSG00000186106	8783.41	0.111124	0.0582081	0.0344305	0.104549
ANKRD49	ENSG00000168876	1991.72	0.102296	0.0590212	0.0482271	0.13487
ANKRD50	ENSG00000151458	11889.9	0.0190467	0.0351875	0.570717	0.734551
ANKRD52	ENSG00000139645	7250.52	-0.141518	0.0564325	0.00460443	0.0229517
ANKRD53	ENSG00000144031	8.78632	0.00767043	0.120521	0.707783
ANKRD54	ENSG00000100124	2466.9	0.051154	0.0541042	0.289867	0.481045
ANKRD55	ENSG00000164512	14.7327	0.015163	0.120484	0.552582
ANKRD6	ENSG00000135299	1210.29	-0.318064	0.0849878	2.37085e-05	0.000332691
ANKRD61	ENSG00000157999	26.3819	-0.0282773	0.119492	0.458564	0.64379
ANKRD62P1	ENSG00000259271	3.11146	-0.0229575	0.12448	0.0818884
ANKRD63	ENSG00000230778	530.16	0.0360211	0.0705403	0.533089	0.706736
ANKRD65	ENSG00000235098	139.489	-0.0994181	0.129061	0.147011	0.302361
ANKRD7	ENSG00000106013	25.4667	-0.0702385	0.144554	0.0773419	0.19047
ANKRD9	ENSG00000156381	3725.33	-0.158286	0.0473632	0.000348295	0.00299193
ANKS1A	ENSG00000064999	9419.78	-0.121882	0.0409909	0.00146405	0.00941622
ANKS1B	ENSG00000185046	2957.71	-0.0656377	0.0587807	0.201833	0.37674
ANKS3	ENSG00000168096	1606.47	0.00347224	0.0570257	0.946023	0.973964
ANKS4B	ENSG00000175311	4.80033	-0.00377131	0.120615	0.831553
ANKS6	ENSG00000165138	2950.83	-0.238395	0.0651107	4.89888e-05	0.000601668
ANKUB1	ENSG00000206199	1.32787	0.00611333	0.121977	0.339798
ANKZF1	ENSG00000163516	4764.64	0.0573028	0.0573531	0.256799	0.445123
ANLN	ENSG00000011426	4039.43	-0.117055	0.0484557	0.00852971	0.0365896
ANO1	ENSG00000131620	11.3822	-0.0122343	0.120466	0.592403
ANO10	ENSG00000160746	1928.66	-0.0584694	0.0529619	0.220085	0.399755
ANO2	ENSG00000047617	31.197	0.000226138	0.114613	0.993144	0.99667
ANO3	ENSG00000134343	2.37945	0.00213736	0.121409	0.850572
ANO4	ENSG00000151572	199.25	-0.270319	0.170267	0.00973598	0.0404812
ANO5	ENSG00000171714	3507.2	-0.0654632	0.0538742	0.176634	0.343085
ANO6	ENSG00000177119	2385.63	-0.18988	0.0607883	0.000483768	0.00390185
ANO7	ENSG00000146205	30.4541	-0.0204088	0.117055	0.597064	0.754241
ANO7L1	ENSG00000237276	13.0326	0.0134772	0.119678	0.624733
ANO8	ENSG00000074855	7119.69	-0.122096	0.0381502	0.000734985	0.00544943
ANO9	ENSG00000185101	2.59407	0.0051068	0.121605	0.625141
ANOS1	ENSG00000011201	517.004	0.0170525	0.0701064	0.767899	0.8722
ANOS2P	ENSG00000241859	541.238	0.017288	0.0731532	0.766165	0.871303
ANP32A	ENSG00000140350	34859.9	-0.0975723	0.0481802	0.0263545	0.08606
ANP32AP1	ENSG00000259516	0.912415	-0.000111605	0.1217	0.989987
ANP32B	ENSG00000136938	11789.5	-0.0931297	0.0310834	0.00188221	0.0114329
ANP32E	ENSG00000143401	14615.9	-0.0194424	0.0383482	0.515013	0.691385
ANPEP	ENSG00000166825	20.3827	-0.000192216	0.118582	0.992134	0.996216
ANTXR1	ENSG00000169604	6233.12	-0.207584	0.0536696	2.6138e-05	0.00035823
ANTXR2	ENSG00000163297	2452.03	-0.231289	0.0785963	0.000621299	0.00477076
ANXA1	ENSG00000135046	40.8633	0.495351	0.458881	0.00691835	0.0313617
ANXA11	ENSG00000122359	1005.03	-0.15565	0.118242	0.0463545	0.130929
ANXA2	ENSG00000182718	275.942	0.396895	0.1557	0.000807192	0.00583883
ANXA2R	ENSG00000177721	15.0313	-0.0110594	0.11905	0.69518
ANXA3	ENSG00000138772	56.2897	0.106825	0.168105	0.0731473	0.183411
ANXA4	ENSG00000196975	314.587	0.00415678	0.0922976	0.942881	0.972168
ANXA5	ENSG00000164111	7320.35	0.0145346	0.0386625	0.696427	0.826345
ANXA6	ENSG00000197043	4479.41	-0.232413	0.0865193	0.00123196	0.00820598
ANXA7	ENSG00000138279	4561.12	0.0104685	0.0507027	0.832505	0.911012
ANXA9	ENSG00000143412	1.22552	-0.00316832	0.121653	0.72041
AOAH	ENSG00000136250	37.7167	0.00867794	0.115703	0.814536	0.90054
AOC2	ENSG00000131480	705.652	0.15902	0.0802941	0.0151447	0.0570677
AOC3	ENSG00000131471	312.537	0.225772	0.15689	0.0181244	0.0653295
AOC4P	ENSG00000260105	7.72672	0.0125623	0.121385	0.475696
AOX1	ENSG00000138356	136.304	-0.0352151	0.100876	0.557904	0.725126
AP000221.1	ENSG00000229962	18.344	0.0367388	0.125438	0.247546
AP000223.42	ENSG00000260583	27.9038	0.0133219	0.116796	0.714083	0.838535
AP000230.1	ENSG00000273492	63.9923	-0.0693046	0.132535	0.191825	0.363131
AP000233.4	ENSG00000222042	1.98927	-0.000808249	0.121471	0.939718
AP000240.9	ENSG00000273017	10.9447	0.011218	0.120319	0.633663
AP000251.3	ENSG00000237594	51.6508	-0.0864507	0.146551	0.120353	0.261993
AP000253.1	ENSG00000234509	4.80231	-0.0122512	0.121711	0.453018
AP000254.8	ENSG00000273271	48.3057	0.0161761	0.112005	0.730769	0.850073
AP000255.6	ENSG00000273091	10.0317	-0.0289072	0.124038	0.263241
AP000265.1	ENSG00000261610	6.59552	0.0184601	0.122357	0.324749
AP000266.7	ENSG00000232623	0.733069	-0.00134751	0.121813	0.788433
AP000275.65	ENSG00000265590	1643.43	0.101428	0.0931489	0.132444	0.280699
AP000282.3	ENSG00000228961	1.6559	0.00902943	0.121902	0.430067
AP000295.9	ENSG00000249624	106.33	-0.137149	0.231843	0.0225453	0.0769269
AP000302.58	ENSG00000231355	2.06512	-0.00262249	0.121505	0.801695
AP000304.12	ENSG00000249209	20.2515	0.0420935	0.128123	0.180692	0.348571
AP000318.2	ENSG00000214955	5.31648	-0.0395933	0.130151	0.0384595
AP000320.6	ENSG00000225555	12.2811	0.0145626	0.120066	0.5873
AP000320.7	ENSG00000272657	5.22225	0.0119572	0.121665	0.482131
AP000322.53	ENSG00000243627	4.07526	-0.0105788	0.122074	0.34941
AP000343.2	ENSG00000236611	1.62711	-0.00320846	0.121707	0.69066
AP000344.3	ENSG00000234928	11.2604	0.0122595	0.121128	0.530164
AP000344.4	ENSG00000227755	7.13013	0.0117825	0.121164	0.544644
AP000345.1	ENSG00000178248	1.20406	0.000519656	0.121579	0.969229
AP000347.2	ENSG00000272578	404.852	0.0258672	0.0936152	0.673158	0.809951
AP000347.4	ENSG00000234353	37.3783	-0.0530201	0.13126	0.171635	0.336134
AP000350.10	ENSG00000251357	21.4251	0.0191134	0.119394	0.555926	0.723943
AP000350.5	ENSG00000273295	145.391	0.0465882	0.108107	0.433769	0.622358
AP000350.6	ENSG00000225282	6.00689	-0.000919542	0.120038	0.947325
AP000354.2	ENSG00000215464	2.91966	0.0128412	0.122296	0.300198
AP000355.2	ENSG00000228923	0.982392	-0.00210455	0.121686	0.788271
AP000432.1	ENSG00000280594	464.863	-0.0539088	0.092876	0.397029	0.586483
AP000436.4	ENSG00000270775	1.06165	0.00492549	0.121822	0.534282
AP000437.3	ENSG00000279549	14.0112	0.0310226	0.124221	0.270981
AP000442.1	ENSG00000255139	9.17824	-0.00682592	0.119662	0.774675
AP000442.4	ENSG00000255008	6.63247	0.0200692	0.122784	0.309836
AP000459.7	ENSG00000227716	0.999365	0.00193805	0.121659	0.831365
AP000487.4	ENSG00000254495	0.876437	0.00493172	0.12184	0.512139
AP000487.5	ENSG00000246889	115.054	-0.0066097	0.106496	0.89665	0.947949
AP000487.6	ENSG00000254604	6.29016	0.00581601	0.120772	0.741175
AP000560.3	ENSG00000278879	45.6487	-0.106253	0.170753	0.0649814	0.168349
AP000577.2	ENSG00000280269	8.99257	-0.0079845	0.12022	0.702216
AP000580.1	ENSG00000219529	31.1335	0.00938786	0.115139	0.81159	0.899364
AP000593.5	ENSG00000228286	2.11955	-0.000574999	0.121416	0.955973
AP000640.10	ENSG00000254477	35.5847	0.0065842	0.115275	0.864243	0.929836
AP000640.2	ENSG00000255355	1.03513	0.00587929	0.121928	0.392939
AP000648.5	ENSG00000280385	3.64325	0.0145665	0.122445	0.291358
AP000662.4	ENSG00000254602	158.328	-0.558031	0.193533	0.000194187	0.00185581
AP000688.14	ENSG00000230212	0.903877	-0.00761142	0.122005	0.359136
AP000692.10	ENSG00000273199	1.15106	-0.00311924	0.121685	0.712606
AP000692.9	ENSG00000228107	51.1026	-0.005024	0.112704	0.906047	0.953162
AP000704.5	ENSG00000224790	175.415	0.0147855	0.0943148	0.812277	0.899505
AP000708.1	ENSG00000255537	18.522	-0.0125201	0.11821	0.68996
AP000721.4	ENSG00000256100	5.03703	0.0188418	0.122753	0.291358
AP000769.7	ENSG00000270117	1.58937	0.00396047	0.121648	0.631624
AP000866.1	ENSG00000279342	368.631	0.0152435	0.0833475	0.803056	0.894532
AP000892.6	ENSG00000280143	4.23946	-0.00660344	0.121349	0.631387
AP000925.2	ENSG00000235286	1.0807	-0.00724546	0.121998	0.354086
AP000936.1	ENSG00000234268	1.6133	-0.0124725	0.122558	0.179751
AP000962.1	ENSG00000280432	3.68286	-0.00126881	0.121078	0.929197
AP001046.6	ENSG00000225637	1.05053	-0.00146676	0.121676	0.854338
AP001056.1	ENSG00000237604	6.15396	0.00241995	0.120294	0.905046
AP001062.7	ENSG00000184441	321.418	-0.120944	0.137116	0.10226	0.232789
AP001062.8	ENSG00000241728	21.5926	-0.0120211	0.117161	0.728915	0.848725
AP001065.15	ENSG00000228709	67.7111	0.0147019	0.110241	0.764413	0.870624
AP001092.4	ENSG00000237410	1.43566	-0.0113873	0.122496	0.138867
AP001172.2	ENSG00000270071	16.9947	-0.00354579	0.117669	0.906663
AP001258.4	ENSG00000245571	85.477	-0.0747131	0.131615	0.19458	0.367103
AP001271.3	ENSG00000227726	4.72338	-0.0112956	0.121839	0.43184
AP001347.6	ENSG00000224905	412.263	-0.332907	0.104003	0.000136881	0.00139354
AP001350.4	ENSG00000280010	29.4381	0.00499642	0.116309	0.885827	0.941662
AP001372.2	ENSG00000254837	563.367	0.346442	0.157206	0.00208576	0.0123993
AP001412.1	ENSG00000272948	49.2904	0.0324	0.115637	0.497367	0.678163
AP001429.1	ENSG00000270116	12.9061	-0.00154717	0.119069	0.949565
AP001432.14	ENSG00000242553	0.976185	0.000637379	0.121748	0.928786
AP001437.1	ENSG00000273210	6.95636	-0.00995726	0.120876	0.612793
AP001462.6	ENSG00000269038	20.7121	0.0433491	0.126311	0.237144	0.422038
AP001468.58	ENSG00000228404	0.888076	0.00400784	0.121813	0.560128
AP001469.7	ENSG00000228137	22.5088	-0.0443187	0.128947	0.171786	0.336267
AP001469.9	ENSG00000239415	9.90104	0.0148327	0.121739	0.431172
AP001476.2	ENSG00000224413	1.19558	-0.00391718	0.121698	0.6532
AP001505.10	ENSG00000276529	226.246	0.156737	0.131183	0.0524342	0.143823
AP001596.6	ENSG00000232692	5.15306	-0.002361	0.120856	0.873487
AP001619.2	ENSG00000227698	2.02224	0.000581302	0.12153	0.950012
AP001626.2	ENSG00000235023	103.2	-0.0663767	0.120398	0.266624	0.455864
AP001891.1	ENSG00000236437	2.62884	-0.014609	0.122519	0.265734
AP002530.2	ENSG00000218536	1.59123	0.00866907	0.122046	0.345513
AP002884.2	ENSG00000255292	11.9624	-0.0485837	0.132859	0.0894838
AP002954.3	ENSG00000255176	27.6678	0.027081	0.119315	0.47704	0.659931
AP002954.4	ENSG00000255422	4.33522	0.0103385	0.121622	0.492724
AP003025.2	ENSG00000237654	1.73732	0.0121317	0.1227	0.0592349
AP003068.18	ENSG00000255200	10.943	0.00980829	0.120493	0.651719
AP003068.23	ENSG00000254614	20.0885	0.00826886	0.117576	0.800228	0.892591
AP003068.9	ENSG00000254501	6.06676	-0.0157744	0.121791	0.420661
AP003419.11	ENSG00000256514	125.297	0.0047594	0.121305	0.729896	0.849386
AP003774.1	ENSG00000236935	0.79816	0.00663243	0.122084	0.334614
AP003774.4	ENSG00000181908	168.197	0.223709	0.154771	0.0185337	0.0664078
AP004550.1	ENSG00000254573	1.01568	-0.00892379	0.122195	0.209717
AP005530.1	ENSG00000262352	24.5457	-0.0138243	0.116857	0.702345	0.830682
AP005901.1	ENSG00000215512	1.62182	-0.00529591	0.121752	0.56246
AP006222.2	ENSG00000228463	98.0087	0.0187786	0.106264	0.726372	0.847029
AP006547.3	ENSG00000261044	1.26022	-0.00124033	0.121606	0.885108
AP006621.5	ENSG00000255284	561.443	-0.289976	0.0957616	0.000338978	0.00293279
AP006621.6	ENSG00000255142	4.48042	0.00705012	0.121041	0.679036
AP006621.8	ENSG00000255108	2.30454	0.00330271	0.121328	0.807152
AP1AR	ENSG00000138660	7969.68	0.0211362	0.0386711	0.56663	0.731602
AP1B1	ENSG00000100280	11286.2	0.00531163	0.0430655	0.864765	0.929836
AP1G1	ENSG00000166747	13634.7	0.00363558	0.0431996	0.944041	0.972921
AP1G2	ENSG00000213983	1352.05	0.00496667	0.0723946	0.911246	0.956057
AP1M1	ENSG00000072958	11273.8	0.0103833	0.0420582	0.791751	0.886865
AP1M2	ENSG00000129354	1.03709	-0.000421529	0.121782	0.935206
AP1S1	ENSG00000106367	9567.43	0.136971	0.0505677	0.00299125	0.0164382
AP1S2	ENSG00000182287	4309.31	0.0987984	0.0504363	0.0312882	0.0976426
AP1S3	ENSG00000152056	367.425	0.166945	0.103335	0.0273383	0.088428
AP2A1	ENSG00000196961	18125.4	-0.0632406	0.0451004	0.12623	0.270957
AP2A2	ENSG00000183020	12876.9	0.024854	0.0492964	0.627399	0.777389
AP2B1	ENSG00000006125	61788.3	0.053992	0.034554	0.103185	0.234336
AP2M1	ENSG00000161203	29294.9	0.115532	0.0366653	0.00100254	0.00696502
AP2S1	ENSG00000042753	5475.04	0.0659497	0.0555819	0.181589	0.349952
AP3B1	ENSG00000132842	1703.06	-0.0568399	0.0521048	0.226224	0.407916
AP3B2	ENSG00000103723	4199	-0.0571589	0.0425723	0.147921	0.303578
AP3D1	ENSG00000065000	20228.4	-0.123632	0.0458023	0.00351954	0.0185904
AP3M1	ENSG00000185009	8022.96	-0.0634666	0.042838	0.117666	0.257785
AP3M2	ENSG00000070718	4273.77	-0.0858629	0.0505263	0.0722357	0.181755
AP3S1	ENSG00000177879	5941.19	0.246277	0.0421382	1.01049e-09	5.42457e-08
AP3S2	ENSG00000157823	6681.62	0.00786053	0.0614797	0.85979	0.927628
AP4B1	ENSG00000134262	2079.76	0.0699861	0.0655827	0.210967	0.388538
AP4E1	ENSG00000081014	1840.83	-0.0417237	0.0535887	0.386333	0.576829
AP4M1	ENSG00000221838	1785.88	-0.128505	0.0581587	0.0126693	0.0498371
AP4S1	ENSG00000100478	837.378	-0.168787	0.0727128	0.00613327	0.0286333
AP5B1	ENSG00000254470	4238.12	-0.0630348	0.0491089	0.161128	0.321776
AP5M1	ENSG00000053770	6632.52	0.047988	0.0517508	0.306614	0.498021
AP5S1	ENSG00000125843	708.647	0.161552	0.075775	0.0105132	0.0430401
AP5Z1	ENSG00000242802	1914.51	-0.162897	0.0697439	0.0069457	0.0314451
APAF1	ENSG00000120868	2569.21	-0.205213	0.0523988	2.2403e-05	0.00031938
APBA1	ENSG00000107282	9144.3	-0.0762424	0.0523533	0.102115	0.232578
APBA2	ENSG00000034053	18541.1	0.062933	0.0366782	0.0732576	0.183611
APBA3	ENSG00000011132	1261.44	-0.110729	0.0761231	0.0739847	0.184921
APBB1	ENSG00000166313	27557.7	0.0864472	0.0396002	0.0281447	0.0903095
APBB2	ENSG00000163697	6697.48	0.03588	0.0444387	0.394445	0.584478
APBB3	ENSG00000113108	3340.35	0.0467531	0.0669829	0.405275	0.594183
APC	ENSG00000134982	25409.1	-0.121869	0.0642341	0.0277116	0.0893795
APC2	ENSG00000115266	47587.2	-0.13784	0.0652123	0.0142809	0.0546322
APCDD1	ENSG00000154856	3104.47	-0.184161	0.0683093	0.00191406	0.0115849
APCDD1L-AS1	ENSG00000231290	7.02394	0.0067449	0.121185	0.657607
APEH	ENSG00000164062	8426.89	-0.0976459	0.0438936	0.0157772	0.0588383
APEX1	ENSG00000100823	23075.8	-0.0668371	0.046542	0.124631	0.268609
APEX2	ENSG00000169188	863.66	-0.0357364	0.0687205	0.529239	0.703849
APH1A	ENSG00000117362	10460.5	-0.0279331	0.034531	0.399739	0.588659
APH1B	ENSG00000138613	3198	-0.105681	0.0587902	0.0413265	0.120251
API5	ENSG00000166181	13621.3	-0.00405225	0.0405888	0.911572	0.956125
APIP	ENSG00000149089	2818.32	0.0950749	0.0533266	0.0471234	0.132563
APITD1	ENSG00000175279	464.696	-0.0806273	0.0832427	0.20391	0.379482
APITD1-CORT	ENSG00000251503	94.9315	5.92805e-05	0.11457	0.985303	0.993375
APLF	ENSG00000169621	205.867	0.00931461	0.0940381	0.860371	0.927871
APLN	ENSG00000171388	182.752	0.301811	0.219758	0.0109807	0.044461
APLNR	ENSG00000134817	2.8025	-0.0237431	0.124755	0.0620422
APLP1	ENSG00000105290	44913.4	0.0704697	0.0335983	0.0255332	0.0839246
APLP2	ENSG00000084234	28909.4	0.0645134	0.0252702	0.00861156	0.0368389
APMAP	ENSG00000101474	8964.68	0.0684178	0.0442445	0.101639	0.231756
APOA1	ENSG00000118137	8.24873	0.0555201	0.139108	0.0196444
APOA5	ENSG00000110243	0.861837	0.00546036	0.122015	0.433917
APOBEC3B	ENSG00000179750	3.62348	0.0104243	0.121597	0.499023
APOBEC3C	ENSG00000244509	157.296	-0.0460628	0.106641	0.442461	0.629487
APOBEC3D	ENSG00000243811	4.70669	0.000264858	0.120654	0.959524
APOBEC3F	ENSG00000128394	13.588	0.0110664	0.120845	0.586693
APOBEC3G	ENSG00000239713	4.26326	-0.00253792	0.121117	0.861797
APOBR	ENSG00000184730	4.54405	-0.00527	0.120731	0.778625
APOC1	ENSG00000130208	30.3934	0.0483698	0.127531	0.232808	0.416549
APOD	ENSG00000189058	11.846	0.0110503	0.119724	0.670279
APOE	ENSG00000130203	996.476	0.237597	0.110407	0.00460531	0.0229517
APOL2	ENSG00000128335	675.463	0.06166	0.0741304	0.302424	0.493875
APOL3	ENSG00000128284	1.23751	-0.00329519	0.121684	0.689719
APOL4	ENSG00000100336	80.1351	-0.0539412	0.124758	0.2758	0.466265
APOL6	ENSG00000221963	30.6287	0.0478263	0.127146	0.241377	0.426738
APOLD1	ENSG00000178878	1451.34	-0.0175333	0.0641366	0.744485	0.858661
APOM	ENSG00000204444	259.117	-0.0183817	0.0902986	0.773044	0.875385
APOO	ENSG00000184831	1702.54	0.00761015	0.0545285	0.844424	0.91872
APOOL	ENSG00000155008	3724.41	0.0481285	0.048121	0.284922	0.475483
APOPT1	ENSG00000256053	1792.97	0.112191	0.0784786	0.0745193	0.185821
APP	ENSG00000142192	78899.9	0.0247582	0.0352857	0.464323	0.648805
APPBP2	ENSG00000062725	7674.84	-0.0358623	0.0456424	0.309533	0.501238
APPL1	ENSG00000157500	7254.85	0.0338509	0.038447	0.354678	0.545665
APPL2	ENSG00000136044	6344.17	-0.111211	0.050265	0.0153551	0.0576925
APRT	ENSG00000198931	1962.86	-0.0312243	0.0575813	0.536671	0.709493
APTR	ENSG00000214293	791.585	0.117511	0.080669	0.0649488	0.168306
APTX	ENSG00000137074	3369.29	0.0989057	0.0497415	0.0292665	0.0929531
AQP1	ENSG00000240583	192.011	-0.0141979	0.0978011	0.816189	0.901721
AQP11	ENSG00000178301	382.411	0.0404011	0.0796166	0.506563	0.68574
AQP3	ENSG00000165272	70.1615	0.132769	0.200865	0.0464046	0.131029
AQP4	ENSG00000171885	67.023	-0.532398	0.342261	0.00379365	0.0197157
AQP4-AS1	ENSG00000260372	3.03029	0.0224523	0.124328	0.0855863
AQP5	ENSG00000161798	9.76415	-0.00731082	0.119802	0.76392
AQP6	ENSG00000086159	4.284	0.0264665	0.125221	0.0922561
AQP8	ENSG00000103375	13.0821	0.0242593	0.122411	0.355982
AQR	ENSG00000021776	6161.57	-0.0319825	0.0627824	0.551108	0.72014
AR	ENSG00000169083	669.281	-0.0430233	0.0702192	0.455334	0.640848
ARAF	ENSG00000078061	2861.67	-0.0658097	0.0440723	0.108702	0.243022
ARAP1	ENSG00000186635	2248.98	0.227266	0.0567514	1.33307e-05	0.000207544
ARAP2	ENSG00000047365	155.324	0.0883656	0.128265	0.185501	0.35516
ARAP3	ENSG00000120318	1662.14	0.164162	0.0907352	0.0200562	0.0705224
ARC	ENSG00000198576	4757.12	0.457069	0.0830013	2.91842e-09	1.38575e-07
ARCN1	ENSG00000095139	13798.7	0.0540669	0.0300795	0.064639	0.167702
AREG	ENSG00000109321	1.84186	0.0151349	0.122922	0.124714
AREL1	ENSG00000119682	10495.2	-0.0913972	0.0480233	0.0376687	0.112286
ARF1	ENSG00000143761	37181.4	0.192895	0.0457783	7.76284e-06	0.000132488
ARF3	ENSG00000134287	22264.3	0.108834	0.0283455	4.58178e-05	0.000571649
ARF4	ENSG00000168374	12746	0.310363	0.0514327	2.19283e-10	1.34022e-08
ARF4-AS1	ENSG00000272146	36.0066	-0.00193981	0.113981	0.96128	0.981517
ARF5	ENSG00000004059	11913.6	0.114097	0.0545698	0.0198462	0.0699757
ARF6	ENSG00000165527	7436.11	0.0232698	0.0375403	0.515609	0.691857
ARFGAP1	ENSG00000101199	7710.15	0.0646105	0.0492101	0.141659	0.293994
ARFGAP2	ENSG00000149182	8085.4	-0.0478924	0.0331065	0.130934	0.278347
ARFGAP3	ENSG00000242247	8429.44	0.199116	0.0532755	4.80448e-05	0.000591278
ARFGEF1	ENSG00000066777	8241.98	-0.0637043	0.0384968	0.0835272	0.201559
ARFGEF2	ENSG00000124198	4976.05	-0.0400167	0.0458222	0.343769	0.535795
ARFGEF3	ENSG00000112379	7836.99	0.0694731	0.0518587	0.133605	0.282299
ARFIP1	ENSG00000164144	2202.13	-0.040237	0.0597579	0.448206	0.634169
ARFIP2	ENSG00000132254	4711.16	0.1518	0.0481804	0.000651236	0.00496482
ARFRP1	ENSG00000101246	1898.73	-0.0433967	0.0484739	0.326126	0.517645
ARG2	ENSG00000081181	4616.97	0.0939976	0.0487117	0.0341026	0.103986
ARGLU1	ENSG00000134884	31242.4	-0.149157	0.0541646	0.00226169	0.0131479
ARHGAP1	ENSG00000175220	4061.25	-0.0415887	0.0452475	0.322696	0.514175
ARHGAP10	ENSG00000071205	66.7689	-0.0198536	0.108522	0.702226	0.830596
ARHGAP11A	ENSG00000198826	6086.39	-0.116283	0.0488489	0.00924876	0.0388993
ARHGAP11B	ENSG00000187951	3177.42	-0.0924345	0.0475511	0.0342587	0.104208
ARHGAP12	ENSG00000165322	5031.86	-0.0973284	0.0500221	0.0324543	0.100024
ARHGAP15	ENSG00000075884	101.977	0.197217	0.206504	0.0338242	0.103289
ARHGAP17	ENSG00000140750	2613.56	-0.0434435	0.0859267	0.484345	0.667451
ARHGAP18	ENSG00000146376	753.633	-0.47834	0.0735322	6.06256e-12	5.29844e-10
ARHGAP19	ENSG00000213390	4295.52	-0.0138618	0.0630008	0.799294	0.891879
ARHGAP19-SLIT1	ENSG00000269891	44.3276	0.000201811	0.114593	0.983253	0.992248
ARHGAP20	ENSG00000137727	985.202	-0.0281009	0.0606539	0.594947	0.752858
ARHGAP21	ENSG00000107863	49908.4	0.103074	0.0371283	0.00409763	0.0209289
ARHGAP22	ENSG00000128805	79.8357	0.0832323	0.145335	0.123344	0.266853
ARHGAP23	ENSG00000275832	8750.63	-0.159366	0.0517884	0.000760276	0.00558431
ARHGAP24	ENSG00000138639	75.4585	0.0805164	0.149447	0.0880948	0.20904
ARHGAP25	ENSG00000163219	46.7619	0.03203	0.120183	0.420032	0.608927
ARHGAP26	ENSG00000145819	1424.59	-0.00120912	0.0699791	0.983053	0.992212
ARHGAP27	ENSG00000159314	95.502	-0.0446315	0.115834	0.400485	0.58923
ARHGAP28	ENSG00000088756	569.698	-0.215728	0.121277	0.0117607	0.0469572
ARHGAP29	ENSG00000137962	58.143	0.0901216	0.155842	0.0833365	0.201341
ARHGAP30	ENSG00000186517	34.47	1.45593	0.377118	5.33822e-06	9.77774e-05
ARHGAP31	ENSG00000031081	840.789	-0.271371	0.0874441	0.000255252	0.00232048
ARHGAP31-AS1	ENSG00000241155	4.3991	-0.019837	0.123524	0.157882
ARHGAP32	ENSG00000134909	10354.2	-0.123199	0.0629879	0.0243782	0.0812501
ARHGAP33	ENSG00000004777	19569.2	-0.0474053	0.0507767	0.305997	0.497272
ARHGAP35	ENSG00000160007	39976.3	-0.0299199	0.0419855	0.44564	0.632023
ARHGAP36	ENSG00000147256	3.34672	0.00590546	0.121497	0.633385
ARHGAP39	ENSG00000147799	2156.66	-0.153138	0.0754056	0.0137097	0.0530277
ARHGAP4	ENSG00000089820	513.039	-0.00310294	0.097445	0.932676	0.967248
ARHGAP40	ENSG00000124143	3.37957	0.0219948	0.124078	0.123786
ARHGAP42	ENSG00000165895	1416.69	0.0258513	0.0644046	0.631024	0.779612
ARHGAP44	ENSG00000006740	3402.43	-0.0357835	0.0404938	0.341912	0.534249
ARHGAP45	ENSG00000180448	116.766	0.0485456	0.121933	0.322522	0.514016
ARHGAP5	ENSG00000100852	12379.8	-0.0570188	0.0491428	0.212253	0.390152
ARHGAP5-AS1	ENSG00000258655	236.577	0.0635275	0.0938419	0.328637	0.52044
ARHGAP6	ENSG00000047648	41.5637	-0.02031	0.117581	0.586123	0.747381
ARHGAP8	ENSG00000241484	878.831	0.268999	0.114208	0.00229617	0.0133184
ARHGAP9	ENSG00000123329	34.3688	-0.00607181	0.114579	0.868574	0.931936
ARHGDIA	ENSG00000141522	17395.2	0.0277343	0.0422221	0.471549	0.655207
ARHGDIB	ENSG00000111348	3.06459	-0.0172103	0.122934	0.212003
ARHGDIG	ENSG00000242173	2019.24	0.336201	0.0679154	8.67893e-08	2.83412e-06
ARHGEF1	ENSG00000076928	1513.54	-0.163211	0.0675433	0.00514767	0.0250138
ARHGEF10	ENSG00000104728	3576.16	-0.0454368	0.0718492	0.435747	0.624454
ARHGEF10L	ENSG00000074964	3510.48	-0.0311462	0.041089	0.420386	0.609317
ARHGEF11	ENSG00000132694	7267.5	-0.657988	0.0511335	4.47787e-39	3.00034e-36
ARHGEF12	ENSG00000196914	22765	-0.182691	0.0420895	4.52246e-06	8.49594e-05
ARHGEF15	ENSG00000198844	3.39216	-0.0068004	0.121555	0.581701
ARHGEF16	ENSG00000130762	501.397	-0.167096	0.10306	0.0268644	0.0872482
ARHGEF17	ENSG00000110237	5351.39	0.0271383	0.0420737	0.491398	0.672916
ARHGEF18	ENSG00000104880	7659.09	0.0843582	0.0330554	0.00728755	0.0325448
ARHGEF19	ENSG00000142632	405.872	0.00467232	0.0808538	0.945639	0.973824
ARHGEF2	ENSG00000116584	18191.5	0.0161567	0.0396816	0.65966	0.800175
ARHGEF25	ENSG00000240771	10716.8	0.13818	0.0368653	8.73346e-05	0.00096983
ARHGEF26	ENSG00000114790	1653.73	-0.0674404	0.0535219	0.160009	0.320636
ARHGEF26-AS1	ENSG00000243069	466.676	0.0971994	0.0864673	0.138549	0.289371
ARHGEF28	ENSG00000214944	495.387	0.223217	0.110048	0.00691869	0.0313617
ARHGEF3	ENSG00000163947	6086.81	0.206822	0.0452701	1.37834e-06	3.12475e-05
ARHGEF33	ENSG00000214694	234.812	-0.125131	0.131473	0.0954013	0.221497
ARHGEF34P	ENSG00000204959	1.61703	0.00142222	0.12169	0.847523
ARHGEF37	ENSG00000183111	75.4229	-0.611438	0.387368	0.0032208	0.0174141
ARHGEF39	ENSG00000137135	613.532	-0.401101	0.101322	5.8125e-06	0.000104944
ARHGEF4	ENSG00000136002	3731.69	0.0756997	0.0433054	0.0609041	0.160623
ARHGEF40	ENSG00000165801	6794.01	-0.27842	0.0538379	3.25739e-08	1.18809e-06
ARHGEF5	ENSG00000050327	2.261	0.00246627	0.121589	0.809524
ARHGEF6	ENSG00000129675	954.431	0.000165338	0.0596133	0.999104	0.999656
ARHGEF7	ENSG00000102606	18399.2	-0.0479945	0.0368682	0.159956	0.320636
ARHGEF7-AS2	ENSG00000235875	74.5735	-0.0810652	0.132522	0.180588	0.348407
ARHGEF7-IT1	ENSG00000233644	12.9256	0.0232883	0.122154	0.376132
ARHGEF9	ENSG00000131089	35719.8	-0.00333896	0.042017	0.861678	0.928487
ARID1A	ENSG00000117713	26927.8	-0.142803	0.0546014	0.00351299	0.0185666
ARID1B	ENSG00000049618	13305	-0.0986414	0.0483083	0.025641	0.0842025
ARID2	ENSG00000189079	8438.91	-0.0518088	0.047863	0.237993	0.423107
ARID3A	ENSG00000116017	2417.61	0.0441617	0.0675587	0.44616	0.632413
ARID3B	ENSG00000179361	2987.47	0.0145423	0.0506251	0.755402	0.864884
ARID3C	ENSG00000205143	160.513	0.10295	0.127815	0.144669	0.298462
ARID4A	ENSG00000032219	6755.58	-0.00048829	0.0452113	0.999247	0.999656
ARID4B	ENSG00000054267	8307.71	-0.0748357	0.0509091	0.10517	0.237561
ARID5A	ENSG00000196843	2205.14	0.287118	0.0714749	8.15728e-06	0.000137996
ARID5B	ENSG00000150347	2497.43	-0.00157669	0.051821	0.970962	0.985805
ARIH1	ENSG00000166233	17887.7	0.0296825	0.056578	0.560539	0.727454
ARIH2	ENSG00000177479	8386.21	-0.058772	0.035735	0.0639987	0.166644
ARIH2OS	ENSG00000221883	131.809	0.0227382	0.0994136	0.701155	0.829779
ARL1	ENSG00000120805	3775.62	0.168383	0.0573047	0.00114504	0.00773809
ARL10	ENSG00000175414	16646.2	-0.141411	0.0469804	0.00101674	0.00704206
ARL13B	ENSG00000169379	2260.97	-0.233421	0.0549952	4.42692e-06	8.35114e-05
ARL14EP	ENSG00000152219	4253.3	0.055933	0.0598528	0.278294	0.468947
ARL15	ENSG00000185305	2800.83	-0.300942	0.0616436	1.42563e-07	4.37879e-06
ARL16	ENSG00000214087	2460.11	-0.0768931	0.0431056	0.0551767	0.149163
ARL17A	ENSG00000185829	1207.7	-0.0118715	0.0658721	0.830174	0.909822
ARL17B	ENSG00000228696	493.215	-0.0446578	0.0913087	0.477026	0.659931
ARL2	ENSG00000213465	5491.01	0.0909682	0.0468108	0.0349918	0.105983
ARL2-SNX15	ENSG00000273003	30.402	-0.000615889	0.119542	0.975313	0.988093
ARL2BP	ENSG00000102931	8375.53	0.0993225	0.0332477	0.00183299	0.0112219
ARL3	ENSG00000138175	11839.5	0.19002	0.0415546	1.49137e-06	3.33915e-05
ARL4A	ENSG00000122644	581.675	0.171305	0.110979	0.0294005	0.0931927
ARL4AP2	ENSG00000248780	2.41161	-0.00738459	0.121551	0.571317
ARL4C	ENSG00000188042	5555.18	0.259526	0.0389608	4.9096e-12	4.37535e-10
ARL4D	ENSG00000175906	5355.68	0.172636	0.0434106	2.37413e-05	0.000332691
ARL5A	ENSG00000162980	5435.13	0.0210222	0.0419456	0.590625	0.750442
ARL5B	ENSG00000165997	11696.5	0.048341	0.0413583	0.206417	0.382984
ARL5C	ENSG00000141748	6.75435	0.0415698	0.131221	0.0286682
ARL6	ENSG00000113966	1636.45	0.16442	0.0745011	0.00892205	0.0378388
ARL6IP1	ENSG00000170540	27459.8	0.103427	0.0460663	0.0152146	0.0572598
ARL6IP4	ENSG00000182196	4393.87	0.0326962	0.0454027	0.440119	0.627933
ARL6IP5	ENSG00000144746	10685.4	0.217008	0.0589626	6.29491e-05	0.000738629
ARL6IP6	ENSG00000177917	4037.06	-0.0292884	0.0565608	0.553454	0.722047
ARL8A	ENSG00000143862	12718.3	0.142141	0.0432141	0.000415524	0.00344354
ARL8B	ENSG00000134108	5673.86	0.0867155	0.0413433	0.0251915	0.0830126
ARL9	ENSG00000196503	22.1191	0.00977411	0.116859	0.780622	0.880219
ARMC1	ENSG00000104442	7811.44	0.0586735	0.0487337	0.190529	0.361458
ARMC10	ENSG00000170632	3109.63	-0.014953	0.0592163	0.765871	0.871188
ARMC12	ENSG00000157343	176.126	0.0149807	0.094006	0.80497	0.895396
ARMC2	ENSG00000118690	442.596	-0.289176	0.101967	0.000543726	0.00428795
ARMC3	ENSG00000165309	18.4477	-0.0147603	0.121286	0.474027
ARMC4	ENSG00000169126	197.913	-0.191647	0.170361	0.0342776	0.104239
ARMC4P1	ENSG00000238021	2.30457	-0.0100083	0.122024	0.369123
ARMC5	ENSG00000140691	2364.34	0.252583	0.0580371	2.352e-06	4.93047e-05
ARMC6	ENSG00000105676	2789.04	0.000949551	0.0497175	0.973308	0.987121
ARMC7	ENSG00000125449	1425.55	0.000263999	0.0550149	0.995256	0.997623
ARMC8	ENSG00000114098	7503.22	0.0181616	0.0477737	0.675638	0.811584
ARMC9	ENSG00000135931	1525.79	-0.188072	0.0676835	0.00125552	0.00834138
ARMCX1	ENSG00000126947	3891.97	0.230013	0.0687055	0.000164844	0.00162164
ARMCX2	ENSG00000184867	3525.94	-0.104814	0.0490656	0.0190897	0.0679827
ARMCX3	ENSG00000102401	7857.09	-0.066805	0.0404611	0.0789889	0.193604
ARMCX3-AS1	ENSG00000228275	12.2726	0.0223412	0.121228	0.43901
ARMCX4	ENSG00000196440	3199.81	-0.0367031	0.0558711	0.447069	0.6331
ARMCX5	ENSG00000125962	2610.17	0.0446148	0.0540868	0.340594	0.532834
ARMCX5-GPRASP2	ENSG00000271147	811.383	0.123377	0.0741069	0.0434468	0.124603
ARMCX6	ENSG00000198960	2947.09	-0.0398471	0.0537765	0.459327	0.644212
ARMT1	ENSG00000146476	2226.91	-0.0197428	0.0609818	0.709276	0.835171
ARNT	ENSG00000143437	3903.2	-0.0754459	0.0525579	0.110346	0.245754
ARNT2	ENSG00000172379	8399.81	-1.82438	0.0475293	0	0
ARNTL	ENSG00000133794	1227.95	-0.194837	0.0713989	0.00158892	0.0100437
ARNTL2	ENSG00000029153	412.602	-0.213711	0.100743	0.00613468	0.0286333
ARPC1A	ENSG00000241685	8276.59	0.110243	0.0419011	0.00492418	0.024168
ARPC1B	ENSG00000130429	746.017	0.0209432	0.0856867	0.734533	0.851932
ARPC2	ENSG00000163466	15733.8	0.125438	0.0383206	0.000513501	0.00410324
ARPC3	ENSG00000111229	6389.42	-0.00397362	0.0452933	0.939735	0.97075
ARPC4	ENSG00000241553	6971.32	0.0379758	0.043921	0.353337	0.544605
ARPC4-TTLL3	ENSG00000250151	324.984	-0.131025	0.120893	0.0834167	0.201389
ARPC5	ENSG00000162704	11154.4	0.151439	0.0449063	0.000307071	0.00271251
ARPC5L	ENSG00000136950	3151.2	0.138196	0.0437135	0.000705915	0.0052728
ARPIN	ENSG00000242498	3855.56	-0.191682	0.071784	0.00178416	0.0110161
ARPP19	ENSG00000128989	22881.7	0.132271	0.0392687	0.00036964	0.00313069
ARPP21	ENSG00000172995	2275.71	-0.0670408	0.050654	0.150345	0.306743
ARR3	ENSG00000120500	0.795544	0.00504462	0.122003	0.41816
ARRB1	ENSG00000137486	5737.28	-0.148903	0.0760703	0.0175912	0.0638574
ARRB2	ENSG00000141480	7592.24	0.0257349	0.0361322	0.447012	0.6331
ARRDC1	ENSG00000197070	1405.81	-0.156891	0.0777562	0.0140567	0.0540029
ARRDC1-AS1	ENSG00000203993	1919.93	0.0526807	0.0494674	0.249574	0.436151
ARRDC2	ENSG00000105643	163.451	0.115448	0.145356	0.107353	0.241198
ARRDC3	ENSG00000113369	11269.3	0.474456	0.200362	0.00103009	0.00712363
ARRDC3-AS1	ENSG00000281357	48.1694	-0.0709136	0.146701	0.0547206	0.148374
ARRDC4	ENSG00000140450	8459.23	0.0239648	0.0505884	0.602035	0.758402
ARSA	ENSG00000100299	1913.89	-0.0254916	0.051658	0.58236	0.744126
ARSB	ENSG00000113273	1832.64	-0.0128525	0.0733288	0.825617	0.907401
ARSD	ENSG00000006756	1285.49	0.159734	0.071744	0.00867514	0.0370671
ARSD-AS1	ENSG00000229851	3.40958	0.00416367	0.12121	0.767379
ARSE	ENSG00000157399	42.7767	-0.0674823	0.141315	0.09919	0.227808
ARSEP1	ENSG00000224060	3.44969	-0.00554968	0.121177	0.707639
ARSF	ENSG00000062096	22.044	-0.00259559	0.116953	0.937773	0.969782
ARSG	ENSG00000141337	395.504	0.0104741	0.0940072	0.858927	0.926973
ARSH	ENSG00000205667	4.04072	0.0115641	0.121706	0.468242
ARSI	ENSG00000183876	37.7652	0.0219361	0.115735	0.606011	0.762078
ARSJ	ENSG00000180801	58.0069	0.0635382	0.133958	0.172861	0.337896
ARSK	ENSG00000164291	763.673	-0.00978588	0.0648319	0.865307	0.930108
ART1	ENSG00000129744	2.45184	0.010103	0.121884	0.4253
ART3	ENSG00000156219	4.35588	0.00698275	0.121289	0.63839
ART5	ENSG00000167311	110.218	0.00200241	0.101976	0.969233	0.985023
ARTN	ENSG00000117407	28.567	0.021335	0.118091	0.565886	0.731037
ARV1	ENSG00000173409	1233.7	-0.07339	0.057085	0.146359	0.301191
ARVCF	ENSG00000099889	7978.2	-0.0127818	0.0431887	0.738773	0.855228
ARX	ENSG00000004848	5955.42	-0.1172	0.0409434	0.00224666	0.0130914
AS3MT	ENSG00000214435	2197.81	-0.0166808	0.0534803	0.797154	0.890644
ASAH1	ENSG00000104763	7276.73	0.130368	0.0464826	0.00241481	0.0138555
ASAH2	ENSG00000188611	668.872	-0.0706507	0.108106	0.278932	0.469497
ASAH2B	ENSG00000204147	2092.35	-0.0732898	0.0571993	0.149014	0.304906
ASAP1	ENSG00000153317	6496.64	-0.141266	0.0606105	0.00827261	0.0357439
ASAP1-IT2	ENSG00000280543	12.4845	-0.00759919	0.118816	0.783513
ASAP2	ENSG00000151693	8922.26	-0.286596	0.0557641	4.31434e-08	1.53041e-06
ASAP3	ENSG00000088280	7875.13	-0.182562	0.0363002	1.56487e-07	4.74204e-06
ASB1	ENSG00000065802	7281.35	-0.0204806	0.0449481	0.609261	0.763994
ASB12	ENSG00000198881	39.4357	0.0442427	0.12391	0.307077	0.498415
ASB13	ENSG00000196372	2796.43	0.0553778	0.0446671	0.177345	0.344134
ASB16	ENSG00000161664	6.13354	0.00648808	0.120722	0.7335
ASB16-AS1	ENSG00000267080	533.244	-0.106342	0.0879352	0.105645	0.238336
ASB2	ENSG00000100628	8.23292	0.00869391	0.120479	0.719193
ASB3	ENSG00000115239	3148.69	0.00658686	0.0531069	0.890989	0.944392
ASB4	ENSG00000005981	2.78446	-0.00248023	0.121602	0.817919
ASB5	ENSG00000164122	2.41676	0.00332223	0.121445	0.77411
ASB6	ENSG00000148331	3241.79	-0.0626266	0.0423547	0.113853	0.251563
ASB7	ENSG00000183475	2289.08	0.0151444	0.0485635	0.735161	0.852333
ASB8	ENSG00000177981	4351.33	0.142842	0.0462565	0.000875052	0.0062522
ASCC1	ENSG00000138303	3868.56	0.232158	0.0568247	9.10194e-06	0.000150377
ASCC2	ENSG00000100325	3559.39	-0.0519043	0.044886	0.212102	0.389964
ASCC3	ENSG00000112249	8543.46	-0.0493654	0.0518423	0.293554	0.485167
ASCL1	ENSG00000139352	4061.86	0.0620508	0.0538352	0.195221	0.368121
ASCL2	ENSG00000183734	49.7258	-0.00815377	0.110243	0.861715	0.928487
ASCL4	ENSG00000187855	1.70819	0.0198406	0.123974	0.0410701
ASCL5	ENSG00000232237	9.00188	0.0191853	0.121793	0.410892
ASF1A	ENSG00000111875	4807.44	0.115285	0.0476669	0.00874438	0.0372925
ASF1B	ENSG00000105011	1333.76	-0.355206	0.0678183	1.67753e-08	6.72908e-07
ASGR1	ENSG00000141505	1971.47	0.290635	0.0777376	2.44169e-05	0.000339789
ASH1L	ENSG00000116539	15340	-0.0949972	0.0403082	0.0112905	0.0455014
ASH1L-AS1	ENSG00000235919	172.321	-0.0202423	0.0966917	0.738887	0.855228
ASH2L	ENSG00000129691	4494.6	-0.0545298	0.0527354	0.239839	0.425136
ASIC1	ENSG00000110881	7683.98	-0.0478199	0.0507521	0.27135	0.461372
ASIC2	ENSG00000108684	151.702	-0.00450953	0.108175	0.926466	0.964344
ASIC3	ENSG00000213199	1012.13	0.11151	0.0838471	0.086376	0.206369
ASIC4	ENSG00000072182	48.4435	0.177393	0.285722	0.0252554	0.083193
ASIP	ENSG00000101440	1.52944	-0.00722108	0.121868	0.455472
ASL	ENSG00000126522	721.077	-0.144911	0.0871012	0.0342602	0.104208
ASMT	ENSG00000196433	2.5067	-0.00727318	0.121628	0.546299
ASMTL	ENSG00000169093	7026.36	0.111398	0.0439478	0.00647345	0.0298281
ASMTL-AS1	ENSG00000236017	17.274	-0.0305483	0.123013	0.33036
ASNA1	ENSG00000198356	5668.56	0.0507272	0.0533752	0.302727	0.494102
ASNS	ENSG00000070669	15083.9	0.0992031	0.0458917	0.0188584	0.0673444
ASNSD1	ENSG00000138381	5130.47	0.136172	0.0484844	0.00232118	0.0134337
ASNSP1	ENSG00000248498	67.4643	-0.0313636	0.114679	0.517513	0.6933
ASNSP3	ENSG00000236554	9.46659	0.0136425	0.120921	0.546394
ASPA	ENSG00000108381	3.1076	-0.00185903	0.121691	0.739986
ASPDH	ENSG00000204653	101.709	-0.016299	0.103682	0.768746	0.872647
ASPG	ENSG00000166183	19.7668	0.0374652	0.127934	0.123196
ASPH	ENSG00000198363	9049.48	-0.0429231	0.0368503	0.224049	0.40531
ASPHD1	ENSG00000174939	2473.02	0.0442843	0.0541953	0.35594	0.546816
ASPHD2	ENSG00000128203	2613.75	0.129306	0.0448239	0.00192484	0.0116268
ASPM	ENSG00000066279	11491	-0.340274	0.056324	1.86845e-10	1.17264e-08
ASPRV1	ENSG00000244617	36.0972	1.18115	0.45692	0.000330147	0.00287262
ASPSCR1	ENSG00000169696	2237.33	0.0432456	0.0466562	0.306016	0.497272
[truncated: 24,996 more rows]
