# Supplementary material for: Mapping PTBP2 binding in human brain identifies SYNGAP1 as a target for therapeutic splice switching
Source: Nat Commun. 2023 May 6;14:2628. doi: 10.1038/s41467-023-38273-3 (PMC10164156; doi:10.1038/s41467-023-38273-3)
Supplement: Supplementary file 5 — Supplementary Data 3 [file 41467_2023_38273_MOESM5_ESM.xlsx]

## Sheet: Sheet1
Supplementary Data 3. Untreated vs. PTBP2 KD: Differential splicing of Orphanet genes by alternative splicing event
Plotted in Fig. 2a
rMATS parameters and downstream filtering in maser
Untreated vs. PTBP2 KD
cstat=0.01
output=JC
avgreads>=20
FDR < 0.05
|inclusion level difference| >= 0.05
Orphanet gene

## Sheet: A3SS
genelabels	GeneID	IncLevelDifference	FDR	color
SYNGAP1	ENSG00000197283.18	0.079	4.92316e-06	Lower inclusion in PTBP2 KD
PLEKHG5	ENSG00000171680.23	0.184	0.00152182	Lower inclusion in PTBP2 KD
CAMK2B	ENSG00000058404.20	0.128	0.00176708	Lower inclusion in PTBP2 KD
POLR1C	ENSG00000171453.20	-0.128	0.0326009	Higher inclusion in PTBP2 KD
CENPE	ENSG00000138778.13	0.143	0.0407323	Lower inclusion in PTBP2 KD

## Sheet: A5SS
genelabels	GeneID	IncLevelDifference	FDR	color
UMPS	ENSG00000114491.14	-0.121	7.22669e-05	Higher inclusion in PTBP2 KD
QARS1	ENSG00000172053.18	0.079	0.0367216	Lower inclusion in PTBP2 KD
CRBN	ENSG00000113851.15	0.147	0.0371736	Lower inclusion in PTBP2 KD

## Sheet: MXE
genelabels	GeneID	IncLevelDifference	FDR	color
MDM2	ENSG00000135679.26	-0.178	1.96816e-09	Higher inclusion in PTBP2 KD
RPL21	ENSG00000122026.11	-0.096	4.0893e-07	Higher inclusion in PTBP2 KD
ATXN2	ENSG00000204842.18	0.121	1.00796e-05	Lower inclusion in PTBP2 KD
SLC37A4	ENSG00000137700.18	0.11	0.00040115	Lower inclusion in PTBP2 KD
MVD	ENSG00000167508.12	-0.102	0.00199118	Higher inclusion in PTBP2 KD
HNRNPA1	ENSG00000135486.19	-0.107	0.00268478	Higher inclusion in PTBP2 KD
KIF15	ENSG00000163808.17	-0.076	0.00367777	Higher inclusion in PTBP2 KD
BIN1	ENSG00000136717.15	0.059	0.00938819	Lower inclusion in PTBP2 KD
PDE10A	ENSG00000112541.18	-0.078	0.0134609	Higher inclusion in PTBP2 KD
PC	ENSG00000173599.15	-0.197	0.0144271	Higher inclusion in PTBP2 KD
FGD4	ENSG00000139132.16	0.053	0.0153486	Lower inclusion in PTBP2 KD
CDKN1A	ENSG00000124762.14	0.119	0.019119	Lower inclusion in PTBP2 KD
PNPLA3	ENSG00000100344.11	-0.079	0.0457866	Higher inclusion in PTBP2 KD
ATM	ENSG00000149311.20	0.12	0.0461745	Lower inclusion in PTBP2 KD

## Sheet: RI
genelabels	GeneID	IncLevelDifference	FDR	color
ERCC8	ENSG00000049167.16	-0.155	0.00719717	Higher inclusion in PTBP2 KD
DNAJB2	ENSG00000135924.17	0.141	0.00875411	Lower inclusion in PTBP2 KD
CLCN6	ENSG00000011021.23	0.134	0.0115705	Lower inclusion in PTBP2 KD
RBM10	ENSG00000182872.16	0.103	0.036741	Lower inclusion in PTBP2 KD
NPM1	ENSG00000181163.14	-0.096	0.0470895	Higher inclusion in PTBP2 KD

## Sheet: SE
genelabels	GeneID	IncLevelDifference	FDR	color
CAMK2B	ENSG00000058404.20	-0.305	0	Higher inclusion in PTBP2 KD
MSMO1	ENSG00000052802.13	0.087	0	Lower inclusion in PTBP2 KD
SYNGAP1	ENSG00000197283.18	-0.242	0	Higher inclusion in PTBP2 KD
MDM2	ENSG00000135679.26	0.155	0	Lower inclusion in PTBP2 KD
DLG4	ENSG00000132535.22	-0.12	0	Higher inclusion in PTBP2 KD
DNAJB2	ENSG00000135924.17	-0.142	0	Higher inclusion in PTBP2 KD
SLC37A4	ENSG00000137700.18	-0.235	3.67347e-12	Higher inclusion in PTBP2 KD
LARP7	ENSG00000174720.16	0.161	4.54013e-10	Lower inclusion in PTBP2 KD
PHIP	ENSG00000146247.14	0.061	1.94174e-09	Lower inclusion in PTBP2 KD
SYNE2	ENSG00000054654.19	0.067	9.21988e-09	Lower inclusion in PTBP2 KD
UNC13A	ENSG00000130477.16	-0.256	5.06e-07	Higher inclusion in PTBP2 KD
SMO	ENSG00000128602.11	-0.075	8.0707e-07	Higher inclusion in PTBP2 KD
ATXN2	ENSG00000204842.18	-0.182	1.31446e-06	Higher inclusion in PTBP2 KD
DYM	ENSG00000141627.14	-0.066	1.10682e-05	Higher inclusion in PTBP2 KD
FLVCR1	ENSG00000162769.13	0.259	2.86959e-05	Lower inclusion in PTBP2 KD
CHD2	ENSG00000173575.22	0.084	8.52373e-05	Lower inclusion in PTBP2 KD
TRAPPC11	ENSG00000168538.16	0.123	0.000185579	Lower inclusion in PTBP2 KD
FMN2	ENSG00000155816.21	0.08	0.00072053	Lower inclusion in PTBP2 KD
CAMTA1	ENSG00000171735.19	0.088	0.00105737	Lower inclusion in PTBP2 KD
SLC39A13	ENSG00000165915.14	-0.126	0.00125528	Higher inclusion in PTBP2 KD
VPS13B	ENSG00000132549.20	-0.161	0.00129478	Higher inclusion in PTBP2 KD
GRIP1	ENSG00000155974.13	0.101	0.00155527	Lower inclusion in PTBP2 KD
IQSEC2	ENSG00000124313.18	-0.056	0.00171821	Higher inclusion in PTBP2 KD
CEP83	ENSG00000173588.15	0.25	0.00175351	Lower inclusion in PTBP2 KD
FHIT	ENSG00000189283.10	-0.145	0.00187316	Higher inclusion in PTBP2 KD
MRE11	ENSG00000020922.13	0.108	0.00196742	Lower inclusion in PTBP2 KD
COL4A6	ENSG00000197565.16	0.056	0.00216081	Lower inclusion in PTBP2 KD
BIN1	ENSG00000136717.15	0.063	0.00242198	Lower inclusion in PTBP2 KD
ZMPSTE24	ENSG00000084073.10	-0.088	0.00339927	Higher inclusion in PTBP2 KD
KIF15	ENSG00000163808.17	0.077	0.00370904	Lower inclusion in PTBP2 KD
USB1	ENSG00000103005.12	0.068	0.00375903	Lower inclusion in PTBP2 KD
MEF2A	ENSG00000068305.17	0.091	0.00477938	Lower inclusion in PTBP2 KD
UMPS	ENSG00000114491.14	0.115	0.00517849	Lower inclusion in PTBP2 KD
EML1	ENSG00000066629.18	-0.101	0.00529869	Higher inclusion in PTBP2 KD
TMTC3	ENSG00000139324.12	0.082	0.00559314	Lower inclusion in PTBP2 KD
EPB41	ENSG00000159023.22	0.1	0.00818629	Lower inclusion in PTBP2 KD
ERCC1	ENSG00000012061.16	0.071	0.00932603	Lower inclusion in PTBP2 KD
MLLT10	ENSG00000078403.17	-0.166	0.00944651	Higher inclusion in PTBP2 KD
PC	ENSG00000173599.15	-0.175	0.0114095	Higher inclusion in PTBP2 KD
KRIT1	ENSG00000001631.16	-0.121	0.0120483	Higher inclusion in PTBP2 KD
FSIP2	ENSG00000188738.15	0.298	0.0137856	Lower inclusion in PTBP2 KD
MEG3	ENSG00000214548.18	0.13	0.0137926	Lower inclusion in PTBP2 KD
SACS	ENSG00000151835.17	0.206	0.015034	Lower inclusion in PTBP2 KD
MADD	ENSG00000110514.19	0.217	0.0154107	Lower inclusion in PTBP2 KD
FANCA	ENSG00000187741.15	-0.129	0.0161684	Higher inclusion in PTBP2 KD
MVD	ENSG00000167508.12	-0.099	0.0163758	Higher inclusion in PTBP2 KD
EPS8L2	ENSG00000177106.16	0.131	0.0176575	Lower inclusion in PTBP2 KD
CHUK	ENSG00000213341.11	-0.18	0.018921	Higher inclusion in PTBP2 KD
GRIN1	ENSG00000176884.16	0.192	0.021103	Lower inclusion in PTBP2 KD
AKR1C2	ENSG00000151632.17	0.1	0.0224922	Lower inclusion in PTBP2 KD
CIBAR1	ENSG00000188343.13	-0.055	0.0263693	Higher inclusion in PTBP2 KD
ORC1	ENSG00000085840.13	0.085	0.032078	Lower inclusion in PTBP2 KD
STAG2	ENSG00000101972.19	0.058	0.0321367	Lower inclusion in PTBP2 KD
FGD4	ENSG00000139132.16	0.156	0.0360357	Lower inclusion in PTBP2 KD
RPGRIP1L	ENSG00000103494.16	0.145	0.0368177	Lower inclusion in PTBP2 KD
TIA1	ENSG00000116001.17	0.097	0.037823	Lower inclusion in PTBP2 KD
PRKCG	ENSG00000126583.12	0.06	0.0381888	Lower inclusion in PTBP2 KD
PMS1	ENSG00000064933.18	0.053	0.0387617	Lower inclusion in PTBP2 KD
