# Supplementary material for: Mapping PTBP2 binding in human brain identifies SYNGAP1 as a target for therapeutic splice switching
Source: Nat Commun. 2023 May 6;14:2628. doi: 10.1038/s41467-023-38273-3 (PMC10164156; doi:10.1038/s41467-023-38273-3)
Supplement: Supplementary file 6 — Supplementary Data 4 [file 41467_2023_38273_MOESM6_ESM.txt]

peaks_BA4_realigned_narrow_peak.combined.annotate.txt
## Annotation peaks to genomic regions, all intersected genomic regions are presented.
## CLAM version: 1.2.0
## Column 1:  Peak chromosome
## Column 2:  Peak start
## Column 3:  Peak end
## Column 4:  Peak name
## Column 5:  Peak score
## Column 6:  Peak strand
## Column 7:  Peak signal value
## Column 8:  Peak pValue
## Column 9:  Peak qValue
## Column 10: Point-source called for this peak
## Column 11: Genomic region chromosome
## Column 12: Genomic region start
## Column 13: Genomic region end
## Column 14: Gene ID
## Column 15: Quality score
## Column 16: Genomic region strand
## Column 17: Genomic region type
chr1	29604	29654	ENSG00000243485-1	1000	+	1.000	2.411e-02	3.616e-02	.	chr1	29553	30039	ENSG00000243485	.	+	other_exon
chr1	29604	29654	ENSG00000243485-1	1000	+	1.000	2.411e-02	3.616e-02	.	chr1	29570	29770	ENSG00000227232	.	-	px200_intron
chr1	29654	29704	ENSG00000243485-2	1000	+	1.000	2.411e-02	3.616e-02	.	chr1	29553	30039	ENSG00000243485	.	+	other_exon
chr1	29654	29704	ENSG00000243485-2	1000	+	1.000	2.411e-02	3.616e-02	.	chr1	29570	29770	ENSG00000227232	.	-	px200_intron
chr1	29704	29754	ENSG00000243485-3	1000	+	1.000	2.411e-02	3.616e-02	.	chr1	29553	30039	ENSG00000243485	.	+	other_exon
chr1	29704	29754	ENSG00000243485-3	1000	+	1.000	2.411e-02	3.616e-02	.	chr1	29570	29770	ENSG00000227232	.	-	px200_intron
chr1	30504	30554	ENSG00000243485-4	1000	+	1.000	2.411e-02	3.616e-02	.	chr1	30266	30667	ENSG00000243485	.	+	other_exon
chr1	30504	30554	ENSG00000243485-4	1000	+	1.000	2.411e-02	3.616e-02	.	chr1	30503	30703	ENSG00000284332	.	+	px200_intron
chr1	30504	30554	ENSG00000243485-4	1000	+	1.000	2.411e-02	3.616e-02	.	chr1	30363	30564	ENSG00000243485	.	+	px200_intron
chr1	30554	30604	ENSG00000243485-5	1000	+	1.000	2.411e-02	3.616e-02	.	chr1	30266	30667	ENSG00000243485	.	+	other_exon
chr1	30554	30604	ENSG00000243485-5	1000	+	1.000	2.411e-02	3.616e-02	.	chr1	30563	30667	ENSG00000243485	.	+	other_exon
chr1	30554	30604	ENSG00000243485-5	1000	+	1.000	2.411e-02	3.616e-02	.	chr1	30503	30703	ENSG00000284332	.	+	px200_intron
chr1	30554	30604	ENSG00000243485-5	1000	+	1.000	2.411e-02	3.616e-02	.	chr1	30363	30564	ENSG00000243485	.	+	px200_intron
chr1	30954	31004	ENSG00000243485-6	1000	+	1.000	2.411e-02	3.616e-02	.	chr1	30976	31003	ENSG00000284332	.	+	px500_intron
chr1	30954	31004	ENSG00000243485-6	1000	+	1.000	2.411e-02	3.616e-02	.	chr1	30976	31097	ENSG00000243485	.	+	px500_intron
chr1	30954	31004	ENSG00000243485-6	1000	+	1.000	2.411e-02	3.616e-02	.	chr1	30775	30976	ENSG00000243485	.	+	px200_intron
chr1	30954	31004	ENSG00000243485-6	1000	+	1.000	2.411e-02	3.616e-02	.	chr1	30975	31097	ENSG00000243485	.	+	other_exon
chr1	30954	31004	ENSG00000243485-6	1000	+	1.000	2.411e-02	3.616e-02	.	chr1	30975	31109	ENSG00000243485	.	+	other_exon
chr1	632324	632374	ENSG00000237973-1	1000	+	1.200	1.665e-15	5.163e-14	.	chr1	632325	632413	ENSG00000229344	.	+	px500_intron
chr1	632324	632374	ENSG00000237973-1	1000	+	1.200	1.665e-15	5.163e-14	.	chr1	632324	632413	ENSG00000278791	.	-	other_exon
chr1	632324	632374	ENSG00000237973-1	1000	+	1.200	1.665e-15	5.163e-14	.	chr1	631073	632616	ENSG00000237973	.	+	other_exon
chr1	632324	632374	ENSG00000237973-1	1000	+	1.200	1.665e-15	5.163e-14	.	chr1	632124	632325	ENSG00000278791	.	-	px200_intron
chr1	634246	634296	ENSG00000248527-1	1000	+	2.150	0.000e+00	0.000e+00	.	chr1	633695	634376	ENSG00000248527	.	+	other_exon
chr1	634246	634296	ENSG00000248527-1	1000	+	2.150	0.000e+00	0.000e+00	.	chr1	634175	634376	ENSG00000198744	.	+	px200_intron
chr1	634296	634346	ENSG00000248527-2	1000	+	0.730	3.008e-03	2.105e-02	.	chr1	634175	634376	ENSG00000198744	.	+	px200_intron
chr1	634296	634346	ENSG00000248527-2	1000	+	0.730	3.008e-03	2.105e-02	.	chr1	633695	634376	ENSG00000248527	.	+	other_exon
chr1	634426	634476	ENSG00000198744-1	1000	+	1.440	6.763e-06	7.439e-05	.	chr1	634376	634576	ENSG00000248527	.	+	px200_intron
chr1	634426	634476	ENSG00000198744-1	1000	+	1.440	6.763e-06	7.439e-05	.	chr1	634375	634922	ENSG00000198744	.	+	other_exon
chr1	653671	653721	ENSG00000230021-1	1000	-	1.000	1.481e-05	4.622e-03	.	chr1	635422	674341	ENSG00000230021	.	-	distal_intron
chr1	788371	788421	ENSG00000230021-2	1000	-	2.010	0.000e+00	0.000e+00	.	chr1	788172	792381	ENSG00000237491	.	+	distal_intron
chr1	788371	788421	ENSG00000230021-2	1000	-	2.010	0.000e+00	0.000e+00	.	chr1	788172	792381	ENSG00000230021	.	-	distal_intron
chr1	788421	788471	ENSG00000230021-3	1000	-	1.000	8.929e-06	4.179e-03	.	chr1	788172	792381	ENSG00000237491	.	+	distal_intron
chr1	788421	788471	ENSG00000230021-3	1000	-	1.000	8.929e-06	4.179e-03	.	chr1	788172	792381	ENSG00000230021	.	-	distal_intron
chr1	832538	832588	ENSG00000228794-1	1000	+	1.260	3.643e-05	7.686e-03	.	chr1	832177	840699	ENSG00000228794	.	+	distal_intron
chr1	1033870	1033920	ENSG00000188157-1	1000	+	1.330	6.256e-05	3.328e-03	.	chr1	1033905	1034106	ENSG00000188157	.	+	px200_intron
chr1	1033870	1033920	ENSG00000188157-1	1000	+	1.330	6.256e-05	3.328e-03	.	chr1	1033605	1033905	ENSG00000188157	.	+	px500_intron
chr1	1034070	1034120	ENSG00000188157-2	1000	+	1.660	1.685e-05	1.497e-03	.	chr1	1033905	1034106	ENSG00000188157	.	+	px200_intron
chr1	1034070	1034120	ENSG00000188157-2	1000	+	1.660	1.685e-05	1.497e-03	.	chr1	1034105	1034555	ENSG00000188157	.	+	5UTR
chr1	1042620	1042670	ENSG00000188157-3	1000	+	1.430	1.688e-05	1.497e-03	.	chr1	1042362	1042662	ENSG00000188157	.	+	px500_intron
chr1	1042620	1042670	ENSG00000188157-3	1000	+	1.430	1.688e-05	1.497e-03	.	chr1	1042662	1042738	ENSG00000188157	.	+	distal_intron
chr1	1053020	1053070	ENSG00000188157-4	1000	+	1.070	6.657e-04	2.490e-02	.	chr1	1052960	1053260	ENSG00000188157	.	+	px500_intron
chr1	1053270	1053320	ENSG00000188157-5	1000	+	1.060	7.487e-04	2.490e-02	.	chr1	1053260	1053461	ENSG00000188157	.	+	px200_intron
chr1	1053570	1053620	ENSG00000188157-6	1000	+	1.120	6.972e-04	2.490e-02	.	chr1	1053552	1053753	ENSG00000188157	.	+	px200_intron
chr1	1053570	1053620	ENSG00000188157-6	1000	+	1.120	6.972e-04	2.490e-02	.	chr1	1053493	1053693	ENSG00000188157	.	+	px200_intron
chr1	1055020	1055070	ENSG00000188157-7	1000	+	1.820	5.617e-10	1.494e-07	.	chr1	1055033	1055051	ENSG00000188157	.	+	px500_intron
chr1	1055020	1055070	ENSG00000188157-7	1000	+	1.820	5.617e-10	1.494e-07	.	chr1	1054832	1055033	ENSG00000242590	.	+	px200_intron
chr1	1055020	1055070	ENSG00000188157-7	1000	+	1.820	5.617e-10	1.494e-07	.	chr1	1054981	1056116	ENSG00000188157	.	+	3UTR
chr1	1055020	1055070	ENSG00000188157-7	1000	+	1.820	5.617e-10	1.494e-07	.	chr1	1054981	1056118	ENSG00000188157	.	+	3UTR
chr1	1055033	1055083	ENSG00000242590-1	1000	+	1.890	6.309e-11	1.262e-09	.	chr1	1055033	1055051	ENSG00000188157	.	+	px500_intron
chr1	1055033	1055083	ENSG00000242590-1	1000	+	1.890	6.309e-11	1.262e-09	.	chr1	1054981	1056118	ENSG00000188157	.	+	3UTR
chr1	1055033	1055083	ENSG00000242590-1	1000	+	1.890	6.309e-11	1.262e-09	.	chr1	1054981	1056116	ENSG00000188157	.	+	3UTR
chr1	1055070	1055120	ENSG00000188157-8	1000	+	1.290	5.938e-05	3.328e-03	.	chr1	1054981	1056118	ENSG00000188157	.	+	3UTR
chr1	1055070	1055120	ENSG00000188157-8	1000	+	1.290	5.938e-05	3.328e-03	.	chr1	1054981	1056116	ENSG00000188157	.	+	3UTR
chr1	1217309	1217359	ENSG00000078808-1	1000	-	1.060	1.994e-04	2.333e-02	.	chr1	1216930	1217804	ENSG00000078808	.	-	3UTR
chr1	1217309	1217359	ENSG00000078808-1	1000	-	1.060	1.994e-04	2.333e-02	.	chr1	1216930	1217669	ENSG00000078808	.	-	3UTR
chr1	1217309	1217359	ENSG00000078808-1	1000	-	1.060	1.994e-04	2.333e-02	.	chr1	1216907	1217511	ENSG00000078808	.	-	3UTR
chr1	1292740	1292790	ENSG00000131584-1	1000	-	1.410	7.662e-05	1.655e-02	.	chr1	1292669	1292870	ENSG00000131584	.	-	px200_intron
chr1	1292740	1292790	ENSG00000131584-1	1000	-	1.410	7.662e-05	1.655e-02	.	chr1	1292390	1293563	ENSG00000131584	.	-	3UTR
chr1	1292790	1292840	ENSG00000131584-2	1000	-	1.420	3.650e-04	2.628e-02	.	chr1	1292669	1292870	ENSG00000131584	.	-	px200_intron
chr1	1292790	1292840	ENSG00000131584-2	1000	-	1.420	3.650e-04	2.628e-02	.	chr1	1292390	1293563	ENSG00000131584	.	-	3UTR
chr1	1306590	1306640	ENSG00000131584-3	1000	-	1.260	1.898e-04	2.050e-02	.	chr1	1306571	1306871	ENSG00000131584	.	-	px500_intron
chr1	1338076	1338126	ENSG00000107404-1	1000	-	1.420	5.306e-05	2.653e-03	.	chr1	1337976	1338183	ENSG00000107404	.	-	CDS
chr1	1338076	1338126	ENSG00000107404-1	1000	-	1.420	5.306e-05	2.653e-03	.	chr1	1338068	1338269	ENSG00000107404	.	-	px200_intron
chr1	1349126	1349176	ENSG00000107404-2	1000	-	1.370	6.277e-06	6.277e-04	.	chr1	1349065	1349418	ENSG00000107404	.	-	5UTR
chr1	1349126	1349176	ENSG00000107404-2	1000	-	1.370	6.277e-06	6.277e-04	.	chr1	1349065	1349135	ENSG00000107404	.	-	5UTR
chr1	1349126	1349176	ENSG00000107404-2	1000	-	1.370	6.277e-06	6.277e-04	.	chr1	1349135	1349335	ENSG00000107404	.	-	px200_intron
chr1	1349126	1349176	ENSG00000107404-2	1000	-	1.370	6.277e-06	6.277e-04	.	chr1	1349112	1349312	ENSG00000107404	.	-	px200_intron
chr1	1349126	1349176	ENSG00000107404-2	1000	-	1.370	6.277e-06	6.277e-04	.	chr1	1348955	1349155	ENSG00000107404	.	-	px200_intron
chr1	1535028	1535078	ENSG00000205090-1	1000	-	1.980	4.918e-06	2.311e-04	.	chr1	1535006	1535207	ENSG00000205090	.	-	px200_intron
chr1	1535028	1535078	ENSG00000205090-1	1000	-	1.980	4.918e-06	2.311e-04	.	chr1	1534777	1535358	ENSG00000205090	.	-	3UTR
chr1	1614958	1615008	ENSG00000272106-1	1000	-	1.130	6.651e-04	1.230e-02	.	chr1	1614914	1615214	ENSG00000197530	.	+	px500_intron
chr1	1614958	1615008	ENSG00000272106-1	1000	-	1.130	6.651e-04	1.230e-02	.	chr1	1614920	1615214	ENSG00000197530	.	+	px500_intron
chr1	1614958	1615008	ENSG00000272106-1	1000	-	1.130	6.651e-04	1.230e-02	.	chr1	1614936	1615214	ENSG00000197530	.	+	px500_intron
chr1	1614958	1615008	ENSG00000272106-1	1000	-	1.130	6.651e-04	1.230e-02	.	chr1	1614942	1615214	ENSG00000197530	.	+	px500_intron
chr1	1614958	1615008	ENSG00000272106-1	1000	-	1.130	6.651e-04	1.230e-02	.	chr1	1614953	1615214	ENSG00000197530	.	+	px500_intron
chr1	1614958	1615008	ENSG00000272106-1	1000	-	1.130	6.651e-04	1.230e-02	.	chr1	1614995	1615214	ENSG00000197530	.	+	px500_intron
chr1	1615008	1615058	ENSG00000272106-2	1000	-	2.220	4.247e-12	1.571e-10	.	chr1	1615029	1615214	ENSG00000197530	.	+	px500_intron
chr1	1615008	1615058	ENSG00000272106-2	1000	-	2.220	4.247e-12	1.571e-10	.	chr1	1615015	1615214	ENSG00000197530	.	+	px500_intron
chr1	1615008	1615058	ENSG00000272106-2	1000	-	2.220	4.247e-12	1.571e-10	.	chr1	1615013	1615214	ENSG00000197530	.	+	px500_intron
chr1	1615008	1615058	ENSG00000272106-2	1000	-	2.220	4.247e-12	1.571e-10	.	chr1	1614995	1615214	ENSG00000197530	.	+	px500_intron
chr1	1615008	1615058	ENSG00000272106-2	1000	-	2.220	4.247e-12	1.571e-10	.	chr1	1614953	1615214	ENSG00000197530	.	+	px500_intron
chr1	1615008	1615058	ENSG00000272106-2	1000	-	2.220	4.247e-12	1.571e-10	.	chr1	1614942	1615214	ENSG00000197530	.	+	px500_intron
chr1	1615008	1615058	ENSG00000272106-2	1000	-	2.220	4.247e-12	1.571e-10	.	chr1	1614936	1615214	ENSG00000197530	.	+	px500_intron
chr1	1615008	1615058	ENSG00000272106-2	1000	-	2.220	4.247e-12	1.571e-10	.	chr1	1614914	1615214	ENSG00000197530	.	+	px500_intron
chr1	1615008	1615058	ENSG00000272106-2	1000	-	2.220	4.247e-12	1.571e-10	.	chr1	1614920	1615214	ENSG00000197530	.	+	px500_intron
chr1	1659325	1659375	ENSG00000272004-1	1000	+	1.000	6.450e-09	2.580e-08	.	chr1	1659325	1659328	ENSG00000189339	.	-	px500_intron
chr1	1659325	1659375	ENSG00000272004-1	1000	+	1.000	6.450e-09	2.580e-08	.	chr1	1659325	1659328	ENSG00000248333	.	-	px500_intron
chr1	1659325	1659375	ENSG00000272004-1	1000	+	1.000	6.450e-09	2.580e-08	.	chr1	1659324	1659452	ENSG00000272004	.	+	other_exon
chr1	1659325	1659375	ENSG00000272004-1	1000	+	1.000	6.450e-09	2.580e-08	.	chr1	1659328	1659529	ENSG00000189339	.	-	px200_intron
chr1	1660675	1660725	ENSG00000272004-2	1000	+	1.000	5.028e-09	2.580e-08	.	chr1	1660611	1660977	ENSG00000189339	.	-	distal_intron
chr1	1660675	1660725	ENSG00000272004-2	1000	+	1.000	5.028e-09	2.580e-08	.	chr1	1660611	1660977	ENSG00000272004	.	+	distal_intron
chr1	1660925	1660975	ENSG00000272004-3	1000	+	1.000	1.602e-08	4.272e-08	.	chr1	1660611	1660977	ENSG00000189339	.	-	distal_intron
chr1	1660925	1660975	ENSG00000272004-3	1000	+	1.000	1.602e-08	4.272e-08	.	chr1	1660611	1660977	ENSG00000272004	.	+	distal_intron
chr1	1660975	1661025	ENSG00000272004-4	1000	+	1.000	1.602e-08	4.272e-08	.	chr1	1660977	1661277	ENSG00000189339	.	-	px500_intron
chr1	1660975	1661025	ENSG00000272004-4	1000	+	1.000	1.602e-08	4.272e-08	.	chr1	1660611	1660977	ENSG00000189339	.	-	distal_intron
chr1	1660975	1661025	ENSG00000272004-4	1000	+	1.000	1.602e-08	4.272e-08	.	chr1	1660611	1660977	ENSG00000272004	.	+	distal_intron
chr1	1660975	1661025	ENSG00000272004-4	1000	+	1.000	1.602e-08	4.272e-08	.	chr1	1660978	1661277	ENSG00000189339	.	-	px500_intron
chr1	1661025	1661075	ENSG00000272004-5	1000	+	1.000	6.450e-09	2.580e-08	.	chr1	1660977	1661277	ENSG00000189339	.	-	px500_intron
chr1	1661025	1661075	ENSG00000272004-5	1000	+	1.000	6.450e-09	2.580e-08	.	chr1	1660978	1661277	ENSG00000189339	.	-	px500_intron
chr1	1662225	1662275	ENSG00000272004-6	1000	+	1.000	5.028e-09	2.580e-08	.	chr1	1662130	1662331	ENSG00000272004	.	+	px200_intron
chr1	1662225	1662275	ENSG00000272004-6	1000	+	1.000	5.028e-09	2.580e-08	.	chr1	1661478	1665781	ENSG00000189339	.	-	3UTR
chr1	1662225	1662275	ENSG00000272004-6	1000	+	1.000	5.028e-09	2.580e-08	.	chr1	1661477	1665781	ENSG00000189339	.	-	3UTR
chr1	1664129	1664179	ENSG00000189339-1	1000	-	1.190	1.854e-04	2.729e-02	.	chr1	1661478	1665781	ENSG00000189339	.	-	3UTR
chr1	1664129	1664179	ENSG00000189339-1	1000	-	1.190	1.854e-04	2.729e-02	.	chr1	1661477	1665781	ENSG00000189339	.	-	3UTR
chr1	1665029	1665079	ENSG00000189339-2	1000	-	1.340	3.676e-04	2.729e-02	.	chr1	1661478	1665781	ENSG00000189339	.	-	3UTR
chr1	1665029	1665079	ENSG00000189339-2	1000	-	1.340	3.676e-04	2.729e-02	.	chr1	1661477	1665781	ENSG00000189339	.	-	3UTR
chr1	1674579	1674629	ENSG00000189339-3	1000	-	1.210	1.440e-04	2.729e-02	.	chr1	1674397	1674597	ENSG00000269737	.	+	px200_intron
chr1	1674579	1674629	ENSG00000189339-3	1000	-	1.210	1.440e-04	2.729e-02	.	chr1	1674597	1674897	ENSG00000269737	.	+	px500_intron
chr1	1676779	1676829	ENSG00000189339-4	1000	-	1.320	8.014e-04	4.761e-02	.	chr1	1676699	1676846	ENSG00000189339	.	-	5UTR
chr1	1676829	1676879	ENSG00000189339-5	1000	-	1.120	2.791e-04	2.729e-02	.	chr1	1676699	1676846	ENSG00000189339	.	-	5UTR
chr1	1676829	1676879	ENSG00000189339-5	1000	-	1.120	2.791e-04	2.729e-02	.	chr1	1676846	1677046	ENSG00000189339	.	-	px200_intron
chr1	1785535	1785585	ENSG00000078369-1	1000	-	0.960	3.249e-06	3.731e-04	.	chr1	1785284	1787053	ENSG00000078369	.	-	3UTR
chr1	1785535	1785585	ENSG00000078369-1	1000	-	0.960	3.249e-06	3.731e-04	.	chr1	1785285	1787053	ENSG00000078369	.	-	3UTR
chr1	1785885	1785935	ENSG00000078369-2	1000	-	0.920	7.225e-08	1.244e-05	.	chr1	1785284	1787053	ENSG00000078369	.	-	3UTR
chr1	1785885	1785935	ENSG00000078369-2	1000	-	0.920	7.225e-08	1.244e-05	.	chr1	1785285	1787053	ENSG00000078369	.	-	3UTR
chr1	1785935	1785985	ENSG00000078369-3	1000	-	1.280	5.221e-10	1.799e-07	.	chr1	1785284	1787053	ENSG00000078369	.	-	3UTR
chr1	1785935	1785985	ENSG00000078369-3	1000	-	1.280	5.221e-10	1.799e-07	.	chr1	1785285	1787053	ENSG00000078369	.	-	3UTR
chr1	1786485	1786535	ENSG00000078369-4	1000	-	0.920	6.101e-05	4.670e-03	.	chr1	1785285	1787053	ENSG00000078369	.	-	3UTR
chr1	1786485	1786535	ENSG00000078369-4	1000	-	0.920	6.101e-05	4.670e-03	.	chr1	1785284	1787053	ENSG00000078369	.	-	3UTR
chr1	1859585	1859635	ENSG00000078369-5	1000	-	1.650	5.688e-06	5.599e-04	.	chr1	1840182	1889863	ENSG00000078369	.	-	distal_intron
chr1	1876435	1876485	ENSG00000078369-6	1000	-	1.910	6.933e-09	1.592e-06	.	chr1	1840182	1889863	ENSG00000078369	.	-	distal_intron
chr1	1876485	1876535	ENSG00000078369-7	1000	-	1.240	4.637e-04	2.904e-02	.	chr1	1840182	1889863	ENSG00000078369	.	-	distal_intron
chr1	1876535	1876585	ENSG00000078369-8	1000	-	1.470	7.130e-05	4.913e-03	.	chr1	1840182	1889863	ENSG00000078369	.	-	distal_intron
chr1	1890935	1890985	ENSG00000078369-9	1000	-	1.340	0.000e+00	0.000e+00	.	chr1	1890836	1891036	ENSG00000078369	.	-	px200_intron
chr1	1890935	1890985	ENSG00000078369-9	1000	-	1.340	0.000e+00	0.000e+00	.	chr1	1890966	1891166	ENSG00000078369	.	-	px200_intron
chr1	1890935	1890985	ENSG00000078369-9	1000	-	1.340	0.000e+00	0.000e+00	.	chr1	1890819	1891117	ENSG00000078369	.	-	5UTR
chr1	1890935	1890985	ENSG00000078369-9	1000	-	1.340	0.000e+00	0.000e+00	.	chr1	1890819	1891087	ENSG00000078369	.	-	5UTR
chr1	1890985	1891035	ENSG00000078369-10	1000	-	0.720	5.159e-05	4.443e-03	.	chr1	1890819	1891117	ENSG00000078369	.	-	5UTR
chr1	1890985	1891035	ENSG00000078369-10	1000	-	0.720	5.159e-05	4.443e-03	.	chr1	1890819	1891087	ENSG00000078369	.	-	5UTR
chr1	1890985	1891035	ENSG00000078369-10	1000	-	0.720	5.159e-05	4.443e-03	.	chr1	1890836	1891036	ENSG00000078369	.	-	px200_intron
chr1	1890985	1891035	ENSG00000078369-10	1000	-	0.720	5.159e-05	4.443e-03	.	chr1	1890966	1891166	ENSG00000078369	.	-	px200_intron
chr1	1891035	1891085	ENSG00000078369-11	1000	-	1.100	1.745e-06	2.404e-04	.	chr1	1890966	1891166	ENSG00000078369	.	-	px200_intron
chr1	1891035	1891085	ENSG00000078369-11	1000	-	1.100	1.745e-06	2.404e-04	.	chr1	1890819	1891087	ENSG00000078369	.	-	5UTR
chr1	1891035	1891085	ENSG00000078369-11	1000	-	1.100	1.745e-06	2.404e-04	.	chr1	1890819	1891117	ENSG00000078369	.	-	5UTR
chr1	1891035	1891085	ENSG00000078369-11	1000	-	1.100	1.745e-06	2.404e-04	.	chr1	1890836	1891036	ENSG00000078369	.	-	px200_intron
chr1	1952551	1952601	ENSG00000142609-1	1000	-	3.460	0.000e+00	0.000e+00	.	chr1	1947554	1952812	ENSG00000142609	.	-	distal_intron
chr1	2147011	2147061	ENSG00000067606-1	1000	+	1.050	7.434e-04	1.748e-02	.	chr1	2146608	2148371	ENSG00000067606	.	+	distal_intron
chr1	2147061	2147111	ENSG00000067606-2	1000	+	1.940	1.089e-08	3.780e-07	.	chr1	2146608	2148371	ENSG00000067606	.	+	distal_intron
chr1	2147111	2147161	ENSG00000067606-3	1000	+	1.970	8.406e-09	3.064e-07	.	chr1	2146608	2148371	ENSG00000067606	.	+	distal_intron
chr1	2147161	2147211	ENSG00000067606-4	1000	+	2.160	1.681e-11	7.661e-10	.	chr1	2146608	2148371	ENSG00000067606	.	+	distal_intron
chr1	2147211	2147261	ENSG00000067606-5	1000	+	1.870	3.812e-07	1.069e-05	.	chr1	2146608	2148371	ENSG00000067606	.	+	distal_intron
chr1	2147261	2147311	ENSG00000067606-6	1000	+	2.870	0.000e+00	0.000e+00	.	chr1	2146608	2148371	ENSG00000067606	.	+	distal_intron
chr1	2147311	2147361	ENSG00000067606-7	1000	+	2.420	2.165e-14	1.578e-12	.	chr1	2146608	2148371	ENSG00000067606	.	+	distal_intron
chr1	2147361	2147411	ENSG00000067606-8	1000	+	2.120	5.673e-12	2.757e-10	.	chr1	2146608	2148371	ENSG00000067606	.	+	distal_intron
chr1	2147411	2147461	ENSG00000067606-9	1000	+	2.580	1.443e-15	1.315e-13	.	chr1	2146608	2148371	ENSG00000067606	.	+	distal_intron
chr1	2147461	2147511	ENSG00000067606-10	1000	+	2.290	5.084e-12	2.648e-10	.	chr1	2146608	2148371	ENSG00000067606	.	+	distal_intron
chr1	2147511	2147561	ENSG00000067606-11	1000	+	3.170	0.000e+00	0.000e+00	.	chr1	2146608	2148371	ENSG00000067606	.	+	distal_intron
chr1	2147561	2147611	ENSG00000067606-12	1000	+	2.380	2.110e-11	9.050e-10	.	chr1	2146608	2148371	ENSG00000067606	.	+	distal_intron
chr1	2147611	2147661	ENSG00000067606-13	1000	+	1.170	2.134e-04	5.364e-03	.	chr1	2146608	2148371	ENSG00000067606	.	+	distal_intron
chr1	2147661	2147711	ENSG00000067606-14	1000	+	2.280	1.127e-12	6.845e-11	.	chr1	2146608	2148371	ENSG00000067606	.	+	distal_intron
chr1	2147711	2147761	ENSG00000067606-15	1000	+	2.450	1.099e-14	8.903e-13	.	chr1	2146608	2148371	ENSG00000067606	.	+	distal_intron
chr1	2147761	2147811	ENSG00000067606-16	1000	+	1.280	1.671e-04	4.352e-03	.	chr1	2146608	2148371	ENSG00000067606	.	+	distal_intron
chr1	2147811	2147861	ENSG00000067606-17	1000	+	2.460	2.678e-12	1.502e-10	.	chr1	2146608	2148371	ENSG00000067606	.	+	distal_intron
chr1	2147861	2147911	ENSG00000067606-18	1000	+	2.850	0.000e+00	0.000e+00	.	chr1	2146608	2148371	ENSG00000067606	.	+	distal_intron
chr1	2147911	2147961	ENSG00000067606-19	1000	+	2.600	8.882e-16	1.079e-13	.	chr1	2146608	2148371	ENSG00000067606	.	+	distal_intron
chr1	2147961	2148011	ENSG00000067606-20	1000	+	1.850	2.439e-07	7.112e-06	.	chr1	2146608	2148371	ENSG00000067606	.	+	distal_intron
chr1	2148011	2148061	ENSG00000067606-21	1000	+	1.920	1.483e-08	4.913e-07	.	chr1	2146608	2148371	ENSG00000067606	.	+	distal_intron
chr1	2148061	2148111	ENSG00000067606-22	1000	+	1.810	4.956e-07	1.338e-05	.	chr1	2146608	2148371	ENSG00000067606	.	+	distal_intron
chr1	2148111	2148161	ENSG00000067606-23	1000	+	2.830	0.000e+00	0.000e+00	.	chr1	2146608	2148371	ENSG00000067606	.	+	distal_intron
chr1	2148161	2148211	ENSG00000067606-24	1000	+	2.780	0.000e+00	0.000e+00	.	chr1	2146608	2148371	ENSG00000067606	.	+	distal_intron
chr1	2148211	2148261	ENSG00000067606-25	1000	+	2.650	1.221e-15	1.272e-13	.	chr1	2146608	2148371	ENSG00000067606	.	+	distal_intron
chr1	2148261	2148311	ENSG00000067606-26	1000	+	1.890	1.368e-07	4.156e-06	.	chr1	2146608	2148371	ENSG00000067606	.	+	distal_intron
chr1	2148311	2148361	ENSG00000067606-27	1000	+	2.480	2.341e-13	1.552e-11	.	chr1	2146608	2148371	ENSG00000067606	.	+	distal_intron
chr1	2148361	2148411	ENSG00000067606-28	1000	+	1.930	2.937e-09	1.127e-07	.	chr1	2146608	2148371	ENSG00000067606	.	+	distal_intron
chr1	2148361	2148411	ENSG00000067606-28	1000	+	1.930	2.937e-09	1.127e-07	.	chr1	2148371	2148671	ENSG00000067606	.	+	px500_intron
chr1	2148411	2148461	ENSG00000067606-29	1000	+	2.220	2.421e-11	9.804e-10	.	chr1	2148371	2148671	ENSG00000067606	.	+	px500_intron
chr1	2148461	2148511	ENSG00000067606-30	1000	+	1.940	5.519e-08	1.749e-06	.	chr1	2148371	2148671	ENSG00000067606	.	+	px500_intron
chr1	2148511	2148561	ENSG00000067606-31	1000	+	1.230	2.964e-04	7.202e-03	.	chr1	2148371	2148671	ENSG00000067606	.	+	px500_intron
chr1	2255469	2255519	ENSG00000157933-1	1000	+	1.720	4.791e-08	2.308e-06	.	chr1	2248571	2302477	ENSG00000157933	.	+	distal_intron
chr1	2255519	2255569	ENSG00000157933-2	1000	+	2.830	0.000e+00	0.000e+00	.	chr1	2248571	2302477	ENSG00000157933	.	+	distal_intron
chr1	2255569	2255619	ENSG00000157933-3	1000	+	2.610	2.331e-15	2.021e-13	.	chr1	2248571	2302477	ENSG00000157933	.	+	distal_intron
chr1	2255619	2255669	ENSG00000157933-4	1000	+	2.560	2.220e-16	2.406e-14	.	chr1	2248571	2302477	ENSG00000157933	.	+	distal_intron
chr1	2255669	2255719	ENSG00000157933-5	1000	+	1.690	7.136e-08	3.256e-06	.	chr1	2248571	2302477	ENSG00000157933	.	+	distal_intron
chr1	2255719	2255769	ENSG00000157933-6	1000	+	2.190	8.007e-12	5.340e-10	.	chr1	2248571	2302477	ENSG00000157933	.	+	distal_intron
chr1	2255769	2255819	ENSG00000157933-7	1000	+	2.580	0.000e+00	0.000e+00	.	chr1	2248571	2302477	ENSG00000157933	.	+	distal_intron
chr1	2255819	2255869	ENSG00000157933-8	1000	+	2.410	2.220e-15	2.021e-13	.	chr1	2248571	2302477	ENSG00000157933	.	+	distal_intron
chr1	2255869	2255919	ENSG00000157933-9	1000	+	2.280	1.567e-10	9.055e-09	.	chr1	2248571	2302477	ENSG00000157933	.	+	distal_intron
chr1	2255919	2255969	ENSG00000157933-10	1000	+	2.760	0.000e+00	0.000e+00	.	chr1	2248571	2302477	ENSG00000157933	.	+	distal_intron
chr1	2255969	2256019	ENSG00000157933-11	1000	+	2.880	0.000e+00	0.000e+00	.	chr1	2248571	2302477	ENSG00000157933	.	+	distal_intron
chr1	2256019	2256069	ENSG00000157933-12	1000	+	2.590	0.000e+00	0.000e+00	.	chr1	2248571	2302477	ENSG00000157933	.	+	distal_intron
chr1	2256069	2256119	ENSG00000157933-13	1000	+	1.830	1.103e-07	4.784e-06	.	chr1	2248571	2302477	ENSG00000157933	.	+	distal_intron
chr1	2256119	2256169	ENSG00000157933-14	1000	+	2.190	9.596e-12	5.943e-10	.	chr1	2248571	2302477	ENSG00000157933	.	+	distal_intron
chr1	2256169	2256219	ENSG00000157933-15	1000	+	2.330	1.296e-12	9.367e-11	.	chr1	2248571	2302477	ENSG00000157933	.	+	distal_intron
chr1	2256219	2256269	ENSG00000157933-16	1000	+	2.050	1.141e-09	6.182e-08	.	chr1	2248571	2302477	ENSG00000157933	.	+	distal_intron
chr1	2256269	2256319	ENSG00000157933-17	1000	+	2.540	2.776e-15	2.188e-13	.	chr1	2248571	2302477	ENSG00000157933	.	+	distal_intron
chr1	2256319	2256369	ENSG00000157933-18	1000	+	1.950	2.102e-09	1.072e-07	.	chr1	2248571	2302477	ENSG00000157933	.	+	distal_intron
chr1	2256369	2256419	ENSG00000157933-19	1000	+	1.570	1.833e-06	7.224e-05	.	chr1	2248571	2302477	ENSG00000157933	.	+	distal_intron
chr1	2256419	2256469	ENSG00000157933-20	1000	+	1.660	2.661e-05	1.003e-03	.	chr1	2248571	2302477	ENSG00000157933	.	+	distal_intron
chr1	2268869	2268919	ENSG00000157933-21	1000	+	2.580	1.110e-16	1.375e-14	.	chr1	2248571	2302477	ENSG00000157933	.	+	distal_intron
chr1	2268919	2268969	ENSG00000157933-22	1000	+	2.740	0.000e+00	0.000e+00	.	chr1	2248571	2302477	ENSG00000157933	.	+	distal_intron
chr1	2268969	2269019	ENSG00000157933-23	1000	+	1.640	1.677e-07	6.925e-06	.	chr1	2248571	2302477	ENSG00000157933	.	+	distal_intron
chr1	2401375	2401425	ENSG00000157916-1	1000	+	2.320	5.055e-11	7.886e-09	.	chr1	2401135	2401435	ENSG00000157916	.	+	px500_intron
chr1	2401425	2401475	ENSG00000157916-2	1000	+	1.630	8.662e-06	6.756e-04	.	chr1	2401435	2401450	ENSG00000157916	.	+	distal_intron
chr1	2401425	2401475	ENSG00000157916-2	1000	+	1.630	8.662e-06	6.756e-04	.	chr1	2401450	2401750	ENSG00000157916	.	+	px500_intron
chr1	2401425	2401475	ENSG00000157916-2	1000	+	1.630	8.662e-06	6.756e-04	.	chr1	2401135	2401435	ENSG00000157916	.	+	px500_intron
chr1	2403775	2403825	ENSG00000157916-3	1000	+	1.450	3.656e-04	1.901e-02	.	chr1	2403034	2405442	ENSG00000157916	.	+	3UTR
chr1	2403775	2403825	ENSG00000157916-3	1000	+	1.450	3.656e-04	1.901e-02	.	chr1	2403124	2405436	ENSG00000157916	.	+	3UTR
chr1	2403775	2403825	ENSG00000157916-3	1000	+	1.450	3.656e-04	1.901e-02	.	chr1	2403751	2403951	ENSG00000157916	.	+	px200_intron
chr1	2403775	2403825	ENSG00000157916-3	1000	+	1.450	3.656e-04	1.901e-02	.	chr1	2403763	2403964	ENSG00000157911	.	-	px200_intron
chr1	3068611	3068661	ENSG00000177133-1	1000	-	1.500	1.145e-05	1.214e-03	.	chr1	3068637	3068937	ENSG00000177133	.	-	px500_intron
chr1	3068611	3068661	ENSG00000177133-1	1000	-	1.500	1.145e-05	1.214e-03	.	chr1	3068437	3068637	ENSG00000177133	.	-	px200_intron
chr1	3158768	3158818	ENSG00000142611-1	1000	+	3.000	0.000e+00	0.000e+00	.	chr1	3134209	3185624	ENSG00000142611	.	+	distal_intron
chr1	3351718	3351768	ENSG00000142611-2	1000	+	1.460	3.613e-06	8.093e-04	.	chr1	3310596	3384648	ENSG00000142611	.	+	distal_intron
chr1	3628865	3628915	ENSG00000158109-1	1000	+	1.730	2.190e-08	4.014e-07	.	chr1	3628603	3630127	ENSG00000158109	.	+	3UTR
chr1	3628915	3628965	ENSG00000158109-2	1000	+	1.690	4.441e-16	2.442e-14	.	chr1	3628603	3630127	ENSG00000158109	.	+	3UTR
chr1	3629065	3629115	ENSG00000158109-3	1000	+	1.450	1.943e-08	4.014e-07	.	chr1	3628603	3630127	ENSG00000158109	.	+	3UTR
chr1	3679516	3679566	ENSG00000078900-1	1000	+	1.000	2.337e-11	9.346e-11	.	chr1	3669272	3681832	ENSG00000078900	.	+	distal_intron
chr1	3700516	3700566	ENSG00000078900-2	1000	+	1.000	2.337e-11	9.346e-11	.	chr1	3698651	3707048	ENSG00000078900	.	+	distal_intron
chr1	3705066	3705116	ENSG00000078900-3	1000	+	1.000	2.337e-11	9.346e-11	.	chr1	3698651	3707048	ENSG00000078900	.	+	distal_intron
chr1	3719916	3719966	ENSG00000078900-4	1000	+	1.000	2.337e-11	9.346e-11	.	chr1	3714798	3721520	ENSG00000078900	.	+	distal_intron
chr1	3724966	3725016	ENSG00000078900-5	1000	+	1.000	2.337e-11	9.346e-11	.	chr1	3723969	3726614	ENSG00000078900	.	+	distal_intron
chr1	3753310	3753360	ENSG00000162592-1	1000	+	1.000	3.437e-04	1.375e-03	.	chr1	3753299	3753617	ENSG00000162592	.	+	distal_intron
chr1	3780909	3780959	ENSG00000130764-1	1000	-	1.610	6.659e-05	3.097e-03	.	chr1	3778558	3781087	ENSG00000130764	.	-	3UTR
chr1	3780909	3780959	ENSG00000130764-1	1000	-	1.610	6.659e-05	3.097e-03	.	chr1	3780934	3781135	ENSG00000130764	.	-	px200_intron
chr1	3780909	3780959	ENSG00000130764-1	1000	-	1.610	6.659e-05	3.097e-03	.	chr1	3780634	3780934	ENSG00000130764	.	-	px500_intron
chr1	3780909	3780959	ENSG00000130764-1	1000	-	1.610	6.659e-05	3.097e-03	.	chr1	3780789	3780934	ENSG00000130764	.	-	px500_intron
chr1	3780959	3781009	ENSG00000130764-2	1000	-	1.670	1.205e-05	1.121e-03	.	chr1	3780934	3781135	ENSG00000130764	.	-	px200_intron
chr1	3780959	3781009	ENSG00000130764-2	1000	-	1.670	1.205e-05	1.121e-03	.	chr1	3778558	3781087	ENSG00000130764	.	-	3UTR
chr1	3796359	3796409	ENSG00000130764-3	1000	-	1.400	1.511e-03	4.685e-02	.	chr1	3795861	3796476	ENSG00000130764	.	-	CDS
chr1	3859917	3859967	ENSG00000169598-1	1000	+	1.750	3.999e-08	4.679e-06	.	chr1	3859919	3860219	ENSG00000169598	.	+	px500_intron
chr1	3859917	3859967	ENSG00000169598-1	1000	+	1.750	3.999e-08	4.679e-06	.	chr1	3859366	3859919	ENSG00000169598	.	+	distal_intron
chr1	3859967	3860017	ENSG00000169598-2	1000	+	2.340	7.994e-15	1.871e-12	.	chr1	3859919	3860219	ENSG00000169598	.	+	px500_intron
chr1	4577831	4577881	ENSG00000232596-1	1000	+	1.000	1.002e-03	2.004e-03	.	chr1	4573092	4581776	ENSG00000232596	.	+	distal_intron
chr1	4584381	4584431	ENSG00000232596-2	1000	+	1.000	1.002e-03	2.004e-03	.	chr1	4584208	4592551	ENSG00000232596	.	+	distal_intron
chr1	4590131	4590181	ENSG00000232596-3	1000	+	1.000	1.002e-03	2.004e-03	.	chr1	4584208	4592551	ENSG00000232596	.	+	distal_intron
chr1	4673359	4673409	ENSG00000196581-1	1000	+	1.690	1.077e-07	7.069e-06	.	chr1	4655954	4710654	ENSG00000196581	.	+	distal_intron
chr1	4763709	4763759	ENSG00000196581-2	1000	+	2.910	0.000e+00	0.000e+00	.	chr1	4713199	4769352	ENSG00000196581	.	+	distal_intron
chr1	4763759	4763809	ENSG00000196581-3	1000	+	2.660	0.000e+00	0.000e+00	.	chr1	4713199	4769352	ENSG00000196581	.	+	distal_intron
chr1	4763809	4763859	ENSG00000196581-4	1000	+	1.370	1.715e-05	1.013e-03	.	chr1	4713199	4769352	ENSG00000196581	.	+	distal_intron
chr1	4763859	4763909	ENSG00000196581-5	1000	+	3.380	0.000e+00	0.000e+00	.	chr1	4713199	4769352	ENSG00000196581	.	+	distal_intron
chr1	4763909	4763959	ENSG00000196581-6	1000	+	2.190	7.179e-12	7.072e-10	.	chr1	4713199	4769352	ENSG00000196581	.	+	distal_intron
chr1	4763959	4764009	ENSG00000196581-7	1000	+	1.140	3.023e-04	1.374e-02	.	chr1	4713199	4769352	ENSG00000196581	.	+	distal_intron
chr1	4778509	4778559	ENSG00000196581-8	1000	+	1.830	2.449e-08	1.809e-06	.	chr1	4778294	4782044	ENSG00000196581	.	+	distal_intron
chr1	4778559	4778609	ENSG00000196581-9	1000	+	3.270	0.000e+00	0.000e+00	.	chr1	4778294	4782044	ENSG00000196581	.	+	distal_intron
chr1	4778609	4778659	ENSG00000196581-10	1000	+	3.720	0.000e+00	0.000e+00	.	chr1	4778294	4782044	ENSG00000196581	.	+	distal_intron
chr1	4778659	4778709	ENSG00000196581-11	1000	+	2.100	1.457e-11	1.230e-09	.	chr1	4778294	4782044	ENSG00000196581	.	+	distal_intron
chr1	4779359	4779409	ENSG00000196581-12	1000	+	1.280	5.249e-05	2.820e-03	.	chr1	4778294	4782044	ENSG00000196581	.	+	distal_intron
chr1	4784759	4784809	ENSG00000196581-13	1000	+	1.440	1.232e-04	6.066e-03	.	chr1	4782544	4792534	ENSG00000196581	.	+	3UTR
chr1	5600009	5600059	ENSG00000236948-1	1000	-	1.450	4.220e-08	6.203e-06	.	chr1	5588075	5667640	ENSG00000236948	.	-	distal_intron
chr1	6037877	6037927	ENSG00000069424-1	1000	+	1.380	1.624e-04	9.235e-03	.	chr1	6036548	6040016	ENSG00000069424	.	+	distal_intron
chr1	6099027	6099077	ENSG00000069424-2	1000	+	1.220	1.266e-09	1.921e-07	.	chr1	6098574	6101193	ENSG00000069424	.	+	3UTR
chr1	6099027	6099077	ENSG00000069424-2	1000	+	1.220	1.266e-09	1.921e-07	.	chr1	6098574	6101192	ENSG00000069424	.	+	3UTR
chr1	6099027	6099077	ENSG00000069424-2	1000	+	1.220	1.266e-09	1.921e-07	.	chr1	6098855	6099055	ENSG00000069424	.	+	px200_intron
chr1	6099027	6099077	ENSG00000069424-2	1000	+	1.220	1.266e-09	1.921e-07	.	chr1	6098574	6101179	ENSG00000069424	.	+	3UTR
chr1	6099027	6099077	ENSG00000069424-2	1000	+	1.220	1.266e-09	1.921e-07	.	chr1	6099055	6099355	ENSG00000069424	.	+	px500_intron
chr1	6099027	6099077	ENSG00000069424-2	1000	+	1.220	1.266e-09	1.921e-07	.	chr1	6099055	6099310	ENSG00000069424	.	+	px500_intron
chr1	6099027	6099077	ENSG00000069424-2	1000	+	1.220	1.266e-09	1.921e-07	.	chr1	6099055	6099074	ENSG00000069424	.	+	px500_intron
chr1	6099027	6099077	ENSG00000069424-2	1000	+	1.220	1.266e-09	1.921e-07	.	chr1	6099055	6099061	ENSG00000069424	.	+	px500_intron
chr1	6099077	6099127	ENSG00000069424-3	1000	+	1.400	4.805e-10	1.093e-07	.	chr1	6098574	6101179	ENSG00000069424	.	+	3UTR
chr1	6099077	6099127	ENSG00000069424-3	1000	+	1.400	4.805e-10	1.093e-07	.	chr1	6099055	6099310	ENSG00000069424	.	+	px500_intron
chr1	6099077	6099127	ENSG00000069424-3	1000	+	1.400	4.805e-10	1.093e-07	.	chr1	6098574	6101193	ENSG00000069424	.	+	3UTR
chr1	6099077	6099127	ENSG00000069424-3	1000	+	1.400	4.805e-10	1.093e-07	.	chr1	6099055	6099355	ENSG00000069424	.	+	px500_intron
chr1	6099077	6099127	ENSG00000069424-3	1000	+	1.400	4.805e-10	1.093e-07	.	chr1	6098574	6101192	ENSG00000069424	.	+	3UTR
chr1	6099127	6099177	ENSG00000069424-4	1000	+	0.870	3.183e-06	2.414e-04	.	chr1	6098574	6101192	ENSG00000069424	.	+	3UTR
chr1	6099127	6099177	ENSG00000069424-4	1000	+	0.870	3.183e-06	2.414e-04	.	chr1	6099055	6099310	ENSG00000069424	.	+	px500_intron
chr1	6099127	6099177	ENSG00000069424-4	1000	+	0.870	3.183e-06	2.414e-04	.	chr1	6099055	6099355	ENSG00000069424	.	+	px500_intron
chr1	6099127	6099177	ENSG00000069424-4	1000	+	0.870	3.183e-06	2.414e-04	.	chr1	6098574	6101193	ENSG00000069424	.	+	3UTR
chr1	6099127	6099177	ENSG00000069424-4	1000	+	0.870	3.183e-06	2.414e-04	.	chr1	6098574	6101179	ENSG00000069424	.	+	3UTR
chr1	6099377	6099427	ENSG00000069424-5	1000	+	1.240	3.807e-08	4.331e-06	.	chr1	6098574	6101179	ENSG00000069424	.	+	3UTR
chr1	6099377	6099427	ENSG00000069424-5	1000	+	1.240	3.807e-08	4.331e-06	.	chr1	6098574	6101192	ENSG00000069424	.	+	3UTR
chr1	6099377	6099427	ENSG00000069424-5	1000	+	1.240	3.807e-08	4.331e-06	.	chr1	6099322	6099622	ENSG00000069424	.	+	px500_intron
chr1	6099377	6099427	ENSG00000069424-5	1000	+	1.240	3.807e-08	4.331e-06	.	chr1	6098574	6101193	ENSG00000069424	.	+	3UTR
chr1	6100077	6100127	ENSG00000069424-6	1000	+	0.890	4.585e-05	2.980e-03	.	chr1	6098574	6101192	ENSG00000069424	.	+	3UTR
chr1	6100077	6100127	ENSG00000069424-6	1000	+	0.890	4.585e-05	2.980e-03	.	chr1	6098574	6101193	ENSG00000069424	.	+	3UTR
chr1	6100077	6100127	ENSG00000069424-6	1000	+	0.890	4.585e-05	2.980e-03	.	chr1	6100018	6100175	ENSG00000069424	.	+	3UTR
chr1	6100077	6100127	ENSG00000069424-6	1000	+	0.890	4.585e-05	2.980e-03	.	chr1	6098574	6101179	ENSG00000069424	.	+	3UTR
chr1	6100977	6101027	ENSG00000069424-7	1000	+	1.280	1.414e-06	1.287e-04	.	chr1	6098574	6101179	ENSG00000069424	.	+	3UTR
chr1	6100977	6101027	ENSG00000069424-7	1000	+	1.280	1.414e-06	1.287e-04	.	chr1	6098574	6101192	ENSG00000069424	.	+	3UTR
chr1	6100977	6101027	ENSG00000069424-7	1000	+	1.280	1.414e-06	1.287e-04	.	chr1	6098574	6101193	ENSG00000069424	.	+	3UTR
chr1	6101027	6101077	ENSG00000069424-8	1000	+	1.220	1.755e-11	7.986e-09	.	chr1	6098574	6101179	ENSG00000069424	.	+	3UTR
chr1	6101027	6101077	ENSG00000069424-8	1000	+	1.220	1.755e-11	7.986e-09	.	chr1	6098574	6101193	ENSG00000069424	.	+	3UTR
chr1	6101027	6101077	ENSG00000069424-8	1000	+	1.220	1.755e-11	7.986e-09	.	chr1	6098574	6101192	ENSG00000069424	.	+	3UTR
chr1	6107087	6107137	ENSG00000116254-1	1000	-	0.900	2.135e-03	3.787e-02	.	chr1	6106979	6107279	ENSG00000116254	.	-	px500_intron
chr1	6107087	6107137	ENSG00000116254-1	1000	-	0.900	2.135e-03	3.787e-02	.	chr1	6106979	6107272	ENSG00000116254	.	-	px500_intron
chr1	6107187	6107237	ENSG00000116254-2	1000	-	1.070	1.332e-03	2.575e-02	.	chr1	6106979	6107279	ENSG00000116254	.	-	px500_intron
chr1	6107187	6107237	ENSG00000116254-2	1000	-	1.070	1.332e-03	2.575e-02	.	chr1	6106979	6107272	ENSG00000116254	.	-	px500_intron
chr1	6107287	6107337	ENSG00000116254-3	1000	-	1.010	1.250e-03	2.489e-02	.	chr1	6107279	6109294	ENSG00000116254	.	-	distal_intron
chr1	6107387	6107437	ENSG00000116254-4	1000	-	1.320	3.128e-05	1.418e-03	.	chr1	6107279	6109294	ENSG00000116254	.	-	distal_intron
chr1	6107437	6107487	ENSG00000116254-5	1000	-	0.950	2.402e-03	4.171e-02	.	chr1	6107279	6109294	ENSG00000116254	.	-	distal_intron
chr1	6107537	6107587	ENSG00000116254-6	1000	-	1.010	6.342e-04	1.437e-02	.	chr1	6107279	6109294	ENSG00000116254	.	-	distal_intron
chr1	6107737	6107787	ENSG00000116254-7	1000	-	1.750	8.278e-09	7.506e-07	.	chr1	6107279	6109294	ENSG00000116254	.	-	distal_intron
chr1	6107787	6107837	ENSG00000116254-8	1000	-	1.280	2.339e-05	1.123e-03	.	chr1	6107279	6109294	ENSG00000116254	.	-	distal_intron
chr1	6107887	6107937	ENSG00000116254-9	1000	-	1.290	2.075e-05	1.058e-03	.	chr1	6107279	6109294	ENSG00000116254	.	-	distal_intron
chr1	6107987	6108037	ENSG00000116254-10	1000	-	1.170	1.016e-04	2.955e-03	.	chr1	6107279	6109294	ENSG00000116254	.	-	distal_intron
chr1	6108037	6108087	ENSG00000116254-11	1000	-	1.200	6.656e-05	2.263e-03	.	chr1	6107279	6109294	ENSG00000116254	.	-	distal_intron
chr1	6108087	6108137	ENSG00000116254-12	1000	-	0.970	1.024e-03	2.089e-02	.	chr1	6107279	6109294	ENSG00000116254	.	-	distal_intron
chr1	6108137	6108187	ENSG00000116254-13	1000	-	1.270	6.253e-05	2.219e-03	.	chr1	6107279	6109294	ENSG00000116254	.	-	distal_intron
chr1	6108187	6108237	ENSG00000116254-14	1000	-	2.040	1.345e-11	2.196e-09	.	chr1	6107279	6109294	ENSG00000116254	.	-	distal_intron
chr1	6108237	6108287	ENSG00000116254-15	1000	-	2.040	1.318e-11	2.196e-09	.	chr1	6107279	6109294	ENSG00000116254	.	-	distal_intron
chr1	6108287	6108337	ENSG00000116254-16	1000	-	1.850	1.145e-09	1.168e-07	.	chr1	6107279	6109294	ENSG00000116254	.	-	distal_intron
chr1	6108337	6108387	ENSG00000116254-17	1000	-	1.350	8.385e-06	4.561e-04	.	chr1	6107279	6109294	ENSG00000116254	.	-	distal_intron
chr1	6108387	6108437	ENSG00000116254-18	1000	-	1.360	7.517e-06	4.382e-04	.	chr1	6107279	6109294	ENSG00000116254	.	-	distal_intron
chr1	6108437	6108487	ENSG00000116254-19	1000	-	1.580	2.014e-07	1.643e-05	.	chr1	6107279	6109294	ENSG00000116254	.	-	distal_intron
chr1	6108487	6108537	ENSG00000116254-20	1000	-	1.280	6.026e-05	2.219e-03	.	chr1	6107279	6109294	ENSG00000116254	.	-	distal_intron
chr1	6108587	6108637	ENSG00000116254-21	1000	-	0.930	1.571e-03	2.848e-02	.	chr1	6107279	6109294	ENSG00000116254	.	-	distal_intron
chr1	6108637	6108687	ENSG00000116254-22	1000	-	1.040	4.692e-04	1.126e-02	.	chr1	6107279	6109294	ENSG00000116254	.	-	distal_intron
chr1	6108687	6108737	ENSG00000116254-23	1000	-	1.000	7.250e-04	1.599e-02	.	chr1	6107279	6109294	ENSG00000116254	.	-	distal_intron
chr1	6149487	6149537	ENSG00000116254-24	1000	-	1.210	5.658e-05	2.219e-03	.	chr1	6149412	6149612	ENSG00000116254	.	-	px200_intron
chr1	6149537	6149587	ENSG00000116254-25	1000	-	2.360	9.215e-15	2.506e-12	.	chr1	6149412	6149612	ENSG00000116254	.	-	px200_intron
chr1	6149587	6149637	ENSG00000116254-26	1000	-	2.830	0.000e+00	0.000e+00	.	chr1	6149612	6149912	ENSG00000116254	.	-	px500_intron
chr1	6149587	6149637	ENSG00000116254-26	1000	-	2.830	0.000e+00	0.000e+00	.	chr1	6149412	6149612	ENSG00000116254	.	-	px200_intron
chr1	6149637	6149687	ENSG00000116254-27	1000	-	2.530	1.221e-15	4.983e-13	.	chr1	6149612	6149912	ENSG00000116254	.	-	px500_intron
chr1	6149687	6149737	ENSG00000116254-28	1000	-	1.360	7.090e-06	4.382e-04	.	chr1	6149612	6149912	ENSG00000116254	.	-	px500_intron
chr1	6149737	6149787	ENSG00000116254-29	1000	-	1.090	2.472e-04	6.303e-03	.	chr1	6149612	6149912	ENSG00000116254	.	-	px500_intron
chr1	6149937	6149987	ENSG00000116254-30	1000	-	1.260	7.377e-05	2.408e-03	.	chr1	6149912	6150531	ENSG00000116254	.	-	distal_intron
chr1	6150087	6150137	ENSG00000116254-31	1000	-	1.110	8.737e-04	1.876e-02	.	chr1	6149912	6150531	ENSG00000116254	.	-	distal_intron
chr1	6150137	6150187	ENSG00000116254-32	1000	-	0.970	9.569e-04	2.002e-02	.	chr1	6149912	6150531	ENSG00000116254	.	-	distal_intron
chr1	6150187	6150237	ENSG00000116254-33	1000	-	1.070	1.357e-03	2.575e-02	.	chr1	6149912	6150531	ENSG00000116254	.	-	distal_intron
chr1	6150237	6150287	ENSG00000116254-34	1000	-	1.130	1.585e-04	4.171e-03	.	chr1	6149912	6150531	ENSG00000116254	.	-	distal_intron
chr1	6150337	6150387	ENSG00000116254-35	1000	-	0.930	1.526e-03	2.831e-02	.	chr1	6149912	6150531	ENSG00000116254	.	-	distal_intron
chr1	6150437	6150487	ENSG00000116254-36	1000	-	1.920	9.944e-10	1.168e-07	.	chr1	6149912	6150531	ENSG00000116254	.	-	distal_intron
chr1	6150487	6150537	ENSG00000116254-37	1000	-	1.230	2.564e-04	6.340e-03	.	chr1	6149912	6150531	ENSG00000116254	.	-	distal_intron
chr1	6150487	6150537	ENSG00000116254-37	1000	-	1.230	2.564e-04	6.340e-03	.	chr1	6150531	6150831	ENSG00000116254	.	-	px500_intron
chr1	6150537	6150587	ENSG00000116254-38	1000	-	1.170	1.029e-04	2.955e-03	.	chr1	6150531	6150831	ENSG00000116254	.	-	px500_intron
chr1	6150587	6150637	ENSG00000116254-39	1000	-	1.160	1.050e-04	2.955e-03	.	chr1	6150531	6150831	ENSG00000116254	.	-	px500_intron
chr1	6150637	6150687	ENSG00000116254-40	1000	-	1.080	5.949e-04	1.387e-02	.	chr1	6150531	6150831	ENSG00000116254	.	-	px500_intron
chr1	6160030	6160080	ENSG00000285629-1	1000	-	1.130	1.755e-04	9.336e-03	.	chr1	6160015	6167649	ENSG00000116254	.	-	distal_intron
chr1	6160030	6160080	ENSG00000285629-1	1000	-	1.130	1.755e-04	9.336e-03	.	chr1	6160015	6167649	ENSG00000285629	.	-	distal_intron
chr1	6160037	6160087	ENSG00000116254-41	1000	-	1.230	4.751e-05	2.040e-03	.	chr1	6160015	6167649	ENSG00000116254	.	-	distal_intron
chr1	6160037	6160087	ENSG00000116254-41	1000	-	1.230	4.751e-05	2.040e-03	.	chr1	6160015	6167649	ENSG00000285629	.	-	distal_intron
chr1	6160080	6160130	ENSG00000285629-2	1000	-	1.200	1.585e-04	9.336e-03	.	chr1	6160015	6167649	ENSG00000116254	.	-	distal_intron
chr1	6160080	6160130	ENSG00000285629-2	1000	-	1.200	1.585e-04	9.336e-03	.	chr1	6160015	6167649	ENSG00000285629	.	-	distal_intron
chr1	6160087	6160137	ENSG00000116254-42	1000	-	1.270	6.177e-05	2.219e-03	.	chr1	6160015	6167649	ENSG00000116254	.	-	distal_intron
chr1	6160087	6160137	ENSG00000116254-42	1000	-	1.270	6.177e-05	2.219e-03	.	chr1	6160015	6167649	ENSG00000285629	.	-	distal_intron
chr1	6160130	6160180	ENSG00000285629-3	1000	-	1.400	4.966e-06	6.605e-04	.	chr1	6160015	6167649	ENSG00000285629	.	-	distal_intron
chr1	6160130	6160180	ENSG00000285629-3	1000	-	1.400	4.966e-06	6.605e-04	.	chr1	6160015	6167649	ENSG00000116254	.	-	distal_intron
chr1	6160137	6160187	ENSG00000116254-43	1000	-	1.460	1.625e-06	1.205e-04	.	chr1	6160015	6167649	ENSG00000116254	.	-	distal_intron
chr1	6160137	6160187	ENSG00000116254-43	1000	-	1.460	1.625e-06	1.205e-04	.	chr1	6160015	6167649	ENSG00000285629	.	-	distal_intron
chr1	6174130	6174180	ENSG00000285629-4	1000	-	1.020	5.588e-04	2.123e-02	.	chr1	6168777	6179444	ENSG00000285629	.	-	distal_intron
chr1	6174130	6174180	ENSG00000285629-4	1000	-	1.020	5.588e-04	2.123e-02	.	chr1	6168777	6179444	ENSG00000116254	.	-	distal_intron
chr1	6174137	6174187	ENSG00000116254-44	1000	-	1.130	1.557e-04	4.171e-03	.	chr1	6168777	6179444	ENSG00000285629	.	-	distal_intron
chr1	6174137	6174187	ENSG00000116254-44	1000	-	1.130	1.557e-04	4.171e-03	.	chr1	6168777	6179444	ENSG00000116254	.	-	distal_intron
chr1	6174180	6174230	ENSG00000285629-5	1000	-	1.110	4.380e-04	1.942e-02	.	chr1	6168777	6179444	ENSG00000116254	.	-	distal_intron
chr1	6174180	6174230	ENSG00000285629-5	1000	-	1.110	4.380e-04	1.942e-02	.	chr1	6168777	6179444	ENSG00000285629	.	-	distal_intron
chr1	6174187	6174237	ENSG00000116254-45	1000	-	1.240	9.028e-05	2.833e-03	.	chr1	6168777	6179444	ENSG00000116254	.	-	distal_intron
chr1	6174187	6174237	ENSG00000116254-45	1000	-	1.240	9.028e-05	2.833e-03	.	chr1	6168777	6179444	ENSG00000285629	.	-	distal_intron
chr1	6174230	6174280	ENSG00000285629-6	1000	-	1.310	4.413e-05	3.913e-03	.	chr1	6168777	6179444	ENSG00000116254	.	-	distal_intron
chr1	6174230	6174280	ENSG00000285629-6	1000	-	1.310	4.413e-05	3.913e-03	.	chr1	6168777	6179444	ENSG00000285629	.	-	distal_intron
chr1	6174237	6174287	ENSG00000116254-46	1000	-	1.470	3.771e-06	2.564e-04	.	chr1	6168777	6179444	ENSG00000116254	.	-	distal_intron
chr1	6174237	6174287	ENSG00000116254-46	1000	-	1.470	3.771e-06	2.564e-04	.	chr1	6168777	6179444	ENSG00000285629	.	-	distal_intron
chr1	6180087	6180137	ENSG00000116254-47	1000	-	0.970	2.511e-03	4.269e-02	.	chr1	6180023	6180223	ENSG00000116254	.	-	px200_intron
chr1	6180087	6180137	ENSG00000116254-47	1000	-	0.970	2.511e-03	4.269e-02	.	chr1	6180023	6180321	ENSG00000116254	.	-	5UTR
chr1	6180130	6180180	ENSG00000285629-7	1000	-	1.490	1.505e-09	4.004e-07	.	chr1	6180023	6180223	ENSG00000116254	.	-	px200_intron
chr1	6180130	6180180	ENSG00000285629-7	1000	-	1.490	1.505e-09	4.004e-07	.	chr1	6180023	6180321	ENSG00000116254	.	-	5UTR
chr1	6180137	6180187	ENSG00000116254-48	1000	-	1.610	1.049e-09	1.168e-07	.	chr1	6180023	6180223	ENSG00000116254	.	-	px200_intron
chr1	6180137	6180187	ENSG00000116254-48	1000	-	1.610	1.049e-09	1.168e-07	.	chr1	6180023	6180321	ENSG00000116254	.	-	5UTR
chr1	6224343	6224393	ENSG00000116237-1	1000	-	1.330	3.094e-04	2.877e-02	.	chr1	6221192	6225079	ENSG00000116237	.	-	3UTR
chr1	6224343	6224393	ENSG00000116237-1	1000	-	1.330	3.094e-04	2.877e-02	.	chr1	6223490	6225262	ENSG00000116237	.	-	3UTR
chr1	6224343	6224393	ENSG00000116237-1	1000	-	1.330	3.094e-04	2.877e-02	.	chr1	6224098	6224398	ENSG00000116237	.	-	px500_intron
chr1	6308019	6308069	ENSG00000097021-1	1000	-	1.620	3.330e-06	1.405e-03	.	chr1	6296004	6317991	ENSG00000097021	.	-	distal_intron
chr1	6591724	6591774	ENSG00000162413-1	1000	-	1.410	1.409e-05	2.396e-03	.	chr1	6590723	6593364	ENSG00000162413	.	-	3UTR
chr1	6591724	6591774	ENSG00000162413-1	1000	-	1.410	1.409e-05	2.396e-03	.	chr1	6590723	6595364	ENSG00000162413	.	-	3UTR
chr1	6911954	6912004	ENSG00000171735-1	1000	+	1.290	1.559e-04	1.473e-02	.	chr1	6888701	7007875	ENSG00000171735	.	+	distal_intron
chr1	6925754	6925804	ENSG00000171735-2	1000	+	1.680	1.279e-06	1.841e-04	.	chr1	6888701	7007875	ENSG00000171735	.	+	distal_intron
chr1	6925804	6925854	ENSG00000171735-3	1000	+	1.320	1.506e-04	1.469e-02	.	chr1	6888701	7007875	ENSG00000171735	.	+	distal_intron
chr1	6926304	6926354	ENSG00000171735-4	1000	+	1.300	1.907e-04	1.747e-02	.	chr1	6888701	7007875	ENSG00000171735	.	+	distal_intron
chr1	6926354	6926404	ENSG00000171735-5	1000	+	1.390	6.053e-05	6.102e-03	.	chr1	6888701	7007875	ENSG00000171735	.	+	distal_intron
chr1	6926454	6926504	ENSG00000171735-6	1000	+	2.840	0.000e+00	0.000e+00	.	chr1	6888701	7007875	ENSG00000171735	.	+	distal_intron
chr1	6926504	6926554	ENSG00000171735-7	1000	+	3.210	0.000e+00	0.000e+00	.	chr1	6888701	7007875	ENSG00000171735	.	+	distal_intron
chr1	6926554	6926604	ENSG00000171735-8	1000	+	3.330	0.000e+00	0.000e+00	.	chr1	6888701	7007875	ENSG00000171735	.	+	distal_intron
chr1	6926604	6926654	ENSG00000171735-9	1000	+	2.760	0.000e+00	0.000e+00	.	chr1	6888701	7007875	ENSG00000171735	.	+	distal_intron
chr1	6926654	6926704	ENSG00000171735-10	1000	+	3.260	0.000e+00	0.000e+00	.	chr1	6888701	7007875	ENSG00000171735	.	+	distal_intron
chr1	6926704	6926754	ENSG00000171735-11	1000	+	3.090	0.000e+00	0.000e+00	.	chr1	6888701	7007875	ENSG00000171735	.	+	distal_intron
chr1	6926754	6926804	ENSG00000171735-12	1000	+	3.690	0.000e+00	0.000e+00	.	chr1	6888701	7007875	ENSG00000171735	.	+	distal_intron
chr1	6926904	6926954	ENSG00000171735-13	1000	+	2.200	3.556e-10	6.720e-08	.	chr1	6888701	7007875	ENSG00000171735	.	+	distal_intron
chr1	6927054	6927104	ENSG00000171735-14	1000	+	2.930	0.000e+00	0.000e+00	.	chr1	6888701	7007875	ENSG00000171735	.	+	distal_intron
chr1	6927104	6927154	ENSG00000171735-15	1000	+	2.450	8.307e-13	2.284e-10	.	chr1	6888701	7007875	ENSG00000171735	.	+	distal_intron
chr1	6927204	6927254	ENSG00000171735-16	1000	+	1.750	1.615e-06	2.220e-04	.	chr1	6888701	7007875	ENSG00000171735	.	+	distal_intron
chr1	6927254	6927304	ENSG00000171735-17	1000	+	2.210	2.339e-11	5.441e-09	.	chr1	6888701	7007875	ENSG00000171735	.	+	distal_intron
chr1	6927304	6927354	ENSG00000171735-18	1000	+	1.430	4.105e-05	4.433e-03	.	chr1	6888701	7007875	ENSG00000171735	.	+	distal_intron
chr1	6927554	6927604	ENSG00000171735-19	1000	+	1.770	3.482e-07	5.541e-05	.	chr1	6888701	7007875	ENSG00000171735	.	+	distal_intron
chr1	6927604	6927654	ENSG00000171735-20	1000	+	2.380	4.545e-12	1.145e-09	.	chr1	6888701	7007875	ENSG00000171735	.	+	distal_intron
chr1	7001904	7001954	ENSG00000171735-21	1000	+	2.240	1.506e-10	3.252e-08	.	chr1	6888701	7007875	ENSG00000171735	.	+	distal_intron
chr1	7064104	7064154	ENSG00000171735-22	1000	+	1.700	8.886e-07	1.344e-04	.	chr1	7014779	7090803	ENSG00000171735	.	+	distal_intron
chr1	7064154	7064204	ENSG00000171735-23	1000	+	1.600	3.962e-06	4.992e-04	.	chr1	7014779	7090803	ENSG00000171735	.	+	distal_intron
chr1	7064204	7064254	ENSG00000171735-24	1000	+	1.430	4.266e-05	4.448e-03	.	chr1	7014779	7090803	ENSG00000171735	.	+	distal_intron
chr1	7216504	7216554	ENSG00000171735-25	1000	+	1.510	1.804e-05	2.021e-03	.	chr1	7091871	7218859	ENSG00000171735	.	+	distal_intron
chr1	7284104	7284154	ENSG00000171735-26	1000	+	1.580	1.748e-05	2.021e-03	.	chr1	7250126	7368441	ENSG00000171735	.	+	distal_intron
chr1	7284204	7284254	ENSG00000171735-27	1000	+	2.130	3.530e-10	6.720e-08	.	chr1	7250126	7368441	ENSG00000171735	.	+	distal_intron
chr1	7309304	7309354	ENSG00000171735-28	1000	+	1.290	1.989e-04	1.769e-02	.	chr1	7250126	7368441	ENSG00000171735	.	+	distal_intron
chr1	7310654	7310704	ENSG00000171735-29	1000	+	2.120	3.942e-10	7.013e-08	.	chr1	7250126	7368441	ENSG00000171735	.	+	distal_intron
chr1	7310704	7310754	ENSG00000171735-30	1000	+	3.290	0.000e+00	0.000e+00	.	chr1	7250126	7368441	ENSG00000171735	.	+	distal_intron
chr1	7310754	7310804	ENSG00000171735-31	1000	+	3.500	0.000e+00	0.000e+00	.	chr1	7250126	7368441	ENSG00000171735	.	+	distal_intron
chr1	7310804	7310854	ENSG00000171735-32	1000	+	1.500	1.636e-05	1.979e-03	.	chr1	7250126	7368441	ENSG00000171735	.	+	distal_intron
chr1	7310904	7310954	ENSG00000171735-33	1000	+	2.110	2.745e-09	4.611e-07	.	chr1	7250126	7368441	ENSG00000171735	.	+	distal_intron
chr1	7520204	7520254	ENSG00000171735-34	1000	+	1.620	3.252e-06	4.276e-04	.	chr1	7468401	7639899	ENSG00000171735	.	+	distal_intron
chr1	7775346	7775396	ENSG00000049245-1	1000	+	1.390	1.928e-04	2.120e-02	.	chr1	7774011	7775882	ENSG00000049245	.	+	distal_intron
chr1	7827491	7827541	ENSG00000049246-1	1000	+	1.370	2.126e-05	3.699e-03	.	chr1	7827342	7827542	ENSG00000236266	.	-	px200_intron
chr1	7827491	7827541	ENSG00000049246-1	1000	+	1.370	2.126e-05	3.699e-03	.	chr1	7827117	7827815	ENSG00000049246	.	+	CDS
chr1	7827541	7827591	ENSG00000049246-2	1000	+	1.690	1.851e-06	6.441e-04	.	chr1	7827542	7827815	ENSG00000236266	.	-	px500_intron
chr1	7827541	7827591	ENSG00000049246-2	1000	+	1.690	1.851e-06	6.441e-04	.	chr1	7827342	7827542	ENSG00000236266	.	-	px200_intron
chr1	7827541	7827591	ENSG00000049246-2	1000	+	1.690	1.851e-06	6.441e-04	.	chr1	7827117	7827815	ENSG00000049246	.	+	CDS
chr1	7829991	7830041	ENSG00000049246-3	1000	+	1.570	1.584e-04	1.378e-02	.	chr1	7829805	7830006	ENSG00000049246	.	+	px200_intron
chr1	7829991	7830041	ENSG00000049246-3	1000	+	1.570	1.584e-04	1.378e-02	.	chr1	7829951	7830151	ENSG00000049246	.	+	px200_intron
chr1	7829991	7830041	ENSG00000049246-3	1000	+	1.570	1.584e-04	1.378e-02	.	chr1	7829833	7830161	ENSG00000049246	.	+	CDS
chr1	7829991	7830041	ENSG00000049246-3	1000	+	1.570	1.584e-04	1.378e-02	.	chr1	7829836	7830161	ENSG00000049246	.	+	CDS
chr1	7829991	7830041	ENSG00000049246-3	1000	+	1.570	1.584e-04	1.378e-02	.	chr1	7830005	7830161	ENSG00000049246	.	+	CDS
chr1	7844691	7844741	ENSG00000049246-4	1000	+	1.600	1.105e-04	1.281e-02	.	chr1	7842755	7845177	ENSG00000049246	.	+	3UTR
chr1	7844691	7844741	ENSG00000049246-4	1000	+	1.600	1.105e-04	1.281e-02	.	chr1	7842755	7845176	ENSG00000049246	.	+	3UTR
chr1	7921571	7921621	ENSG00000049249-1	1000	-	1.000	3.495e-07	1.049e-06	.	chr1	7921299	7921599	ENSG00000049249	.	-	px500_intron
chr1	7921571	7921621	ENSG00000049249-1	1000	-	1.000	3.495e-07	1.049e-06	.	chr1	7921599	7921800	ENSG00000049249	.	-	px200_intron
chr1	7930021	7930071	ENSG00000049249-2	1000	-	1.000	3.495e-07	1.049e-06	.	chr1	7922521	7932626	ENSG00000049249	.	-	distal_intron
chr1	7930521	7930571	ENSG00000049249-3	1000	-	1.000	3.495e-07	1.049e-06	.	chr1	7922521	7932626	ENSG00000049249	.	-	distal_intron
chr1	7934471	7934521	ENSG00000049249-4	1000	-	1.000	3.495e-07	1.049e-06	.	chr1	7933796	7934512	ENSG00000049249	.	-	distal_intron
chr1	7934471	7934521	ENSG00000049249-4	1000	-	1.000	3.495e-07	1.049e-06	.	chr1	7934512	7934812	ENSG00000049249	.	-	px500_intron
chr1	7936321	7936371	ENSG00000049249-5	1000	-	1.000	3.495e-07	1.049e-06	.	chr1	7936259	7936460	ENSG00000049249	.	-	px200_intron
chr1	7937321	7937371	ENSG00000049249-6	1000	-	1.000	3.495e-07	1.049e-06	.	chr1	7937189	7937489	ENSG00000049249	.	-	px500_intron
chr1	7939271	7939321	ENSG00000049249-7	1000	-	1.000	3.495e-07	1.049e-06	.	chr1	7939028	7939328	ENSG00000049249	.	-	px500_intron
chr1	8352597	8352647	ENSG00000142599-1	1000	-	1.280	2.133e-08	3.973e-06	.	chr1	8352396	8355086	ENSG00000142599	.	-	3UTR
chr1	8352597	8352647	ENSG00000142599-1	1000	-	1.280	2.133e-08	3.973e-06	.	chr1	8352403	8355086	ENSG00000142599	.	-	3UTR
chr1	8352597	8352647	ENSG00000142599-1	1000	-	1.280	2.133e-08	3.973e-06	.	chr1	8352408	8352708	ENSG00000142599	.	-	px500_intron
chr1	8352597	8352647	ENSG00000142599-1	1000	-	1.280	2.133e-08	3.973e-06	.	chr1	8352405	8355086	ENSG00000142599	.	-	3UTR
chr1	8352647	8352697	ENSG00000142599-2	1000	-	1.430	9.947e-08	1.482e-05	.	chr1	8352408	8352708	ENSG00000142599	.	-	px500_intron
chr1	8352647	8352697	ENSG00000142599-2	1000	-	1.430	9.947e-08	1.482e-05	.	chr1	8352396	8355086	ENSG00000142599	.	-	3UTR
chr1	8352647	8352697	ENSG00000142599-2	1000	-	1.430	9.947e-08	1.482e-05	.	chr1	8352403	8355086	ENSG00000142599	.	-	3UTR
chr1	8352647	8352697	ENSG00000142599-2	1000	-	1.430	9.947e-08	1.482e-05	.	chr1	8352405	8355086	ENSG00000142599	.	-	3UTR
chr1	8353097	8353147	ENSG00000142599-3	1000	-	1.320	9.039e-05	8.418e-03	.	chr1	8352396	8355086	ENSG00000142599	.	-	3UTR
chr1	8353097	8353147	ENSG00000142599-3	1000	-	1.320	9.039e-05	8.418e-03	.	chr1	8352403	8355086	ENSG00000142599	.	-	3UTR
chr1	8353097	8353147	ENSG00000142599-3	1000	-	1.320	9.039e-05	8.418e-03	.	chr1	8352405	8355086	ENSG00000142599	.	-	3UTR
chr1	8353147	8353197	ENSG00000142599-4	1000	-	1.200	3.805e-06	4.475e-04	.	chr1	8353178	8353378	ENSG00000142599	.	-	px200_intron
chr1	8353147	8353197	ENSG00000142599-4	1000	-	1.200	3.805e-06	4.475e-04	.	chr1	8352396	8355086	ENSG00000142599	.	-	3UTR
chr1	8353147	8353197	ENSG00000142599-4	1000	-	1.200	3.805e-06	4.475e-04	.	chr1	8352403	8355086	ENSG00000142599	.	-	3UTR
chr1	8353147	8353197	ENSG00000142599-4	1000	-	1.200	3.805e-06	4.475e-04	.	chr1	8352405	8355086	ENSG00000142599	.	-	3UTR
chr1	8354247	8354297	ENSG00000142599-5	1000	-	1.060	1.423e-04	1.178e-02	.	chr1	8354092	8355086	ENSG00000142599	.	-	3UTR
chr1	8354247	8354297	ENSG00000142599-5	1000	-	1.060	1.423e-04	1.178e-02	.	chr1	8353942	8355086	ENSG00000142599	.	-	3UTR
chr1	8354247	8354297	ENSG00000142599-5	1000	-	1.060	1.423e-04	1.178e-02	.	chr1	8352405	8355086	ENSG00000142599	.	-	3UTR
chr1	8354247	8354297	ENSG00000142599-5	1000	-	1.060	1.423e-04	1.178e-02	.	chr1	8352403	8355086	ENSG00000142599	.	-	3UTR
chr1	8354247	8354297	ENSG00000142599-5	1000	-	1.060	1.423e-04	1.178e-02	.	chr1	8352396	8355086	ENSG00000142599	.	-	3UTR
chr1	8354747	8354797	ENSG00000142599-6	1000	-	1.100	6.737e-05	6.844e-03	.	chr1	8354092	8355086	ENSG00000142599	.	-	3UTR
chr1	8354747	8354797	ENSG00000142599-6	1000	-	1.100	6.737e-05	6.844e-03	.	chr1	8353942	8355086	ENSG00000142599	.	-	3UTR
chr1	8354747	8354797	ENSG00000142599-6	1000	-	1.100	6.737e-05	6.844e-03	.	chr1	8352405	8355086	ENSG00000142599	.	-	3UTR
chr1	8354747	8354797	ENSG00000142599-6	1000	-	1.100	6.737e-05	6.844e-03	.	chr1	8352403	8355086	ENSG00000142599	.	-	3UTR
chr1	8354747	8354797	ENSG00000142599-6	1000	-	1.100	6.737e-05	6.844e-03	.	chr1	8352396	8355086	ENSG00000142599	.	-	3UTR
chr1	8354747	8354797	ENSG00000142599-6	1000	-	1.100	6.737e-05	6.844e-03	.	chr1	8354742	8354943	ENSG00000142599	.	-	px200_intron
chr1	8355547	8355597	ENSG00000142599-7	1000	-	1.680	2.087e-09	4.664e-07	.	chr1	8355521	8355582	ENSG00000142599	.	-	px500_intron
chr1	8355547	8355597	ENSG00000142599-7	1000	-	1.680	2.087e-09	4.664e-07	.	chr1	8355521	8355599	ENSG00000142599	.	-	px500_intron
chr1	8355547	8355597	ENSG00000142599-7	1000	-	1.680	2.087e-09	4.664e-07	.	chr1	8355520	8355599	ENSG00000142599	.	-	CDS
chr1	8355547	8355597	ENSG00000142599-7	1000	-	1.680	2.087e-09	4.664e-07	.	chr1	8355418	8355599	ENSG00000142599	.	-	CDS
chr1	8355597	8355647	ENSG00000142599-8	1000	-	1.380	2.603e-04	1.939e-02	.	chr1	8355520	8355599	ENSG00000142599	.	-	CDS
chr1	8355597	8355647	ENSG00000142599-8	1000	-	1.380	2.603e-04	1.939e-02	.	chr1	8355599	8355799	ENSG00000142599	.	-	px200_intron
chr1	8355597	8355647	ENSG00000142599-8	1000	-	1.380	2.603e-04	1.939e-02	.	chr1	8355521	8355599	ENSG00000142599	.	-	px500_intron
chr1	8355597	8355647	ENSG00000142599-8	1000	-	1.380	2.603e-04	1.939e-02	.	chr1	8355418	8355599	ENSG00000142599	.	-	CDS
chr1	8356197	8356247	ENSG00000142599-9	1000	-	1.290	9.318e-07	1.225e-04	.	chr1	8356099	8356246	ENSG00000142599	.	-	CDS
chr1	8356197	8356247	ENSG00000142599-9	1000	-	1.290	9.318e-07	1.225e-04	.	chr1	8356246	8356446	ENSG00000142599	.	-	px200_intron
chr1	8358397	8358447	ENSG00000142599-10	1000	-	0.970	1.234e-04	1.061e-02	.	chr1	8358195	8358916	ENSG00000142599	.	-	CDS
chr1	8360297	8360347	ENSG00000142599-11	1000	-	1.310	5.199e-08	8.939e-06	.	chr1	8360111	8361490	ENSG00000142599	.	-	CDS
chr1	8360297	8360347	ENSG00000142599-11	1000	-	1.310	5.199e-08	8.939e-06	.	chr1	8360186	8360486	ENSG00000142599	.	-	px500_intron
chr1	8360347	8360397	ENSG00000142599-12	1000	-	2.050	8.604e-14	3.846e-11	.	chr1	8360111	8361490	ENSG00000142599	.	-	CDS
chr1	8360347	8360397	ENSG00000142599-12	1000	-	2.050	8.604e-14	3.846e-11	.	chr1	8360186	8360486	ENSG00000142599	.	-	px500_intron
chr1	8360697	8360747	ENSG00000142599-13	1000	-	1.140	2.314e-04	1.784e-02	.	chr1	8360111	8361490	ENSG00000142599	.	-	CDS
chr1	8360997	8361047	ENSG00000142599-14	1000	-	1.310	5.701e-08	9.102e-06	.	chr1	8360959	8361259	ENSG00000142599	.	-	px500_intron
chr1	8360997	8361047	ENSG00000142599-14	1000	-	1.310	5.701e-08	9.102e-06	.	chr1	8360111	8361490	ENSG00000142599	.	-	CDS
chr1	8361047	8361097	ENSG00000142599-15	1000	-	1.430	1.186e-08	2.410e-06	.	chr1	8360959	8361259	ENSG00000142599	.	-	px500_intron
chr1	8361047	8361097	ENSG00000142599-15	1000	-	1.430	1.186e-08	2.410e-06	.	chr1	8360111	8361490	ENSG00000142599	.	-	CDS
chr1	8361097	8361147	ENSG00000142599-16	1000	-	1.280	7.687e-05	7.470e-03	.	chr1	8360959	8361259	ENSG00000142599	.	-	px500_intron
chr1	8361097	8361147	ENSG00000142599-16	1000	-	1.280	7.687e-05	7.470e-03	.	chr1	8360111	8361490	ENSG00000142599	.	-	CDS
chr1	8361147	8361197	ENSG00000142599-17	1000	-	1.270	4.152e-06	4.640e-04	.	chr1	8360959	8361259	ENSG00000142599	.	-	px500_intron
chr1	8361147	8361197	ENSG00000142599-17	1000	-	1.270	4.152e-06	4.640e-04	.	chr1	8360111	8361490	ENSG00000142599	.	-	CDS
chr1	8361197	8361247	ENSG00000142599-18	1000	-	1.240	7.952e-06	8.463e-04	.	chr1	8360959	8361259	ENSG00000142599	.	-	px500_intron
chr1	8361197	8361247	ENSG00000142599-18	1000	-	1.240	7.952e-06	8.463e-04	.	chr1	8360111	8361490	ENSG00000142599	.	-	CDS
chr1	8361297	8361347	ENSG00000142599-19	1000	-	0.970	1.060e-04	9.476e-03	.	chr1	8360111	8361490	ENSG00000142599	.	-	CDS
chr1	8361297	8361347	ENSG00000142599-19	1000	-	0.970	1.060e-04	9.476e-03	.	chr1	8361259	8361460	ENSG00000142599	.	-	px200_intron
chr1	8461747	8461797	ENSG00000142599-20	1000	-	2.020	8.061e-10	2.002e-07	.	chr1	8435338	8464469	ENSG00000142599	.	-	distal_intron
chr1	8510047	8510097	ENSG00000142599-21	1000	-	2.360	6.056e-12	2.256e-09	.	chr1	8509175	8511294	ENSG00000142599	.	-	distal_intron
chr1	8510097	8510147	ENSG00000142599-22	1000	-	1.730	2.205e-07	3.080e-05	.	chr1	8509175	8511294	ENSG00000142599	.	-	distal_intron
chr1	8604547	8604597	ENSG00000142599-23	1000	-	1.680	1.570e-06	1.949e-04	.	chr1	8591341	8614060	ENSG00000142599	.	-	distal_intron
chr1	8720497	8720547	ENSG00000142599-24	1000	-	2.800	0.000e+00	0.000e+00	.	chr1	8703719	8749929	ENSG00000142599	.	-	distal_intron
chr1	8720547	8720597	ENSG00000142599-25	1000	-	2.180	2.074e-11	6.621e-09	.	chr1	8703719	8749929	ENSG00000142599	.	-	distal_intron
chr1	8746747	8746797	ENSG00000142599-26	1000	-	2.180	1.055e-10	2.946e-08	.	chr1	8703719	8749929	ENSG00000142599	.	-	distal_intron
chr1	8746797	8746847	ENSG00000142599-27	1000	-	3.260	0.000e+00	0.000e+00	.	chr1	8703719	8749929	ENSG00000142599	.	-	distal_intron
chr1	8746847	8746897	ENSG00000142599-28	1000	-	3.810	0.000e+00	0.000e+00	.	chr1	8703719	8749929	ENSG00000142599	.	-	distal_intron
chr1	8746897	8746947	ENSG00000142599-29	1000	-	2.990	0.000e+00	0.000e+00	.	chr1	8703719	8749929	ENSG00000142599	.	-	distal_intron
chr1	8817297	8817347	ENSG00000142599-30	1000	-	1.550	2.022e-04	1.614e-02	.	chr1	8817159	8817640	ENSG00000142599	.	-	5UTR
chr1	8817297	8817347	ENSG00000142599-30	1000	-	1.550	2.022e-04	1.614e-02	.	chr1	8817159	8817465	ENSG00000142599	.	-	5UTR
chr1	8817547	8817597	ENSG00000142599-31	1000	-	1.420	4.206e-04	3.033e-02	.	chr1	8817465	8817665	ENSG00000142599	.	-	px200_intron
chr1	8817547	8817597	ENSG00000142599-31	1000	-	1.420	4.206e-04	3.033e-02	.	chr1	8817159	8817640	ENSG00000142599	.	-	5UTR
chr1	8861050	8861100	ENSG00000074800-1	1000	-	1.320	1.077e-10	1.260e-08	.	chr1	8861006	8861429	ENSG00000074800	.	-	3UTR
chr1	8861050	8861100	ENSG00000074800-1	1000	-	1.320	1.077e-10	1.260e-08	.	chr1	8861001	8861359	ENSG00000074800	.	-	3UTR
chr1	8861050	8861100	ENSG00000074800-1	1000	-	1.320	1.077e-10	1.260e-08	.	chr1	8860999	8861359	ENSG00000074800	.	-	3UTR
chr1	8861100	8861150	ENSG00000074800-2	1000	-	1.130	5.773e-09	3.377e-07	.	chr1	8860999	8861359	ENSG00000074800	.	-	3UTR
chr1	8861100	8861150	ENSG00000074800-2	1000	-	1.130	5.773e-09	3.377e-07	.	chr1	8861001	8861359	ENSG00000074800	.	-	3UTR
chr1	8861100	8861150	ENSG00000074800-2	1000	-	1.130	5.773e-09	3.377e-07	.	chr1	8861006	8861429	ENSG00000074800	.	-	3UTR
chr1	8861300	8861350	ENSG00000074800-3	1000	-	0.740	4.850e-05	1.892e-03	.	chr1	8860999	8861359	ENSG00000074800	.	-	3UTR
chr1	8861300	8861350	ENSG00000074800-3	1000	-	0.740	4.850e-05	1.892e-03	.	chr1	8861001	8861359	ENSG00000074800	.	-	3UTR
chr1	8861300	8861350	ENSG00000074800-3	1000	-	0.740	4.850e-05	1.892e-03	.	chr1	8861006	8861429	ENSG00000074800	.	-	3UTR
chr1	8870850	8870900	ENSG00000074800-4	1000	-	0.950	3.507e-04	1.026e-02	.	chr1	8870824	8870883	ENSG00000074800	.	-	CDS
chr1	8870850	8870900	ENSG00000074800-4	1000	-	0.950	3.507e-04	1.026e-02	.	chr1	8870746	8870947	ENSG00000074800	.	-	px200_intron
chr1	8870850	8870900	ENSG00000074800-4	1000	-	0.950	3.507e-04	1.026e-02	.	chr1	8870883	8871083	ENSG00000074800	.	-	px200_intron
chr1	8946017	8946067	ENSG00000131686-1	1000	+	1.000	4.846e-08	9.207e-08	.	chr1	8945965	8946165	ENSG00000131686	.	+	px200_intron
chr1	8947867	8947917	ENSG00000131686-2	1000	+	1.000	4.846e-08	9.207e-08	.	chr1	8946465	8948762	ENSG00000131686	.	+	distal_intron
chr1	8948717	8948767	ENSG00000131686-3	1000	+	1.000	4.846e-08	9.207e-08	.	chr1	8946465	8948762	ENSG00000131686	.	+	distal_intron
chr1	8948717	8948767	ENSG00000131686-3	1000	+	1.000	4.846e-08	9.207e-08	.	chr1	8948762	8949062	ENSG00000131686	.	+	px500_intron
chr1	8949967	8950017	ENSG00000131686-4	1000	+	1.000	4.846e-08	9.207e-08	.	chr1	8949942	8950922	ENSG00000131686	.	+	distal_intron
chr1	8952667	8952717	ENSG00000131686-5	1000	+	1.000	4.846e-08	9.207e-08	.	chr1	8952651	8952851	ENSG00000131686	.	+	px200_intron
chr1	8954367	8954417	ENSG00000131686-6	1000	+	1.000	4.846e-08	9.207e-08	.	chr1	8953151	8956636	ENSG00000131686	.	+	distal_intron
chr1	8957367	8957417	ENSG00000131686-7	1000	+	1.000	4.846e-08	9.207e-08	.	chr1	8957285	8957485	ENSG00000131686	.	+	px200_intron
chr1	8964217	8964267	ENSG00000131686-8	1000	+	1.000	4.846e-08	9.207e-08	.	chr1	8963156	8967158	ENSG00000131686	.	+	distal_intron
chr1	8968817	8968867	ENSG00000131686-9	1000	+	1.000	4.846e-08	9.207e-08	.	chr1	8968316	8970366	ENSG00000131686	.	+	distal_intron
chr1	8973017	8973067	ENSG00000131686-10	1000	+	1.000	4.846e-08	9.207e-08	.	chr1	8971481	8973846	ENSG00000131686	.	+	distal_intron
chr1	9051206	9051256	ENSG00000142583-1	1000	-	2.070	7.174e-12	1.327e-09	.	chr1	9048234	9056947	ENSG00000142583	.	-	distal_intron
chr1	9430794	9430844	ENSG00000284693-1	1000	-	1.000	3.017e-04	1.106e-03	.	chr1	9429575	9437168	ENSG00000284693	.	-	distal_intron
chr1	9431194	9431244	ENSG00000284693-2	1000	-	1.000	3.017e-04	1.106e-03	.	chr1	9429575	9437168	ENSG00000284693	.	-	distal_intron
chr1	9440044	9440094	ENSG00000284693-3	1000	-	1.000	3.017e-04	1.106e-03	.	chr1	9439958	9440258	ENSG00000284693	.	-	px500_intron
chr1	9729926	9729976	ENSG00000171603-1	1000	-	0.850	3.976e-07	1.762e-05	.	chr1	9729025	9730507	ENSG00000171603	.	-	3UTR
chr1	9729926	9729976	ENSG00000171603-1	1000	-	0.850	3.976e-07	1.762e-05	.	chr1	9729026	9730705	ENSG00000171603	.	-	3UTR
chr1	9729926	9729976	ENSG00000171603-1	1000	-	0.850	3.976e-07	1.762e-05	.	chr1	9729027	9730507	ENSG00000171603	.	-	3UTR
chr1	9730276	9730326	ENSG00000171603-2	1000	-	0.790	1.401e-07	6.750e-06	.	chr1	9729025	9730507	ENSG00000171603	.	-	3UTR
chr1	9730276	9730326	ENSG00000171603-2	1000	-	0.790	1.401e-07	6.750e-06	.	chr1	9729026	9730705	ENSG00000171603	.	-	3UTR
chr1	9730276	9730326	ENSG00000171603-2	1000	-	0.790	1.401e-07	6.750e-06	.	chr1	9729027	9730507	ENSG00000171603	.	-	3UTR
chr1	9730326	9730376	ENSG00000171603-3	1000	-	1.330	0.000e+00	0.000e+00	.	chr1	9729025	9730507	ENSG00000171603	.	-	3UTR
chr1	9730326	9730376	ENSG00000171603-3	1000	-	1.330	0.000e+00	0.000e+00	.	chr1	9729026	9730705	ENSG00000171603	.	-	3UTR
chr1	9730326	9730376	ENSG00000171603-3	1000	-	1.330	0.000e+00	0.000e+00	.	chr1	9729027	9730507	ENSG00000171603	.	-	3UTR
chr1	9730376	9730426	ENSG00000171603-4	1000	-	0.720	1.264e-06	4.981e-05	.	chr1	9729025	9730507	ENSG00000171603	.	-	3UTR
chr1	9730376	9730426	ENSG00000171603-4	1000	-	0.720	1.264e-06	4.981e-05	.	chr1	9729026	9730705	ENSG00000171603	.	-	3UTR
chr1	9730376	9730426	ENSG00000171603-4	1000	-	0.720	1.264e-06	4.981e-05	.	chr1	9729027	9730507	ENSG00000171603	.	-	3UTR
chr1	9767326	9767376	ENSG00000171603-5	1000	-	1.150	6.205e-04	1.855e-02	.	chr1	9757010	9772771	ENSG00000171603	.	-	distal_intron
chr1	9768226	9768276	ENSG00000171603-6	1000	-	1.830	4.064e-07	1.762e-05	.	chr1	9757010	9772771	ENSG00000171603	.	-	distal_intron
chr1	9768276	9768326	ENSG00000171603-7	1000	-	1.110	9.715e-04	2.717e-02	.	chr1	9757010	9772771	ENSG00000171603	.	-	distal_intron
chr1	9768326	9768376	ENSG00000171603-8	1000	-	1.120	1.685e-03	4.296e-02	.	chr1	9757010	9772771	ENSG00000171603	.	-	distal_intron
chr1	9768626	9768676	ENSG00000171603-9	1000	-	1.100	5.589e-04	1.731e-02	.	chr1	9757010	9772771	ENSG00000171603	.	-	distal_intron
chr1	9768826	9768876	ENSG00000171603-10	1000	-	1.370	1.097e-04	3.658e-03	.	chr1	9757010	9772771	ENSG00000171603	.	-	distal_intron
chr1	9768876	9768926	ENSG00000171603-11	1000	-	3.490	0.000e+00	0.000e+00	.	chr1	9757010	9772771	ENSG00000171603	.	-	distal_intron
chr1	9768926	9768976	ENSG00000171603-12	1000	-	3.000	0.000e+00	0.000e+00	.	chr1	9757010	9772771	ENSG00000171603	.	-	distal_intron
chr1	9768976	9769026	ENSG00000171603-13	1000	-	2.300	9.592e-14	6.397e-12	.	chr1	9757010	9772771	ENSG00000171603	.	-	distal_intron
chr1	9769026	9769076	ENSG00000171603-14	1000	-	2.460	5.551e-16	4.375e-14	.	chr1	9757010	9772771	ENSG00000171603	.	-	distal_intron
chr1	9769076	9769126	ENSG00000171603-15	1000	-	2.900	0.000e+00	0.000e+00	.	chr1	9757010	9772771	ENSG00000171603	.	-	distal_intron
chr1	9769126	9769176	ENSG00000171603-16	1000	-	2.330	3.930e-14	2.840e-12	.	chr1	9757010	9772771	ENSG00000171603	.	-	distal_intron
chr1	9769176	9769226	ENSG00000171603-17	1000	-	1.690	1.255e-07	6.400e-06	.	chr1	9757010	9772771	ENSG00000171603	.	-	distal_intron
chr1	9769226	9769276	ENSG00000171603-18	1000	-	2.770	0.000e+00	0.000e+00	.	chr1	9757010	9772771	ENSG00000171603	.	-	distal_intron
chr1	9769276	9769326	ENSG00000171603-19	1000	-	1.590	1.686e-05	6.091e-04	.	chr1	9757010	9772771	ENSG00000171603	.	-	distal_intron
chr1	9770026	9770076	ENSG00000171603-20	1000	-	1.440	7.838e-06	2.955e-04	.	chr1	9757010	9772771	ENSG00000171603	.	-	distal_intron
chr1	9797226	9797276	ENSG00000171603-21	1000	-	1.060	8.784e-04	2.539e-02	.	chr1	9781740	9823142	ENSG00000171603	.	-	distal_intron
chr1	9797276	9797326	ENSG00000171603-22	1000	-	2.060	8.470e-10	4.896e-08	.	chr1	9781740	9823142	ENSG00000171603	.	-	distal_intron
chr1	9797326	9797376	ENSG00000171603-23	1000	-	1.950	2.663e-09	1.443e-07	.	chr1	9781740	9823142	ENSG00000171603	.	-	distal_intron
chr1	9797626	9797676	ENSG00000171603-24	1000	-	1.650	8.140e-07	3.361e-05	.	chr1	9781740	9823142	ENSG00000171603	.	-	distal_intron
chr1	9798026	9798076	ENSG00000171603-25	1000	-	1.280	4.376e-04	1.405e-02	.	chr1	9781740	9823142	ENSG00000171603	.	-	distal_intron
chr1	9798076	9798126	ENSG00000171603-26	1000	-	3.540	0.000e+00	0.000e+00	.	chr1	9781740	9823142	ENSG00000171603	.	-	distal_intron
chr1	9798126	9798176	ENSG00000171603-27	1000	-	3.620	0.000e+00	0.000e+00	.	chr1	9781740	9823142	ENSG00000171603	.	-	distal_intron
chr1	9809876	9809926	ENSG00000171603-28	1000	-	1.060	1.549e-03	4.070e-02	.	chr1	9781740	9823142	ENSG00000171603	.	-	distal_intron
chr1	9809976	9810026	ENSG00000171603-29	1000	-	2.160	1.842e-11	1.141e-09	.	chr1	9781740	9823142	ENSG00000171603	.	-	distal_intron
chr1	9810026	9810076	ENSG00000171603-30	1000	-	4.550	0.000e+00	0.000e+00	.	chr1	9781740	9823142	ENSG00000171603	.	-	distal_intron
chr1	9810076	9810126	ENSG00000171603-31	1000	-	4.960	0.000e+00	0.000e+00	.	chr1	9781740	9823142	ENSG00000171603	.	-	distal_intron
chr1	9810126	9810176	ENSG00000171603-32	1000	-	2.830	0.000e+00	0.000e+00	.	chr1	9781740	9823142	ENSG00000171603	.	-	distal_intron
chr1	9810726	9810776	ENSG00000171603-33	1000	-	1.020	1.410e-03	3.821e-02	.	chr1	9781740	9823142	ENSG00000171603	.	-	distal_intron
chr1	10044532	10044582	ENSG00000130939-1	1000	+	1.510	3.052e-05	5.990e-03	.	chr1	10034194	10053944	ENSG00000130939	.	+	distal_intron
chr1	10055282	10055332	ENSG00000130939-2	1000	+	1.460	5.232e-05	8.170e-03	.	chr1	10055281	10058170	ENSG00000130939	.	+	distal_intron
chr1	10110932	10110982	ENSG00000130939-3	1000	+	1.710	2.005e-06	5.247e-04	.	chr1	10107874	10116958	ENSG00000130939	.	+	distal_intron
chr1	10110982	10111032	ENSG00000130939-4	1000	+	3.210	0.000e+00	0.000e+00	.	chr1	10107874	10116958	ENSG00000130939	.	+	distal_intron
chr1	10111032	10111082	ENSG00000130939-5	1000	+	2.790	1.221e-15	4.793e-13	.	chr1	10107874	10116958	ENSG00000130939	.	+	distal_intron
chr1	10111082	10111132	ENSG00000130939-6	1000	+	1.720	6.245e-05	8.170e-03	.	chr1	10107874	10116958	ENSG00000130939	.	+	distal_intron
chr1	10116132	10116182	ENSG00000130939-7	1000	+	1.450	1.533e-04	1.719e-02	.	chr1	10107874	10116958	ENSG00000130939	.	+	distal_intron
chr1	10280920	10280970	ENSG00000054523-1	1000	+	1.720	3.704e-05	2.258e-03	.	chr1	10279638	10281821	ENSG00000054523	.	+	distal_intron
chr1	10282170	10282220	ENSG00000054523-2	1000	+	1.460	1.056e-04	5.056e-03	.	chr1	10282199	10282400	ENSG00000054523	.	+	px200_intron
chr1	10282170	10282220	ENSG00000054523-2	1000	+	1.460	1.056e-04	5.056e-03	.	chr1	10282121	10282322	ENSG00000054523	.	+	px200_intron
chr1	10282220	10282270	ENSG00000054523-3	1000	+	3.430	0.000e+00	0.000e+00	.	chr1	10282121	10282322	ENSG00000054523	.	+	px200_intron
chr1	10282220	10282270	ENSG00000054523-3	1000	+	3.430	0.000e+00	0.000e+00	.	chr1	10282199	10282400	ENSG00000054523	.	+	px200_intron
chr1	10282220	10282270	ENSG00000054523-3	1000	+	3.430	0.000e+00	0.000e+00	.	chr1	10282249	10282450	ENSG00000054523	.	+	px200_intron
chr1	10282270	10282320	ENSG00000054523-4	1000	+	3.310	0.000e+00	0.000e+00	.	chr1	10282121	10282322	ENSG00000054523	.	+	px200_intron
chr1	10282270	10282320	ENSG00000054523-4	1000	+	3.310	0.000e+00	0.000e+00	.	chr1	10282249	10282450	ENSG00000054523	.	+	px200_intron
chr1	10282270	10282320	ENSG00000054523-4	1000	+	3.310	0.000e+00	0.000e+00	.	chr1	10282199	10282400	ENSG00000054523	.	+	px200_intron
chr1	10288720	10288770	ENSG00000054523-5	1000	+	2.010	8.448e-08	7.553e-06	.	chr1	10283033	10290581	ENSG00000054523	.	+	distal_intron
chr1	10288770	10288820	ENSG00000054523-6	1000	+	2.040	7.908e-10	7.575e-08	.	chr1	10283033	10290581	ENSG00000054523	.	+	distal_intron
chr1	10288820	10288870	ENSG00000054523-7	1000	+	1.480	9.260e-05	4.599e-03	.	chr1	10283033	10290581	ENSG00000054523	.	+	distal_intron
chr1	10289120	10289170	ENSG00000054523-8	1000	+	2.860	0.000e+00	0.000e+00	.	chr1	10283033	10290581	ENSG00000054523	.	+	distal_intron
chr1	10289170	10289220	ENSG00000054523-9	1000	+	3.440	0.000e+00	0.000e+00	.	chr1	10283033	10290581	ENSG00000054523	.	+	distal_intron
chr1	10289220	10289270	ENSG00000054523-10	1000	+	1.630	1.664e-06	1.174e-04	.	chr1	10283033	10290581	ENSG00000054523	.	+	distal_intron
chr1	10289370	10289420	ENSG00000054523-11	1000	+	1.480	1.538e-05	1.032e-03	.	chr1	10283033	10290581	ENSG00000054523	.	+	distal_intron
chr1	10289420	10289470	ENSG00000054523-12	1000	+	1.250	1.078e-03	4.132e-02	.	chr1	10283033	10290581	ENSG00000054523	.	+	distal_intron
chr1	10289470	10289520	ENSG00000054523-13	1000	+	1.340	1.898e-04	8.483e-03	.	chr1	10283033	10290581	ENSG00000054523	.	+	distal_intron
chr1	10307320	10307370	ENSG00000054523-14	1000	+	1.510	1.622e-04	7.501e-03	.	chr1	10304647	10308597	ENSG00000054523	.	+	3UTR
chr1	10311220	10311270	ENSG00000054523-15	1000	+	2.300	6.402e-12	6.604e-10	.	chr1	10309097	10319542	ENSG00000054523	.	+	distal_intron
chr1	10311520	10311570	ENSG00000054523-16	1000	+	1.520	4.502e-04	1.830e-02	.	chr1	10309097	10319542	ENSG00000054523	.	+	distal_intron
chr1	10311720	10311770	ENSG00000054523-17	1000	+	1.450	5.375e-05	2.930e-03	.	chr1	10309097	10319542	ENSG00000054523	.	+	distal_intron
chr1	10312720	10312770	ENSG00000054523-18	1000	+	1.130	9.410e-04	3.711e-02	.	chr1	10309097	10319542	ENSG00000054523	.	+	distal_intron
chr1	10312770	10312820	ENSG00000054523-19	1000	+	1.240	2.956e-04	1.239e-02	.	chr1	10309097	10319542	ENSG00000054523	.	+	distal_intron
chr1	10319920	10319970	ENSG00000054523-20	1000	+	2.280	2.201e-12	2.683e-10	.	chr1	10319842	10320043	ENSG00000054523	.	+	px200_intron
chr1	10319970	10320020	ENSG00000054523-21	1000	+	2.750	1.665e-15	2.233e-13	.	chr1	10319842	10320043	ENSG00000054523	.	+	px200_intron
chr1	10376620	10376670	ENSG00000054523-22	1000	+	1.250	4.800e-05	2.799e-03	.	chr1	10376587	10381603	ENSG00000054523	.	+	3UTR
chr1	10376620	10376670	ENSG00000054523-22	1000	+	1.250	4.800e-05	2.799e-03	.	chr1	10376587	10377937	ENSG00000054523	.	+	3UTR
chr1	10376620	10376670	ENSG00000054523-22	1000	+	1.250	4.800e-05	2.799e-03	.	chr1	10376587	10377189	ENSG00000054523	.	+	3UTR
chr1	10376670	10376720	ENSG00000054523-23	1000	+	2.350	0.000e+00	0.000e+00	.	chr1	10376587	10377937	ENSG00000054523	.	+	3UTR
chr1	10376670	10376720	ENSG00000054523-23	1000	+	2.350	0.000e+00	0.000e+00	.	chr1	10376587	10381603	ENSG00000054523	.	+	3UTR
chr1	10376670	10376720	ENSG00000054523-23	1000	+	2.350	0.000e+00	0.000e+00	.	chr1	10376587	10377189	ENSG00000054523	.	+	3UTR
chr1	10376720	10376770	ENSG00000054523-24	1000	+	2.170	0.000e+00	0.000e+00	.	chr1	10376587	10377189	ENSG00000054523	.	+	3UTR
chr1	10376720	10376770	ENSG00000054523-24	1000	+	2.170	0.000e+00	0.000e+00	.	chr1	10376587	10377937	ENSG00000054523	.	+	3UTR
chr1	10376720	10376770	ENSG00000054523-24	1000	+	2.170	0.000e+00	0.000e+00	.	chr1	10376587	10381603	ENSG00000054523	.	+	3UTR
chr1	10376770	10376820	ENSG00000054523-25	1000	+	0.970	2.490e-04	1.077e-02	.	chr1	10376587	10381603	ENSG00000054523	.	+	3UTR
chr1	10376770	10376820	ENSG00000054523-25	1000	+	0.970	2.490e-04	1.077e-02	.	chr1	10376587	10377937	ENSG00000054523	.	+	3UTR
chr1	10376770	10376820	ENSG00000054523-25	1000	+	0.970	2.490e-04	1.077e-02	.	chr1	10376587	10377189	ENSG00000054523	.	+	3UTR
chr1	10376970	10377020	ENSG00000054523-26	1000	+	1.490	3.588e-07	2.830e-05	.	chr1	10376587	10377189	ENSG00000054523	.	+	3UTR
chr1	10376970	10377020	ENSG00000054523-26	1000	+	1.490	3.588e-07	2.830e-05	.	chr1	10376587	10377937	ENSG00000054523	.	+	3UTR
chr1	10376970	10377020	ENSG00000054523-26	1000	+	1.490	3.588e-07	2.830e-05	.	chr1	10376587	10381603	ENSG00000054523	.	+	3UTR
chr1	10377020	10377070	ENSG00000054523-27	1000	+	0.950	5.462e-05	2.930e-03	.	chr1	10376587	10381603	ENSG00000054523	.	+	3UTR
chr1	10377020	10377070	ENSG00000054523-27	1000	+	0.950	5.462e-05	2.930e-03	.	chr1	10376587	10377937	ENSG00000054523	.	+	3UTR
chr1	10377020	10377070	ENSG00000054523-27	1000	+	0.950	5.462e-05	2.930e-03	.	chr1	10376587	10377189	ENSG00000054523	.	+	3UTR
chr1	10377070	10377120	ENSG00000054523-28	1000	+	1.210	9.814e-07	7.312e-05	.	chr1	10376587	10381603	ENSG00000054523	.	+	3UTR
chr1	10377070	10377120	ENSG00000054523-28	1000	+	1.210	9.814e-07	7.312e-05	.	chr1	10376587	10377937	ENSG00000054523	.	+	3UTR
chr1	10377070	10377120	ENSG00000054523-28	1000	+	1.210	9.814e-07	7.312e-05	.	chr1	10376587	10377189	ENSG00000054523	.	+	3UTR
chr1	10378470	10378520	ENSG00000054523-29	1000	+	0.880	2.443e-05	1.560e-03	.	chr1	10376587	10381603	ENSG00000054523	.	+	3UTR
chr1	10378470	10378520	ENSG00000054523-29	1000	+	0.880	2.443e-05	1.560e-03	.	chr1	10378402	10381596	ENSG00000054523	.	+	3UTR
chr1	10378470	10378520	ENSG00000054523-29	1000	+	0.880	2.443e-05	1.560e-03	.	chr1	10378402	10381597	ENSG00000054523	.	+	3UTR
chr1	10381070	10381120	ENSG00000054523-30	1000	+	2.130	0.000e+00	0.000e+00	.	chr1	10376587	10381603	ENSG00000054523	.	+	3UTR
chr1	10381070	10381120	ENSG00000054523-30	1000	+	2.130	0.000e+00	0.000e+00	.	chr1	10378402	10381596	ENSG00000054523	.	+	3UTR
chr1	10381070	10381120	ENSG00000054523-30	1000	+	2.130	0.000e+00	0.000e+00	.	chr1	10378402	10381597	ENSG00000054523	.	+	3UTR
chr1	10381120	10381170	ENSG00000054523-31	1000	+	1.990	0.000e+00	0.000e+00	.	chr1	10376587	10381603	ENSG00000054523	.	+	3UTR
chr1	10381120	10381170	ENSG00000054523-31	1000	+	1.990	0.000e+00	0.000e+00	.	chr1	10378402	10381596	ENSG00000054523	.	+	3UTR
chr1	10381120	10381170	ENSG00000054523-31	1000	+	1.990	0.000e+00	0.000e+00	.	chr1	10378402	10381597	ENSG00000054523	.	+	3UTR
chr1	10381170	10381220	ENSG00000054523-32	1000	+	2.210	0.000e+00	0.000e+00	.	chr1	10378402	10381597	ENSG00000054523	.	+	3UTR
chr1	10381170	10381220	ENSG00000054523-32	1000	+	2.210	0.000e+00	0.000e+00	.	chr1	10378402	10381596	ENSG00000054523	.	+	3UTR
chr1	10381170	10381220	ENSG00000054523-32	1000	+	2.210	0.000e+00	0.000e+00	.	chr1	10376587	10381603	ENSG00000054523	.	+	3UTR
chr1	10381220	10381270	ENSG00000054523-33	1000	+	1.740	2.673e-12	2.987e-10	.	chr1	10378402	10381597	ENSG00000054523	.	+	3UTR
chr1	10381220	10381270	ENSG00000054523-33	1000	+	1.740	2.673e-12	2.987e-10	.	chr1	10378402	10381596	ENSG00000054523	.	+	3UTR
chr1	10381220	10381270	ENSG00000054523-33	1000	+	1.740	2.673e-12	2.987e-10	.	chr1	10376587	10381603	ENSG00000054523	.	+	3UTR
chr1	10381420	10381470	ENSG00000054523-34	1000	+	1.660	7.088e-05	3.656e-03	.	chr1	10381405	10381596	ENSG00000284735	.	-	px500_intron
chr1	10381420	10381470	ENSG00000054523-34	1000	+	1.660	7.088e-05	3.656e-03	.	chr1	10378402	10381597	ENSG00000054523	.	+	3UTR
chr1	10381420	10381470	ENSG00000054523-34	1000	+	1.660	7.088e-05	3.656e-03	.	chr1	10378402	10381596	ENSG00000054523	.	+	3UTR
chr1	10381420	10381470	ENSG00000054523-34	1000	+	1.660	7.088e-05	3.656e-03	.	chr1	10376587	10381603	ENSG00000054523	.	+	3UTR
chr1	10381470	10381520	ENSG00000054523-35	1000	+	1.310	1.389e-07	1.164e-05	.	chr1	10381405	10381596	ENSG00000284735	.	-	px500_intron
chr1	10381470	10381520	ENSG00000054523-35	1000	+	1.310	1.389e-07	1.164e-05	.	chr1	10381477	10381596	ENSG00000284735	.	-	px500_intron
chr1	10381470	10381520	ENSG00000054523-35	1000	+	1.310	1.389e-07	1.164e-05	.	chr1	10378402	10381597	ENSG00000054523	.	+	3UTR
chr1	10381470	10381520	ENSG00000054523-35	1000	+	1.310	1.389e-07	1.164e-05	.	chr1	10378402	10381596	ENSG00000054523	.	+	3UTR
chr1	10381470	10381520	ENSG00000054523-35	1000	+	1.310	1.389e-07	1.164e-05	.	chr1	10376587	10381603	ENSG00000054523	.	+	3UTR
chr1	10504788	10504838	ENSG00000142655-1	1000	+	1.840	1.086e-08	9.994e-07	.	chr1	10495821	10516527	ENSG00000142655	.	+	distal_intron
chr1	10521188	10521238	ENSG00000142655-2	1000	+	2.720	0.000e+00	0.000e+00	.	chr1	10517631	10535387	ENSG00000142655	.	+	distal_intron
chr1	10521238	10521288	ENSG00000142655-3	1000	+	1.870	5.257e-09	6.046e-07	.	chr1	10517631	10535387	ENSG00000142655	.	+	distal_intron
chr1	10610838	10610888	ENSG00000142655-4	1000	+	2.460	2.887e-15	6.639e-13	.	chr1	10599866	10616335	ENSG00000142655	.	+	distal_intron
chr1	10610888	10610938	ENSG00000142655-5	1000	+	2.090	5.324e-11	8.163e-09	.	chr1	10599866	10616335	ENSG00000142655	.	+	distal_intron
chr1	10949021	10949071	ENSG00000175262-1	1000	-	1.000	0.000e+00	0.000e+00	.	chr1	10949044	10949344	ENSG00000175262	.	-	px500_intron
chr1	10949021	10949071	ENSG00000175262-1	1000	-	1.000	0.000e+00	0.000e+00	.	chr1	10948844	10949044	ENSG00000175262	.	-	px200_intron
chr1	10949121	10949171	ENSG00000175262-2	1000	-	1.000	0.000e+00	0.000e+00	.	chr1	10949044	10949344	ENSG00000175262	.	-	px500_intron
chr1	10949121	10949171	ENSG00000175262-2	1000	-	1.000	0.000e+00	0.000e+00	.	chr1	10949123	10949423	ENSG00000175262	.	-	px500_intron
chr1	10954421	10954471	ENSG00000175262-3	1000	-	1.000	0.000e+00	0.000e+00	.	chr1	10954342	10954642	ENSG00000175262	.	-	px500_intron
chr1	10956571	10956621	ENSG00000175262-4	1000	-	1.000	0.000e+00	0.000e+00	.	chr1	10956522	10956822	ENSG00000175262	.	-	px500_intron
chr1	10967121	10967171	ENSG00000175262-5	1000	-	1.000	0.000e+00	0.000e+00	.	chr1	10966982	10969469	ENSG00000175262	.	-	distal_intron
chr1	10967671	10967721	ENSG00000175262-6	1000	-	1.000	0.000e+00	0.000e+00	.	chr1	10966982	10969469	ENSG00000175262	.	-	distal_intron
chr1	10967971	10968021	ENSG00000175262-7	1000	-	1.000	0.000e+00	0.000e+00	.	chr1	10966982	10969469	ENSG00000175262	.	-	distal_intron
chr1	10970121	10970171	ENSG00000175262-8	1000	-	1.000	0.000e+00	0.000e+00	.	chr1	10970089	10970289	ENSG00000175262	.	-	px200_intron
chr1	10970171	10970221	ENSG00000175262-9	1000	-	1.000	0.000e+00	0.000e+00	.	chr1	10970089	10970289	ENSG00000175262	.	-	px200_intron
chr1	10970571	10970621	ENSG00000175262-10	1000	-	1.000	0.000e+00	0.000e+00	.	chr1	10970289	10970589	ENSG00000175262	.	-	px500_intron
chr1	10970571	10970621	ENSG00000175262-10	1000	-	1.000	0.000e+00	0.000e+00	.	chr1	10970589	10975655	ENSG00000175262	.	-	distal_intron
chr1	10970871	10970921	ENSG00000175262-11	1000	-	1.000	0.000e+00	0.000e+00	.	chr1	10970589	10975655	ENSG00000175262	.	-	distal_intron
chr1	10971121	10971171	ENSG00000175262-12	1000	-	1.000	0.000e+00	0.000e+00	.	chr1	10970589	10975655	ENSG00000175262	.	-	distal_intron
chr1	10976971	10977021	ENSG00000175262-13	1000	-	1.000	0.000e+00	0.000e+00	.	chr1	10976756	10981511	ENSG00000175262	.	-	distal_intron
chr1	10977421	10977471	ENSG00000175262-14	1000	-	1.000	0.000e+00	0.000e+00	.	chr1	10976756	10981511	ENSG00000175262	.	-	distal_intron
chr1	11023094	11023144	ENSG00000120948-1	1000	+	1.450	3.382e-05	2.841e-03	.	chr1	11022654	11026420	ENSG00000120948	.	+	3UTR
chr1	11023094	11023144	ENSG00000120948-1	1000	+	1.450	3.382e-05	2.841e-03	.	chr1	11022654	11023609	ENSG00000120948	.	+	3UTR
chr1	11023094	11023144	ENSG00000120948-1	1000	+	1.450	3.382e-05	2.841e-03	.	chr1	11022654	11023329	ENSG00000120948	.	+	3UTR
chr1	11023094	11023144	ENSG00000120948-1	1000	+	1.450	3.382e-05	2.841e-03	.	chr1	11023122	11023323	ENSG00000120948	.	+	px200_intron
chr1	11023094	11023144	ENSG00000120948-1	1000	+	1.450	3.382e-05	2.841e-03	.	chr1	11023062	11023263	ENSG00000120948	.	+	px200_intron
chr1	11023094	11023144	ENSG00000120948-1	1000	+	1.450	3.382e-05	2.841e-03	.	chr1	11022955	11023156	ENSG00000120948	.	+	px200_intron
chr1	11023094	11023144	ENSG00000120948-1	1000	+	1.450	3.382e-05	2.841e-03	.	chr1	11022960	11023161	ENSG00000120948	.	+	px200_intron
chr1	11023094	11023144	ENSG00000120948-1	1000	+	1.450	3.382e-05	2.841e-03	.	chr1	11022992	11023193	ENSG00000120948	.	+	px200_intron
chr1	11023094	11023144	ENSG00000120948-1	1000	+	1.450	3.382e-05	2.841e-03	.	chr1	11022992	11023193	ENSG00000277726	.	+	px200_intron
chr1	11023094	11023144	ENSG00000120948-1	1000	+	1.450	3.382e-05	2.841e-03	.	chr1	11022997	11023198	ENSG00000277726	.	+	px200_intron
chr1	11023094	11023144	ENSG00000120948-1	1000	+	1.450	3.382e-05	2.841e-03	.	chr1	11022997	11023198	ENSG00000120948	.	+	px200_intron
chr1	11023294	11023344	ENSG00000120948-2	1000	+	1.690	6.567e-08	1.103e-05	.	chr1	11023262	11023327	ENSG00000120948	.	+	CDS
chr1	11023294	11023344	ENSG00000120948-2	1000	+	1.690	6.567e-08	1.103e-05	.	chr1	11023327	11023341	ENSG00000120948	.	+	3UTR
chr1	11023294	11023344	ENSG00000120948-2	1000	+	1.690	6.567e-08	1.103e-05	.	chr1	11023327	11023329	ENSG00000120948	.	+	3UTR
chr1	11023294	11023344	ENSG00000120948-2	1000	+	1.690	6.567e-08	1.103e-05	.	chr1	11023248	11024183	ENSG00000120948	.	+	3UTR
chr1	11023294	11023344	ENSG00000120948-2	1000	+	1.690	6.567e-08	1.103e-05	.	chr1	11023248	11023590	ENSG00000120948	.	+	3UTR
chr1	11023294	11023344	ENSG00000120948-2	1000	+	1.690	6.567e-08	1.103e-05	.	chr1	11023248	11023341	ENSG00000120948	.	+	3UTR
chr1	11023294	11023344	ENSG00000120948-2	1000	+	1.690	6.567e-08	1.103e-05	.	chr1	11023248	11023329	ENSG00000277726	.	+	3UTR
chr1	11023294	11023344	ENSG00000120948-2	1000	+	1.690	6.567e-08	1.103e-05	.	chr1	11023248	11023329	ENSG00000120948	.	+	3UTR
chr1	11023294	11023344	ENSG00000120948-2	1000	+	1.690	6.567e-08	1.103e-05	.	chr1	11023192	11023329	ENSG00000120948	.	+	3UTR
chr1	11023294	11023344	ENSG00000120948-2	1000	+	1.690	6.567e-08	1.103e-05	.	chr1	11023183	11023329	ENSG00000120948	.	+	3UTR
chr1	11023294	11023344	ENSG00000120948-2	1000	+	1.690	6.567e-08	1.103e-05	.	chr1	11023170	11023329	ENSG00000120948	.	+	3UTR
chr1	11023294	11023344	ENSG00000120948-2	1000	+	1.690	6.567e-08	1.103e-05	.	chr1	11022654	11026420	ENSG00000120948	.	+	3UTR
chr1	11023294	11023344	ENSG00000120948-2	1000	+	1.690	6.567e-08	1.103e-05	.	chr1	11022654	11023609	ENSG00000120948	.	+	3UTR
chr1	11023294	11023344	ENSG00000120948-2	1000	+	1.690	6.567e-08	1.103e-05	.	chr1	11022654	11023329	ENSG00000120948	.	+	3UTR
chr1	11023294	11023344	ENSG00000120948-2	1000	+	1.690	6.567e-08	1.103e-05	.	chr1	11023248	11023448	ENSG00000120948	.	+	px200_intron
chr1	11023294	11023344	ENSG00000120948-2	1000	+	1.690	6.567e-08	1.103e-05	.	chr1	11023287	11023487	ENSG00000120948	.	+	px200_intron
chr1	11023294	11023344	ENSG00000120948-2	1000	+	1.690	6.567e-08	1.103e-05	.	chr1	11023329	11023529	ENSG00000120948	.	+	px200_intron
chr1	11023294	11023344	ENSG00000120948-2	1000	+	1.690	6.567e-08	1.103e-05	.	chr1	11023329	11023529	ENSG00000277726	.	+	px200_intron
chr1	11023294	11023344	ENSG00000120948-2	1000	+	1.690	6.567e-08	1.103e-05	.	chr1	11023341	11023541	ENSG00000120948	.	+	px200_intron
chr1	11023294	11023344	ENSG00000120948-2	1000	+	1.690	6.567e-08	1.103e-05	.	chr1	11023234	11023434	ENSG00000120948	.	+	px200_intron
chr1	11023294	11023344	ENSG00000120948-2	1000	+	1.690	6.567e-08	1.103e-05	.	chr1	11023122	11023323	ENSG00000120948	.	+	px200_intron
chr1	11054684	11054734	ENSG00000116649-1	1000	-	1.230	7.124e-04	2.707e-02	.	chr1	11054664	11054761	ENSG00000116649	.	-	px500_intron
chr1	11054684	11054734	ENSG00000116649-1	1000	-	1.230	7.124e-04	2.707e-02	.	chr1	11054663	11054874	ENSG00000116649	.	-	3UTR
chr1	11054684	11054734	ENSG00000116649-1	1000	-	1.230	7.124e-04	2.707e-02	.	chr1	11054588	11054864	ENSG00000116649	.	-	3UTR
chr1	11662975	11663025	ENSG00000132879-1	1000	+	1.290	2.348e-04	2.160e-02	.	chr1	11662624	11663117	ENSG00000132879	.	+	3UTR
chr1	11662975	11663025	ENSG00000132879-1	1000	+	1.290	2.348e-04	2.160e-02	.	chr1	11661273	11663327	ENSG00000132879	.	+	3UTR
chr1	11662975	11663025	ENSG00000132879-1	1000	+	1.290	2.348e-04	2.160e-02	.	chr1	11662928	11663128	ENSG00000132879	.	+	px200_intron
chr1	11662975	11663025	ENSG00000132879-1	1000	+	1.290	2.348e-04	2.160e-02	.	chr1	11662941	11663142	ENSG00000132879	.	+	px200_intron
chr1	11742534	11742584	ENSG00000177674-1	1000	+	1.360	1.274e-04	1.554e-02	.	chr1	11736735	11744032	ENSG00000177674	.	+	distal_intron
chr1	11841596	11841646	ENSG00000011021-1	1000	+	1.820	7.772e-16	2.044e-13	.	chr1	11840223	11843143	ENSG00000011021	.	+	3UTR
chr1	11841596	11841646	ENSG00000011021-1	1000	+	1.820	7.772e-16	2.044e-13	.	chr1	11840223	11843130	ENSG00000011021	.	+	3UTR
chr1	11841596	11841646	ENSG00000011021-1	1000	+	1.820	7.772e-16	2.044e-13	.	chr1	11841407	11841707	ENSG00000011021	.	+	px500_intron
chr1	11841646	11841696	ENSG00000011021-2	1000	+	1.410	1.604e-07	2.110e-05	.	chr1	11840223	11843130	ENSG00000011021	.	+	3UTR
chr1	11841646	11841696	ENSG00000011021-2	1000	+	1.410	1.604e-07	2.110e-05	.	chr1	11840223	11843143	ENSG00000011021	.	+	3UTR
chr1	11841646	11841696	ENSG00000011021-2	1000	+	1.410	1.604e-07	2.110e-05	.	chr1	11841407	11841707	ENSG00000011021	.	+	px500_intron
chr1	11841696	11841746	ENSG00000011021-3	1000	+	1.530	2.648e-05	1.768e-03	.	chr1	11841407	11841707	ENSG00000011021	.	+	px500_intron
chr1	11841696	11841746	ENSG00000011021-3	1000	+	1.530	2.648e-05	1.768e-03	.	chr1	11840223	11843130	ENSG00000011021	.	+	3UTR
chr1	11841696	11841746	ENSG00000011021-3	1000	+	1.530	2.648e-05	1.768e-03	.	chr1	11840223	11843143	ENSG00000011021	.	+	3UTR
chr1	11842096	11842146	ENSG00000011021-4	1000	+	1.280	2.688e-05	1.768e-03	.	chr1	11840223	11843130	ENSG00000011021	.	+	3UTR
chr1	11842096	11842146	ENSG00000011021-4	1000	+	1.280	2.688e-05	1.768e-03	.	chr1	11840223	11843143	ENSG00000011021	.	+	3UTR
chr1	11921041	11921091	ENSG00000116685-1	1000	-	2.140	1.398e-09	1.077e-07	.	chr1	11920832	11921674	ENSG00000116685	.	-	distal_intron
chr1	11921091	11921141	ENSG00000116685-2	1000	-	1.350	2.171e-04	8.360e-03	.	chr1	11920832	11921674	ENSG00000116685	.	-	distal_intron
chr1	11963805	11963855	ENSG00000083444-1	1000	+	1.450	3.425e-05	1.250e-03	.	chr1	11963636	11963836	ENSG00000083444	.	+	px200_intron
chr1	11963805	11963855	ENSG00000083444-1	1000	+	1.450	3.425e-05	1.250e-03	.	chr1	11963836	11963974	ENSG00000083444	.	+	px500_intron
chr1	11972555	11972605	ENSG00000083444-5	1000	+	1.700	1.388e-06	6.078e-05	.	chr1	11972371	11972671	ENSG00000083444	.	+	px500_intron
chr1	11972605	11972655	ENSG00000083444-6	1000	+	1.880	4.800e-07	2.628e-05	.	chr1	11972371	11972671	ENSG00000083444	.	+	px500_intron
chr1	12174141	12174191	ENSG00000028137-1	1000	+	1.300	8.434e-05	1.354e-02	.	chr1	12167669	12188295	ENSG00000028137	.	+	distal_intron
chr1	12174191	12174241	ENSG00000028137-2	1000	+	2.030	2.216e-10	7.113e-08	.	chr1	12167669	12188295	ENSG00000028137	.	+	distal_intron
chr1	12174241	12174291	ENSG00000028137-3	1000	+	1.110	1.983e-04	2.122e-02	.	chr1	12167669	12188295	ENSG00000028137	.	+	distal_intron
chr1	12285930	12285980	ENSG00000048707-1	1000	+	2.930	0.000e+00	0.000e+00	.	chr1	12284236	12287722	ENSG00000048707	.	+	distal_intron
chr1	12285980	12286030	ENSG00000048707-2	1000	+	2.520	1.003e-13	1.511e-11	.	chr1	12284236	12287722	ENSG00000048707	.	+	distal_intron
chr1	12286030	12286080	ENSG00000048707-3	1000	+	3.620	0.000e+00	0.000e+00	.	chr1	12284236	12287722	ENSG00000048707	.	+	distal_intron
chr1	12286080	12286130	ENSG00000048707-4	1000	+	2.560	3.142e-14	7.578e-12	.	chr1	12284236	12287722	ENSG00000048707	.	+	distal_intron
chr1	12286130	12286180	ENSG00000048707-5	1000	+	2.230	1.614e-10	1.770e-08	.	chr1	12284236	12287722	ENSG00000048707	.	+	distal_intron
chr1	12287330	12287380	ENSG00000048707-6	1000	+	1.330	2.525e-04	1.384e-02	.	chr1	12284236	12287722	ENSG00000048707	.	+	distal_intron
chr1	12310830	12310880	ENSG00000048707-7	1000	+	2.000	2.616e-09	2.197e-07	.	chr1	12309141	12310953	ENSG00000048707	.	+	distal_intron
chr1	12310880	12310930	ENSG00000048707-8	1000	+	2.900	0.000e+00	0.000e+00	.	chr1	12309141	12310953	ENSG00000048707	.	+	distal_intron
chr1	12324980	12325030	ENSG00000048707-9	1000	+	1.670	1.206e-04	7.270e-03	.	chr1	12324280	12327147	ENSG00000048707	.	+	distal_intron
chr1	12325080	12325130	ENSG00000048707-10	1000	+	1.220	7.877e-04	4.130e-02	.	chr1	12324280	12327147	ENSG00000048707	.	+	distal_intron
chr1	12325230	12325280	ENSG00000048707-11	1000	+	2.180	3.896e-10	3.915e-08	.	chr1	12324280	12327147	ENSG00000048707	.	+	distal_intron
chr1	12325280	12325330	ENSG00000048707-12	1000	+	1.840	1.418e-05	9.500e-04	.	chr1	12324280	12327147	ENSG00000048707	.	+	distal_intron
chr1	12379780	12379830	ENSG00000048707-14	1000	+	2.090	2.732e-09	2.197e-07	.	chr1	12379796	12380096	ENSG00000048707	.	+	px500_intron
chr1	12379780	12379830	ENSG00000048707-14	1000	+	2.090	2.732e-09	2.197e-07	.	chr1	12379596	12379796	ENSG00000048707	.	+	px200_intron
chr1	12381930	12381980	ENSG00000048707-15	1000	+	2.180	4.633e-10	4.298e-08	.	chr1	12380096	12382475	ENSG00000048707	.	+	distal_intron
chr1	12381980	12382030	ENSG00000048707-16	1000	+	2.630	4.219e-15	1.272e-12	.	chr1	12380096	12382475	ENSG00000048707	.	+	distal_intron
chr1	12382030	12382080	ENSG00000048707-17	1000	+	2.600	6.684e-14	1.343e-11	.	chr1	12380096	12382475	ENSG00000048707	.	+	distal_intron
chr1	12382080	12382130	ENSG00000048707-18	1000	+	2.520	9.670e-14	1.511e-11	.	chr1	12380096	12382475	ENSG00000048707	.	+	distal_intron
chr1	12382130	12382180	ENSG00000048707-19	1000	+	2.400	2.162e-12	2.897e-10	.	chr1	12380096	12382475	ENSG00000048707	.	+	distal_intron
chr1	12382180	12382230	ENSG00000048707-20	1000	+	1.450	6.913e-05	4.388e-03	.	chr1	12380096	12382475	ENSG00000048707	.	+	distal_intron
chr1	12382280	12382330	ENSG00000048707-21	1000	+	2.290	3.673e-11	4.430e-09	.	chr1	12380096	12382475	ENSG00000048707	.	+	distal_intron
chr1	12382330	12382380	ENSG00000048707-22	1000	+	1.980	2.780e-08	1.972e-06	.	chr1	12380096	12382475	ENSG00000048707	.	+	distal_intron
chr1	12510480	12510530	ENSG00000048707-23	1000	+	1.520	1.629e-04	9.356e-03	.	chr1	12510346	12510546	ENSG00000048707	.	+	px200_intron
chr1	12510480	12510530	ENSG00000048707-23	1000	+	1.520	1.629e-04	9.356e-03	.	chr1	12509024	12512047	ENSG00000048707	.	+	3UTR
chr1	12510480	12510530	ENSG00000048707-23	1000	+	1.520	1.629e-04	9.356e-03	.	chr1	12510361	12510561	ENSG00000048707	.	+	px200_intron
chr1	13769038	13769088	ENSG00000116731-1	1000	+	1.360	5.879e-04	2.668e-02	.	chr1	13769038	13769173	ENSG00000116731	.	+	5UTR
chr1	13769038	13769088	ENSG00000116731-1	1000	+	1.360	5.879e-04	2.668e-02	.	chr1	13768917	13769118	ENSG00000116731	.	+	px200_intron
chr1	13769038	13769088	ENSG00000116731-1	1000	+	1.360	5.879e-04	2.668e-02	.	chr1	13768838	13769039	ENSG00000116731	.	+	px200_intron
chr1	13769088	13769138	ENSG00000116731-2	1000	+	1.270	2.639e-04	1.298e-02	.	chr1	13769038	13769173	ENSG00000116731	.	+	5UTR
chr1	13769088	13769138	ENSG00000116731-2	1000	+	1.270	2.639e-04	1.298e-02	.	chr1	13769117	13769173	ENSG00000116731	.	+	3UTR
chr1	13769088	13769138	ENSG00000116731-2	1000	+	1.270	2.639e-04	1.298e-02	.	chr1	13768917	13769118	ENSG00000116731	.	+	px200_intron
chr1	13769088	13769138	ENSG00000116731-2	1000	+	1.270	2.639e-04	1.298e-02	.	chr1	13769117	13769173	ENSG00000116731	.	+	5UTR
chr1	13780538	13780588	ENSG00000116731-3	1000	+	1.140	1.229e-05	8.059e-04	.	chr1	13778417	13782831	ENSG00000116731	.	+	CDS
chr1	13780588	13780638	ENSG00000116731-4	1000	+	1.870	2.861e-12	4.220e-10	.	chr1	13778417	13782831	ENSG00000116731	.	+	CDS
chr1	13780638	13780688	ENSG00000116731-5	1000	+	1.120	4.442e-07	3.744e-05	.	chr1	13778417	13782831	ENSG00000116731	.	+	CDS
chr1	13780688	13780738	ENSG00000116731-6	1000	+	1.240	1.588e-04	8.518e-03	.	chr1	13778417	13782831	ENSG00000116731	.	+	CDS
chr1	13780738	13780788	ENSG00000116731-7	1000	+	0.880	1.289e-04	7.604e-03	.	chr1	13778417	13782831	ENSG00000116731	.	+	CDS
chr1	13780788	13780838	ENSG00000116731-8	1000	+	1.000	7.761e-06	5.724e-04	.	chr1	13778417	13782831	ENSG00000116731	.	+	CDS
chr1	13780838	13780888	ENSG00000116731-9	1000	+	1.430	1.401e-09	1.653e-07	.	chr1	13778417	13782831	ENSG00000116731	.	+	CDS
chr1	13780888	13780938	ENSG00000116731-10	1000	+	2.280	0.000e+00	0.000e+00	.	chr1	13778417	13782831	ENSG00000116731	.	+	CDS
chr1	13780938	13780988	ENSG00000116731-11	1000	+	2.970	0.000e+00	0.000e+00	.	chr1	13778417	13782831	ENSG00000116731	.	+	CDS
chr1	13780988	13781038	ENSG00000116731-12	1000	+	3.080	0.000e+00	0.000e+00	.	chr1	13778417	13782831	ENSG00000116731	.	+	CDS
chr1	13781038	13781088	ENSG00000116731-13	1000	+	1.300	6.946e-08	6.830e-06	.	chr1	13778417	13782831	ENSG00000116731	.	+	CDS
chr1	13972992	13973042	ENSG00000189337-1	1000	+	1.750	1.244e-07	1.962e-05	.	chr1	13894256	14123732	ENSG00000189337	.	+	distal_intron
chr1	13973042	13973092	ENSG00000189337-2	1000	+	3.180	0.000e+00	0.000e+00	.	chr1	13894256	14123732	ENSG00000189337	.	+	distal_intron
chr1	13973092	13973142	ENSG00000189337-3	1000	+	2.520	4.119e-14	1.227e-11	.	chr1	13894256	14123732	ENSG00000189337	.	+	distal_intron
chr1	14049642	14049692	ENSG00000189337-4	1000	+	2.350	1.004e-12	2.342e-10	.	chr1	13894256	14123732	ENSG00000189337	.	+	distal_intron
chr1	14107042	14107092	ENSG00000189337-5	1000	+	1.740	3.797e-07	5.656e-05	.	chr1	13894256	14123732	ENSG00000189337	.	+	distal_intron
chr1	14154942	14154992	ENSG00000189337-6	1000	+	1.620	2.582e-06	3.462e-04	.	chr1	14124835	14179934	ENSG00000189337	.	+	distal_intron
chr1	14184142	14184192	ENSG00000189337-7	1000	+	1.620	7.402e-06	9.022e-04	.	chr1	14181092	14221390	ENSG00000189337	.	+	distal_intron
chr1	14184192	14184242	ENSG00000189337-8	1000	+	2.970	0.000e+00	0.000e+00	.	chr1	14181092	14221390	ENSG00000189337	.	+	distal_intron
chr1	14184242	14184292	ENSG00000189337-9	1000	+	2.710	4.774e-15	1.600e-12	.	chr1	14181092	14221390	ENSG00000189337	.	+	distal_intron
chr1	14184292	14184342	ENSG00000189337-10	1000	+	2.530	4.441e-15	1.588e-12	.	chr1	14181092	14221390	ENSG00000189337	.	+	distal_intron
chr1	14184392	14184442	ENSG00000189337-11	1000	+	2.010	2.720e-09	5.031e-07	.	chr1	14181092	14221390	ENSG00000189337	.	+	distal_intron
chr1	14201192	14201242	ENSG00000189337-12	1000	+	2.950	0.000e+00	0.000e+00	.	chr1	14181092	14221390	ENSG00000189337	.	+	distal_intron
chr1	14201242	14201292	ENSG00000189337-13	1000	+	2.270	4.072e-11	8.089e-09	.	chr1	14181092	14221390	ENSG00000189337	.	+	distal_intron
chr1	14206992	14207042	ENSG00000189337-14	1000	+	1.830	8.067e-08	1.311e-05	.	chr1	14181092	14221390	ENSG00000189337	.	+	distal_intron
chr1	14226037	14226087	ENSG00000231606-1	1000	-	1.000	5.501e-04	1.100e-03	.	chr1	14223618	14304089	ENSG00000189337	.	+	distal_intron
chr1	14233987	14234037	ENSG00000231606-2	1000	-	1.000	5.501e-04	1.100e-03	.	chr1	14223618	14304089	ENSG00000189337	.	+	distal_intron
chr1	14236637	14236687	ENSG00000231606-3	1000	-	1.000	5.501e-04	1.100e-03	.	chr1	14223618	14304089	ENSG00000189337	.	+	distal_intron
chr1	14255087	14255137	ENSG00000231606-4	1000	-	1.000	5.501e-04	1.100e-03	.	chr1	14223618	14304089	ENSG00000189337	.	+	distal_intron
chr1	14257637	14257687	ENSG00000231606-5	1000	-	1.000	5.501e-04	1.100e-03	.	chr1	14223618	14304089	ENSG00000189337	.	+	distal_intron
chr1	14272837	14272887	ENSG00000231606-6	1000	-	1.000	5.501e-04	1.100e-03	.	chr1	14223618	14304089	ENSG00000189337	.	+	distal_intron
chr1	14289887	14289937	ENSG00000231606-7	1000	-	1.000	5.501e-04	1.100e-03	.	chr1	14223618	14304089	ENSG00000189337	.	+	distal_intron
chr1	14290392	14290442	ENSG00000189337-15	1000	+	1.790	7.350e-06	9.022e-04	.	chr1	14223618	14304089	ENSG00000189337	.	+	distal_intron
chr1	14293392	14293442	ENSG00000189337-16	1000	+	2.030	7.804e-09	1.350e-06	.	chr1	14223618	14304089	ENSG00000189337	.	+	distal_intron
chr1	14326642	14326692	ENSG00000189337-17	1000	+	1.450	1.844e-04	1.978e-02	.	chr1	14305163	14348454	ENSG00000189337	.	+	distal_intron
chr1	14476792	14476842	ENSG00000189337-18	1000	+	1.840	9.261e-07	1.342e-04	.	chr1	14392075	14598184	ENSG00000189337	.	+	distal_intron
chr1	14477392	14477442	ENSG00000189337-19	1000	+	3.470	0.000e+00	0.000e+00	.	chr1	14392075	14598184	ENSG00000189337	.	+	distal_intron
chr1	14477442	14477492	ENSG00000189337-20	1000	+	2.380	4.008e-13	9.770e-11	.	chr1	14392075	14598184	ENSG00000189337	.	+	distal_intron
chr1	14492792	14492842	ENSG00000189337-21	1000	+	1.240	3.428e-04	3.343e-02	.	chr1	14392075	14598184	ENSG00000189337	.	+	distal_intron
chr1	14492892	14492942	ENSG00000189337-22	1000	+	1.240	3.648e-04	3.493e-02	.	chr1	14392075	14598184	ENSG00000189337	.	+	distal_intron
chr1	14527992	14528042	ENSG00000189337-23	1000	+	1.770	2.491e-07	3.817e-05	.	chr1	14392075	14598184	ENSG00000189337	.	+	distal_intron
chr1	14550742	14550792	ENSG00000189337-24	1000	+	2.510	9.659e-15	3.047e-12	.	chr1	14392075	14598184	ENSG00000189337	.	+	distal_intron
chr1	14558892	14558942	ENSG00000189337-25	1000	+	1.630	6.557e-06	8.577e-04	.	chr1	14392075	14598184	ENSG00000189337	.	+	distal_intron
chr1	14558942	14558992	ENSG00000189337-26	1000	+	2.490	8.926e-14	2.520e-11	.	chr1	14392075	14598184	ENSG00000189337	.	+	distal_intron
chr1	14598742	14598792	ENSG00000189337-27	1000	+	2.640	3.003e-13	7.669e-11	.	chr1	14598782	14598983	ENSG00000189337	.	+	px200_intron
chr1	14598742	14598792	ENSG00000189337-27	1000	+	2.640	3.003e-13	7.669e-11	.	chr1	14598684	14598997	ENSG00000189337	.	+	5UTR
chr1	14598742	14598792	ENSG00000189337-27	1000	+	2.640	3.003e-13	7.669e-11	.	chr1	14598716	14598910	ENSG00000189337	.	+	5UTR
chr1	14598742	14598792	ENSG00000189337-27	1000	+	2.640	3.003e-13	7.669e-11	.	chr1	14598717	14598782	ENSG00000189337	.	+	px500_intron
chr1	14660542	14660592	ENSG00000189337-28	1000	+	1.700	7.342e-06	9.022e-04	.	chr1	14599723	14691628	ENSG00000189337	.	+	distal_intron
chr1	14847842	14847892	ENSG00000189337-29	1000	+	1.280	2.294e-04	2.366e-02	.	chr1	14693113	14923629	ENSG00000189337	.	+	distal_intron
chr1	14857392	14857442	ENSG00000189337-30	1000	+	2.420	1.249e-13	3.349e-11	.	chr1	14693113	14923629	ENSG00000189337	.	+	distal_intron
chr1	14857442	14857492	ENSG00000189337-31	1000	+	2.280	5.919e-12	1.270e-09	.	chr1	14693113	14923629	ENSG00000189337	.	+	distal_intron
chr1	14859092	14859142	ENSG00000189337-32	1000	+	1.640	2.027e-06	2.787e-04	.	chr1	14693113	14923629	ENSG00000189337	.	+	distal_intron
chr1	14860042	14860092	ENSG00000189337-33	1000	+	1.460	4.573e-04	4.302e-02	.	chr1	14693113	14923629	ENSG00000189337	.	+	distal_intron
chr1	14860092	14860142	ENSG00000189337-34	1000	+	3.880	0.000e+00	0.000e+00	.	chr1	14693113	14923629	ENSG00000189337	.	+	distal_intron
chr1	14860142	14860192	ENSG00000189337-35	1000	+	4.750	0.000e+00	0.000e+00	.	chr1	14693113	14923629	ENSG00000189337	.	+	distal_intron
chr1	14860192	14860242	ENSG00000189337-36	1000	+	2.650	6.661e-16	2.552e-13	.	chr1	14693113	14923629	ENSG00000189337	.	+	distal_intron
chr1	14892342	14892392	ENSG00000189337-37	1000	+	2.340	1.262e-12	2.821e-10	.	chr1	14693113	14923629	ENSG00000189337	.	+	distal_intron
chr1	14892392	14892442	ENSG00000189337-38	1000	+	3.190	0.000e+00	0.000e+00	.	chr1	14693113	14923629	ENSG00000189337	.	+	distal_intron
chr1	14935642	14935692	ENSG00000189337-39	1000	+	1.490	1.703e-05	2.030e-03	.	chr1	14930544	14945418	ENSG00000189337	.	+	distal_intron
chr1	15065842	15065892	ENSG00000189337-40	1000	+	1.390	2.638e-04	2.620e-02	.	chr1	15065797	15065997	ENSG00000189337	.	+	px200_intron
chr1	15065842	15065892	ENSG00000189337-40	1000	+	1.390	2.638e-04	2.620e-02	.	chr1	15065753	15065953	ENSG00000189337	.	+	px200_intron
chr1	15065842	15065892	ENSG00000189337-40	1000	+	1.390	2.638e-04	2.620e-02	.	chr1	15065797	15068155	ENSG00000189337	.	+	3UTR
chr1	15065842	15065892	ENSG00000189337-40	1000	+	1.390	2.638e-04	2.620e-02	.	chr1	15065797	15068152	ENSG00000189337	.	+	3UTR
chr1	15066242	15066292	ENSG00000189337-41	1000	+	1.400	8.585e-05	9.796e-03	.	chr1	15065797	15068155	ENSG00000189337	.	+	3UTR
chr1	15066242	15066292	ENSG00000189337-41	1000	+	1.400	8.585e-05	9.796e-03	.	chr1	15065797	15068152	ENSG00000189337	.	+	3UTR
chr1	15066242	15066292	ENSG00000189337-41	1000	+	1.400	8.585e-05	9.796e-03	.	chr1	15065997	15066253	ENSG00000189337	.	+	px500_intron
chr1	15066242	15066292	ENSG00000189337-41	1000	+	1.400	8.585e-05	9.796e-03	.	chr1	15065997	15066297	ENSG00000189337	.	+	px500_intron
chr1	15066292	15066342	ENSG00000189337-42	1000	+	1.460	1.668e-04	1.826e-02	.	chr1	15065797	15068152	ENSG00000189337	.	+	3UTR
chr1	15066292	15066342	ENSG00000189337-42	1000	+	1.460	1.668e-04	1.826e-02	.	chr1	15065797	15068155	ENSG00000189337	.	+	3UTR
chr1	15066292	15066342	ENSG00000189337-42	1000	+	1.460	1.668e-04	1.826e-02	.	chr1	15065997	15066297	ENSG00000189337	.	+	px500_intron
chr1	15066642	15066692	ENSG00000189337-43	1000	+	2.020	2.771e-11	5.715e-09	.	chr1	15066560	15066760	ENSG00000189337	.	+	px200_intron
chr1	15066642	15066692	ENSG00000189337-43	1000	+	2.020	2.771e-11	5.715e-09	.	chr1	15065797	15068152	ENSG00000189337	.	+	3UTR
chr1	15066642	15066692	ENSG00000189337-43	1000	+	2.020	2.771e-11	5.715e-09	.	chr1	15065797	15068155	ENSG00000189337	.	+	3UTR
chr1	15066692	15066742	ENSG00000189337-44	1000	+	1.510	4.278e-05	4.988e-03	.	chr1	15065797	15068155	ENSG00000189337	.	+	3UTR
chr1	15066692	15066742	ENSG00000189337-44	1000	+	1.510	4.278e-05	4.988e-03	.	chr1	15066560	15066760	ENSG00000189337	.	+	px200_intron
chr1	15066692	15066742	ENSG00000189337-44	1000	+	1.510	4.278e-05	4.988e-03	.	chr1	15065797	15068152	ENSG00000189337	.	+	3UTR
chr1	15066742	15066792	ENSG00000189337-45	1000	+	1.810	1.221e-06	1.723e-04	.	chr1	15065797	15068152	ENSG00000189337	.	+	3UTR
chr1	15066742	15066792	ENSG00000189337-45	1000	+	1.810	1.221e-06	1.723e-04	.	chr1	15065797	15068155	ENSG00000189337	.	+	3UTR
chr1	15066742	15066792	ENSG00000189337-45	1000	+	1.810	1.221e-06	1.723e-04	.	chr1	15066560	15066760	ENSG00000189337	.	+	px200_intron
chr1	15066742	15066792	ENSG00000189337-45	1000	+	1.810	1.221e-06	1.723e-04	.	chr1	15066760	15067060	ENSG00000189337	.	+	px500_intron
chr1	15066792	15066842	ENSG00000189337-46	1000	+	3.940	0.000e+00	0.000e+00	.	chr1	15065797	15068152	ENSG00000189337	.	+	3UTR
chr1	15066792	15066842	ENSG00000189337-46	1000	+	3.940	0.000e+00	0.000e+00	.	chr1	15065797	15068155	ENSG00000189337	.	+	3UTR
chr1	15066792	15066842	ENSG00000189337-46	1000	+	3.940	0.000e+00	0.000e+00	.	chr1	15066760	15067060	ENSG00000189337	.	+	px500_intron
chr1	15066842	15066892	ENSG00000189337-47	1000	+	2.050	7.677e-09	1.350e-06	.	chr1	15065797	15068152	ENSG00000189337	.	+	3UTR
chr1	15066842	15066892	ENSG00000189337-47	1000	+	2.050	7.677e-09	1.350e-06	.	chr1	15065797	15068155	ENSG00000189337	.	+	3UTR
chr1	15066842	15066892	ENSG00000189337-47	1000	+	2.050	7.677e-09	1.350e-06	.	chr1	15066760	15067060	ENSG00000189337	.	+	px500_intron
chr1	15066992	15067042	ENSG00000189337-48	1000	+	1.540	1.007e-04	1.125e-02	.	chr1	15065797	15068152	ENSG00000189337	.	+	3UTR
chr1	15066992	15067042	ENSG00000189337-48	1000	+	1.540	1.007e-04	1.125e-02	.	chr1	15065797	15068155	ENSG00000189337	.	+	3UTR
chr1	15066992	15067042	ENSG00000189337-48	1000	+	1.540	1.007e-04	1.125e-02	.	chr1	15066760	15067060	ENSG00000189337	.	+	px500_intron
chr1	15101092	15101142	ENSG00000189337-49	1000	+	1.270	2.348e-04	2.376e-02	.	chr1	15101042	15101342	ENSG00000189337	.	+	px500_intron
chr1	15101142	15101192	ENSG00000189337-50	1000	+	3.200	0.000e+00	0.000e+00	.	chr1	15101042	15101342	ENSG00000189337	.	+	px500_intron
chr1	15101192	15101242	ENSG00000189337-51	1000	+	3.040	0.000e+00	0.000e+00	.	chr1	15101042	15101342	ENSG00000189337	.	+	px500_intron
chr1	15101242	15101292	ENSG00000189337-52	1000	+	3.300	0.000e+00	0.000e+00	.	chr1	15101042	15101342	ENSG00000189337	.	+	px500_intron
chr1	15101292	15101342	ENSG00000189337-53	1000	+	3.320	0.000e+00	0.000e+00	.	chr1	15101042	15101342	ENSG00000189337	.	+	px500_intron
chr1	15101342	15101392	ENSG00000189337-54	1000	+	3.000	0.000e+00	0.000e+00	.	chr1	15101342	15101543	ENSG00000189337	.	+	px200_intron
chr1	15101392	15101442	ENSG00000189337-55	1000	+	2.160	4.697e-10	8.997e-08	.	chr1	15101342	15101543	ENSG00000189337	.	+	px200_intron
chr1	15101442	15101492	ENSG00000189337-56	1000	+	1.870	4.129e-08	6.921e-06	.	chr1	15101342	15101543	ENSG00000189337	.	+	px200_intron
chr1	15101492	15101542	ENSG00000189337-57	1000	+	1.280	2.293e-04	2.366e-02	.	chr1	15101342	15101543	ENSG00000189337	.	+	px200_intron
chr1	15428988	15429038	ENSG00000142634-1	1000	+	1.080	1.897e-05	5.501e-04	.	chr1	15428720	15429081	ENSG00000142634	.	+	3UTR
chr1	15428988	15429038	ENSG00000142634-1	1000	+	1.080	1.897e-05	5.501e-04	.	chr1	15428724	15430339	ENSG00000142634	.	+	3UTR
chr1	15429088	15429138	ENSG00000142634-2	1000	+	1.290	1.221e-06	5.573e-05	.	chr1	15428724	15430339	ENSG00000142634	.	+	3UTR
chr1	15429088	15429138	ENSG00000142634-2	1000	+	1.290	1.221e-06	5.573e-05	.	chr1	15429081	15429281	ENSG00000142634	.	+	px200_intron
chr1	15429638	15429688	ENSG00000142634-3	1000	+	1.030	1.281e-06	5.573e-05	.	chr1	15428724	15430339	ENSG00000142634	.	+	3UTR
chr1	15429688	15429738	ENSG00000142634-4	1000	+	0.940	4.748e-04	8.262e-03	.	chr1	15428724	15430339	ENSG00000142634	.	+	3UTR
chr1	15429888	15429938	ENSG00000142634-5	1000	+	1.310	1.750e-04	3.807e-03	.	chr1	15428724	15430339	ENSG00000142634	.	+	3UTR
chr1	15429938	15429988	ENSG00000142634-6	1000	+	1.440	5.816e-04	8.433e-03	.	chr1	15428724	15430339	ENSG00000142634	.	+	3UTR
chr1	15568463	15568513	ENSG00000116138-1	1000	+	1.740	3.752e-06	8.030e-04	.	chr1	15568435	15568576	ENSG00000116138	.	+	px500_intron
chr1	15568463	15568513	ENSG00000116138-1	1000	+	1.740	3.752e-06	8.030e-04	.	chr1	15568435	15568561	ENSG00000116138	.	+	px500_intron
chr1	15568463	15568513	ENSG00000116138-1	1000	+	1.740	3.752e-06	8.030e-04	.	chr1	15567777	15571733	ENSG00000116138	.	+	3UTR
chr1	15568463	15568513	ENSG00000116138-1	1000	+	1.740	3.752e-06	8.030e-04	.	chr1	15568177	15571731	ENSG00000116138	.	+	3UTR
chr1	15568463	15568513	ENSG00000116138-1	1000	+	1.740	3.752e-06	8.030e-04	.	chr1	15568177	15571733	ENSG00000116138	.	+	3UTR
chr1	15684370	15684420	ENSG00000116786-1	1000	+	1.190	3.663e-05	4.890e-03	.	chr1	15684189	15684390	ENSG00000116786	.	+	px200_intron
chr1	15684370	15684420	ENSG00000116786-1	1000	+	1.190	3.663e-05	4.890e-03	.	chr1	15684355	15684556	ENSG00000116786	.	+	px200_intron
chr1	15684370	15684420	ENSG00000116786-1	1000	+	1.190	3.663e-05	4.890e-03	.	chr1	15684340	15684541	ENSG00000116786	.	+	px200_intron
chr1	15684370	15684420	ENSG00000116786-1	1000	+	1.190	3.663e-05	4.890e-03	.	chr1	15684389	15684558	ENSG00000116786	.	+	5UTR
chr1	15684370	15684420	ENSG00000116786-1	1000	+	1.190	3.663e-05	4.890e-03	.	chr1	15684319	15684558	ENSG00000116786	.	+	5UTR
chr1	15704320	15704370	ENSG00000116786-2	1000	+	2.190	4.566e-11	1.219e-08	.	chr1	15685118	15715736	ENSG00000116786	.	+	distal_intron
chr1	15847845	15847895	ENSG00000065526-1	1000	+	1.530	4.469e-05	1.140e-02	.	chr1	15847707	15847907	ENSG00000179743	.	-	px500_intron
chr1	15847845	15847895	ENSG00000065526-1	1000	+	1.530	4.469e-05	1.140e-02	.	chr1	15847706	15848067	ENSG00000065526	.	+	5UTR
chr1	15847895	15847945	ENSG00000065526-2	1000	+	1.670	8.752e-08	4.464e-05	.	chr1	15847706	15848067	ENSG00000065526	.	+	5UTR
chr1	15847895	15847945	ENSG00000065526-2	1000	+	1.670	8.752e-08	4.464e-05	.	chr1	15847707	15847907	ENSG00000179743	.	-	px500_intron
chr1	15847895	15847945	ENSG00000065526-2	1000	+	1.670	8.752e-08	4.464e-05	.	chr1	15847907	15848108	ENSG00000179743	.	-	px200_intron
chr1	15957669	15957719	ENSG00000116809-1	1000	-	1.410	1.742e-04	3.274e-02	.	chr1	15953473	15969131	ENSG00000116809	.	-	distal_intron
chr1	16313240	16313290	ENSG00000037637-1	1000	-	1.950	2.108e-09	4.567e-07	.	chr1	16306419	16314668	ENSG00000037637	.	-	distal_intron
chr1	16313290	16313340	ENSG00000037637-2	1000	-	1.560	2.652e-07	4.309e-05	.	chr1	16306419	16314668	ENSG00000037637	.	-	distal_intron
chr1	16313340	16313390	ENSG00000037637-3	1000	-	1.090	2.222e-04	2.889e-02	.	chr1	16306419	16314668	ENSG00000037637	.	-	distal_intron
chr1	16349790	16349840	ENSG00000037637-4	1000	-	1.160	4.520e-04	4.896e-02	.	chr1	16315935	16351754	ENSG00000037637	.	-	distal_intron
chr1	16350690	16350740	ENSG00000037637-5	1000	-	3.280	0.000e+00	0.000e+00	.	chr1	16315935	16351754	ENSG00000037637	.	-	distal_intron
chr1	16350740	16350790	ENSG00000037637-6	1000	-	3.050	0.000e+00	0.000e+00	.	chr1	16315935	16351754	ENSG00000037637	.	-	distal_intron
chr1	16383175	16383225	ENSG00000055070-1	1000	+	1.620	1.991e-06	1.931e-04	.	chr1	16370030	16386554	ENSG00000055070	.	+	distal_intron
chr1	16383225	16383275	ENSG00000055070-2	1000	+	2.480	2.998e-13	5.815e-11	.	chr1	16370030	16386554	ENSG00000055070	.	+	distal_intron
chr1	16491286	16491336	ENSG00000080947-1	1000	-	2.420	5.551e-16	5.200e-14	.	chr1	16491094	16491294	ENSG00000080947	.	-	px200_intron
chr1	16491286	16491336	ENSG00000080947-1	1000	-	2.420	5.551e-16	5.200e-14	.	chr1	16491294	16491307	ENSG00000080947	.	-	px500_intron
chr1	16491286	16491336	ENSG00000080947-1	1000	-	2.420	5.551e-16	5.200e-14	.	chr1	16491307	16491507	ENSG00000080947	.	-	px200_intron
chr1	16491286	16491336	ENSG00000080947-1	1000	-	2.420	5.551e-16	5.200e-14	.	chr1	16491316	16491516	ENSG00000080947	.	-	px200_intron
chr1	16491286	16491336	ENSG00000080947-1	1000	-	2.420	5.551e-16	5.200e-14	.	chr1	16491205	16491307	ENSG00000080947	.	-	other_exon
chr1	16491286	16491336	ENSG00000080947-1	1000	-	2.420	5.551e-16	5.200e-14	.	chr1	16491185	16491316	ENSG00000080947	.	-	other_exon
chr1	16491286	16491336	ENSG00000080947-1	1000	-	2.420	5.551e-16	5.200e-14	.	chr1	16491009	16491316	ENSG00000080947	.	-	other_exon
chr1	16491336	16491386	ENSG00000080947-2	1000	-	2.810	0.000e+00	0.000e+00	.	chr1	16491316	16491516	ENSG00000080947	.	-	px200_intron
chr1	16491336	16491386	ENSG00000080947-2	1000	-	2.810	0.000e+00	0.000e+00	.	chr1	16491307	16491507	ENSG00000080947	.	-	px200_intron
chr1	16491386	16491436	ENSG00000080947-3	1000	-	2.490	0.000e+00	0.000e+00	.	chr1	16491316	16491516	ENSG00000080947	.	-	px200_intron
chr1	16491386	16491436	ENSG00000080947-3	1000	-	2.490	0.000e+00	0.000e+00	.	chr1	16491307	16491507	ENSG00000080947	.	-	px200_intron
chr1	16514222	16514272	ENSG00000206652-1	1000	-	0.770	4.825e-10	1.930e-09	.	chr1	16514121	16514285	ENSG00000206652	.	-	other_exon
chr1	16514222	16514272	ENSG00000206652-1	1000	-	0.770	4.825e-10	1.930e-09	.	chr1	16514144	16514285	ENSG00000261135	.	+	px500_intron
chr1	16607019	16607069	ENSG00000219481-1	1000	-	1.170	1.995e-04	1.905e-02	.	chr1	16605405	16607691	ENSG00000219481	.	-	other_exon
chr1	16607069	16607119	ENSG00000219481-2	1000	-	2.330	1.118e-13	2.135e-11	.	chr1	16605405	16607691	ENSG00000219481	.	-	other_exon
chr1	16607119	16607169	ENSG00000219481-3	1000	-	3.430	0.000e+00	0.000e+00	.	chr1	16605405	16607691	ENSG00000219481	.	-	other_exon
chr1	16607169	16607219	ENSG00000219481-4	1000	-	1.680	2.876e-08	3.663e-06	.	chr1	16605405	16607691	ENSG00000219481	.	-	other_exon
chr1	16666885	16666935	ENSG00000207513-1	1000	-	0.740	1.469e-09	5.875e-09	.	chr1	16666784	16666948	ENSG00000207513	.	-	other_exon
chr1	16666885	16666935	ENSG00000207513-1	1000	-	0.740	1.469e-09	5.875e-09	.	chr1	16666740	16666941	ENSG00000282143	.	+	px200_intron
chr1	16740566	16740616	ENSG00000207389-1	1000	+	1.350	0.000e+00	0.000e+00	.	chr1	16740523	16740723	ENSG00000282740	.	-	px200_intron
chr1	16740566	16740616	ENSG00000207389-1	1000	+	1.350	0.000e+00	0.000e+00	.	chr1	16740397	16740597	ENSG00000227684	.	+	px200_intron
chr1	16740566	16740616	ENSG00000207389-1	1000	+	1.350	0.000e+00	0.000e+00	.	chr1	16740397	16740597	ENSG00000058453	.	+	px200_intron
chr1	16740566	16740616	ENSG00000207389-1	1000	+	1.350	0.000e+00	0.000e+00	.	chr1	16740515	16740679	ENSG00000207389	.	+	other_exon
chr1	16740573	16740623	ENSG00000058453-1	1000	+	0.860	1.036e-08	9.599e-07	.	chr1	16740523	16740723	ENSG00000282740	.	-	px200_intron
chr1	16740573	16740623	ENSG00000058453-1	1000	+	0.860	1.036e-08	9.599e-07	.	chr1	16740397	16740597	ENSG00000058453	.	+	px200_intron
chr1	16740573	16740623	ENSG00000058453-1	1000	+	0.860	1.036e-08	9.599e-07	.	chr1	16740397	16740597	ENSG00000227684	.	+	px200_intron
chr1	16740573	16740623	ENSG00000058453-1	1000	+	0.860	1.036e-08	9.599e-07	.	chr1	16740515	16740679	ENSG00000207389	.	+	other_exon
chr1	16740580	16740630	ENSG00000227684-1	1000	+	1.120	4.791e-13	1.341e-11	.	chr1	16740397	16740597	ENSG00000058453	.	+	px200_intron
chr1	16740580	16740630	ENSG00000227684-1	1000	+	1.120	4.791e-13	1.341e-11	.	chr1	16740397	16740597	ENSG00000227684	.	+	px200_intron
chr1	16740580	16740630	ENSG00000227684-1	1000	+	1.120	4.791e-13	1.341e-11	.	chr1	16740515	16740679	ENSG00000207389	.	+	other_exon
chr1	16740580	16740630	ENSG00000227684-1	1000	+	1.120	4.791e-13	1.341e-11	.	chr1	16740523	16740723	ENSG00000282740	.	-	px200_intron
chr1	16740616	16740666	ENSG00000207389-2	1000	+	0.860	1.563e-07	2.344e-07	.	chr1	16740523	16740723	ENSG00000282740	.	-	px200_intron
chr1	16740616	16740666	ENSG00000207389-2	1000	+	0.860	1.563e-07	2.344e-07	.	chr1	16740515	16740679	ENSG00000207389	.	+	other_exon
chr1	16740623	16740673	ENSG00000058453-2	1000	+	0.750	6.500e-06	4.016e-04	.	chr1	16740523	16740723	ENSG00000282740	.	-	px200_intron
chr1	16740623	16740673	ENSG00000058453-2	1000	+	0.750	6.500e-06	4.016e-04	.	chr1	16740515	16740679	ENSG00000207389	.	+	other_exon
chr1	16740630	16740680	ENSG00000227684-2	1000	+	1.060	6.617e-10	9.264e-09	.	chr1	16740679	16740879	ENSG00000207389	.	+	px200_intron
chr1	16740630	16740680	ENSG00000227684-2	1000	+	1.060	6.617e-10	9.264e-09	.	chr1	16740523	16740723	ENSG00000282740	.	-	px200_intron
chr1	16740630	16740680	ENSG00000227684-2	1000	+	1.060	6.617e-10	9.264e-09	.	chr1	16740515	16740679	ENSG00000207389	.	+	other_exon
chr1	16896023	16896073	ENSG00000058453-3	1000	+	0.820	3.746e-08	2.975e-06	.	chr1	16895979	16896143	ENSG00000207005	.	+	other_exon
chr1	16896030	16896080	ENSG00000207005-1	1000	+	1.290	6.661e-16	1.998e-15	.	chr1	16895979	16896143	ENSG00000207005	.	+	other_exon
chr1	16896080	16896130	ENSG00000207005-2	1000	+	1.110	2.587e-14	3.880e-14	.	chr1	16895979	16896143	ENSG00000207005	.	+	other_exon
chr1	16921723	16921773	ENSG00000058453-4	1000	+	2.070	0.000e+00	0.000e+00	.	chr1	16921730	16921931	ENSG00000058453	.	+	px200_intron
chr1	16921723	16921773	ENSG00000058453-4	1000	+	2.070	0.000e+00	0.000e+00	.	chr1	16921430	16921730	ENSG00000058453	.	+	px500_intron
chr1	16921773	16921823	ENSG00000058453-5	1000	+	2.050	0.000e+00	0.000e+00	.	chr1	16921730	16921931	ENSG00000058453	.	+	px200_intron
chr1	16921823	16921873	ENSG00000058453-6	1000	+	1.170	8.023e-06	4.461e-04	.	chr1	16921730	16921931	ENSG00000058453	.	+	px200_intron
chr1	16963073	16963123	ENSG00000058453-7	1000	+	1.790	1.110e-16	1.235e-14	.	chr1	16961630	16965222	ENSG00000058453	.	+	distal_intron
chr1	16964323	16964373	ENSG00000058453-8	1000	+	2.130	0.000e+00	0.000e+00	.	chr1	16961630	16965222	ENSG00000058453	.	+	distal_intron
chr1	16964373	16964423	ENSG00000058453-9	1000	+	2.520	0.000e+00	0.000e+00	.	chr1	16961630	16965222	ENSG00000058453	.	+	distal_intron
chr1	16992308	16992358	ENSG00000159363-1	1000	-	1.240	1.850e-06	3.811e-04	.	chr1	16992285	16992486	ENSG00000159363	.	-	px200_intron
chr1	16992308	16992358	ENSG00000159363-1	1000	-	1.240	1.850e-06	3.811e-04	.	chr1	16992242	16992402	ENSG00000159363	.	-	CDS
chr1	16992308	16992358	ENSG00000159363-1	1000	-	1.240	1.850e-06	3.811e-04	.	chr1	16992242	16992342	ENSG00000159363	.	-	CDS
chr1	16992308	16992358	ENSG00000159363-1	1000	-	1.240	1.850e-06	3.811e-04	.	chr1	16992342	16992542	ENSG00000159363	.	-	px200_intron
chr1	16992308	16992358	ENSG00000159363-1	1000	-	1.240	1.850e-06	3.811e-04	.	chr1	16992129	16992329	ENSG00000159363	.	-	px200_intron
chr1	17005458	17005508	ENSG00000159363-2	1000	-	0.930	3.398e-04	3.500e-02	.	chr1	17005373	17005556	ENSG00000159363	.	-	CDS
chr1	17005458	17005508	ENSG00000159363-2	1000	-	0.930	3.398e-04	3.500e-02	.	chr1	17005395	17005595	ENSG00000159363	.	-	px200_intron
chr1	17005458	17005508	ENSG00000159363-2	1000	-	0.930	3.398e-04	3.500e-02	.	chr1	17005483	17005684	ENSG00000159363	.	-	px200_intron
chr1	17005458	17005508	ENSG00000159363-2	1000	-	0.930	3.398e-04	3.500e-02	.	chr1	17005373	17005556	ENSG00000159363	.	-	5UTR
chr1	17019672	17019722	ENSG00000117118-1	1000	-	1.610	1.308e-04	6.933e-03	.	chr1	17019458	17022107	ENSG00000117118	.	-	distal_intron
chr1	17019722	17019772	ENSG00000117118-2	1000	-	2.100	5.854e-08	6.206e-06	.	chr1	17019458	17022107	ENSG00000117118	.	-	distal_intron
chr1	17068361	17068411	ENSG00000117115-1	1000	-	1.180	1.973e-04	2.615e-02	.	chr1	17066760	17069043	ENSG00000117115	.	-	3UTR
chr1	17068461	17068511	ENSG00000117115-2	1000	-	1.380	3.008e-05	7.971e-03	.	chr1	17066760	17069043	ENSG00000117115	.	-	3UTR
chr1	17407560	17407610	ENSG00000179051-1	1000	-	1.860	4.106e-06	7.883e-04	.	chr1	17407582	17407638	ENSG00000227751	.	+	px500_intron
chr1	17407560	17407610	ENSG00000179051-1	1000	-	1.860	4.106e-06	7.883e-04	.	chr1	17407382	17407582	ENSG00000227751	.	+	px200_intron
chr1	17407560	17407610	ENSG00000179051-1	1000	-	1.860	4.106e-06	7.883e-04	.	chr1	17407582	17407638	ENSG00000179051	.	-	px500_intron
chr1	17407560	17407610	ENSG00000179051-1	1000	-	1.860	4.106e-06	7.883e-04	.	chr1	17406759	17409089	ENSG00000179051	.	-	3UTR
chr1	17407610	17407660	ENSG00000179051-2	1000	-	1.570	2.318e-05	1.484e-03	.	chr1	17407638	17407839	ENSG00000179051	.	-	px200_intron
chr1	17407610	17407660	ENSG00000179051-2	1000	-	1.570	2.318e-05	1.484e-03	.	chr1	17406759	17409089	ENSG00000179051	.	-	3UTR
chr1	17407610	17407660	ENSG00000179051-2	1000	-	1.570	2.318e-05	1.484e-03	.	chr1	17407582	17407638	ENSG00000179051	.	-	px500_intron
chr1	17407610	17407660	ENSG00000179051-2	1000	-	1.570	2.318e-05	1.484e-03	.	chr1	17407582	17407638	ENSG00000227751	.	+	px500_intron
chr1	17408110	17408160	ENSG00000179051-3	1000	-	1.800	1.011e-05	9.703e-04	.	chr1	17406759	17409089	ENSG00000179051	.	-	3UTR
chr1	17612498	17612548	ENSG00000074964-1	1000	+	1.790	3.339e-07	1.609e-04	.	chr1	17608477	17612557	ENSG00000074964	.	+	distal_intron
chr1	17612548	17612598	ENSG00000074964-2	1000	+	1.500	2.704e-05	4.345e-03	.	chr1	17612557	17612857	ENSG00000074964	.	+	px500_intron
chr1	17612548	17612598	ENSG00000074964-2	1000	+	1.500	2.704e-05	4.345e-03	.	chr1	17608477	17612557	ENSG00000074964	.	+	distal_intron
chr1	17689598	17689648	ENSG00000074964-3	1000	+	1.540	1.292e-05	3.115e-03	.	chr1	17688247	17690619	ENSG00000074964	.	+	distal_intron
chr1	18164298	18164348	ENSG00000117154-1	1000	+	2.030	2.929e-12	4.381e-10	.	chr1	18116361	18166428	ENSG00000117154	.	+	distal_intron
chr1	18164348	18164398	ENSG00000117154-2	1000	+	2.130	4.752e-12	6.219e-10	.	chr1	18116361	18166428	ENSG00000117154	.	+	distal_intron
chr1	18164398	18164448	ENSG00000117154-3	1000	+	1.300	7.689e-06	7.318e-04	.	chr1	18116361	18166428	ENSG00000117154	.	+	distal_intron
chr1	18273048	18273098	ENSG00000117154-4	1000	+	2.170	5.906e-14	1.031e-11	.	chr1	18228510	18278344	ENSG00000117154	.	+	distal_intron
chr1	18273198	18273248	ENSG00000117154-5	1000	+	1.120	1.021e-04	7.635e-03	.	chr1	18228510	18278344	ENSG00000117154	.	+	distal_intron
chr1	18273348	18273398	ENSG00000117154-6	1000	+	1.230	2.159e-05	1.884e-03	.	chr1	18228510	18278344	ENSG00000117154	.	+	distal_intron
chr1	18273498	18273548	ENSG00000117154-7	1000	+	1.820	1.829e-09	2.128e-07	.	chr1	18228510	18278344	ENSG00000117154	.	+	distal_intron
chr1	18340848	18340898	ENSG00000117154-8	1000	+	1.350	3.731e-06	3.907e-04	.	chr1	18335510	18360866	ENSG00000117154	.	+	distal_intron
chr1	18340898	18340948	ENSG00000117154-9	1000	+	1.120	9.623e-05	7.635e-03	.	chr1	18335510	18360866	ENSG00000117154	.	+	distal_intron
chr1	18340948	18340998	ENSG00000117154-10	1000	+	2.650	0.000e+00	0.000e+00	.	chr1	18335510	18360866	ENSG00000117154	.	+	distal_intron
chr1	18340998	18341048	ENSG00000117154-11	1000	+	3.090	0.000e+00	0.000e+00	.	chr1	18335510	18360866	ENSG00000117154	.	+	distal_intron
chr1	18341048	18341098	ENSG00000117154-12	1000	+	3.080	0.000e+00	0.000e+00	.	chr1	18335510	18360866	ENSG00000117154	.	+	distal_intron
chr1	18341098	18341148	ENSG00000117154-13	1000	+	2.650	0.000e+00	0.000e+00	.	chr1	18335510	18360866	ENSG00000117154	.	+	distal_intron
chr1	18341148	18341198	ENSG00000117154-14	1000	+	2.210	9.770e-15	2.046e-12	.	chr1	18335510	18360866	ENSG00000117154	.	+	distal_intron
chr1	18341198	18341248	ENSG00000117154-15	1000	+	1.150	6.912e-04	4.825e-02	.	chr1	18335510	18360866	ENSG00000117154	.	+	distal_intron
chr1	18481130	18481180	ENSG00000179023-1	1000	+	1.000	0.000e+00	0.000e+00	.	chr1	18480981	18483315	ENSG00000179023	.	+	CDS
chr1	18482180	18482230	ENSG00000179023-2	1000	+	1.000	0.000e+00	0.000e+00	.	chr1	18480981	18483315	ENSG00000179023	.	+	CDS
chr1	18482480	18482530	ENSG00000179023-3	1000	+	1.000	0.000e+00	0.000e+00	.	chr1	18480981	18483315	ENSG00000179023	.	+	CDS
chr1	18484930	18484980	ENSG00000179023-4	1000	+	1.000	0.000e+00	0.000e+00	.	chr1	18483315	18486126	ENSG00000179023	.	+	3UTR
chr1	18944880	18944930	ENSG00000169991-1	1000	-	1.330	2.217e-04	4.368e-02	.	chr1	18921621	18955167	ENSG00000169991	.	-	distal_intron
chr1	19098910	19098960	ENSG00000127481-1	1000	-	1.920	6.359e-09	5.145e-07	.	chr1	19097780	19099096	ENSG00000127481	.	-	distal_intron
chr1	19141960	19142010	ENSG00000127481-2	1000	-	1.500	7.550e-06	5.639e-04	.	chr1	19141977	19142277	ENSG00000127481	.	-	px500_intron
chr1	19141960	19142010	ENSG00000127481-2	1000	-	1.500	7.550e-06	5.639e-04	.	chr1	19141977	19142024	ENSG00000127481	.	-	px500_intron
chr1	19141960	19142010	ENSG00000127481-2	1000	-	1.500	7.550e-06	5.639e-04	.	chr1	19141777	19141977	ENSG00000127481	.	-	px200_intron
chr1	19142510	19142560	ENSG00000127481-3	1000	-	2.120	2.578e-09	2.276e-07	.	chr1	19142277	19143479	ENSG00000127481	.	-	distal_intron
chr1	19142560	19142610	ENSG00000127481-4	1000	-	1.430	5.275e-05	3.658e-03	.	chr1	19142277	19143479	ENSG00000127481	.	-	distal_intron
chr1	19142610	19142660	ENSG00000127481-5	1000	-	2.440	2.820e-14	3.423e-12	.	chr1	19142277	19143479	ENSG00000127481	.	-	distal_intron
chr1	19142660	19142710	ENSG00000127481-6	1000	-	1.500	6.679e-05	4.323e-03	.	chr1	19142277	19143479	ENSG00000127481	.	-	distal_intron
chr1	19142860	19142910	ENSG00000127481-7	1000	-	2.930	0.000e+00	0.000e+00	.	chr1	19142277	19143479	ENSG00000127481	.	-	distal_intron
chr1	19142910	19142960	ENSG00000127481-8	1000	-	4.180	0.000e+00	0.000e+00	.	chr1	19142277	19143479	ENSG00000127481	.	-	distal_intron
chr1	19142960	19143010	ENSG00000127481-9	1000	-	3.070	0.000e+00	0.000e+00	.	chr1	19142277	19143479	ENSG00000127481	.	-	distal_intron
chr1	19143010	19143060	ENSG00000127481-10	1000	-	2.130	4.642e-10	4.508e-08	.	chr1	19142277	19143479	ENSG00000127481	.	-	distal_intron
chr1	19143060	19143110	ENSG00000127481-11	1000	-	4.240	0.000e+00	0.000e+00	.	chr1	19142277	19143479	ENSG00000127481	.	-	distal_intron
chr1	19143110	19143160	ENSG00000127481-12	1000	-	3.660	0.000e+00	0.000e+00	.	chr1	19142277	19143479	ENSG00000127481	.	-	distal_intron
chr1	19143160	19143210	ENSG00000127481-13	1000	-	3.760	0.000e+00	0.000e+00	.	chr1	19142277	19143479	ENSG00000127481	.	-	distal_intron
chr1	19143210	19143260	ENSG00000127481-14	1000	-	3.230	0.000e+00	0.000e+00	.	chr1	19142277	19143479	ENSG00000127481	.	-	distal_intron
chr1	19143260	19143310	ENSG00000127481-15	1000	-	2.260	4.492e-12	4.847e-10	.	chr1	19142277	19143479	ENSG00000127481	.	-	distal_intron
chr1	19216110	19216160	ENSG00000127463-1	1000	-	1.230	2.588e-04	1.061e-02	.	chr1	19215659	19219302	ENSG00000127463	.	-	3UTR
chr1	19216160	19216210	ENSG00000127463-2	1000	-	1.610	1.594e-04	7.840e-03	.	chr1	19215659	19219302	ENSG00000127463	.	-	3UTR
chr1	19216210	19216260	ENSG00000127463-3	1000	-	2.240	1.311e-11	3.224e-09	.	chr1	19215659	19219302	ENSG00000127463	.	-	3UTR
chr1	19216760	19216810	ENSG00000127463-4	1000	-	1.290	1.373e-03	3.752e-02	.	chr1	19216673	19216874	ENSG00000127463	.	-	px200_intron
chr1	19216760	19216810	ENSG00000127463-4	1000	-	1.290	1.373e-03	3.752e-02	.	chr1	19215659	19219302	ENSG00000127463	.	-	3UTR
chr1	19216810	19216860	ENSG00000127463-5	1000	-	1.670	1.630e-05	2.005e-03	.	chr1	19216673	19216874	ENSG00000127463	.	-	px200_intron
chr1	19216810	19216860	ENSG00000127463-5	1000	-	1.670	1.630e-05	2.005e-03	.	chr1	19215659	19219302	ENSG00000127463	.	-	3UTR
chr1	19216960	19217010	ENSG00000127463-6	1000	-	1.490	1.561e-04	7.840e-03	.	chr1	19215659	19219302	ENSG00000127463	.	-	3UTR
chr1	19216960	19217010	ENSG00000127463-6	1000	-	1.490	1.561e-04	7.840e-03	.	chr1	19216873	19219302	ENSG00000127463	.	-	3UTR
chr1	19217310	19217360	ENSG00000127463-7	1000	-	1.420	9.771e-04	3.004e-02	.	chr1	19215659	19219302	ENSG00000127463	.	-	3UTR
chr1	19217310	19217360	ENSG00000127463-7	1000	-	1.420	9.771e-04	3.004e-02	.	chr1	19216873	19219302	ENSG00000127463	.	-	3UTR
chr1	19217460	19217510	ENSG00000127463-8	1000	-	1.500	1.489e-04	7.840e-03	.	chr1	19216873	19219302	ENSG00000127463	.	-	3UTR
chr1	19217460	19217510	ENSG00000127463-8	1000	-	1.500	1.489e-04	7.840e-03	.	chr1	19215659	19219302	ENSG00000127463	.	-	3UTR
chr1	19218660	19218710	ENSG00000127463-9	1000	-	1.510	3.594e-04	1.263e-02	.	chr1	19215659	19219302	ENSG00000127463	.	-	3UTR
chr1	19218660	19218710	ENSG00000127463-9	1000	-	1.510	3.594e-04	1.263e-02	.	chr1	19216873	19219302	ENSG00000127463	.	-	3UTR
chr1	19218660	19218710	ENSG00000127463-9	1000	-	1.510	3.594e-04	1.263e-02	.	chr1	19218444	19218744	ENSG00000127463	.	-	px500_intron
chr1	19218660	19218710	ENSG00000127463-9	1000	-	1.510	3.594e-04	1.263e-02	.	chr1	19218147	19219302	ENSG00000127463	.	-	3UTR
chr1	19313276	19313326	ENSG00000040487-1	1000	+	2.200	8.100e-12	4.091e-10	.	chr1	19313089	19313389	ENSG00000040487	.	+	px500_intron
chr1	19313326	19313376	ENSG00000040487-2	1000	+	3.110	0.000e+00	0.000e+00	.	chr1	19313089	19313389	ENSG00000040487	.	+	px500_intron
chr1	19339375	19339425	ENSG00000077549-1	1000	-	0.930	6.276e-04	4.002e-02	.	chr1	19339358	19339529	ENSG00000077549	.	-	3UTR
chr1	19339375	19339425	ENSG00000077549-1	1000	-	0.930	6.276e-04	4.002e-02	.	chr1	19338822	19339617	ENSG00000077549	.	-	3UTR
chr1	19339375	19339425	ENSG00000077549-1	1000	-	0.930	6.276e-04	4.002e-02	.	chr1	19338774	19339529	ENSG00000077549	.	-	3UTR
chr1	19339375	19339425	ENSG00000077549-1	1000	-	0.930	6.276e-04	4.002e-02	.	chr1	19338775	19339566	ENSG00000077549	.	-	3UTR
chr1	19339375	19339425	ENSG00000077549-1	1000	-	0.930	6.276e-04	4.002e-02	.	chr1	19338778	19339529	ENSG00000077549	.	-	3UTR
chr1	19449725	19449775	ENSG00000077549-2	1000	-	1.330	2.599e-04	2.131e-02	.	chr1	19449530	19449830	ENSG00000077549	.	-	px500_intron
chr1	19449775	19449825	ENSG00000077549-3	1000	-	1.890	1.243e-06	2.378e-04	.	chr1	19449530	19449830	ENSG00000077549	.	-	px500_intron
chr1	19464175	19464225	ENSG00000077549-4	1000	-	1.620	6.818e-06	9.784e-04	.	chr1	19449830	19483689	ENSG00000077549	.	-	distal_intron
chr1	19464225	19464275	ENSG00000077549-5	1000	-	2.030	3.025e-08	8.681e-06	.	chr1	19449830	19483689	ENSG00000077549	.	-	distal_intron
chr1	19476125	19476175	ENSG00000077549-6	1000	-	1.610	2.064e-05	1.974e-03	.	chr1	19449830	19483689	ENSG00000077549	.	-	distal_intron
chr1	19476225	19476275	ENSG00000077549-7	1000	-	2.150	1.269e-08	7.285e-06	.	chr1	19449830	19483689	ENSG00000077549	.	-	distal_intron
chr1	19484875	19484925	ENSG00000077549-8	1000	-	1.710	1.831e-05	1.974e-03	.	chr1	19484864	19485155	ENSG00000173436	.	+	px500_intron
chr1	19484875	19484925	ENSG00000077549-8	1000	-	1.710	1.831e-05	1.974e-03	.	chr1	19484864	19485164	ENSG00000077549	.	-	px500_intron
chr1	19484925	19484975	ENSG00000077549-9	1000	-	1.270	4.851e-04	3.481e-02	.	chr1	19484864	19485155	ENSG00000173436	.	+	px500_intron
chr1	19484925	19484975	ENSG00000077549-9	1000	-	1.270	4.851e-04	3.481e-02	.	chr1	19484864	19485164	ENSG00000077549	.	-	px500_intron
chr1	19484925	19484975	ENSG00000077549-9	1000	-	1.270	4.851e-04	3.481e-02	.	chr1	19484935	19485235	ENSG00000077549	.	-	px500_intron
chr1	20373129	20373179	ENSG00000236963-1	1000	-	1.440	3.006e-10	5.470e-08	.	chr1	20373094	20373394	ENSG00000236963	.	-	px500_intron
chr1	20373229	20373279	ENSG00000236963-2	1000	-	0.760	1.618e-04	1.472e-02	.	chr1	20373094	20373394	ENSG00000236963	.	-	px500_intron
chr1	20485741	20485791	ENSG00000162545-1	1000	-	0.790	2.578e-08	2.352e-07	.	chr1	20485379	20486210	ENSG00000162545	.	-	5UTR
chr1	20485841	20485891	ENSG00000162545-2	1000	-	1.770	0.000e+00	0.000e+00	.	chr1	20485379	20486210	ENSG00000162545	.	-	5UTR
chr1	20485891	20485941	ENSG00000162545-3	1000	-	1.900	0.000e+00	0.000e+00	.	chr1	20485379	20486210	ENSG00000162545	.	-	5UTR
chr1	20485941	20485991	ENSG00000162545-4	1000	-	2.160	0.000e+00	0.000e+00	.	chr1	20485379	20486210	ENSG00000162545	.	-	5UTR
chr1	20485991	20486041	ENSG00000162545-5	1000	-	2.460	0.000e+00	0.000e+00	.	chr1	20485379	20486210	ENSG00000162545	.	-	5UTR
chr1	20486041	20486091	ENSG00000162545-6	1000	-	2.510	0.000e+00	0.000e+00	.	chr1	20485379	20486210	ENSG00000162545	.	-	5UTR
chr1	20486091	20486141	ENSG00000162545-7	1000	-	2.110	0.000e+00	0.000e+00	.	chr1	20485379	20486210	ENSG00000162545	.	-	5UTR
chr1	20486141	20486191	ENSG00000162545-8	1000	-	1.580	0.000e+00	0.000e+00	.	chr1	20485379	20486210	ENSG00000162545	.	-	5UTR
chr1	20505548	20505598	ENSG00000090432-1	1000	-	1.740	1.549e-07	1.239e-05	.	chr1	20503809	20507404	ENSG00000090432	.	-	distal_intron
chr1	20633458	20633508	ENSG00000158828-1	1000	+	0.900	4.793e-06	1.741e-04	.	chr1	20633457	20633548	ENSG00000158828	.	+	5UTR
chr1	20633458	20633508	ENSG00000158828-1	1000	+	0.900	4.793e-06	1.741e-04	.	chr1	20633458	20633478	ENSG00000284005	.	+	px500_intron
chr1	20633458	20633508	ENSG00000158828-1	1000	+	0.900	4.793e-06	1.741e-04	.	chr1	20633478	20633679	ENSG00000284005	.	+	px200_intron
chr1	20633508	20633558	ENSG00000158828-2	1000	+	0.810	1.157e-04	2.523e-03	.	chr1	20633457	20633548	ENSG00000158828	.	+	5UTR
chr1	20633508	20633558	ENSG00000158828-2	1000	+	0.810	1.157e-04	2.523e-03	.	chr1	20633548	20633935	ENSG00000158828	.	+	CDS
chr1	20633508	20633558	ENSG00000158828-2	1000	+	0.810	1.157e-04	2.523e-03	.	chr1	20633478	20633679	ENSG00000284005	.	+	px200_intron
chr1	20633608	20633658	ENSG00000158828-3	1000	+	1.280	1.462e-10	1.594e-08	.	chr1	20633548	20633935	ENSG00000158828	.	+	CDS
chr1	20633608	20633658	ENSG00000158828-3	1000	+	1.280	1.462e-10	1.594e-08	.	chr1	20633478	20633679	ENSG00000284005	.	+	px200_intron
chr1	20633658	20633708	ENSG00000158828-4	1000	+	1.080	1.322e-07	7.205e-06	.	chr1	20633478	20633679	ENSG00000284005	.	+	px200_intron
chr1	20633658	20633708	ENSG00000158828-4	1000	+	1.080	1.322e-07	7.205e-06	.	chr1	20633548	20633935	ENSG00000158828	.	+	CDS
chr1	20633758	20633808	ENSG00000158828-5	1000	+	0.850	2.908e-05	7.924e-04	.	chr1	20633548	20633935	ENSG00000158828	.	+	CDS
chr1	20633758	20633808	ENSG00000158828-5	1000	+	0.850	2.908e-05	7.924e-04	.	chr1	20633788	20633988	ENSG00000284005	.	+	px200_intron
chr1	20652117	20652167	ENSG00000244038-1	1000	-	1.430	1.081e-04	7.350e-03	.	chr1	20652120	20652193	ENSG00000244038	.	-	px500_intron
chr1	20652117	20652167	ENSG00000244038-1	1000	-	1.430	1.081e-04	7.350e-03	.	chr1	20652133	20652193	ENSG00000244038	.	-	px500_intron
chr1	20652117	20652167	ENSG00000244038-1	1000	-	1.430	1.081e-04	7.350e-03	.	chr1	20651766	20652378	ENSG00000244038	.	-	3UTR
chr1	20652117	20652167	ENSG00000244038-1	1000	-	1.430	1.081e-04	7.350e-03	.	chr1	20651776	20652378	ENSG00000244038	.	-	3UTR
chr1	20743616	20743666	ENSG00000127483-1	1000	-	1.560	4.700e-09	7.707e-07	.	chr1	20743374	20743674	ENSG00000127483	.	-	px500_intron
chr1	20743616	20743666	ENSG00000127483-1	1000	-	1.560	4.700e-09	7.707e-07	.	chr1	20742678	20744796	ENSG00000127483	.	-	3UTR
chr1	20743616	20743666	ENSG00000127483-1	1000	-	1.560	4.700e-09	7.707e-07	.	chr1	20742681	20744796	ENSG00000127483	.	-	3UTR
chr1	20743866	20743916	ENSG00000127483-2	1000	-	2.700	0.000e+00	0.000e+00	.	chr1	20742678	20744796	ENSG00000127483	.	-	3UTR
chr1	20743866	20743916	ENSG00000127483-2	1000	-	2.700	0.000e+00	0.000e+00	.	chr1	20742681	20744796	ENSG00000127483	.	-	3UTR
chr1	20744016	20744066	ENSG00000127483-3	1000	-	1.340	1.255e-07	1.372e-05	.	chr1	20742678	20744796	ENSG00000127483	.	-	3UTR
chr1	20744016	20744066	ENSG00000127483-3	1000	-	1.340	1.255e-07	1.372e-05	.	chr1	20742681	20744796	ENSG00000127483	.	-	3UTR
chr1	20744066	20744116	ENSG00000127483-4	1000	-	1.020	1.009e-04	6.617e-03	.	chr1	20742678	20744796	ENSG00000127483	.	-	3UTR
chr1	20744066	20744116	ENSG00000127483-4	1000	-	1.020	1.009e-04	6.617e-03	.	chr1	20742681	20744796	ENSG00000127483	.	-	3UTR
chr1	20744916	20744966	ENSG00000127483-5	1000	-	1.370	8.452e-04	4.620e-02	.	chr1	20744796	20745091	ENSG00000127483	.	-	CDS
chr1	20779166	20779216	ENSG00000127483-6	1000	-	1.620	3.222e-05	2.642e-03	.	chr1	20777250	20779311	ENSG00000127483	.	-	distal_intron
chr1	20819892	20819942	ENSG00000075151-1	1000	-	1.790	2.285e-09	5.264e-07	.	chr1	20818038	20824599	ENSG00000075151	.	-	distal_intron
chr1	20944492	20944542	ENSG00000075151-2	1000	-	1.670	1.106e-06	1.820e-04	.	chr1	20942830	20949502	ENSG00000075151	.	-	distal_intron
chr1	20944542	20944592	ENSG00000075151-3	1000	-	1.120	2.630e-04	3.366e-02	.	chr1	20942830	20949502	ENSG00000075151	.	-	distal_intron
chr1	20947142	20947192	ENSG00000075151-4	1000	-	1.810	4.207e-07	7.456e-05	.	chr1	20942830	20949502	ENSG00000075151	.	-	distal_intron
chr1	20947292	20947342	ENSG00000075151-5	1000	-	1.810	1.520e-09	3.892e-07	.	chr1	20942830	20949502	ENSG00000075151	.	-	distal_intron
chr1	20947342	20947392	ENSG00000075151-6	1000	-	1.440	3.627e-06	5.572e-04	.	chr1	20942830	20949502	ENSG00000075151	.	-	distal_intron
chr1	20947492	20947542	ENSG00000075151-7	1000	-	2.230	9.814e-13	2.827e-10	.	chr1	20942830	20949502	ENSG00000075151	.	-	distal_intron
chr1	20947542	20947592	ENSG00000075151-8	1000	-	4.260	0.000e+00	0.000e+00	.	chr1	20942830	20949502	ENSG00000075151	.	-	distal_intron
chr1	20947592	20947642	ENSG00000075151-9	1000	-	4.020	0.000e+00	0.000e+00	.	chr1	20942830	20949502	ENSG00000075151	.	-	distal_intron
chr1	20947642	20947692	ENSG00000075151-10	1000	-	1.930	7.556e-09	1.583e-06	.	chr1	20942830	20949502	ENSG00000075151	.	-	distal_intron
chr1	21098492	21098542	ENSG00000075151-11	1000	-	1.360	4.885e-06	7.034e-04	.	chr1	21089713	21110822	ENSG00000075151	.	-	distal_intron
chr1	21142292	21142342	ENSG00000075151-12	1000	-	1.260	3.152e-04	3.822e-02	.	chr1	21112110	21160974	ENSG00000075151	.	-	distal_intron
chr1	21142492	21142542	ENSG00000075151-13	1000	-	1.350	3.856e-05	5.227e-03	.	chr1	21112110	21160974	ENSG00000075151	.	-	distal_intron
chr1	21143042	21143092	ENSG00000075151-14	1000	-	1.650	1.239e-07	2.380e-05	.	chr1	21112110	21160974	ENSG00000075151	.	-	distal_intron
chr1	21143192	21143242	ENSG00000075151-15	1000	-	3.160	0.000e+00	0.000e+00	.	chr1	21112110	21160974	ENSG00000075151	.	-	distal_intron
chr1	21143242	21143292	ENSG00000075151-16	1000	-	3.440	0.000e+00	0.000e+00	.	chr1	21112110	21160974	ENSG00000075151	.	-	distal_intron
chr1	21143292	21143342	ENSG00000075151-17	1000	-	4.410	0.000e+00	0.000e+00	.	chr1	21112110	21160974	ENSG00000075151	.	-	distal_intron
chr1	21143342	21143392	ENSG00000075151-18	1000	-	4.300	0.000e+00	0.000e+00	.	chr1	21112110	21160974	ENSG00000075151	.	-	distal_intron
chr1	21143892	21143942	ENSG00000075151-19	1000	-	2.550	2.442e-15	8.039e-13	.	chr1	21112110	21160974	ENSG00000075151	.	-	distal_intron
chr1	21219447	21219497	ENSG00000117298-1	1000	-	2.300	1.239e-08	1.804e-06	.	chr1	21219313	21219613	ENSG00000117298	.	-	px500_intron
chr1	21219447	21219497	ENSG00000117298-1	1000	-	2.300	1.239e-08	1.804e-06	.	chr1	21219393	21219613	ENSG00000117298	.	-	px500_intron
chr1	21219447	21219497	ENSG00000117298-1	1000	-	2.300	1.239e-08	1.804e-06	.	chr1	21219436	21219613	ENSG00000117298	.	-	px500_intron
chr1	21219447	21219497	ENSG00000117298-1	1000	-	2.300	1.239e-08	1.804e-06	.	chr1	21219458	21219613	ENSG00000117298	.	-	px500_intron
chr1	21219447	21219497	ENSG00000117298-1	1000	-	2.300	1.239e-08	1.804e-06	.	chr1	21217249	21219954	ENSG00000117298	.	-	3UTR
chr1	21219447	21219497	ENSG00000117298-1	1000	-	2.300	1.239e-08	1.804e-06	.	chr1	21218583	21219954	ENSG00000117298	.	-	3UTR
chr1	21219447	21219497	ENSG00000117298-1	1000	-	2.300	1.239e-08	1.804e-06	.	chr1	21217246	21219954	ENSG00000117298	.	-	3UTR
chr1	21282747	21282797	ENSG00000117298-2	1000	-	2.360	2.590e-11	1.132e-08	.	chr1	21280569	21289569	ENSG00000117298	.	-	distal_intron
chr1	21282797	21282847	ENSG00000117298-3	1000	-	2.030	6.619e-09	1.446e-06	.	chr1	21280569	21289569	ENSG00000117298	.	-	distal_intron
chr1	21284447	21284497	ENSG00000117298-4	1000	-	1.790	2.171e-05	1.897e-03	.	chr1	21280569	21289569	ENSG00000117298	.	-	distal_intron
chr1	21284497	21284547	ENSG00000117298-5	1000	-	1.960	2.676e-08	2.923e-06	.	chr1	21280569	21289569	ENSG00000117298	.	-	distal_intron
chr1	21446578	21446628	ENSG00000142794-1	1000	+	3.300	0.000e+00	0.000e+00	.	chr1	21446482	21446682	ENSG00000142794	.	+	px200_intron
chr1	21446628	21446678	ENSG00000142794-2	1000	+	1.150	2.121e-04	2.493e-02	.	chr1	21446482	21446682	ENSG00000142794	.	+	px200_intron
chr1	21554897	21554947	ENSG00000162551-1	1000	+	1.550	1.451e-05	2.424e-03	.	chr1	21554642	21560125	ENSG00000162551	.	+	distal_intron
chr1	21603921	21603971	ENSG00000076864-1	1000	-	3.530	0.000e+00	0.000e+00	.	chr1	21603912	21604112	ENSG00000076864	.	-	px200_intron
chr1	21603971	21604021	ENSG00000076864-2	1000	-	3.710	0.000e+00	0.000e+00	.	chr1	21603912	21604112	ENSG00000076864	.	-	px200_intron
chr1	21604021	21604071	ENSG00000076864-3	1000	-	2.630	0.000e+00	0.000e+00	.	chr1	21603912	21604112	ENSG00000076864	.	-	px200_intron
chr1	21604071	21604121	ENSG00000076864-4	1000	-	2.510	0.000e+00	0.000e+00	.	chr1	21604112	21604412	ENSG00000076864	.	-	px500_intron
chr1	21604071	21604121	ENSG00000076864-4	1000	-	2.510	0.000e+00	0.000e+00	.	chr1	21603912	21604112	ENSG00000076864	.	-	px200_intron
chr1	21604121	21604171	ENSG00000076864-5	1000	-	2.230	1.301e-12	6.481e-11	.	chr1	21604112	21604412	ENSG00000076864	.	-	px500_intron
chr1	21604171	21604221	ENSG00000076864-6	1000	-	2.290	5.107e-15	3.054e-13	.	chr1	21604112	21604412	ENSG00000076864	.	-	px500_intron
chr1	21604221	21604271	ENSG00000076864-7	1000	-	3.190	0.000e+00	0.000e+00	.	chr1	21604112	21604412	ENSG00000076864	.	-	px500_intron
chr1	21604271	21604321	ENSG00000076864-8	1000	-	3.680	0.000e+00	0.000e+00	.	chr1	21604112	21604412	ENSG00000076864	.	-	px500_intron
chr1	21604321	21604371	ENSG00000076864-9	1000	-	3.340	0.000e+00	0.000e+00	.	chr1	21604112	21604412	ENSG00000076864	.	-	px500_intron
chr1	21604371	21604421	ENSG00000076864-10	1000	-	2.830	0.000e+00	0.000e+00	.	chr1	21604412	21605565	ENSG00000076864	.	-	distal_intron
chr1	21604371	21604421	ENSG00000076864-10	1000	-	2.830	0.000e+00	0.000e+00	.	chr1	21604112	21604412	ENSG00000076864	.	-	px500_intron
chr1	21604421	21604471	ENSG00000076864-11	1000	-	2.400	2.220e-16	1.475e-14	.	chr1	21604412	21605565	ENSG00000076864	.	-	distal_intron
chr1	21604471	21604521	ENSG00000076864-12	1000	-	1.690	1.940e-07	8.288e-06	.	chr1	21604412	21605565	ENSG00000076864	.	-	distal_intron
chr1	21604721	21604771	ENSG00000076864-13	1000	-	1.610	8.427e-07	3.359e-05	.	chr1	21604412	21605565	ENSG00000076864	.	-	distal_intron
chr1	21605321	21605371	ENSG00000076864-14	1000	-	1.410	1.712e-05	6.400e-04	.	chr1	21604412	21605565	ENSG00000076864	.	-	distal_intron
chr1	21605621	21605671	ENSG00000076864-15	1000	-	1.200	8.771e-05	3.085e-03	.	chr1	21605565	21605865	ENSG00000076864	.	-	px500_intron
chr1	21619421	21619471	ENSG00000076864-16	1000	-	1.160	1.512e-04	5.023e-03	.	chr1	21619272	21619572	ENSG00000076864	.	-	px500_intron
chr1	21636821	21636871	ENSG00000076864-17	1000	-	2.140	4.605e-13	2.504e-11	.	chr1	21626897	21649260	ENSG00000076864	.	-	distal_intron
chr1	21636871	21636921	ENSG00000076864-18	1000	-	1.920	1.204e-10	5.538e-09	.	chr1	21626897	21649260	ENSG00000076864	.	-	distal_intron
chr1	21696398	21696448	ENSG00000090686-1	1000	-	1.460	4.122e-05	7.831e-03	.	chr1	21695721	21700997	ENSG00000090686	.	-	distal_intron
chr1	21704948	21704998	ENSG00000090686-2	1000	-	2.520	1.894e-13	5.398e-11	.	chr1	21704815	21705115	ENSG00000090686	.	-	px500_intron
chr1	21704998	21705048	ENSG00000090686-3	1000	-	2.790	0.000e+00	0.000e+00	.	chr1	21704815	21705115	ENSG00000090686	.	-	px500_intron
chr1	22029317	22029367	ENSG00000285752-1	1000	-	1.000	5.717e-03	1.858e-02	.	chr1	22029300	22029600	ENSG00000285752	.	-	px500_intron
chr1	22036417	22036467	ENSG00000285752-2	1000	-	1.000	5.717e-03	1.858e-02	.	chr1	22032367	22052126	ENSG00000285752	.	-	distal_intron
chr1	22036417	22036467	ENSG00000285752-2	1000	-	1.000	5.717e-03	1.858e-02	.	chr1	22032367	22052126	ENSG00000070831	.	+	distal_intron
chr1	22036467	22036517	ENSG00000285752-3	1000	-	1.000	5.717e-03	1.858e-02	.	chr1	22032367	22052126	ENSG00000285752	.	-	distal_intron
chr1	22036467	22036517	ENSG00000285752-3	1000	-	1.000	5.717e-03	1.858e-02	.	chr1	22032367	22052126	ENSG00000070831	.	+	distal_intron
chr1	22048167	22048217	ENSG00000285752-4	1000	-	1.000	5.717e-03	1.858e-02	.	chr1	22032367	22052126	ENSG00000070831	.	+	distal_intron
chr1	22048167	22048217	ENSG00000285752-4	1000	-	1.000	5.717e-03	1.858e-02	.	chr1	22032367	22052126	ENSG00000285752	.	-	distal_intron
chr1	22726189	22726239	ENSG00000133216-1	1000	+	2.120	2.537e-12	2.816e-10	.	chr1	22720098	22774677	ENSG00000133216	.	+	distal_intron
chr1	22726239	22726289	ENSG00000133216-2	1000	+	2.050	1.537e-11	1.364e-09	.	chr1	22720098	22774677	ENSG00000133216	.	+	distal_intron
chr1	22804839	22804889	ENSG00000133216-3	1000	+	1.620	1.383e-07	1.023e-05	.	chr1	22800791	22835212	ENSG00000133216	.	+	distal_intron
chr1	22819139	22819189	ENSG00000133216-4	1000	+	2.230	1.402e-13	2.075e-11	.	chr1	22800791	22835212	ENSG00000133216	.	+	distal_intron
chr1	22819189	22819239	ENSG00000133216-5	1000	+	2.650	0.000e+00	0.000e+00	.	chr1	22800791	22835212	ENSG00000133216	.	+	distal_intron
chr1	22846289	22846339	ENSG00000133216-6	1000	+	2.320	8.660e-15	1.922e-12	.	chr1	22837349	22862536	ENSG00000133216	.	+	distal_intron
chr1	23019693	23019743	ENSG00000004487-1	1000	+	1.810	6.645e-07	6.822e-05	.	chr1	23019596	23019947	ENSG00000004487	.	+	CDS
chr1	23019693	23019743	ENSG00000004487-1	1000	+	1.810	6.645e-07	6.822e-05	.	chr1	23019646	23019946	ENSG00000240553	.	-	px500_intron
chr1	23031993	23032043	ENSG00000004487-2	1000	+	1.820	4.654e-07	6.822e-05	.	chr1	23031134	23043804	ENSG00000240553	.	-	distal_intron
chr1	23031993	23032043	ENSG00000004487-2	1000	+	1.820	4.654e-07	6.822e-05	.	chr1	23031134	23043804	ENSG00000004487	.	+	distal_intron
chr1	23032043	23032093	ENSG00000004487-3	1000	+	2.020	1.126e-08	3.467e-06	.	chr1	23031134	23043804	ENSG00000240553	.	-	distal_intron
chr1	23032043	23032093	ENSG00000004487-3	1000	+	2.020	1.126e-08	3.467e-06	.	chr1	23031134	23043804	ENSG00000004487	.	+	distal_intron
chr1	23088430	23088480	ENSG00000169641-1	1000	-	1.570	2.977e-04	3.929e-02	.	chr1	23084029	23088894	ENSG00000169641	.	-	3UTR
chr1	23088430	23088480	ENSG00000169641-1	1000	-	1.570	2.977e-04	3.929e-02	.	chr1	23084022	23088894	ENSG00000169641	.	-	3UTR
chr1	23088430	23088480	ENSG00000169641-1	1000	-	1.570	2.977e-04	3.929e-02	.	chr1	23088258	23088558	ENSG00000240553	.	-	px500_intron
chr1	23149930	23149980	ENSG00000169641-2	1000	-	2.470	1.058e-12	5.589e-10	.	chr1	23141642	23162203	ENSG00000169641	.	-	distal_intron
chr1	23150080	23150130	ENSG00000169641-3	1000	-	1.450	7.496e-05	1.319e-02	.	chr1	23141642	23162203	ENSG00000169641	.	-	distal_intron
chr1	23150130	23150180	ENSG00000169641-4	1000	-	1.810	1.417e-07	3.740e-05	.	chr1	23141642	23162203	ENSG00000169641	.	-	distal_intron
chr1	23320521	23320571	ENSG00000125944-1	1000	-	1.450	3.817e-05	4.409e-03	.	chr1	23319197	23321027	ENSG00000125944	.	-	distal_intron
chr1	23320571	23320621	ENSG00000125944-2	1000	-	1.280	1.421e-04	1.094e-02	.	chr1	23319197	23321027	ENSG00000125944	.	-	distal_intron
chr1	23332121	23332171	ENSG00000125944-3	1000	-	1.490	9.469e-06	2.187e-03	.	chr1	23324232	23333017	ENSG00000125944	.	-	distal_intron
chr1	23359598	23359648	ENSG00000125945-1	1000	-	1.580	2.318e-06	1.576e-04	.	chr1	23359447	23361968	ENSG00000125945	.	-	3UTR
chr1	23359598	23359648	ENSG00000125945-1	1000	-	1.580	2.318e-06	1.576e-04	.	chr1	23359474	23359774	ENSG00000125945	.	-	px500_intron
chr1	23787668	23787718	ENSG00000057757-1	1000	+	1.290	7.969e-04	2.112e-02	.	chr1	23787376	23788232	ENSG00000057757	.	+	3UTR
chr1	23787868	23787918	ENSG00000057757-2	1000	+	1.170	2.292e-06	1.215e-04	.	chr1	23787376	23788232	ENSG00000057757	.	+	3UTR
chr1	23794845	23794895	ENSG00000011009-1	1000	+	1.490	3.311e-04	1.258e-02	.	chr1	23794732	23795539	ENSG00000011009	.	+	3UTR
chr1	23794845	23794895	ENSG00000011009-1	1000	+	1.490	3.311e-04	1.258e-02	.	chr1	23794732	23795277	ENSG00000011009	.	+	3UTR
chr1	23794845	23794895	ENSG00000011009-1	1000	+	1.490	3.311e-04	1.258e-02	.	chr1	23794710	23794955	ENSG00000011009	.	+	3UTR
chr1	23794845	23794895	ENSG00000011009-1	1000	+	1.490	3.311e-04	1.258e-02	.	chr1	23794397	23794870	ENSG00000011009	.	+	3UTR
chr1	23794845	23794895	ENSG00000011009-1	1000	+	1.490	3.311e-04	1.258e-02	.	chr1	23794712	23794912	ENSG00000011009	.	+	px200_intron
chr1	23794845	23794895	ENSG00000011009-1	1000	+	1.490	3.311e-04	1.258e-02	.	chr1	23794745	23794945	ENSG00000011009	.	+	px200_intron
chr1	23794845	23794895	ENSG00000011009-1	1000	+	1.490	3.311e-04	1.258e-02	.	chr1	23794870	23795070	ENSG00000011009	.	+	px200_intron
chr1	23794845	23794895	ENSG00000011009-1	1000	+	1.490	3.311e-04	1.258e-02	.	chr1	23794875	23795075	ENSG00000011009	.	+	px200_intron
chr1	23870915	23870965	ENSG00000188822-1	1000	-	1.000	4.460e-07	6.244e-07	.	chr1	23870514	23874534	ENSG00000188822	.	-	3UTR
chr1	23871115	23871165	ENSG00000188822-2	1000	-	1.000	4.460e-07	6.244e-07	.	chr1	23870514	23874534	ENSG00000188822	.	-	3UTR
chr1	23879165	23879215	ENSG00000188822-3	1000	-	1.000	4.460e-07	6.244e-07	.	chr1	23876162	23900970	ENSG00000188822	.	-	distal_intron
chr1	23881265	23881315	ENSG00000188822-4	1000	-	1.000	4.460e-07	6.244e-07	.	chr1	23876162	23900970	ENSG00000188822	.	-	distal_intron
chr1	23881515	23881565	ENSG00000188822-5	1000	-	1.000	4.460e-07	6.244e-07	.	chr1	23876162	23900970	ENSG00000188822	.	-	distal_intron
chr1	23885815	23885865	ENSG00000188822-6	1000	-	1.000	4.460e-07	6.244e-07	.	chr1	23876162	23900970	ENSG00000188822	.	-	distal_intron
chr1	23888915	23888965	ENSG00000188822-7	1000	-	1.000	4.460e-07	6.244e-07	.	chr1	23876162	23900970	ENSG00000188822	.	-	distal_intron
chr1	23890515	23890565	ENSG00000188822-8	1000	-	1.000	4.460e-07	6.244e-07	.	chr1	23876162	23900970	ENSG00000188822	.	-	distal_intron
chr1	23894465	23894515	ENSG00000188822-9	1000	-	1.000	4.460e-07	6.244e-07	.	chr1	23876162	23900970	ENSG00000188822	.	-	distal_intron
chr1	23894515	23894565	ENSG00000188822-10	1000	-	1.000	4.460e-07	6.244e-07	.	chr1	23876162	23900970	ENSG00000188822	.	-	distal_intron
chr1	23894565	23894615	ENSG00000188822-11	1000	-	1.000	4.460e-07	6.244e-07	.	chr1	23876162	23900970	ENSG00000188822	.	-	distal_intron
chr1	23894765	23894815	ENSG00000188822-12	1000	-	1.000	4.460e-07	6.244e-07	.	chr1	23876162	23900970	ENSG00000188822	.	-	distal_intron
chr1	23895515	23895565	ENSG00000188822-13	1000	-	1.000	4.460e-07	6.244e-07	.	chr1	23876162	23900970	ENSG00000188822	.	-	distal_intron
chr1	23898315	23898365	ENSG00000188822-14	1000	-	1.000	4.460e-07	6.244e-07	.	chr1	23876162	23900970	ENSG00000188822	.	-	distal_intron
chr1	23899865	23899915	ENSG00000188822-15	1000	-	1.000	4.460e-07	6.244e-07	.	chr1	23876162	23900970	ENSG00000188822	.	-	distal_intron
chr1	23901465	23901515	ENSG00000188822-16	1000	-	1.000	4.460e-07	6.244e-07	.	chr1	23901270	23901471	ENSG00000229106	.	-	px200_intron
chr1	23901465	23901515	ENSG00000188822-16	1000	-	1.000	4.460e-07	6.244e-07	.	chr1	23901470	23902737	ENSG00000229106	.	-	other_exon
chr1	23901515	23901565	ENSG00000188822-17	1000	-	1.000	4.460e-07	6.244e-07	.	chr1	23901470	23902737	ENSG00000229106	.	-	other_exon
chr1	23901665	23901715	ENSG00000188822-18	1000	-	1.000	4.460e-07	6.244e-07	.	chr1	23901470	23902737	ENSG00000229106	.	-	other_exon
chr1	23907115	23907165	ENSG00000188822-19	1000	-	1.000	4.460e-07	6.244e-07	.	chr1	23907110	23907181	ENSG00000232557	.	+	other_exon
chr1	23910515	23910565	ENSG00000188822-20	1000	-	1.000	4.460e-07	6.244e-07	.	chr1	23908385	23912745	ENSG00000188822	.	-	distal_intron
chr1	24041285	24041335	ENSG00000225315-1	1000	+	1.000	0.000e+00	0.000e+00	.	chr1	24041142	24041442	ENSG00000225315	.	+	px500_intron
chr1	24041735	24041785	ENSG00000225315-2	1000	+	1.000	0.000e+00	0.000e+00	.	chr1	24041776	24042076	ENSG00000225315	.	+	px500_intron
chr1	24041735	24041785	ENSG00000225315-2	1000	+	1.000	0.000e+00	0.000e+00	.	chr1	24041442	24041776	ENSG00000225315	.	+	distal_intron
chr1	24044935	24044985	ENSG00000225315-3	1000	+	1.000	0.000e+00	0.000e+00	.	chr1	24042845	24055534	ENSG00000225315	.	+	distal_intron
chr1	24045285	24045335	ENSG00000225315-4	1000	+	1.000	0.000e+00	0.000e+00	.	chr1	24042845	24055534	ENSG00000225315	.	+	distal_intron
chr1	24046885	24046935	ENSG00000225315-5	1000	+	1.000	0.000e+00	0.000e+00	.	chr1	24042845	24055534	ENSG00000225315	.	+	distal_intron
chr1	24046935	24046985	ENSG00000225315-6	1000	+	1.000	0.000e+00	0.000e+00	.	chr1	24042845	24055534	ENSG00000225315	.	+	distal_intron
chr1	24048035	24048085	ENSG00000225315-7	1000	+	1.000	0.000e+00	0.000e+00	.	chr1	24042845	24055534	ENSG00000225315	.	+	distal_intron
chr1	24048285	24048335	ENSG00000225315-8	1000	+	1.000	0.000e+00	0.000e+00	.	chr1	24042845	24055534	ENSG00000225315	.	+	distal_intron
chr1	24052785	24052835	ENSG00000225315-9	1000	+	1.000	0.000e+00	0.000e+00	.	chr1	24042845	24055534	ENSG00000225315	.	+	distal_intron
chr1	24053185	24053235	ENSG00000225315-10	1000	+	1.000	0.000e+00	0.000e+00	.	chr1	24042845	24055534	ENSG00000225315	.	+	distal_intron
chr1	24054335	24054385	ENSG00000225315-11	1000	+	1.000	0.000e+00	0.000e+00	.	chr1	24042845	24055534	ENSG00000225315	.	+	distal_intron
chr1	24056585	24056635	ENSG00000225315-12	1000	+	1.000	0.000e+00	0.000e+00	.	chr1	24056040	24057363	ENSG00000142661	.	-	3UTR
chr1	24056585	24056635	ENSG00000225315-12	1000	+	1.000	0.000e+00	0.000e+00	.	chr1	24056034	24057363	ENSG00000142661	.	-	3UTR
chr1	24056585	24056635	ENSG00000225315-12	1000	+	1.000	0.000e+00	0.000e+00	.	chr1	24056526	24056826	ENSG00000142661	.	-	px500_intron
chr1	24067324	24067374	ENSG00000230703-1	1000	+	1.000	2.223e-06	3.334e-06	.	chr1	24067288	24067588	ENSG00000142661	.	-	px500_intron
chr1	24067324	24067374	ENSG00000230703-1	1000	+	1.000	2.223e-06	3.334e-06	.	chr1	24067288	24067342	ENSG00000230703	.	+	px500_intron
chr1	24067335	24067385	ENSG00000225315-13	1000	+	1.000	0.000e+00	0.000e+00	.	chr1	24067288	24067588	ENSG00000142661	.	-	px500_intron
chr1	24067335	24067385	ENSG00000225315-13	1000	+	1.000	0.000e+00	0.000e+00	.	chr1	24067288	24067342	ENSG00000230703	.	+	px500_intron
chr1	24067424	24067474	ENSG00000230703-2	1000	+	1.000	2.223e-06	3.334e-06	.	chr1	24067469	24067769	ENSG00000142661	.	-	px500_intron
chr1	24067424	24067474	ENSG00000230703-2	1000	+	1.000	2.223e-06	3.334e-06	.	chr1	24067288	24067588	ENSG00000142661	.	-	px500_intron
chr1	24067435	24067485	ENSG00000225315-14	1000	+	1.000	0.000e+00	0.000e+00	.	chr1	24067469	24067769	ENSG00000142661	.	-	px500_intron
chr1	24067435	24067485	ENSG00000225315-14	1000	+	1.000	0.000e+00	0.000e+00	.	chr1	24067288	24067588	ENSG00000142661	.	-	px500_intron
chr1	24069574	24069624	ENSG00000230703-3	1000	+	1.000	2.223e-06	3.334e-06	.	chr1	24068867	24070616	ENSG00000142661	.	-	distal_intron
chr1	24069574	24069624	ENSG00000230703-3	1000	+	1.000	2.223e-06	3.334e-06	.	chr1	24068867	24070616	ENSG00000225315	.	+	distal_intron
chr1	24069574	24069624	ENSG00000230703-3	1000	+	1.000	2.223e-06	3.334e-06	.	chr1	24068867	24070616	ENSG00000230703	.	+	distal_intron
chr1	24069585	24069635	ENSG00000225315-15	1000	+	1.000	0.000e+00	0.000e+00	.	chr1	24068867	24070616	ENSG00000230703	.	+	distal_intron
chr1	24069585	24069635	ENSG00000225315-15	1000	+	1.000	0.000e+00	0.000e+00	.	chr1	24068867	24070616	ENSG00000225315	.	+	distal_intron
chr1	24069585	24069635	ENSG00000225315-15	1000	+	1.000	0.000e+00	0.000e+00	.	chr1	24068867	24070616	ENSG00000142661	.	-	distal_intron
chr1	24069835	24069885	ENSG00000225315-16	1000	+	1.000	0.000e+00	0.000e+00	.	chr1	24068867	24070616	ENSG00000230703	.	+	distal_intron
chr1	24069835	24069885	ENSG00000225315-16	1000	+	1.000	0.000e+00	0.000e+00	.	chr1	24068867	24070616	ENSG00000225315	.	+	distal_intron
chr1	24069835	24069885	ENSG00000225315-16	1000	+	1.000	0.000e+00	0.000e+00	.	chr1	24068867	24070616	ENSG00000142661	.	-	distal_intron
chr1	24076485	24076535	ENSG00000225315-17	1000	+	1.000	0.000e+00	0.000e+00	.	chr1	24076473	24076773	ENSG00000142661	.	-	px500_intron
chr1	24076524	24076574	ENSG00000230703-4	1000	+	1.000	2.223e-06	3.334e-06	.	chr1	24076473	24076773	ENSG00000142661	.	-	px500_intron
chr1	24076535	24076585	ENSG00000225315-18	1000	+	1.000	0.000e+00	0.000e+00	.	chr1	24076473	24076773	ENSG00000142661	.	-	px500_intron
chr1	24078135	24078185	ENSG00000225315-19	1000	+	1.000	0.000e+00	0.000e+00	.	chr1	24076773	24079515	ENSG00000230703	.	+	distal_intron
chr1	24078135	24078185	ENSG00000225315-19	1000	+	1.000	0.000e+00	0.000e+00	.	chr1	24076773	24079515	ENSG00000225315	.	+	distal_intron
chr1	24078135	24078185	ENSG00000225315-19	1000	+	1.000	0.000e+00	0.000e+00	.	chr1	24076773	24079515	ENSG00000142661	.	-	distal_intron
chr1	24078174	24078224	ENSG00000230703-5	1000	+	1.000	2.223e-06	3.334e-06	.	chr1	24076773	24079515	ENSG00000142661	.	-	distal_intron
chr1	24078174	24078224	ENSG00000230703-5	1000	+	1.000	2.223e-06	3.334e-06	.	chr1	24076773	24079515	ENSG00000225315	.	+	distal_intron
chr1	24078174	24078224	ENSG00000230703-5	1000	+	1.000	2.223e-06	3.334e-06	.	chr1	24076773	24079515	ENSG00000230703	.	+	distal_intron
chr1	24081574	24081624	ENSG00000230703-6	1000	+	1.000	2.223e-06	3.334e-06	.	chr1	24081549	24081750	ENSG00000230703	.	+	px200_intron
chr1	24081574	24081624	ENSG00000230703-6	1000	+	1.000	2.223e-06	3.334e-06	.	chr1	24081456	24081656	ENSG00000142661	.	-	px200_intron
chr1	24081585	24081635	ENSG00000225315-20	1000	+	1.000	0.000e+00	0.000e+00	.	chr1	24081549	24081750	ENSG00000230703	.	+	px200_intron
chr1	24081585	24081635	ENSG00000225315-20	1000	+	1.000	0.000e+00	0.000e+00	.	chr1	24081456	24081656	ENSG00000142661	.	-	px200_intron
chr1	24358049	24358099	ENSG00000001460-1	1000	-	1.810	1.535e-07	1.566e-05	.	chr1	24356998	24358542	ENSG00000001460	.	-	3UTR
chr1	24358049	24358099	ENSG00000001460-1	1000	-	1.810	1.535e-07	1.566e-05	.	chr1	24357004	24358542	ENSG00000001460	.	-	3UTR
chr1	24358099	24358149	ENSG00000001460-2	1000	-	1.180	3.080e-04	1.571e-02	.	chr1	24356998	24358542	ENSG00000001460	.	-	3UTR
chr1	24358099	24358149	ENSG00000001460-2	1000	-	1.180	3.080e-04	1.571e-02	.	chr1	24357004	24358542	ENSG00000001460	.	-	3UTR
chr1	24470802	24470852	ENSG00000001461-1	1000	+	1.840	2.321e-08	4.340e-06	.	chr1	24469185	24472976	ENSG00000001461	.	+	3UTR
chr1	24654866	24654916	ENSG00000133226-1	1000	+	1.150	3.781e-04	1.077e-02	.	chr1	24654853	24655054	ENSG00000133226	.	+	px200_intron
chr1	24654866	24654916	ENSG00000133226-1	1000	+	1.150	3.781e-04	1.077e-02	.	chr1	24654821	24655022	ENSG00000133226	.	+	px200_intron
chr1	24654866	24654916	ENSG00000133226-1	1000	+	1.150	3.781e-04	1.077e-02	.	chr1	24654810	24655011	ENSG00000133226	.	+	px200_intron
chr1	24654866	24654916	ENSG00000133226-1	1000	+	1.150	3.781e-04	1.077e-02	.	chr1	24654854	24655129	ENSG00000133226	.	+	CDS
chr1	24654866	24654916	ENSG00000133226-1	1000	+	1.150	3.781e-04	1.077e-02	.	chr1	24654854	24655123	ENSG00000133226	.	+	CDS
chr1	24662716	24662766	ENSG00000133226-2	1000	+	1.190	4.236e-04	1.077e-02	.	chr1	24662659	24662804	ENSG00000133226	.	+	CDS
chr1	24662716	24662766	ENSG00000133226-2	1000	+	1.190	4.236e-04	1.077e-02	.	chr1	24662682	24662804	ENSG00000133226	.	+	px500_intron
chr1	24669116	24669166	ENSG00000133226-3	1000	+	1.610	1.021e-06	1.817e-04	.	chr1	24669122	24669587	ENSG00000133226	.	+	CDS
chr1	24669116	24669166	ENSG00000133226-3	1000	+	1.610	1.021e-06	1.817e-04	.	chr1	24669122	24669508	ENSG00000133226	.	+	CDS
chr1	24669116	24669166	ENSG00000133226-3	1000	+	1.610	1.021e-06	1.817e-04	.	chr1	24669123	24669264	ENSG00000133226	.	+	px500_intron
chr1	24669116	24669166	ENSG00000133226-3	1000	+	1.610	1.021e-06	1.817e-04	.	chr1	24668922	24669123	ENSG00000133226	.	+	px200_intron
chr1	24669166	24669216	ENSG00000133226-4	1000	+	1.360	5.439e-04	1.210e-02	.	chr1	24669123	24669264	ENSG00000133226	.	+	px500_intron
chr1	24669166	24669216	ENSG00000133226-4	1000	+	1.360	5.439e-04	1.210e-02	.	chr1	24669122	24669508	ENSG00000133226	.	+	CDS
chr1	24669166	24669216	ENSG00000133226-4	1000	+	1.360	5.439e-04	1.210e-02	.	chr1	24669122	24669587	ENSG00000133226	.	+	CDS
chr1	24669266	24669316	ENSG00000133226-5	1000	+	1.510	5.927e-05	3.066e-03	.	chr1	24669122	24669508	ENSG00000133226	.	+	CDS
chr1	24669266	24669316	ENSG00000133226-5	1000	+	1.510	5.927e-05	3.066e-03	.	chr1	24669122	24669587	ENSG00000133226	.	+	CDS
chr1	24669266	24669316	ENSG00000133226-5	1000	+	1.510	5.927e-05	3.066e-03	.	chr1	24669264	24669464	ENSG00000133226	.	+	px200_intron
chr1	24669316	24669366	ENSG00000133226-6	1000	+	1.500	6.890e-05	3.066e-03	.	chr1	24669122	24669508	ENSG00000133226	.	+	CDS
chr1	24669316	24669366	ENSG00000133226-6	1000	+	1.500	6.890e-05	3.066e-03	.	chr1	24669122	24669587	ENSG00000133226	.	+	CDS
chr1	24669316	24669366	ENSG00000133226-6	1000	+	1.500	6.890e-05	3.066e-03	.	chr1	24669264	24669464	ENSG00000133226	.	+	px200_intron
chr1	24669366	24669416	ENSG00000133226-7	1000	+	1.050	1.283e-04	4.566e-03	.	chr1	24669122	24669508	ENSG00000133226	.	+	CDS
chr1	24669366	24669416	ENSG00000133226-7	1000	+	1.050	1.283e-04	4.566e-03	.	chr1	24669122	24669587	ENSG00000133226	.	+	CDS
chr1	24669366	24669416	ENSG00000133226-7	1000	+	1.050	1.283e-04	4.566e-03	.	chr1	24669382	24669583	ENSG00000133226	.	+	px200_intron
chr1	24669366	24669416	ENSG00000133226-7	1000	+	1.050	1.283e-04	4.566e-03	.	chr1	24669264	24669464	ENSG00000133226	.	+	px200_intron
chr1	24669416	24669466	ENSG00000133226-8	1000	+	1.310	9.498e-06	8.453e-04	.	chr1	24669264	24669464	ENSG00000133226	.	+	px200_intron
chr1	24669416	24669466	ENSG00000133226-8	1000	+	1.310	9.498e-06	8.453e-04	.	chr1	24669382	24669583	ENSG00000133226	.	+	px200_intron
chr1	24669416	24669466	ENSG00000133226-8	1000	+	1.310	9.498e-06	8.453e-04	.	chr1	24669122	24669587	ENSG00000133226	.	+	CDS
chr1	24669416	24669466	ENSG00000133226-8	1000	+	1.310	9.498e-06	8.453e-04	.	chr1	24669122	24669508	ENSG00000133226	.	+	CDS
chr1	24670116	24670166	ENSG00000133226-9	1000	+	0.990	9.475e-04	1.874e-02	.	chr1	24669919	24670120	ENSG00000133226	.	+	px200_intron
chr1	24670116	24670166	ENSG00000133226-9	1000	+	0.990	9.475e-04	1.874e-02	.	chr1	24670075	24670276	ENSG00000133226	.	+	px200_intron
chr1	24670116	24670166	ENSG00000133226-9	1000	+	0.990	9.475e-04	1.874e-02	.	chr1	24670119	24670315	ENSG00000133226	.	+	CDS
chr1	24670116	24670166	ENSG00000133226-9	1000	+	0.990	9.475e-04	1.874e-02	.	chr1	24670119	24670273	ENSG00000133226	.	+	CDS
chr1	24775482	24775532	ENSG00000169504-1	1000	+	2.370	5.081e-13	8.130e-11	.	chr1	24746125	24777372	ENSG00000169504	.	+	distal_intron
chr1	24775532	24775582	ENSG00000169504-2	1000	+	3.450	0.000e+00	0.000e+00	.	chr1	24746125	24777372	ENSG00000169504	.	+	distal_intron
chr1	24775582	24775632	ENSG00000169504-3	1000	+	1.150	4.654e-04	4.964e-02	.	chr1	24746125	24777372	ENSG00000169504	.	+	distal_intron
chr1	25058607	25058657	ENSG00000233755-1	1000	-	1.000	9.915e-05	2.125e-04	.	chr1	25047904	25103352	ENSG00000233755	.	-	distal_intron
chr1	25059407	25059457	ENSG00000233755-2	1000	-	1.000	9.915e-05	2.125e-04	.	chr1	25047904	25103352	ENSG00000233755	.	-	distal_intron
chr1	25063507	25063557	ENSG00000233755-3	1000	-	1.000	9.915e-05	2.125e-04	.	chr1	25047904	25103352	ENSG00000233755	.	-	distal_intron
chr1	25066957	25067007	ENSG00000233755-4	1000	-	1.000	9.915e-05	2.125e-04	.	chr1	25047904	25103352	ENSG00000233755	.	-	distal_intron
chr1	25073157	25073207	ENSG00000233755-5	1000	-	1.000	9.915e-05	2.125e-04	.	chr1	25047904	25103352	ENSG00000233755	.	-	distal_intron
chr1	25074457	25074507	ENSG00000233755-6	1000	-	1.000	9.915e-05	2.125e-04	.	chr1	25047904	25103352	ENSG00000233755	.	-	distal_intron
chr1	25079807	25079857	ENSG00000233755-7	1000	-	1.000	9.915e-05	2.125e-04	.	chr1	25047904	25103352	ENSG00000233755	.	-	distal_intron
chr1	25246749	25246799	ENSG00000117616-1	1000	-	1.030	2.121e-04	3.340e-02	.	chr1	25246640	25246840	ENSG00000117616	.	-	px200_intron
chr1	25246749	25246799	ENSG00000117616-1	1000	-	1.030	2.121e-04	3.340e-02	.	chr1	25246627	25246827	ENSG00000117616	.	-	px200_intron
chr1	25246749	25246799	ENSG00000117616-1	1000	-	1.030	2.121e-04	3.340e-02	.	chr1	25246592	25246792	ENSG00000117616	.	-	px200_intron
chr1	25246749	25246799	ENSG00000117616-1	1000	-	1.030	2.121e-04	3.340e-02	.	chr1	25246694	25246963	ENSG00000117616	.	-	CDS
chr1	25246749	25246799	ENSG00000117616-1	1000	-	1.030	2.121e-04	3.340e-02	.	chr1	25246675	25246963	ENSG00000117616	.	-	CDS
chr1	25246749	25246799	ENSG00000117616-1	1000	-	1.030	2.121e-04	3.340e-02	.	chr1	25246576	25246963	ENSG00000117616	.	-	CDS
chr1	25246749	25246799	ENSG00000117616-1	1000	-	1.030	2.121e-04	3.340e-02	.	chr1	25246443	25246963	ENSG00000117616	.	-	CDS
chr1	25246899	25246949	ENSG00000117616-2	1000	-	1.780	8.038e-10	2.532e-07	.	chr1	25246840	25247029	ENSG00000117616	.	-	px500_intron
chr1	25246899	25246949	ENSG00000117616-2	1000	-	1.780	8.038e-10	2.532e-07	.	chr1	25246443	25246963	ENSG00000117616	.	-	CDS
chr1	25246899	25246949	ENSG00000117616-2	1000	-	1.780	8.038e-10	2.532e-07	.	chr1	25246576	25246963	ENSG00000117616	.	-	CDS
chr1	25246899	25246949	ENSG00000117616-2	1000	-	1.780	8.038e-10	2.532e-07	.	chr1	25246675	25246963	ENSG00000117616	.	-	CDS
chr1	25246899	25246949	ENSG00000117616-2	1000	-	1.780	8.038e-10	2.532e-07	.	chr1	25246694	25246963	ENSG00000117616	.	-	CDS
chr1	25272793	25272843	ENSG00000187010-1	1000	+	1.000	2.852e-02	4.992e-02	.	chr1	25272695	25272895	ENSG00000187010	.	+	px200_intron
chr1	25277743	25277793	ENSG00000187010-2	1000	+	1.000	2.852e-02	4.992e-02	.	chr1	25273195	25284072	ENSG00000117616	.	-	distal_intron
chr1	25277743	25277793	ENSG00000187010-2	1000	+	1.000	2.852e-02	4.992e-02	.	chr1	25273195	25284072	ENSG00000187010	.	+	distal_intron
chr1	25285343	25285393	ENSG00000187010-3	1000	+	1.000	2.852e-02	4.992e-02	.	chr1	25285259	25290140	ENSG00000117616	.	-	distal_intron
chr1	25285343	25285393	ENSG00000187010-3	1000	+	1.000	2.852e-02	4.992e-02	.	chr1	25285259	25290140	ENSG00000187010	.	+	distal_intron
chr1	25296243	25296293	ENSG00000187010-4	1000	+	1.000	2.390e-02	4.992e-02	.	chr1	25295143	25300445	ENSG00000117616	.	-	distal_intron
chr1	25296243	25296293	ENSG00000187010-4	1000	+	1.000	2.390e-02	4.992e-02	.	chr1	25295143	25300445	ENSG00000187010	.	+	distal_intron
chr1	25296693	25296743	ENSG00000187010-5	1000	+	1.000	2.852e-02	4.992e-02	.	chr1	25295143	25300445	ENSG00000117616	.	-	distal_intron
chr1	25296693	25296743	ENSG00000187010-5	1000	+	1.000	2.852e-02	4.992e-02	.	chr1	25295143	25300445	ENSG00000187010	.	+	distal_intron
chr1	25315593	25315643	ENSG00000187010-6	1000	+	1.000	2.852e-02	4.992e-02	.	chr1	25308316	25316499	ENSG00000117616	.	-	distal_intron
chr1	25315593	25315643	ENSG00000187010-6	1000	+	1.000	2.852e-02	4.992e-02	.	chr1	25308316	25316499	ENSG00000187010	.	+	distal_intron
chr1	25315693	25315743	ENSG00000187010-7	1000	+	1.000	2.852e-02	4.992e-02	.	chr1	25308316	25316499	ENSG00000117616	.	-	distal_intron
chr1	25315693	25315743	ENSG00000187010-7	1000	+	1.000	2.852e-02	4.992e-02	.	chr1	25308316	25316499	ENSG00000187010	.	+	distal_intron
chr1	25323693	25323743	ENSG00000187010-8	1000	+	1.000	2.852e-02	4.992e-02	.	chr1	25322462	25328397	ENSG00000117616	.	-	distal_intron
chr1	25323693	25323743	ENSG00000187010-8	1000	+	1.000	2.852e-02	4.992e-02	.	chr1	25322462	25328397	ENSG00000187010	.	+	distal_intron
chr1	25625741	25625791	ENSG00000117643-1	1000	+	1.400	4.016e-05	2.794e-03	.	chr1	25618837	25644043	ENSG00000117643	.	+	distal_intron
chr1	25627191	25627241	ENSG00000117643-2	1000	+	1.440	7.761e-05	4.724e-03	.	chr1	25618837	25644043	ENSG00000117643	.	+	distal_intron
chr1	25627241	25627291	ENSG00000117643-3	1000	+	3.560	0.000e+00	0.000e+00	.	chr1	25618837	25644043	ENSG00000117643	.	+	distal_intron
chr1	25627291	25627341	ENSG00000117643-4	1000	+	4.300	0.000e+00	0.000e+00	.	chr1	25618837	25644043	ENSG00000117643	.	+	distal_intron
chr1	25627341	25627391	ENSG00000117643-5	1000	+	1.510	9.493e-06	7.112e-04	.	chr1	25618837	25644043	ENSG00000117643	.	+	distal_intron
chr1	25627891	25627941	ENSG00000117643-6	1000	+	1.340	7.720e-05	4.724e-03	.	chr1	25618837	25644043	ENSG00000117643	.	+	distal_intron
chr1	25627941	25627991	ENSG00000117643-7	1000	+	3.530	0.000e+00	0.000e+00	.	chr1	25618837	25644043	ENSG00000117643	.	+	distal_intron
chr1	25627991	25628041	ENSG00000117643-8	1000	+	2.470	5.266e-13	6.411e-11	.	chr1	25618837	25644043	ENSG00000117643	.	+	distal_intron
chr1	25750991	25751041	ENSG00000117643-9	1000	+	1.930	1.305e-08	1.271e-06	.	chr1	25749835	25752983	ENSG00000117643	.	+	distal_intron
chr1	25751041	25751091	ENSG00000117643-10	1000	+	1.980	6.994e-08	5.677e-06	.	chr1	25749835	25752983	ENSG00000117643	.	+	distal_intron
chr1	25751091	25751141	ENSG00000117643-11	1000	+	2.010	1.960e-09	2.122e-07	.	chr1	25749835	25752983	ENSG00000117643	.	+	distal_intron
chr1	25751141	25751191	ENSG00000117643-12	1000	+	1.920	1.602e-08	1.418e-06	.	chr1	25749835	25752983	ENSG00000117643	.	+	distal_intron
chr1	25751191	25751241	ENSG00000117643-13	1000	+	2.730	0.000e+00	0.000e+00	.	chr1	25749835	25752983	ENSG00000117643	.	+	distal_intron
chr1	25751241	25751291	ENSG00000117643-14	1000	+	3.190	0.000e+00	0.000e+00	.	chr1	25749835	25752983	ENSG00000117643	.	+	distal_intron
chr1	25751291	25751341	ENSG00000117643-15	1000	+	3.320	0.000e+00	0.000e+00	.	chr1	25749835	25752983	ENSG00000117643	.	+	distal_intron
chr1	25751341	25751391	ENSG00000117643-16	1000	+	3.060	0.000e+00	0.000e+00	.	chr1	25749835	25752983	ENSG00000117643	.	+	distal_intron
chr1	25751391	25751441	ENSG00000117643-17	1000	+	1.180	4.355e-04	2.357e-02	.	chr1	25749835	25752983	ENSG00000117643	.	+	distal_intron
chr1	25752341	25752391	ENSG00000117643-18	1000	+	1.200	3.670e-04	2.103e-02	.	chr1	25749835	25752983	ENSG00000117643	.	+	distal_intron
chr1	25770691	25770741	ENSG00000117643-19	1000	+	1.160	5.205e-04	2.668e-02	.	chr1	25764467	25771156	ENSG00000117643	.	+	distal_intron
chr1	25816743	25816793	ENSG00000162430-1	1000	+	1.260	6.348e-04	2.920e-02	.	chr1	25815718	25818221	ENSG00000162430	.	+	3UTR
chr1	25816743	25816793	ENSG00000162430-1	1000	+	1.260	6.348e-04	2.920e-02	.	chr1	25816548	25816749	ENSG00000228172	.	-	px200_intron
chr1	25816743	25816793	ENSG00000162430-1	1000	+	1.260	6.348e-04	2.920e-02	.	chr1	25816549	25816750	ENSG00000228172	.	-	px200_intron
chr1	25816743	25816793	ENSG00000162430-1	1000	+	1.260	6.348e-04	2.920e-02	.	chr1	25815718	25818219	ENSG00000162430	.	+	3UTR
chr1	25817193	25817243	ENSG00000162430-2	1000	+	1.690	5.072e-06	3.500e-04	.	chr1	25815718	25818219	ENSG00000162430	.	+	3UTR
chr1	25817193	25817243	ENSG00000162430-2	1000	+	1.690	5.072e-06	3.500e-04	.	chr1	25815718	25818221	ENSG00000162430	.	+	3UTR
chr1	25817193	25817243	ENSG00000162430-2	1000	+	1.690	5.072e-06	3.500e-04	.	chr1	25817080	25817361	ENSG00000228172	.	-	px500_intron
chr1	25817220	25817270	ENSG00000255054-1	1000	+	2.070	1.078e-09	1.391e-07	.	chr1	25815718	25818221	ENSG00000162430	.	+	3UTR
chr1	25817220	25817270	ENSG00000255054-1	1000	+	2.070	1.078e-09	1.391e-07	.	chr1	25815718	25818219	ENSG00000162430	.	+	3UTR
chr1	25817220	25817270	ENSG00000255054-1	1000	+	2.070	1.078e-09	1.391e-07	.	chr1	25817080	25817361	ENSG00000228172	.	-	px500_intron
chr1	25817243	25817293	ENSG00000162430-3	1000	+	1.950	9.877e-07	1.363e-04	.	chr1	25815718	25818219	ENSG00000162430	.	+	3UTR
chr1	25817243	25817293	ENSG00000162430-3	1000	+	1.950	9.877e-07	1.363e-04	.	chr1	25815718	25818221	ENSG00000162430	.	+	3UTR
chr1	25817243	25817293	ENSG00000162430-3	1000	+	1.950	9.877e-07	1.363e-04	.	chr1	25817080	25817361	ENSG00000228172	.	-	px500_intron
chr1	25829590	25829640	ENSG00000117640-1	1000	+	1.640	7.260e-05	7.333e-03	.	chr1	25829508	25829658	ENSG00000117640	.	+	3UTR
chr1	25829590	25829640	ENSG00000117640-1	1000	+	1.640	7.260e-05	7.333e-03	.	chr1	25829621	25829821	ENSG00000117640	.	+	px200_intron
chr1	25829590	25829640	ENSG00000117640-1	1000	+	1.640	7.260e-05	7.333e-03	.	chr1	25829508	25829621	ENSG00000117640	.	+	3UTR
chr1	25829590	25829640	ENSG00000117640-1	1000	+	1.640	7.260e-05	7.333e-03	.	chr1	25829569	25829769	ENSG00000117640	.	+	px200_intron
chr1	25829590	25829640	ENSG00000117640-1	1000	+	1.640	7.260e-05	7.333e-03	.	chr1	25829514	25829714	ENSG00000117640	.	+	px200_intron
chr1	25829590	25829640	ENSG00000117640-1	1000	+	1.640	7.260e-05	7.333e-03	.	chr1	25829486	25829687	ENSG00000117640	.	+	px200_intron
chr1	25829590	25829640	ENSG00000117640-1	1000	+	1.640	7.260e-05	7.333e-03	.	chr1	25829417	25829618	ENSG00000117640	.	+	px200_intron
chr1	25829590	25829640	ENSG00000117640-1	1000	+	1.640	7.260e-05	7.333e-03	.	chr1	25829508	25829829	ENSG00000117640	.	+	CDS
chr1	25829590	25829640	ENSG00000117640-1	1000	+	1.640	7.260e-05	7.333e-03	.	chr1	25829508	25829830	ENSG00000117640	.	+	CDS
chr1	25829590	25829640	ENSG00000117640-1	1000	+	1.640	7.260e-05	7.333e-03	.	chr1	25829544	25829830	ENSG00000117640	.	+	CDS
chr1	25829590	25829640	ENSG00000117640-1	1000	+	1.640	7.260e-05	7.333e-03	.	chr1	25829617	25829784	ENSG00000117640	.	+	CDS
chr1	25900631	25900681	ENSG00000117632-1	1000	-	0.810	9.654e-07	3.829e-05	.	chr1	25900540	25900741	ENSG00000117632	.	-	px200_intron
chr1	25900631	25900681	ENSG00000117632-1	1000	-	0.810	9.654e-07	3.829e-05	.	chr1	25900594	25901015	ENSG00000117632	.	-	3UTR
chr1	25900631	25900681	ENSG00000117632-1	1000	-	0.810	9.654e-07	3.829e-05	.	chr1	25900117	25901015	ENSG00000117632	.	-	3UTR
chr1	25900631	25900681	ENSG00000117632-1	1000	-	0.810	9.654e-07	3.829e-05	.	chr1	25900115	25901015	ENSG00000117632	.	-	3UTR
chr1	25900731	25900781	ENSG00000117632-2	1000	-	1.610	0.000e+00	0.000e+00	.	chr1	25900740	25901015	ENSG00000117632	.	-	3UTR
chr1	25900731	25900781	ENSG00000117632-2	1000	-	1.610	0.000e+00	0.000e+00	.	chr1	25900594	25901015	ENSG00000117632	.	-	3UTR
chr1	25900731	25900781	ENSG00000117632-2	1000	-	1.610	0.000e+00	0.000e+00	.	chr1	25900117	25901015	ENSG00000117632	.	-	3UTR
chr1	25900731	25900781	ENSG00000117632-2	1000	-	1.610	0.000e+00	0.000e+00	.	chr1	25900540	25900741	ENSG00000117632	.	-	px200_intron
chr1	25900731	25900781	ENSG00000117632-2	1000	-	1.610	0.000e+00	0.000e+00	.	chr1	25900115	25901015	ENSG00000117632	.	-	3UTR
chr1	25900781	25900831	ENSG00000117632-3	1000	-	1.340	1.402e-12	8.342e-11	.	chr1	25900740	25901015	ENSG00000117632	.	-	3UTR
chr1	25900781	25900831	ENSG00000117632-3	1000	-	1.340	1.402e-12	8.342e-11	.	chr1	25900594	25901015	ENSG00000117632	.	-	3UTR
chr1	25900781	25900831	ENSG00000117632-3	1000	-	1.340	1.402e-12	8.342e-11	.	chr1	25900117	25901015	ENSG00000117632	.	-	3UTR
chr1	25900781	25900831	ENSG00000117632-3	1000	-	1.340	1.402e-12	8.342e-11	.	chr1	25900115	25901015	ENSG00000117632	.	-	3UTR
chr1	26269800	26269850	ENSG00000130695-1	1000	+	2.930	0.000e+00	0.000e+00	.	chr1	26269814	26270114	ENSG00000130695	.	+	px500_intron
chr1	26269800	26269850	ENSG00000130695-1	1000	+	2.930	0.000e+00	0.000e+00	.	chr1	26269814	26269864	ENSG00000130695	.	+	px500_intron
chr1	26269800	26269850	ENSG00000130695-1	1000	+	2.930	0.000e+00	0.000e+00	.	chr1	26269614	26269814	ENSG00000130695	.	+	px200_intron
chr1	26281336	26281386	ENSG00000142669-1	1000	+	1.750	7.901e-11	1.501e-09	.	chr1	26281123	26281522	ENSG00000142669	.	+	3UTR
chr1	26281336	26281386	ENSG00000142669-1	1000	+	1.750	7.901e-11	1.501e-09	.	chr1	26280983	26281450	ENSG00000142669	.	+	3UTR
chr1	26281336	26281386	ENSG00000142669-1	1000	+	1.750	7.901e-11	1.501e-09	.	chr1	26281328	26281432	ENSG00000142669	.	+	px500_intron
chr1	26281336	26281386	ENSG00000142669-1	1000	+	1.750	7.901e-11	1.501e-09	.	chr1	26281327	26282298	ENSG00000158062	.	-	3UTR
chr1	26470282	26470332	ENSG00000117682-1	1000	+	1.300	2.001e-04	1.551e-02	.	chr1	26468894	26471294	ENSG00000117682	.	+	3UTR
chr1	26470282	26470332	ENSG00000117682-1	1000	+	1.300	2.001e-04	1.551e-02	.	chr1	26469131	26471306	ENSG00000117682	.	+	3UTR
chr1	26470282	26470332	ENSG00000117682-1	1000	+	1.300	2.001e-04	1.551e-02	.	chr1	26469131	26471294	ENSG00000117682	.	+	3UTR
chr1	26470332	26470382	ENSG00000117682-2	1000	+	2.010	4.723e-09	7.320e-07	.	chr1	26469131	26471306	ENSG00000117682	.	+	3UTR
chr1	26470332	26470382	ENSG00000117682-2	1000	+	2.010	4.723e-09	7.320e-07	.	chr1	26469131	26471294	ENSG00000117682	.	+	3UTR
chr1	26470332	26470382	ENSG00000117682-2	1000	+	2.010	4.723e-09	7.320e-07	.	chr1	26468894	26471294	ENSG00000117682	.	+	3UTR
chr1	26696136	26696186	ENSG00000117713-1	1000	+	1.950	1.223e-07	2.440e-05	.	chr1	26696014	26696403	ENSG00000117713	.	+	5UTR
chr1	26696136	26696186	ENSG00000117713-1	1000	+	1.950	1.223e-07	2.440e-05	.	chr1	26696100	26696300	ENSG00000117713	.	+	px200_intron
chr1	26697086	26697136	ENSG00000117713-2	1000	+	1.850	4.592e-06	4.776e-04	.	chr1	26696403	26697540	ENSG00000117713	.	+	CDS
chr1	26709836	26709886	ENSG00000117713-3	1000	+	1.150	5.338e-04	3.470e-02	.	chr1	26698040	26727207	ENSG00000117713	.	+	distal_intron
chr1	26731336	26731386	ENSG00000117713-4	1000	+	1.840	1.408e-07	2.440e-05	.	chr1	26731151	26731568	ENSG00000117713	.	+	CDS
chr1	26731336	26731386	ENSG00000117713-4	1000	+	1.840	1.408e-07	2.440e-05	.	chr1	26731151	26731604	ENSG00000117713	.	+	CDS
chr1	26731336	26731386	ENSG00000117713-4	1000	+	1.840	1.408e-07	2.440e-05	.	chr1	26731318	26731518	ENSG00000117713	.	+	px200_intron
chr1	26731486	26731536	ENSG00000117713-5	1000	+	1.410	2.014e-04	1.496e-02	.	chr1	26731518	26731568	ENSG00000117713	.	+	px500_intron
chr1	26731486	26731536	ENSG00000117713-5	1000	+	1.410	2.014e-04	1.496e-02	.	chr1	26731151	26731568	ENSG00000117713	.	+	CDS
chr1	26731486	26731536	ENSG00000117713-5	1000	+	1.410	2.014e-04	1.496e-02	.	chr1	26731151	26731604	ENSG00000117713	.	+	CDS
chr1	26731486	26731536	ENSG00000117713-5	1000	+	1.410	2.014e-04	1.496e-02	.	chr1	26731318	26731518	ENSG00000117713	.	+	px200_intron
chr1	26780836	26780886	ENSG00000117713-6	1000	+	1.610	8.643e-05	7.491e-03	.	chr1	26780817	26781017	ENSG00000117713	.	+	px200_intron
chr1	26780836	26780886	ENSG00000117713-6	1000	+	1.610	8.643e-05	7.491e-03	.	chr1	26780756	26780956	ENSG00000117713	.	+	px200_intron
chr1	26780836	26780886	ENSG00000117713-6	1000	+	1.610	8.643e-05	7.491e-03	.	chr1	26780756	26782104	ENSG00000117713	.	+	3UTR
chr1	26780836	26780886	ENSG00000117713-6	1000	+	1.610	8.643e-05	7.491e-03	.	chr1	26780756	26782102	ENSG00000117713	.	+	3UTR
chr1	26780836	26780886	ENSG00000117713-6	1000	+	1.610	8.643e-05	7.491e-03	.	chr1	26780756	26781177	ENSG00000117713	.	+	3UTR
chr1	26780836	26780886	ENSG00000117713-6	1000	+	1.610	8.643e-05	7.491e-03	.	chr1	26779022	26781180	ENSG00000117713	.	+	3UTR
chr1	26780836	26780886	ENSG00000117713-6	1000	+	1.610	8.643e-05	7.491e-03	.	chr1	26779022	26780983	ENSG00000117713	.	+	3UTR
chr1	26780886	26780936	ENSG00000117713-7	1000	+	1.640	1.625e-06	2.113e-04	.	chr1	26780756	26780956	ENSG00000117713	.	+	px200_intron
chr1	26780886	26780936	ENSG00000117713-7	1000	+	1.640	1.625e-06	2.113e-04	.	chr1	26780817	26781017	ENSG00000117713	.	+	px200_intron
chr1	26780886	26780936	ENSG00000117713-7	1000	+	1.640	1.625e-06	2.113e-04	.	chr1	26779022	26780983	ENSG00000117713	.	+	3UTR
chr1	26780886	26780936	ENSG00000117713-7	1000	+	1.640	1.625e-06	2.113e-04	.	chr1	26779022	26781180	ENSG00000117713	.	+	3UTR
chr1	26780886	26780936	ENSG00000117713-7	1000	+	1.640	1.625e-06	2.113e-04	.	chr1	26780756	26781177	ENSG00000117713	.	+	3UTR
chr1	26780886	26780936	ENSG00000117713-7	1000	+	1.640	1.625e-06	2.113e-04	.	chr1	26780756	26782102	ENSG00000117713	.	+	3UTR
chr1	26780886	26780936	ENSG00000117713-7	1000	+	1.640	1.625e-06	2.113e-04	.	chr1	26780756	26782104	ENSG00000117713	.	+	3UTR
chr1	26780936	26780986	ENSG00000117713-8	1000	+	2.020	3.429e-08	1.783e-05	.	chr1	26779022	26780983	ENSG00000117713	.	+	3UTR
chr1	26780936	26780986	ENSG00000117713-8	1000	+	2.020	3.429e-08	1.783e-05	.	chr1	26779022	26781180	ENSG00000117713	.	+	3UTR
chr1	26780936	26780986	ENSG00000117713-8	1000	+	2.020	3.429e-08	1.783e-05	.	chr1	26780756	26782104	ENSG00000117713	.	+	3UTR
chr1	26780936	26780986	ENSG00000117713-8	1000	+	2.020	3.429e-08	1.783e-05	.	chr1	26780756	26781177	ENSG00000117713	.	+	3UTR
chr1	26780936	26780986	ENSG00000117713-8	1000	+	2.020	3.429e-08	1.783e-05	.	chr1	26780756	26782102	ENSG00000117713	.	+	3UTR
chr1	26780936	26780986	ENSG00000117713-8	1000	+	2.020	3.429e-08	1.783e-05	.	chr1	26780983	26781183	ENSG00000117713	.	+	px200_intron
chr1	26780936	26780986	ENSG00000117713-8	1000	+	2.020	3.429e-08	1.783e-05	.	chr1	26780817	26781017	ENSG00000117713	.	+	px200_intron
chr1	26780936	26780986	ENSG00000117713-8	1000	+	2.020	3.429e-08	1.783e-05	.	chr1	26780756	26780956	ENSG00000117713	.	+	px200_intron
chr1	27154609	27154659	ENSG00000090020-1	1000	-	2.230	2.853e-09	2.739e-07	.	chr1	27154334	27155125	ENSG00000090020	.	-	5UTR
chr1	27154609	27154659	ENSG00000090020-1	1000	-	2.230	2.853e-09	2.739e-07	.	chr1	27154598	27154798	ENSG00000090020	.	-	px200_intron
chr1	27154659	27154709	ENSG00000090020-2	1000	-	1.620	4.844e-05	3.100e-03	.	chr1	27154334	27155125	ENSG00000090020	.	-	5UTR
chr1	27154659	27154709	ENSG00000090020-2	1000	-	1.620	4.844e-05	3.100e-03	.	chr1	27154598	27154798	ENSG00000090020	.	-	px200_intron
chr1	27154709	27154759	ENSG00000090020-3	1000	-	1.440	1.703e-04	6.539e-03	.	chr1	27154334	27155125	ENSG00000090020	.	-	5UTR
chr1	27154709	27154759	ENSG00000090020-3	1000	-	1.440	1.703e-04	6.539e-03	.	chr1	27154598	27154798	ENSG00000090020	.	-	px200_intron
chr1	27154759	27154809	ENSG00000090020-4	1000	-	1.280	2.528e-04	8.089e-03	.	chr1	27154798	27155098	ENSG00000090020	.	-	px500_intron
chr1	27154759	27154809	ENSG00000090020-4	1000	-	1.280	2.528e-04	8.089e-03	.	chr1	27154334	27155125	ENSG00000090020	.	-	5UTR
chr1	27154759	27154809	ENSG00000090020-4	1000	-	1.280	2.528e-04	8.089e-03	.	chr1	27154798	27154861	ENSG00000090020	.	-	px500_intron
chr1	27154759	27154809	ENSG00000090020-4	1000	-	1.280	2.528e-04	8.089e-03	.	chr1	27154598	27154798	ENSG00000090020	.	-	px200_intron
chr1	27154809	27154859	ENSG00000090020-5	1000	-	2.200	1.367e-09	2.625e-07	.	chr1	27154853	27155125	ENSG00000090020	.	-	px500_intron
chr1	27154809	27154859	ENSG00000090020-5	1000	-	2.200	1.367e-09	2.625e-07	.	chr1	27154798	27155098	ENSG00000090020	.	-	px500_intron
chr1	27154809	27154859	ENSG00000090020-5	1000	-	2.200	1.367e-09	2.625e-07	.	chr1	27154798	27154861	ENSG00000090020	.	-	px500_intron
chr1	27154809	27154859	ENSG00000090020-5	1000	-	2.200	1.367e-09	2.625e-07	.	chr1	27154334	27155125	ENSG00000090020	.	-	5UTR
chr1	27154909	27154959	ENSG00000090020-6	1000	-	1.370	1.566e-04	6.539e-03	.	chr1	27154798	27155098	ENSG00000090020	.	-	px500_intron
chr1	27154909	27154959	ENSG00000090020-6	1000	-	1.370	1.566e-04	6.539e-03	.	chr1	27154334	27155125	ENSG00000090020	.	-	5UTR
chr1	27154909	27154959	ENSG00000090020-6	1000	-	1.370	1.566e-04	6.539e-03	.	chr1	27154853	27155125	ENSG00000090020	.	-	px500_intron
chr1	27253032	27253082	ENSG00000142784-1	1000	+	1.250	3.583e-04	2.938e-02	.	chr1	27235451	27254963	ENSG00000142784	.	+	distal_intron
chr1	27253432	27253482	ENSG00000142784-2	1000	+	2.250	5.751e-12	2.358e-09	.	chr1	27235451	27254963	ENSG00000142784	.	+	distal_intron
chr1	27253482	27253532	ENSG00000142784-3	1000	+	1.460	1.129e-05	1.544e-03	.	chr1	27235451	27254963	ENSG00000142784	.	+	distal_intron
chr1	27253532	27253582	ENSG00000142784-4	1000	+	1.630	3.855e-06	7.903e-04	.	chr1	27235451	27254963	ENSG00000142784	.	+	distal_intron
chr1	27308082	27308132	ENSG00000142784-5	1000	+	1.110	1.367e-04	1.401e-02	.	chr1	27306383	27308636	ENSG00000142784	.	+	3UTR
chr1	27308082	27308132	ENSG00000142784-5	1000	+	1.110	1.367e-04	1.401e-02	.	chr1	27306383	27308244	ENSG00000142784	.	+	3UTR
chr1	27308082	27308132	ENSG00000142784-5	1000	+	1.110	1.367e-04	1.401e-02	.	chr1	27307969	27308170	ENSG00000142784	.	+	px200_intron
chr1	27335795	27335845	ENSG00000186501-1	1000	+	1.350	2.671e-04	2.137e-02	.	chr1	27335466	27336400	ENSG00000186501	.	+	3UTR
chr1	27335795	27335845	ENSG00000186501-1	1000	+	1.350	2.671e-04	2.137e-02	.	chr1	27335466	27336399	ENSG00000186501	.	+	3UTR
chr1	27335795	27335845	ENSG00000186501-1	1000	+	1.350	2.671e-04	2.137e-02	.	chr1	27335378	27336400	ENSG00000186501	.	+	3UTR
chr1	27335795	27335845	ENSG00000186501-1	1000	+	1.350	2.671e-04	2.137e-02	.	chr1	27335824	27336024	ENSG00000186501	.	+	px200_intron
chr1	27335795	27335845	ENSG00000186501-1	1000	+	1.350	2.671e-04	2.137e-02	.	chr1	27335648	27335848	ENSG00000186501	.	+	px200_intron
chr1	27335795	27335845	ENSG00000186501-1	1000	+	1.350	2.671e-04	2.137e-02	.	chr1	27335378	27335824	ENSG00000186501	.	+	3UTR
chr1	27561685	27561735	ENSG00000126705-1	1000	-	2.680	0.000e+00	0.000e+00	.	chr1	27559383	27567525	ENSG00000126705	.	-	distal_intron
chr1	27561735	27561785	ENSG00000126705-2	1000	-	2.510	1.621e-14	2.261e-12	.	chr1	27559383	27567525	ENSG00000126705	.	-	distal_intron
chr1	27561785	27561835	ENSG00000126705-3	1000	-	1.730	1.013e-07	7.062e-06	.	chr1	27559383	27567525	ENSG00000126705	.	-	distal_intron
chr1	27566135	27566185	ENSG00000126705-4	1000	-	1.140	4.289e-04	2.659e-02	.	chr1	27559383	27567525	ENSG00000126705	.	-	distal_intron
chr1	27566185	27566235	ENSG00000126705-5	1000	-	2.160	4.334e-11	3.455e-09	.	chr1	27559383	27567525	ENSG00000126705	.	-	distal_intron
chr1	27566235	27566285	ENSG00000126705-6	1000	-	2.510	2.442e-15	4.543e-13	.	chr1	27559383	27567525	ENSG00000126705	.	-	distal_intron
chr1	27566285	27566335	ENSG00000126705-7	1000	-	2.380	2.354e-14	2.627e-12	.	chr1	27559383	27567525	ENSG00000126705	.	-	distal_intron
chr1	27566335	27566385	ENSG00000126705-8	1000	-	2.960	0.000e+00	0.000e+00	.	chr1	27559383	27567525	ENSG00000126705	.	-	distal_intron
chr1	27566385	27566435	ENSG00000126705-9	1000	-	2.320	4.144e-12	3.854e-10	.	chr1	27559383	27567525	ENSG00000126705	.	-	distal_intron
chr1	27800219	27800269	ENSG00000117758-1	1000	+	1.910	1.432e-07	3.480e-05	.	chr1	27794132	27801177	ENSG00000117758	.	+	distal_intron
chr1	27800269	27800319	ENSG00000117758-2	1000	+	1.390	9.030e-05	1.097e-02	.	chr1	27794132	27801177	ENSG00000117758	.	+	distal_intron
chr1	27974244	27974294	ENSG00000158161-1	1000	-	3.510	0.000e+00	0.000e+00	.	chr1	27973467	27974465	ENSG00000158161	.	-	3UTR
chr1	27974244	27974294	ENSG00000158161-1	1000	-	3.510	0.000e+00	0.000e+00	.	chr1	27970343	27974465	ENSG00000158161	.	-	3UTR
chr1	27974244	27974294	ENSG00000158161-1	1000	-	3.510	0.000e+00	0.000e+00	.	chr1	27970346	27974465	ENSG00000158161	.	-	3UTR
chr1	27974294	27974344	ENSG00000158161-2	1000	-	4.860	0.000e+00	0.000e+00	.	chr1	27973467	27974465	ENSG00000158161	.	-	3UTR
chr1	27974294	27974344	ENSG00000158161-2	1000	-	4.860	0.000e+00	0.000e+00	.	chr1	27970346	27974465	ENSG00000158161	.	-	3UTR
chr1	27974294	27974344	ENSG00000158161-2	1000	-	4.860	0.000e+00	0.000e+00	.	chr1	27970343	27974465	ENSG00000158161	.	-	3UTR
chr1	27974344	27974394	ENSG00000158161-3	1000	-	3.620	0.000e+00	0.000e+00	.	chr1	27970343	27974465	ENSG00000158161	.	-	3UTR
chr1	27974344	27974394	ENSG00000158161-3	1000	-	3.620	0.000e+00	0.000e+00	.	chr1	27970346	27974465	ENSG00000158161	.	-	3UTR
chr1	27974344	27974394	ENSG00000158161-3	1000	-	3.620	0.000e+00	0.000e+00	.	chr1	27973467	27974465	ENSG00000158161	.	-	3UTR
chr1	27974394	27974444	ENSG00000158161-4	1000	-	1.520	2.743e-04	2.647e-02	.	chr1	27970343	27974465	ENSG00000158161	.	-	3UTR
chr1	27974394	27974444	ENSG00000158161-4	1000	-	1.520	2.743e-04	2.647e-02	.	chr1	27970346	27974465	ENSG00000158161	.	-	3UTR
chr1	27974394	27974444	ENSG00000158161-4	1000	-	1.520	2.743e-04	2.647e-02	.	chr1	27973467	27974465	ENSG00000158161	.	-	3UTR
chr1	28032134	28032184	ENSG00000240750-1	1000	-	1.790	5.101e-08	2.551e-07	.	chr1	28031883	28032180	ENSG00000240750	.	-	other_exon
chr1	28032134	28032184	ENSG00000240750-1	1000	-	1.790	5.101e-08	2.551e-07	.	chr1	28032180	28032380	ENSG00000240750	.	-	px200_intron
chr1	28236809	28236859	ENSG00000130770-1	1000	+	1.570	5.343e-06	1.977e-04	.	chr1	28236652	28236952	ENSG00000130770	.	+	px500_intron
chr1	28236809	28236859	ENSG00000130770-1	1000	+	1.570	5.343e-06	1.977e-04	.	chr1	28236456	28238098	ENSG00000130770	.	+	3UTR
chr1	28236859	28236909	ENSG00000130770-2	1000	+	1.250	7.332e-05	1.356e-03	.	chr1	28236652	28236952	ENSG00000130770	.	+	px500_intron
chr1	28236859	28236909	ENSG00000130770-2	1000	+	1.250	7.332e-05	1.356e-03	.	chr1	28236456	28238098	ENSG00000130770	.	+	3UTR
chr1	28443232	28443282	ENSG00000204138-1	1000	+	2.070	4.336e-09	9.865e-07	.	chr1	28438930	28453040	ENSG00000204138	.	+	distal_intron
chr1	28443282	28443332	ENSG00000204138-2	1000	+	2.860	0.000e+00	0.000e+00	.	chr1	28438930	28453040	ENSG00000204138	.	+	distal_intron
chr1	28567135	28567185	ENSG00000180098-1	1000	+	2.490	2.895e-12	3.880e-10	.	chr1	28567093	28567294	ENSG00000180098	.	+	px200_intron
chr1	28567185	28567235	ENSG00000180098-2	1000	+	1.420	4.536e-04	3.039e-02	.	chr1	28567093	28567294	ENSG00000180098	.	+	px200_intron
chr1	28737121	28737171	ENSG00000198492-1	1000	+	1.380	5.996e-05	8.935e-03	.	chr1	28737120	28737147	ENSG00000198492	.	+	CDS
chr1	28737121	28737171	ENSG00000198492-1	1000	+	1.380	5.996e-05	8.935e-03	.	chr1	28737047	28737147	ENSG00000198492	.	+	px500_intron
chr1	28737121	28737171	ENSG00000198492-1	1000	+	1.380	5.996e-05	8.935e-03	.	chr1	28737147	28737347	ENSG00000198492	.	+	px200_intron
chr1	28737121	28737171	ENSG00000198492-1	1000	+	1.380	5.996e-05	8.935e-03	.	chr1	28736939	28737147	ENSG00000198492	.	+	5UTR
chr1	28846920	28846970	ENSG00000116329-1	1000	+	1.680	2.535e-09	6.058e-07	.	chr1	28813110	28858453	ENSG00000116329	.	+	distal_intron
chr1	28846970	28847020	ENSG00000116329-2	1000	+	2.180	6.550e-15	3.131e-12	.	chr1	28813110	28858453	ENSG00000116329	.	+	distal_intron
chr1	28847020	28847070	ENSG00000116329-3	1000	+	1.600	1.406e-08	2.241e-06	.	chr1	28813110	28858453	ENSG00000116329	.	+	distal_intron
chr1	28990141	28990191	ENSG00000159023-1	1000	+	2.010	4.037e-08	2.188e-05	.	chr1	28989935	28992829	ENSG00000159023	.	+	distal_intron
chr1	29018091	29018141	ENSG00000159023-2	1000	+	1.410	1.496e-04	4.055e-02	.	chr1	29018023	29018224	ENSG00000159023	.	+	px200_intron
chr1	30733669	30733719	ENSG00000162511-1	1000	-	1.180	4.490e-04	3.009e-02	.	chr1	30732468	30733827	ENSG00000162511	.	-	3UTR
chr1	30733669	30733719	ENSG00000162511-1	1000	-	1.180	4.490e-04	3.009e-02	.	chr1	30733688	30733889	ENSG00000162511	.	-	px200_intron
chr1	30733669	30733719	ENSG00000162511-1	1000	-	1.180	4.490e-04	3.009e-02	.	chr1	30733388	30733688	ENSG00000162511	.	-	px500_intron
chr1	30869816	30869866	ENSG00000162512-1	1000	-	1.090	4.163e-06	1.007e-03	.	chr1	30869466	30873210	ENSG00000162512	.	-	3UTR
chr1	30869816	30869866	ENSG00000162512-1	1000	-	1.090	4.163e-06	1.007e-03	.	chr1	30869465	30873210	ENSG00000162512	.	-	3UTR
chr1	30870116	30870166	ENSG00000162512-2	1000	-	1.190	8.367e-05	5.062e-03	.	chr1	30869465	30873210	ENSG00000162512	.	-	3UTR
chr1	30870116	30870166	ENSG00000162512-2	1000	-	1.190	8.367e-05	5.062e-03	.	chr1	30869466	30873210	ENSG00000162512	.	-	3UTR
chr1	30870166	30870216	ENSG00000162512-3	1000	-	1.190	3.036e-05	2.449e-03	.	chr1	30869465	30873210	ENSG00000162512	.	-	3UTR
chr1	30870166	30870216	ENSG00000162512-3	1000	-	1.190	3.036e-05	2.449e-03	.	chr1	30869466	30873210	ENSG00000162512	.	-	3UTR
chr1	30872566	30872616	ENSG00000162512-4	1000	-	0.850	1.809e-04	8.756e-03	.	chr1	30869466	30873210	ENSG00000162512	.	-	3UTR
chr1	30872566	30872616	ENSG00000162512-4	1000	-	0.850	1.809e-04	8.756e-03	.	chr1	30869465	30873210	ENSG00000162512	.	-	3UTR
chr1	30873116	30873166	ENSG00000162512-5	1000	-	1.360	1.529e-05	1.850e-03	.	chr1	30869465	30873210	ENSG00000162512	.	-	3UTR
chr1	30873116	30873166	ENSG00000162512-5	1000	-	1.360	1.529e-05	1.850e-03	.	chr1	30869466	30873210	ENSG00000162512	.	-	3UTR
chr1	30876766	30876816	ENSG00000162512-6	1000	-	1.110	7.707e-04	3.108e-02	.	chr1	30876551	30877165	ENSG00000162512	.	-	CDS
chr1	30876766	30876816	ENSG00000162512-6	1000	-	1.110	7.707e-04	3.108e-02	.	chr1	30876551	30877247	ENSG00000162512	.	-	CDS
chr1	30876766	30876816	ENSG00000162512-6	1000	-	1.110	7.707e-04	3.108e-02	.	chr1	30876566	30876767	ENSG00000162512	.	-	px200_intron
chr1	30933206	30933256	ENSG00000134644-1	1000	-	1.620	3.958e-05	1.229e-02	.	chr1	30933104	30933305	ENSG00000134644	.	-	px200_intron
chr1	30933206	30933256	ENSG00000134644-1	1000	-	1.620	3.958e-05	1.229e-02	.	chr1	30933079	30933210	ENSG00000134644	.	-	3UTR
chr1	30933206	30933256	ENSG00000134644-1	1000	-	1.620	3.958e-05	1.229e-02	.	chr1	30931505	30933210	ENSG00000134644	.	-	3UTR
chr1	30933206	30933256	ENSG00000134644-1	1000	-	1.620	3.958e-05	1.229e-02	.	chr1	30932058	30933210	ENSG00000134644	.	-	3UTR
chr1	30933206	30933256	ENSG00000134644-1	1000	-	1.620	3.958e-05	1.229e-02	.	chr1	30932825	30933210	ENSG00000134644	.	-	3UTR
chr1	30933206	30933256	ENSG00000134644-1	1000	-	1.620	3.958e-05	1.229e-02	.	chr1	30933210	30933342	ENSG00000134644	.	-	CDS
chr1	30933206	30933256	ENSG00000134644-1	1000	-	1.620	3.958e-05	1.229e-02	.	chr1	30932843	30933210	ENSG00000134644	.	-	3UTR
chr1	30933206	30933256	ENSG00000134644-1	1000	-	1.620	3.958e-05	1.229e-02	.	chr1	30932849	30933210	ENSG00000134644	.	-	3UTR
chr1	30972206	30972256	ENSG00000134644-2	1000	-	1.840	2.494e-09	1.549e-06	.	chr1	30968992	30974148	ENSG00000134644	.	-	distal_intron
chr1	31181395	31181445	ENSG00000084628-1	1000	-	1.840	1.272e-05	1.259e-03	.	chr1	31181388	31181589	ENSG00000084628	.	-	px200_intron
chr1	31181395	31181445	ENSG00000084628-1	1000	-	1.840	1.272e-05	1.259e-03	.	chr1	31179744	31181702	ENSG00000084628	.	-	3UTR
chr1	31313832	31313882	ENSG00000121766-1	1000	+	1.770	7.501e-07	1.140e-04	.	chr1	31310664	31317666	ENSG00000121766	.	+	distal_intron
chr1	31313882	31313932	ENSG00000121766-2	1000	+	2.550	4.330e-15	1.316e-12	.	chr1	31310664	31317666	ENSG00000121766	.	+	distal_intron
chr1	31580176	31580226	ENSG00000284543-1	1000	+	1.400	5.562e-04	3.226e-02	.	chr1	31580013	31580313	ENSG00000142910	.	+	px500_intron
chr1	31580185	31580235	ENSG00000142910-1	1000	+	1.660	3.532e-06	1.978e-04	.	chr1	31580013	31580313	ENSG00000142910	.	+	px500_intron
chr1	31670313	31670363	ENSG00000084636-1	1000	-	3.200	0.000e+00	0.000e+00	.	chr1	31670055	31670355	ENSG00000084636	.	-	px500_intron
chr1	31670313	31670363	ENSG00000084636-1	1000	-	3.200	0.000e+00	0.000e+00	.	chr1	31670101	31670355	ENSG00000084636	.	-	px500_intron
chr1	31670313	31670363	ENSG00000084636-1	1000	-	3.200	0.000e+00	0.000e+00	.	chr1	31670355	31670556	ENSG00000084636	.	-	px200_intron
chr1	31670363	31670413	ENSG00000084636-2	1000	-	3.220	0.000e+00	0.000e+00	.	chr1	31670355	31670556	ENSG00000084636	.	-	px200_intron
chr1	31670363	31670413	ENSG00000084636-2	1000	-	3.220	0.000e+00	0.000e+00	.	chr1	31670401	31670602	ENSG00000084636	.	-	px200_intron
chr1	31727167	31727217	ENSG00000121753-1	1000	-	1.190	3.901e-06	1.514e-04	.	chr1	31726969	31727170	ENSG00000121753	.	-	px200_intron
chr1	31727167	31727217	ENSG00000121753-1	1000	-	1.190	3.901e-06	1.514e-04	.	chr1	31726994	31727195	ENSG00000121753	.	-	px200_intron
chr1	31727167	31727217	ENSG00000121753-1	1000	-	1.190	3.901e-06	1.514e-04	.	chr1	31727210	31727411	ENSG00000121753	.	-	px200_intron
chr1	31727167	31727217	ENSG00000121753-1	1000	-	1.190	3.901e-06	1.514e-04	.	chr1	31727116	31727419	ENSG00000121753	.	-	3UTR
chr1	31727167	31727217	ENSG00000121753-1	1000	-	1.190	3.901e-06	1.514e-04	.	chr1	31727117	31727419	ENSG00000121753	.	-	3UTR
chr1	31727167	31727217	ENSG00000121753-1	1000	-	1.190	3.901e-06	1.514e-04	.	chr1	31727194	31727419	ENSG00000121753	.	-	3UTR
chr1	31727167	31727217	ENSG00000121753-1	1000	-	1.190	3.901e-06	1.514e-04	.	chr1	31727195	31727210	ENSG00000121753	.	-	px500_intron
chr1	31727267	31727317	ENSG00000121753-2	1000	-	1.140	2.177e-06	9.386e-05	.	chr1	31727116	31727419	ENSG00000121753	.	-	3UTR
chr1	31727267	31727317	ENSG00000121753-2	1000	-	1.140	2.177e-06	9.386e-05	.	chr1	31727117	31727419	ENSG00000121753	.	-	3UTR
chr1	31727267	31727317	ENSG00000121753-2	1000	-	1.140	2.177e-06	9.386e-05	.	chr1	31727194	31727419	ENSG00000121753	.	-	3UTR
chr1	31727267	31727317	ENSG00000121753-2	1000	-	1.140	2.177e-06	9.386e-05	.	chr1	31727210	31727411	ENSG00000121753	.	-	px200_intron
chr1	31727317	31727367	ENSG00000121753-3	1000	-	1.410	7.971e-14	1.031e-11	.	chr1	31727210	31727411	ENSG00000121753	.	-	px200_intron
chr1	31727317	31727367	ENSG00000121753-3	1000	-	1.410	7.971e-14	1.031e-11	.	chr1	31727194	31727419	ENSG00000121753	.	-	3UTR
chr1	31727317	31727367	ENSG00000121753-3	1000	-	1.410	7.971e-14	1.031e-11	.	chr1	31727117	31727419	ENSG00000121753	.	-	3UTR
chr1	31727317	31727367	ENSG00000121753-3	1000	-	1.410	7.971e-14	1.031e-11	.	chr1	31727116	31727419	ENSG00000121753	.	-	3UTR
chr1	31733267	31733317	ENSG00000121753-4	1000	-	1.100	6.859e-04	2.047e-02	.	chr1	31733143	31733343	ENSG00000121753	.	-	px200_intron
chr1	31733317	31733367	ENSG00000121753-5	1000	-	1.490	1.530e-06	7.420e-05	.	chr1	31733143	31733343	ENSG00000121753	.	-	px200_intron
chr1	31733317	31733367	ENSG00000121753-5	1000	-	1.490	1.530e-06	7.420e-05	.	chr1	31733343	31733643	ENSG00000121753	.	-	px500_intron
chr1	31733367	31733417	ENSG00000121753-6	1000	-	1.560	1.189e-06	6.589e-05	.	chr1	31733343	31733643	ENSG00000121753	.	-	px500_intron
chr1	31733417	31733467	ENSG00000121753-7	1000	-	1.220	8.912e-05	3.143e-03	.	chr1	31733343	31733643	ENSG00000121753	.	-	px500_intron
chr1	31733517	31733567	ENSG00000121753-8	1000	-	1.760	3.439e-09	3.336e-07	.	chr1	31733343	31733643	ENSG00000121753	.	-	px500_intron
chr1	31736617	31736667	ENSG00000121753-9	1000	-	1.300	8.837e-09	6.858e-07	.	chr1	31736590	31736679	ENSG00000121753	.	-	px500_intron
chr1	31736617	31736667	ENSG00000121753-9	1000	-	1.300	8.837e-09	6.858e-07	.	chr1	31736572	31736723	ENSG00000121753	.	-	CDS
chr1	31736667	31736717	ENSG00000121753-10	1000	-	1.750	9.992e-16	1.938e-13	.	chr1	31736679	31736879	ENSG00000121753	.	-	px200_intron
chr1	31736667	31736717	ENSG00000121753-10	1000	-	1.750	9.992e-16	1.938e-13	.	chr1	31736590	31736679	ENSG00000121753	.	-	px500_intron
chr1	31736667	31736717	ENSG00000121753-10	1000	-	1.750	9.992e-16	1.938e-13	.	chr1	31736572	31736723	ENSG00000121753	.	-	CDS
chr1	31749867	31749917	ENSG00000121753-11	1000	-	1.610	1.960e-07	1.268e-05	.	chr1	31745231	31755498	ENSG00000121753	.	-	distal_intron
chr1	31749917	31749967	ENSG00000121753-12	1000	-	3.710	0.000e+00	0.000e+00	.	chr1	31745231	31755498	ENSG00000121753	.	-	distal_intron
chr1	31749967	31750017	ENSG00000121753-13	1000	-	1.080	3.020e-04	9.765e-03	.	chr1	31745231	31755498	ENSG00000121753	.	-	distal_intron
chr1	31906713	31906763	ENSG00000269967-1	1000	-	0.930	4.657e-04	2.654e-02	.	chr1	31906420	31908851	ENSG00000184007	.	-	3UTR
chr1	31906721	31906771	ENSG00000184007-1	1000	-	0.880	8.608e-04	3.013e-02	.	chr1	31906420	31908851	ENSG00000184007	.	-	3UTR
chr1	31906763	31906813	ENSG00000269967-2	1000	-	1.240	2.120e-04	1.813e-02	.	chr1	31906420	31908851	ENSG00000184007	.	-	3UTR
chr1	31908363	31908413	ENSG00000269967-3	1000	-	1.600	2.962e-07	5.065e-05	.	chr1	31908262	31908851	ENSG00000184007	.	-	3UTR
chr1	31908363	31908413	ENSG00000269967-3	1000	-	1.600	2.962e-07	5.065e-05	.	chr1	31906420	31908851	ENSG00000184007	.	-	3UTR
chr1	31908363	31908413	ENSG00000269967-3	1000	-	1.600	2.962e-07	5.065e-05	.	chr1	31908333	31908534	ENSG00000184007	.	-	px200_intron
chr1	31908371	31908421	ENSG00000184007-2	1000	-	1.690	1.726e-07	1.007e-05	.	chr1	31908262	31908851	ENSG00000184007	.	-	3UTR
chr1	31908371	31908421	ENSG00000184007-2	1000	-	1.690	1.726e-07	1.007e-05	.	chr1	31906420	31908851	ENSG00000184007	.	-	3UTR
chr1	31908371	31908421	ENSG00000184007-2	1000	-	1.690	1.726e-07	1.007e-05	.	chr1	31908333	31908534	ENSG00000184007	.	-	px200_intron
chr1	31938071	31938121	ENSG00000184007-3	1000	-	1.390	9.372e-08	8.200e-06	.	chr1	31938062	31938263	ENSG00000184007	.	-	px200_intron
chr1	31938071	31938121	ENSG00000184007-3	1000	-	1.390	9.372e-08	8.200e-06	.	chr1	31938059	31938259	ENSG00000184007	.	-	px200_intron
chr1	31938071	31938121	ENSG00000184007-3	1000	-	1.390	9.372e-08	8.200e-06	.	chr1	31938042	31938242	ENSG00000184007	.	-	px200_intron
chr1	31938071	31938121	ENSG00000184007-3	1000	-	1.390	9.372e-08	8.200e-06	.	chr1	31937918	31938119	ENSG00000184007	.	-	px200_intron
chr1	31938071	31938121	ENSG00000184007-3	1000	-	1.390	9.372e-08	8.200e-06	.	chr1	31937886	31938086	ENSG00000184007	.	-	px200_intron
chr1	31938071	31938121	ENSG00000184007-3	1000	-	1.390	9.372e-08	8.200e-06	.	chr1	31937986	31938368	ENSG00000184007	.	-	5UTR
chr1	31938121	31938171	ENSG00000184007-4	1000	-	1.560	8.573e-08	8.200e-06	.	chr1	31938062	31938263	ENSG00000184007	.	-	px200_intron
chr1	31938121	31938171	ENSG00000184007-4	1000	-	1.560	8.573e-08	8.200e-06	.	chr1	31938059	31938259	ENSG00000184007	.	-	px200_intron
chr1	31938121	31938171	ENSG00000184007-4	1000	-	1.560	8.573e-08	8.200e-06	.	chr1	31938042	31938242	ENSG00000184007	.	-	px200_intron
chr1	31938121	31938171	ENSG00000184007-4	1000	-	1.560	8.573e-08	8.200e-06	.	chr1	31937986	31938368	ENSG00000184007	.	-	5UTR
chr1	31938271	31938321	ENSG00000184007-5	1000	-	1.320	1.280e-06	5.598e-05	.	chr1	31937986	31938368	ENSG00000184007	.	-	5UTR
chr1	31938271	31938321	ENSG00000184007-5	1000	-	1.320	1.280e-06	5.598e-05	.	chr1	31938186	31938386	ENSG00000184007	.	-	px200_intron
chr1	32042718	32042768	ENSG00000121774-1	1000	+	1.300	1.583e-05	3.720e-03	.	chr1	32042624	32043877	ENSG00000121774	.	+	3UTR
chr1	32042718	32042768	ENSG00000121774-1	1000	+	1.300	1.583e-05	3.720e-03	.	chr1	32042719	32042919	ENSG00000121774	.	+	px200_intron
chr1	32042718	32042768	ENSG00000121774-1	1000	+	1.300	1.583e-05	3.720e-03	.	chr1	32042624	32042824	ENSG00000121774	.	+	px200_intron
chr1	32171206	32171256	ENSG00000025800-1	1000	+	1.960	6.547e-07	1.015e-04	.	chr1	32171206	32171406	ENSG00000250135	.	+	px200_intron
chr1	32171206	32171256	ENSG00000025800-1	1000	+	1.960	6.547e-07	1.015e-04	.	chr1	32170706	32173173	ENSG00000025800	.	+	3UTR
chr1	32171206	32171256	ENSG00000025800-1	1000	+	1.960	6.547e-07	1.015e-04	.	chr1	32170894	32176563	ENSG00000025800	.	+	3UTR
chr1	32171233	32171283	ENSG00000250135-1	1000	+	2.020	2.038e-07	2.201e-05	.	chr1	32171206	32171406	ENSG00000250135	.	+	px200_intron
chr1	32171233	32171283	ENSG00000250135-1	1000	+	2.020	2.038e-07	2.201e-05	.	chr1	32170894	32176563	ENSG00000025800	.	+	3UTR
chr1	32171233	32171283	ENSG00000250135-1	1000	+	2.020	2.038e-07	2.201e-05	.	chr1	32170706	32173173	ENSG00000025800	.	+	3UTR
chr1	32171256	32171306	ENSG00000025800-2	1000	+	1.370	5.624e-06	5.811e-04	.	chr1	32171206	32171406	ENSG00000250135	.	+	px200_intron
chr1	32171256	32171306	ENSG00000025800-2	1000	+	1.370	5.624e-06	5.811e-04	.	chr1	32170706	32173173	ENSG00000025800	.	+	3UTR
chr1	32171256	32171306	ENSG00000025800-2	1000	+	1.370	5.624e-06	5.811e-04	.	chr1	32170894	32176563	ENSG00000025800	.	+	3UTR
chr1	32172483	32172533	ENSG00000250135-2	1000	+	1.400	5.136e-04	1.387e-02	.	chr1	32170894	32176563	ENSG00000025800	.	+	3UTR
chr1	32172483	32172533	ENSG00000250135-2	1000	+	1.400	5.136e-04	1.387e-02	.	chr1	32170706	32173173	ENSG00000025800	.	+	3UTR
chr1	32172506	32172556	ENSG00000025800-3	1000	+	1.880	1.755e-08	5.439e-06	.	chr1	32170706	32173173	ENSG00000025800	.	+	3UTR
chr1	32172506	32172556	ENSG00000025800-3	1000	+	1.880	1.755e-08	5.439e-06	.	chr1	32170894	32176563	ENSG00000025800	.	+	3UTR
chr1	32172533	32172583	ENSG00000250135-3	1000	+	1.510	4.507e-04	1.387e-02	.	chr1	32170894	32176563	ENSG00000025800	.	+	3UTR
chr1	32172533	32172583	ENSG00000250135-3	1000	+	1.510	4.507e-04	1.387e-02	.	chr1	32170706	32173173	ENSG00000025800	.	+	3UTR
chr1	32172756	32172806	ENSG00000025800-4	1000	+	1.090	9.489e-04	3.268e-02	.	chr1	32170894	32176563	ENSG00000025800	.	+	3UTR
chr1	32172756	32172806	ENSG00000025800-4	1000	+	1.090	9.489e-04	3.268e-02	.	chr1	32170706	32173173	ENSG00000025800	.	+	3UTR
chr1	32172806	32172856	ENSG00000025800-5	1000	+	1.300	6.730e-05	4.173e-03	.	chr1	32170706	32173173	ENSG00000025800	.	+	3UTR
chr1	32172806	32172856	ENSG00000025800-5	1000	+	1.300	6.730e-05	4.173e-03	.	chr1	32170894	32176563	ENSG00000025800	.	+	3UTR
chr1	32173633	32173683	ENSG00000250135-4	1000	+	1.250	2.760e-03	4.969e-02	.	chr1	32170894	32176563	ENSG00000025800	.	+	3UTR
chr1	32173633	32173683	ENSG00000250135-4	1000	+	1.250	2.760e-03	4.969e-02	.	chr1	32173373	32173673	ENSG00000025800	.	+	px500_intron
chr1	32173656	32173706	ENSG00000025800-6	1000	+	1.420	9.800e-05	5.063e-03	.	chr1	32170894	32176563	ENSG00000025800	.	+	3UTR
chr1	32173656	32173706	ENSG00000025800-6	1000	+	1.420	9.800e-05	5.063e-03	.	chr1	32173373	32173673	ENSG00000025800	.	+	px500_intron
chr1	32173706	32173756	ENSG00000025800-7	1000	+	1.450	4.175e-04	1.618e-02	.	chr1	32170894	32176563	ENSG00000025800	.	+	3UTR
chr1	32173983	32174033	ENSG00000250135-5	1000	+	1.510	1.726e-04	9.319e-03	.	chr1	32170894	32176563	ENSG00000025800	.	+	3UTR
chr1	32174006	32174056	ENSG00000025800-8	1000	+	1.170	1.187e-04	5.255e-03	.	chr1	32170894	32176563	ENSG00000025800	.	+	3UTR
chr1	32174506	32174556	ENSG00000025800-9	1000	+	1.430	1.396e-03	4.329e-02	.	chr1	32170894	32176563	ENSG00000025800	.	+	3UTR
chr1	32176333	32176383	ENSG00000250135-6	1000	+	1.020	1.662e-03	3.590e-02	.	chr1	32176175	32176376	ENSG00000250135	.	+	px200_intron
chr1	32176333	32176383	ENSG00000250135-6	1000	+	1.020	1.662e-03	3.590e-02	.	chr1	32170894	32176563	ENSG00000025800	.	+	3UTR
chr1	32176356	32176406	ENSG00000025800-10	1000	+	1.350	6.396e-05	4.173e-03	.	chr1	32170894	32176563	ENSG00000025800	.	+	3UTR
chr1	32176356	32176406	ENSG00000025800-10	1000	+	1.350	6.396e-05	4.173e-03	.	chr1	32176175	32176376	ENSG00000250135	.	+	px200_intron
chr1	32196025	32196075	ENSG00000084652-1	1000	+	1.840	1.119e-07	1.612e-05	.	chr1	32195195	32198285	ENSG00000084652	.	+	3UTR
chr1	32197075	32197125	ENSG00000084652-2	1000	+	1.370	9.517e-05	6.852e-03	.	chr1	32195195	32198285	ENSG00000084652	.	+	3UTR
chr1	32333939	32333989	ENSG00000175130-1	1000	-	1.080	2.545e-03	2.800e-02	.	chr1	32333839	32334135	ENSG00000116478	.	+	px500_intron
chr1	32333939	32333989	ENSG00000175130-1	1000	-	1.080	2.545e-03	2.800e-02	.	chr1	32333839	32334126	ENSG00000116478	.	+	px500_intron
chr1	32333939	32333989	ENSG00000175130-1	1000	-	1.080	2.545e-03	2.800e-02	.	chr1	32333838	32334596	ENSG00000175130	.	-	3UTR
chr1	32334139	32334189	ENSG00000175130-2	1000	-	0.940	1.329e-06	2.213e-05	.	chr1	32333838	32334596	ENSG00000175130	.	-	3UTR
chr1	32334289	32334339	ENSG00000175130-3	1000	-	1.240	1.341e-06	2.213e-05	.	chr1	32333838	32334596	ENSG00000175130	.	-	3UTR
chr1	32365883	32365933	ENSG00000160058-1	1000	-	1.570	1.356e-05	2.711e-03	.	chr1	32365102	32366621	ENSG00000160058	.	-	3UTR
chr1	32365883	32365933	ENSG00000160058-1	1000	-	1.570	1.356e-05	2.711e-03	.	chr1	32365112	32366654	ENSG00000160058	.	-	3UTR
chr1	32365883	32365933	ENSG00000160058-1	1000	-	1.570	1.356e-05	2.711e-03	.	chr1	32365170	32368332	ENSG00000160058	.	-	3UTR
chr1	32365883	32365933	ENSG00000160058-1	1000	-	1.570	1.356e-05	2.711e-03	.	chr1	32365795	32366095	ENSG00000160058	.	-	px500_intron
chr1	32365883	32365933	ENSG00000160058-1	1000	-	1.570	1.356e-05	2.711e-03	.	chr1	32365800	32366095	ENSG00000160058	.	-	px500_intron
chr1	32365933	32365983	ENSG00000160058-2	1000	-	1.620	6.543e-05	6.543e-03	.	chr1	32365102	32366621	ENSG00000160058	.	-	3UTR
chr1	32365933	32365983	ENSG00000160058-2	1000	-	1.620	6.543e-05	6.543e-03	.	chr1	32365112	32366654	ENSG00000160058	.	-	3UTR
chr1	32365933	32365983	ENSG00000160058-2	1000	-	1.620	6.543e-05	6.543e-03	.	chr1	32365170	32368332	ENSG00000160058	.	-	3UTR
chr1	32365933	32365983	ENSG00000160058-2	1000	-	1.620	6.543e-05	6.543e-03	.	chr1	32365795	32366095	ENSG00000160058	.	-	px500_intron
chr1	32365933	32365983	ENSG00000160058-2	1000	-	1.620	6.543e-05	6.543e-03	.	chr1	32365800	32366095	ENSG00000160058	.	-	px500_intron
chr1	32365933	32365983	ENSG00000160058-2	1000	-	1.620	6.543e-05	6.543e-03	.	chr1	32365976	32366095	ENSG00000160058	.	-	px500_intron
chr1	32612772	32612822	ENSG00000176261-1	1000	-	2.160	2.324e-10	5.158e-08	.	chr1	32606441	32620319	ENSG00000176261	.	-	distal_intron
chr1	32673092	32673142	ENSG00000162521-1	1000	+	1.520	5.078e-06	1.356e-03	.	chr1	32672901	32673101	ENSG00000162521	.	+	px200_intron
chr1	32673092	32673142	ENSG00000162521-1	1000	+	1.520	5.078e-06	1.356e-03	.	chr1	32673101	32673258	ENSG00000162521	.	+	px500_intron
chr1	32673092	32673142	ENSG00000162521-1	1000	+	1.520	5.078e-06	1.356e-03	.	chr1	32673101	32673199	ENSG00000162521	.	+	px500_intron
chr1	32673142	32673192	ENSG00000162521-2	1000	+	1.320	1.435e-04	1.916e-02	.	chr1	32673101	32673258	ENSG00000162521	.	+	px500_intron
chr1	32673142	32673192	ENSG00000162521-2	1000	+	1.320	1.435e-04	1.916e-02	.	chr1	32673101	32673199	ENSG00000162521	.	+	px500_intron
chr1	32773880	32773930	ENSG00000162522-1	1000	+	1.260	8.954e-04	4.566e-02	.	chr1	32772887	32774970	ENSG00000162522	.	+	3UTR
chr1	32774080	32774130	ENSG00000162522-2	1000	+	1.590	2.490e-04	1.905e-02	.	chr1	32772887	32774970	ENSG00000162522	.	+	3UTR
chr1	32774130	32774180	ENSG00000162522-3	1000	+	1.840	6.776e-06	1.037e-03	.	chr1	32772887	32774970	ENSG00000162522	.	+	3UTR
chr1	32793137	32793187	ENSG00000134684-1	1000	-	1.900	5.962e-09	1.371e-06	.	chr1	32791754	32797091	ENSG00000134684	.	-	distal_intron
chr1	32893844	32893894	ENSG00000121905-1	1000	+	0.760	2.183e-03	4.876e-02	.	chr1	32893862	32894646	ENSG00000121905	.	+	3UTR
chr1	32893844	32893894	ENSG00000121905-1	1000	+	0.760	2.183e-03	4.876e-02	.	chr1	32893764	32893862	ENSG00000121905	.	+	CDS
chr1	32893844	32893894	ENSG00000121905-1	1000	+	0.760	2.183e-03	4.876e-02	.	chr1	32893829	32894063	ENSG00000121905	.	+	px500_intron
chr1	32893894	32893944	ENSG00000121905-2	1000	+	1.180	4.169e-07	2.793e-05	.	chr1	32893862	32894646	ENSG00000121905	.	+	3UTR
chr1	32893894	32893944	ENSG00000121905-2	1000	+	1.180	4.169e-07	2.793e-05	.	chr1	32893829	32894063	ENSG00000121905	.	+	px500_intron
chr1	32894094	32894144	ENSG00000121905-3	1000	+	0.990	8.427e-04	2.823e-02	.	chr1	32894143	32894343	ENSG00000121905	.	+	px200_intron
chr1	32894094	32894144	ENSG00000121905-3	1000	+	0.990	8.427e-04	2.823e-02	.	chr1	32894063	32894263	ENSG00000121905	.	+	px200_intron
chr1	32894094	32894144	ENSG00000121905-3	1000	+	0.990	8.427e-04	2.823e-02	.	chr1	32893862	32894646	ENSG00000121905	.	+	3UTR
chr1	33012840	33012890	ENSG00000004455-1	1000	-	1.940	8.975e-07	8.975e-05	.	chr1	33012843	33013044	ENSG00000004455	.	-	px200_intron
chr1	33012840	33012890	ENSG00000004455-1	1000	-	1.940	8.975e-07	8.975e-05	.	chr1	33012557	33012843	ENSG00000004455	.	-	px500_intron
chr1	33012840	33012890	ENSG00000004455-1	1000	-	1.940	8.975e-07	8.975e-05	.	chr1	33012706	33012843	ENSG00000004455	.	-	px500_intron
chr1	33014440	33014490	ENSG00000004455-2	1000	-	2.090	1.554e-08	3.109e-06	.	chr1	33014321	33014522	ENSG00000004455	.	-	px200_intron
chr1	33014440	33014490	ENSG00000004455-2	1000	-	2.090	1.554e-08	3.109e-06	.	chr1	33014282	33014483	ENSG00000004455	.	-	px200_intron
chr1	33418323	33418373	ENSG00000134686-1	1000	-	1.620	4.952e-06	1.156e-03	.	chr1	33393265	33430475	ENSG00000134686	.	-	distal_intron
chr1	33418373	33418423	ENSG00000134686-2	1000	-	1.880	8.549e-08	3.992e-05	.	chr1	33393265	33430475	ENSG00000134686	.	-	distal_intron
chr1	33526198	33526248	ENSG00000121904-1	1000	-	1.690	6.902e-09	2.240e-06	.	chr1	33525543	33526695	ENSG00000121904	.	-	distal_intron
chr1	33656148	33656198	ENSG00000121904-2	1000	-	1.130	1.417e-04	1.839e-02	.	chr1	33652961	33657445	ENSG00000121904	.	-	distal_intron
chr1	33688998	33689048	ENSG00000121904-3	1000	-	1.090	2.207e-04	2.685e-02	.	chr1	33663592	33692429	ENSG00000121904	.	-	distal_intron
chr1	33689048	33689098	ENSG00000121904-4	1000	-	1.940	1.073e-10	6.963e-08	.	chr1	33663592	33692429	ENSG00000121904	.	-	distal_intron
chr1	33689098	33689148	ENSG00000121904-5	1000	-	1.540	3.482e-07	8.473e-05	.	chr1	33663592	33692429	ENSG00000121904	.	-	distal_intron
chr1	33806798	33806848	ENSG00000121904-6	1000	-	1.070	3.050e-04	3.299e-02	.	chr1	33805398	33810242	ENSG00000121904	.	-	distal_intron
chr1	33824748	33824798	ENSG00000121904-7	1000	-	1.700	6.075e-08	1.690e-05	.	chr1	33821056	33825196	ENSG00000121904	.	-	distal_intron
chr1	33984798	33984848	ENSG00000121904-8	1000	-	1.360	6.184e-06	1.003e-03	.	chr1	33936454	34032093	ENSG00000121904	.	-	distal_intron
chr1	33996748	33996798	ENSG00000121904-9	1000	-	2.230	4.696e-14	4.572e-11	.	chr1	33936454	34032093	ENSG00000121904	.	-	distal_intron
chr1	33996798	33996848	ENSG00000121904-10	1000	-	1.040	4.422e-04	4.531e-02	.	chr1	33936454	34032093	ENSG00000121904	.	-	distal_intron
chr1	34000898	34000948	ENSG00000121904-11	1000	-	1.460	1.347e-06	2.915e-04	.	chr1	33936454	34032093	ENSG00000121904	.	-	distal_intron
chr1	34000948	34000998	ENSG00000121904-12	1000	-	2.380	1.377e-14	2.680e-11	.	chr1	33936454	34032093	ENSG00000121904	.	-	distal_intron
chr1	34000998	34001048	ENSG00000121904-13	1000	-	1.920	1.693e-10	8.239e-08	.	chr1	33936454	34032093	ENSG00000121904	.	-	distal_intron
chr1	34001048	34001098	ENSG00000121904-14	1000	-	1.070	2.921e-04	3.299e-02	.	chr1	33936454	34032093	ENSG00000121904	.	-	distal_intron
chr1	34080948	34080998	ENSG00000121904-15	1000	-	1.940	3.927e-10	1.529e-07	.	chr1	34033206	34088476	ENSG00000121904	.	-	distal_intron
chr1	34080998	34081048	ENSG00000121904-16	1000	-	1.430	5.897e-06	1.003e-03	.	chr1	34033206	34088476	ENSG00000121904	.	-	distal_intron
chr1	34126748	34126798	ENSG00000121904-17	1000	-	1.360	1.603e-05	2.401e-03	.	chr1	34113563	34164410	ENSG00000121904	.	-	distal_intron
chr1	34126798	34126848	ENSG00000121904-18	1000	-	1.390	4.199e-06	8.176e-04	.	chr1	34113563	34164410	ENSG00000121904	.	-	distal_intron
chr1	34126848	34126898	ENSG00000121904-19	1000	-	1.210	5.294e-05	7.363e-03	.	chr1	34113563	34164410	ENSG00000121904	.	-	distal_intron
chr1	34839037	34839087	ENSG00000163866-1	1000	-	1.430	7.335e-06	6.076e-04	.	chr1	34796247	34849861	ENSG00000163866	.	-	distal_intron
chr1	34839087	34839137	ENSG00000163866-2	1000	-	3.230	0.000e+00	0.000e+00	.	chr1	34796247	34849861	ENSG00000163866	.	-	distal_intron
chr1	34839137	34839187	ENSG00000163866-3	1000	-	3.870	0.000e+00	0.000e+00	.	chr1	34796247	34849861	ENSG00000163866	.	-	distal_intron
chr1	34839187	34839237	ENSG00000163866-4	1000	-	1.780	2.867e-08	3.562e-06	.	chr1	34796247	34849861	ENSG00000163866	.	-	distal_intron
chr1	34839237	34839287	ENSG00000163866-5	1000	-	1.230	8.581e-05	6.093e-03	.	chr1	34796247	34849861	ENSG00000163866	.	-	distal_intron
chr1	34839287	34839337	ENSG00000163866-6	1000	-	2.500	8.882e-16	1.471e-13	.	chr1	34796247	34849861	ENSG00000163866	.	-	distal_intron
chr1	34839337	34839387	ENSG00000163866-7	1000	-	1.620	3.960e-07	3.936e-05	.	chr1	34796247	34849861	ENSG00000163866	.	-	distal_intron
chr1	34865886	34865936	ENSG00000116544-1	1000	-	1.140	5.832e-06	2.799e-03	.	chr1	34865435	34866082	ENSG00000116544	.	-	3UTR
chr1	34865986	34866036	ENSG00000116544-2	1000	-	1.220	5.872e-05	7.047e-03	.	chr1	34865435	34866082	ENSG00000116544	.	-	3UTR
chr1	34866086	34866136	ENSG00000116544-3	1000	-	1.160	2.677e-05	6.047e-03	.	chr1	34866082	34866301	ENSG00000116544	.	-	CDS
chr1	34897286	34897336	ENSG00000116544-4	1000	-	1.190	3.779e-05	6.047e-03	.	chr1	34886785	34899168	ENSG00000116544	.	-	distal_intron
chr1	35092572	35092622	ENSG00000197056-1	1000	+	2.280	2.572e-11	2.971e-09	.	chr1	35079942	35092738	ENSG00000197056	.	+	distal_intron
chr1	35092622	35092672	ENSG00000197056-2	1000	+	2.890	7.772e-16	1.795e-13	.	chr1	35079942	35092738	ENSG00000197056	.	+	distal_intron
chr1	35192478	35192528	ENSG00000116560-1	1000	-	0.710	1.171e-03	2.927e-02	.	chr1	35192221	35193049	ENSG00000116560	.	-	CDS
chr1	35192528	35192578	ENSG00000116560-2	1000	-	1.630	7.955e-08	5.967e-06	.	chr1	35192221	35193049	ENSG00000116560	.	-	CDS
chr1	35192578	35192628	ENSG00000116560-3	1000	-	1.140	1.178e-06	4.678e-05	.	chr1	35192221	35193049	ENSG00000116560	.	-	CDS
chr1	35192628	35192678	ENSG00000116560-4	1000	-	1.080	2.251e-08	2.532e-06	.	chr1	35192221	35193049	ENSG00000116560	.	-	CDS
chr1	35192678	35192728	ENSG00000116560-5	1000	-	0.950	4.701e-06	1.511e-04	.	chr1	35192221	35193049	ENSG00000116560	.	-	CDS
chr1	35192728	35192778	ENSG00000116560-6	1000	-	1.010	1.247e-06	4.678e-05	.	chr1	35192221	35193049	ENSG00000116560	.	-	CDS
chr1	35192778	35192828	ENSG00000116560-7	1000	-	1.110	1.097e-07	6.169e-06	.	chr1	35192221	35193049	ENSG00000116560	.	-	CDS
chr1	35192978	35193028	ENSG00000116560-8	1000	-	1.010	2.619e-05	7.365e-04	.	chr1	35192221	35193049	ENSG00000116560	.	-	CDS
chr1	35193028	35193078	ENSG00000116560-9	1000	-	2.000	1.110e-16	2.498e-14	.	chr1	35193049	35193145	ENSG00000116560	.	-	5UTR
chr1	35193028	35193078	ENSG00000116560-9	1000	-	2.000	1.110e-16	2.498e-14	.	chr1	35192221	35193049	ENSG00000116560	.	-	CDS
chr1	35276259	35276309	ENSG00000146463-1	1000	+	1.660	4.436e-08	5.952e-06	.	chr1	35269585	35291695	ENSG00000146463	.	+	distal_intron
chr1	35280109	35280159	ENSG00000146463-2	1000	+	2.230	4.438e-13	7.144e-11	.	chr1	35269585	35291695	ENSG00000146463	.	+	distal_intron
chr1	35280159	35280209	ENSG00000146463-3	1000	+	2.570	0.000e+00	0.000e+00	.	chr1	35269585	35291695	ENSG00000146463	.	+	distal_intron
chr1	35280209	35280259	ENSG00000146463-4	1000	+	3.320	0.000e+00	0.000e+00	.	chr1	35269585	35291695	ENSG00000146463	.	+	distal_intron
chr1	35280259	35280309	ENSG00000146463-5	1000	+	3.760	0.000e+00	0.000e+00	.	chr1	35269585	35291695	ENSG00000146463	.	+	distal_intron
chr1	35280309	35280359	ENSG00000146463-6	1000	+	1.450	1.477e-06	1.486e-04	.	chr1	35269585	35291695	ENSG00000146463	.	+	distal_intron
chr1	35280359	35280409	ENSG00000146463-7	1000	+	1.270	1.880e-05	1.513e-03	.	chr1	35269585	35291695	ENSG00000146463	.	+	distal_intron
chr1	35312659	35312709	ENSG00000146463-8	1000	+	1.370	4.858e-06	4.345e-04	.	chr1	35310925	35324859	ENSG00000146463	.	+	distal_intron
chr1	35312709	35312759	ENSG00000146463-9	1000	+	2.830	0.000e+00	0.000e+00	.	chr1	35310925	35324859	ENSG00000146463	.	+	distal_intron
chr1	35312759	35312809	ENSG00000146463-10	1000	+	1.620	3.086e-07	3.549e-05	.	chr1	35310925	35324859	ENSG00000146463	.	+	distal_intron
chr1	35456792	35456842	ENSG00000142687-1	1000	-	1.490	4.646e-05	1.498e-02	.	chr1	35456741	35459804	ENSG00000142687	.	-	distal_intron
chr1	35456842	35456892	ENSG00000142687-2	1000	-	2.280	7.087e-12	4.571e-09	.	chr1	35456741	35459804	ENSG00000142687	.	-	distal_intron
chr1	35558023	35558073	ENSG00000020129-1	1000	+	1.170	2.748e-03	3.297e-02	.	chr1	35557798	35558190	ENSG00000020129	.	+	5UTR
chr1	35558023	35558073	ENSG00000020129-1	1000	+	1.170	2.748e-03	3.297e-02	.	chr1	35557883	35558083	ENSG00000020129	.	+	px200_intron
chr1	35558023	35558073	ENSG00000020129-1	1000	+	1.170	2.748e-03	3.297e-02	.	chr1	35557950	35558150	ENSG00000142687	.	-	px200_intron
chr1	35558023	35558073	ENSG00000020129-1	1000	+	1.170	2.748e-03	3.297e-02	.	chr1	35557955	35558156	ENSG00000020129	.	+	px200_intron
chr1	35565773	35565823	ENSG00000020129-2	1000	+	1.170	8.929e-11	2.571e-09	.	chr1	35565663	35566772	ENSG00000020129	.	+	3UTR
chr1	35565773	35565823	ENSG00000020129-2	1000	+	1.170	8.929e-11	2.571e-09	.	chr1	35565663	35566779	ENSG00000020129	.	+	3UTR
chr1	35566023	35566073	ENSG00000020129-3	1000	+	0.910	7.925e-09	1.902e-07	.	chr1	35565663	35566772	ENSG00000020129	.	+	3UTR
chr1	35566023	35566073	ENSG00000020129-3	1000	+	0.910	7.925e-09	1.902e-07	.	chr1	35565663	35566779	ENSG00000020129	.	+	3UTR
chr1	35566373	35566423	ENSG00000020129-4	1000	+	1.390	0.000e+00	0.000e+00	.	chr1	35565663	35566772	ENSG00000020129	.	+	3UTR
chr1	35566373	35566423	ENSG00000020129-4	1000	+	1.390	0.000e+00	0.000e+00	.	chr1	35565663	35566779	ENSG00000020129	.	+	3UTR
chr1	35566373	35566423	ENSG00000020129-4	1000	+	1.390	0.000e+00	0.000e+00	.	chr1	35566322	35566622	ENSG00000020129	.	+	px500_intron
chr1	35566423	35566473	ENSG00000020129-5	1000	+	1.140	1.083e-12	3.900e-11	.	chr1	35566322	35566622	ENSG00000020129	.	+	px500_intron
chr1	35566423	35566473	ENSG00000020129-5	1000	+	1.140	1.083e-12	3.900e-11	.	chr1	35565663	35566779	ENSG00000020129	.	+	3UTR
chr1	35566423	35566473	ENSG00000020129-5	1000	+	1.140	1.083e-12	3.900e-11	.	chr1	35565663	35566772	ENSG00000020129	.	+	3UTR
chr1	35566473	35566523	ENSG00000020129-6	1000	+	0.930	1.197e-08	2.462e-07	.	chr1	35566322	35566622	ENSG00000020129	.	+	px500_intron
chr1	35566473	35566523	ENSG00000020129-6	1000	+	0.930	1.197e-08	2.462e-07	.	chr1	35565663	35566779	ENSG00000020129	.	+	3UTR
chr1	35566473	35566523	ENSG00000020129-6	1000	+	0.930	1.197e-08	2.462e-07	.	chr1	35565663	35566772	ENSG00000020129	.	+	3UTR
chr1	35566523	35566573	ENSG00000020129-7	1000	+	1.430	0.000e+00	0.000e+00	.	chr1	35566322	35566622	ENSG00000020129	.	+	px500_intron
chr1	35566523	35566573	ENSG00000020129-7	1000	+	1.430	0.000e+00	0.000e+00	.	chr1	35565663	35566772	ENSG00000020129	.	+	3UTR
chr1	35566523	35566573	ENSG00000020129-7	1000	+	1.430	0.000e+00	0.000e+00	.	chr1	35565663	35566779	ENSG00000020129	.	+	3UTR
chr1	35566573	35566623	ENSG00000020129-8	1000	+	0.840	5.574e-07	1.003e-05	.	chr1	35565663	35566772	ENSG00000020129	.	+	3UTR
chr1	35566573	35566623	ENSG00000020129-8	1000	+	0.840	5.574e-07	1.003e-05	.	chr1	35565663	35566779	ENSG00000020129	.	+	3UTR
chr1	35566573	35566623	ENSG00000020129-8	1000	+	0.840	5.574e-07	1.003e-05	.	chr1	35566622	35566823	ENSG00000020129	.	+	px200_intron
chr1	35566573	35566623	ENSG00000020129-8	1000	+	0.840	5.574e-07	1.003e-05	.	chr1	35566322	35566622	ENSG00000020129	.	+	px500_intron
chr1	35566623	35566673	ENSG00000020129-9	1000	+	1.620	0.000e+00	0.000e+00	.	chr1	35565663	35566772	ENSG00000020129	.	+	3UTR
chr1	35566623	35566673	ENSG00000020129-9	1000	+	1.620	0.000e+00	0.000e+00	.	chr1	35565663	35566779	ENSG00000020129	.	+	3UTR
chr1	35566623	35566673	ENSG00000020129-9	1000	+	1.620	0.000e+00	0.000e+00	.	chr1	35566622	35566823	ENSG00000020129	.	+	px200_intron
chr1	35602241	35602291	ENSG00000126067-1	1000	-	1.570	8.358e-04	4.701e-02	.	chr1	35599543	35603266	ENSG00000126067	.	-	3UTR
chr1	35602241	35602291	ENSG00000126067-1	1000	-	1.570	8.358e-04	4.701e-02	.	chr1	35599540	35603266	ENSG00000126067	.	-	3UTR
chr1	35602241	35602291	ENSG00000126067-1	1000	-	1.570	8.358e-04	4.701e-02	.	chr1	35602133	35602433	ENSG00000126067	.	-	px500_intron
chr1	35602291	35602341	ENSG00000126067-2	1000	-	1.520	4.107e-04	3.080e-02	.	chr1	35599543	35603266	ENSG00000126067	.	-	3UTR
chr1	35602291	35602341	ENSG00000126067-2	1000	-	1.520	4.107e-04	3.080e-02	.	chr1	35599540	35603266	ENSG00000126067	.	-	3UTR
chr1	35602291	35602341	ENSG00000126067-2	1000	-	1.520	4.107e-04	3.080e-02	.	chr1	35602133	35602433	ENSG00000126067	.	-	px500_intron
chr1	35602541	35602591	ENSG00000126067-3	1000	-	1.740	3.623e-05	8.151e-03	.	chr1	35599540	35603266	ENSG00000126067	.	-	3UTR
chr1	35602541	35602591	ENSG00000126067-3	1000	-	1.740	3.623e-05	8.151e-03	.	chr1	35599543	35603266	ENSG00000126067	.	-	3UTR
chr1	35602541	35602591	ENSG00000126067-3	1000	-	1.740	3.623e-05	8.151e-03	.	chr1	35602433	35602634	ENSG00000126067	.	-	px200_intron
chr1	35618141	35618191	ENSG00000126067-4	1000	-	1.480	7.827e-05	8.806e-03	.	chr1	35609908	35630773	ENSG00000126067	.	-	distal_intron
chr1	35714977	35715027	ENSG00000142686-1	1000	-	0.940	3.814e-03	4.119e-02	.	chr1	35713876	35715631	ENSG00000142686	.	-	3UTR
chr1	35715027	35715077	ENSG00000142686-2	1000	-	1.050	6.672e-05	9.008e-04	.	chr1	35713876	35715631	ENSG00000142686	.	-	3UTR
chr1	35715077	35715127	ENSG00000142686-3	1000	-	1.240	1.169e-05	2.346e-04	.	chr1	35713876	35715631	ENSG00000142686	.	-	3UTR
chr1	35715127	35715177	ENSG00000142686-4	1000	-	1.720	1.264e-06	6.824e-05	.	chr1	35713876	35715631	ENSG00000142686	.	-	3UTR
chr1	35715427	35715477	ENSG00000142686-5	1000	-	1.530	1.304e-05	2.346e-04	.	chr1	35713876	35715631	ENSG00000142686	.	-	3UTR
chr1	35808216	35808266	ENSG00000134698-1	1000	+	1.580	3.675e-05	5.402e-03	.	chr1	35808015	35808416	ENSG00000134698	.	+	5UTR
chr1	35844616	35844666	ENSG00000134698-2	1000	+	1.680	1.048e-06	3.082e-04	.	chr1	35842250	35849656	ENSG00000134698	.	+	distal_intron
chr1	35845566	35845616	ENSG00000134698-3	1000	+	1.260	1.848e-04	1.811e-02	.	chr1	35842250	35849656	ENSG00000134698	.	+	distal_intron
chr1	35922508	35922558	ENSG00000092847-1	1000	+	2.810	0.000e+00	0.000e+00	.	chr1	35919607	35930532	ENSG00000092847	.	+	3UTR
chr1	35922558	35922608	ENSG00000092847-2	1000	+	2.700	0.000e+00	0.000e+00	.	chr1	35919607	35930532	ENSG00000092847	.	+	3UTR
chr1	35922608	35922658	ENSG00000092847-3	1000	+	1.830	2.229e-06	3.350e-04	.	chr1	35919607	35930532	ENSG00000092847	.	+	3UTR
chr1	35952118	35952168	ENSG00000126070-1	1000	+	1.750	6.470e-07	1.867e-04	.	chr1	35946363	35966454	ENSG00000126070	.	+	distal_intron
chr1	35952168	35952218	ENSG00000126070-2	1000	+	1.780	3.982e-07	1.867e-04	.	chr1	35946363	35966454	ENSG00000126070	.	+	distal_intron
chr1	36156279	36156329	ENSG00000116871-1	1000	+	1.220	4.524e-06	8.324e-04	.	chr1	36156201	36156417	ENSG00000116871	.	+	5UTR
chr1	36156279	36156329	ENSG00000116871-1	1000	+	1.220	4.524e-06	8.324e-04	.	chr1	36156253	36156463	ENSG00000054116	.	-	px500_intron
chr1	36156279	36156329	ENSG00000116871-1	1000	+	1.220	4.524e-06	8.324e-04	.	chr1	36156197	36156417	ENSG00000116871	.	+	5UTR
chr1	36156279	36156329	ENSG00000116871-1	1000	+	1.220	4.524e-06	8.324e-04	.	chr1	36155964	36156417	ENSG00000116871	.	+	5UTR
chr1	36173979	36174029	ENSG00000116871-2	1000	+	1.430	3.723e-05	3.425e-03	.	chr1	36173979	36174397	ENSG00000116871	.	+	distal_intron
chr1	36176279	36176329	ENSG00000116871-3	1000	+	1.370	2.358e-04	1.446e-02	.	chr1	36176321	36176521	ENSG00000116871	.	+	px200_intron
chr1	36176279	36176329	ENSG00000116871-3	1000	+	1.370	2.358e-04	1.446e-02	.	chr1	36176198	36176581	ENSG00000116871	.	+	CDS
chr1	36176279	36176329	ENSG00000116871-3	1000	+	1.370	2.358e-04	1.446e-02	.	chr1	36176198	36176321	ENSG00000116871	.	+	CDS
chr1	36176279	36176329	ENSG00000116871-3	1000	+	1.370	2.358e-04	1.446e-02	.	chr1	36176217	36176418	ENSG00000116871	.	+	px200_intron
chr1	36236432	36236482	ENSG00000054118-1	1000	+	2.140	7.397e-10	5.814e-08	.	chr1	36225963	36241397	ENSG00000054118	.	+	distal_intron
chr1	36236482	36236532	ENSG00000054118-2	1000	+	2.110	3.318e-10	3.260e-08	.	chr1	36225963	36241397	ENSG00000054118	.	+	distal_intron
chr1	36295532	36295582	ENSG00000054118-3	1000	+	2.290	2.111e-11	2.765e-09	.	chr1	36294669	36296082	ENSG00000054118	.	+	distal_intron
chr1	36295582	36295632	ENSG00000054118-4	1000	+	3.060	0.000e+00	0.000e+00	.	chr1	36294669	36296082	ENSG00000054118	.	+	distal_intron
chr1	36295632	36295682	ENSG00000054118-5	1000	+	3.040	0.000e+00	0.000e+00	.	chr1	36294669	36296082	ENSG00000054118	.	+	distal_intron
chr1	36324418	36324468	ENSG00000214193-1	1000	+	1.410	3.838e-05	6.870e-03	.	chr1	36324354	36324654	ENSG00000142694	.	-	px500_intron
chr1	36324418	36324468	ENSG00000214193-1	1000	+	1.410	3.838e-05	6.870e-03	.	chr1	36323939	36324886	ENSG00000214193	.	+	3UTR
chr1	36324418	36324468	ENSG00000214193-1	1000	+	1.410	3.838e-05	6.870e-03	.	chr1	36324354	36324569	ENSG00000116883	.	+	px500_intron
chr1	36324418	36324468	ENSG00000214193-1	1000	+	1.410	3.838e-05	6.870e-03	.	chr1	36324354	36324465	ENSG00000214193	.	+	px500_intron
chr1	36951727	36951777	ENSG00000163873-1	1000	-	1.330	4.134e-05	5.813e-03	.	chr1	36891596	37033493	ENSG00000163873	.	-	distal_intron
chr1	36962627	36962677	ENSG00000163873-2	1000	-	2.760	0.000e+00	0.000e+00	.	chr1	36891596	37033493	ENSG00000163873	.	-	distal_intron
chr1	36962677	36962727	ENSG00000163873-3	1000	-	1.860	4.954e-09	1.161e-06	.	chr1	36891596	37033493	ENSG00000163873	.	-	distal_intron
chr1	36962877	36962927	ENSG00000163873-4	1000	-	1.900	1.799e-09	6.324e-07	.	chr1	36891596	37033493	ENSG00000163873	.	-	distal_intron
chr1	37014327	37014377	ENSG00000163873-5	1000	-	1.740	1.618e-07	2.844e-05	.	chr1	36891596	37033493	ENSG00000163873	.	-	distal_intron
chr1	37014377	37014427	ENSG00000163873-6	1000	-	1.350	5.704e-05	6.683e-03	.	chr1	36891596	37033493	ENSG00000163873	.	-	distal_intron
chr1	37493593	37493643	ENSG00000163875-1	1000	-	1.460	1.087e-08	7.069e-07	.	chr1	37493561	37493762	ENSG00000163875	.	-	px200_intron
chr1	37493593	37493643	ENSG00000163875-1	1000	-	1.460	1.087e-08	7.069e-07	.	chr1	37492574	37494098	ENSG00000163875	.	-	3UTR
chr1	37493593	37493643	ENSG00000163875-1	1000	-	1.460	1.087e-08	7.069e-07	.	chr1	37493177	37494098	ENSG00000163875	.	-	3UTR
chr1	37493593	37493643	ENSG00000163875-1	1000	-	1.460	1.087e-08	7.069e-07	.	chr1	37493310	37494098	ENSG00000163875	.	-	3UTR
chr1	37493793	37493843	ENSG00000163875-2	1000	-	2.400	1.190e-13	1.547e-11	.	chr1	37492574	37494098	ENSG00000163875	.	-	3UTR
chr1	37493793	37493843	ENSG00000163875-2	1000	-	2.400	1.190e-13	1.547e-11	.	chr1	37493177	37494098	ENSG00000163875	.	-	3UTR
chr1	37493793	37493843	ENSG00000163875-2	1000	-	2.400	1.190e-13	1.547e-11	.	chr1	37493310	37494098	ENSG00000163875	.	-	3UTR
chr1	37493793	37493843	ENSG00000163875-2	1000	-	2.400	1.190e-13	1.547e-11	.	chr1	37493768	37493814	ENSG00000163875	.	-	CDS
chr1	37493793	37493843	ENSG00000163875-2	1000	-	2.400	1.190e-13	1.547e-11	.	chr1	37493814	37494014	ENSG00000163875	.	-	px200_intron
chr1	37493793	37493843	ENSG00000163875-2	1000	-	2.400	1.190e-13	1.547e-11	.	chr1	37493733	37493934	ENSG00000163875	.	-	px200_intron
chr1	37800497	37800547	ENSG00000185090-1	1000	+	1.440	3.805e-05	1.941e-03	.	chr1	37800448	37800648	ENSG00000185090	.	+	px200_intron
chr1	37800497	37800547	ENSG00000185090-1	1000	+	1.440	3.805e-05	1.941e-03	.	chr1	37800203	37801137	ENSG00000185090	.	+	3UTR
chr1	37800497	37800547	ENSG00000185090-1	1000	+	1.440	3.805e-05	1.941e-03	.	chr1	37800203	37801133	ENSG00000185090	.	+	3UTR
chr1	37800497	37800547	ENSG00000185090-1	1000	+	1.440	3.805e-05	1.941e-03	.	chr1	37800429	37800630	ENSG00000233728	.	-	px200_intron
chr1	37800497	37800547	ENSG00000185090-1	1000	+	1.440	3.805e-05	1.941e-03	.	chr1	37799859	37801133	ENSG00000185090	.	+	3UTR
chr1	37850474	37850524	ENSG00000188786-1	1000	-	2.270	1.199e-14	1.187e-12	.	chr1	37842176	37856750	ENSG00000188786	.	-	distal_intron
chr1	37850524	37850574	ENSG00000188786-2	1000	-	2.360	8.882e-16	1.759e-13	.	chr1	37842176	37856750	ENSG00000188786	.	-	distal_intron
chr1	37873197	37873247	ENSG00000204084-1	1000	-	1.870	2.149e-06	4.427e-04	.	chr1	37873165	37873365	ENSG00000204084	.	-	px200_intron
chr1	37873197	37873247	ENSG00000204084-1	1000	-	1.870	2.149e-06	4.427e-04	.	chr1	37873028	37873228	ENSG00000204084	.	-	px200_intron
chr1	37942897	37942947	ENSG00000204084-2	1000	-	2.510	1.584e-13	6.527e-11	.	chr1	37942764	37943139	ENSG00000204084	.	-	distal_intron
chr1	38044529	38044579	ENSG00000185668-1	1000	-	2.040	2.138e-07	1.005e-05	.	chr1	38044410	38044611	ENSG00000185668	.	-	px200_intron
chr1	38118614	38118664	ENSG00000224592-1	1000	+	1.710	1.268e-07	2.270e-05	.	chr1	38118459	38118759	ENSG00000224592	.	+	px500_intron
chr1	38118664	38118714	ENSG00000224592-2	1000	+	1.590	2.819e-06	2.523e-04	.	chr1	38118459	38118759	ENSG00000224592	.	+	px500_intron
chr1	38770316	38770366	ENSG00000284632-1	1000	-	1.000	1.179e-02	2.947e-02	.	chr1	38757105	38773976	ENSG00000284632	.	-	distal_intron
chr1	38785116	38785166	ENSG00000284632-2	1000	-	1.000	1.179e-02	2.947e-02	.	chr1	38784935	38785235	ENSG00000284632	.	-	px500_intron
chr1	38786966	38787016	ENSG00000284632-3	1000	-	1.000	1.179e-02	2.947e-02	.	chr1	38785235	38803400	ENSG00000284632	.	-	distal_intron
chr1	38806916	38806966	ENSG00000284632-4	1000	-	1.000	1.179e-02	2.947e-02	.	chr1	38804585	38815375	ENSG00000284632	.	-	distal_intron
chr1	39133466	39133516	ENSG00000127603-1	1000	+	1.960	1.855e-06	1.904e-04	.	chr1	39121543	39153663	ENSG00000127603	.	+	distal_intron
chr1	39133516	39133566	ENSG00000127603-2	1000	+	2.260	4.014e-11	5.886e-09	.	chr1	39121543	39153663	ENSG00000127603	.	+	distal_intron
chr1	39143766	39143816	ENSG00000127603-3	1000	+	1.410	3.796e-05	3.246e-03	.	chr1	39121543	39153663	ENSG00000127603	.	+	distal_intron
chr1	39145016	39145066	ENSG00000127603-4	1000	+	1.900	1.028e-06	1.131e-04	.	chr1	39121543	39153663	ENSG00000127603	.	+	distal_intron
chr1	39145216	39145266	ENSG00000127603-5	1000	+	2.210	1.150e-10	1.609e-08	.	chr1	39121543	39153663	ENSG00000127603	.	+	distal_intron
chr1	39146266	39146316	ENSG00000127603-6	1000	+	3.330	0.000e+00	0.000e+00	.	chr1	39121543	39153663	ENSG00000127603	.	+	distal_intron
chr1	39146316	39146366	ENSG00000127603-7	1000	+	3.500	0.000e+00	0.000e+00	.	chr1	39121543	39153663	ENSG00000127603	.	+	distal_intron
chr1	39146366	39146416	ENSG00000127603-8	1000	+	3.660	0.000e+00	0.000e+00	.	chr1	39121543	39153663	ENSG00000127603	.	+	distal_intron
chr1	39146666	39146716	ENSG00000127603-9	1000	+	1.840	1.423e-07	1.735e-05	.	chr1	39121543	39153663	ENSG00000127603	.	+	distal_intron
chr1	39146966	39147016	ENSG00000127603-10	1000	+	1.280	2.782e-04	2.141e-02	.	chr1	39121543	39153663	ENSG00000127603	.	+	distal_intron
chr1	39147016	39147066	ENSG00000127603-11	1000	+	4.070	0.000e+00	0.000e+00	.	chr1	39121543	39153663	ENSG00000127603	.	+	distal_intron
chr1	39147066	39147116	ENSG00000127603-12	1000	+	3.210	0.000e+00	0.000e+00	.	chr1	39121543	39153663	ENSG00000127603	.	+	distal_intron
chr1	39147116	39147166	ENSG00000127603-13	1000	+	3.560	0.000e+00	0.000e+00	.	chr1	39121543	39153663	ENSG00000127603	.	+	distal_intron
chr1	39147166	39147216	ENSG00000127603-14	1000	+	3.220	0.000e+00	0.000e+00	.	chr1	39121543	39153663	ENSG00000127603	.	+	distal_intron
chr1	39147216	39147266	ENSG00000127603-15	1000	+	2.940	0.000e+00	0.000e+00	.	chr1	39121543	39153663	ENSG00000127603	.	+	distal_intron
chr1	39147266	39147316	ENSG00000127603-16	1000	+	2.750	2.665e-15	4.558e-13	.	chr1	39121543	39153663	ENSG00000127603	.	+	distal_intron
chr1	39147316	39147366	ENSG00000127603-17	1000	+	2.840	0.000e+00	0.000e+00	.	chr1	39121543	39153663	ENSG00000127603	.	+	distal_intron
chr1	39147366	39147416	ENSG00000127603-18	1000	+	3.320	0.000e+00	0.000e+00	.	chr1	39121543	39153663	ENSG00000127603	.	+	distal_intron
chr1	39147416	39147466	ENSG00000127603-19	1000	+	3.530	0.000e+00	0.000e+00	.	chr1	39121543	39153663	ENSG00000127603	.	+	distal_intron
chr1	39147466	39147516	ENSG00000127603-20	1000	+	4.680	0.000e+00	0.000e+00	.	chr1	39121543	39153663	ENSG00000127603	.	+	distal_intron
chr1	39147516	39147566	ENSG00000127603-21	1000	+	4.670	0.000e+00	0.000e+00	.	chr1	39121543	39153663	ENSG00000127603	.	+	distal_intron
chr1	39147566	39147616	ENSG00000127603-22	1000	+	4.190	0.000e+00	0.000e+00	.	chr1	39121543	39153663	ENSG00000127603	.	+	distal_intron
chr1	39147616	39147666	ENSG00000127603-23	1000	+	2.740	4.441e-16	8.043e-14	.	chr1	39121543	39153663	ENSG00000127603	.	+	distal_intron
chr1	39149416	39149466	ENSG00000127603-24	1000	+	1.520	1.647e-05	1.449e-03	.	chr1	39121543	39153663	ENSG00000127603	.	+	distal_intron
chr1	39169766	39169816	ENSG00000127603-25	1000	+	1.710	4.174e-06	3.895e-04	.	chr1	39154796	39203745	ENSG00000127603	.	+	distal_intron
chr1	39181466	39181516	ENSG00000127603-26	1000	+	3.000	0.000e+00	0.000e+00	.	chr1	39154796	39203745	ENSG00000127603	.	+	distal_intron
chr1	39181516	39181566	ENSG00000127603-27	1000	+	1.250	3.431e-04	2.577e-02	.	chr1	39154796	39203745	ENSG00000127603	.	+	distal_intron
chr1	39186266	39186316	ENSG00000127603-28	1000	+	1.740	2.975e-06	2.862e-04	.	chr1	39154796	39203745	ENSG00000127603	.	+	distal_intron
chr1	39187816	39187866	ENSG00000127603-29	1000	+	2.020	1.465e-07	1.735e-05	.	chr1	39154796	39203745	ENSG00000127603	.	+	distal_intron
chr1	39187866	39187916	ENSG00000127603-30	1000	+	2.300	3.224e-13	5.225e-11	.	chr1	39154796	39203745	ENSG00000127603	.	+	distal_intron
chr1	39187916	39187966	ENSG00000127603-31	1000	+	1.530	1.382e-05	1.252e-03	.	chr1	39154796	39203745	ENSG00000127603	.	+	distal_intron
chr1	39187966	39188016	ENSG00000127603-32	1000	+	2.410	5.370e-12	8.266e-10	.	chr1	39154796	39203745	ENSG00000127603	.	+	distal_intron
chr1	39188016	39188066	ENSG00000127603-33	1000	+	3.660	0.000e+00	0.000e+00	.	chr1	39154796	39203745	ENSG00000127603	.	+	distal_intron
chr1	39188116	39188166	ENSG00000127603-34	1000	+	1.780	1.429e-06	1.517e-04	.	chr1	39154796	39203745	ENSG00000127603	.	+	distal_intron
chr1	39188766	39188816	ENSG00000127603-35	1000	+	1.740	4.428e-05	3.685e-03	.	chr1	39154796	39203745	ENSG00000127603	.	+	distal_intron
chr1	39189566	39189616	ENSG00000127603-36	1000	+	1.760	2.010e-06	1.997e-04	.	chr1	39154796	39203745	ENSG00000127603	.	+	distal_intron
chr1	39190266	39190316	ENSG00000127603-37	1000	+	2.180	2.158e-10	2.888e-08	.	chr1	39154796	39203745	ENSG00000127603	.	+	distal_intron
chr1	39190416	39190466	ENSG00000127603-38	1000	+	1.760	5.864e-07	6.687e-05	.	chr1	39154796	39203745	ENSG00000127603	.	+	distal_intron
chr1	39307916	39307966	ENSG00000127603-39	1000	+	1.280	6.530e-04	4.787e-02	.	chr1	39305398	39309069	ENSG00000127603	.	+	distal_intron
chr1	39456616	39456666	ENSG00000127603-40	1000	+	2.220	5.286e-10	6.781e-08	.	chr1	39456505	39456706	ENSG00000127603	.	+	px200_intron
chr1	39456666	39456716	ENSG00000127603-41	1000	+	1.350	1.267e-04	1.000e-02	.	chr1	39456505	39456706	ENSG00000127603	.	+	px200_intron
chr1	39509336	39509386	ENSG00000183682-1	1000	+	1.460	3.478e-04	4.590e-02	.	chr1	39492825	39510673	ENSG00000183682	.	+	distal_intron
chr1	39548030	39548080	ENSG00000243970-1	1000	-	1.580	1.387e-04	3.232e-02	.	chr1	39547949	39548108	ENSG00000243970	.	-	px500_intron
chr1	39548030	39548080	ENSG00000243970-1	1000	-	1.580	1.387e-04	3.232e-02	.	chr1	39547949	39548134	ENSG00000243970	.	-	px500_intron
chr1	39548030	39548080	ENSG00000243970-1	1000	-	1.580	1.387e-04	3.232e-02	.	chr1	39547949	39548249	ENSG00000243970	.	-	px500_intron
chr1	39548030	39548080	ENSG00000243970-1	1000	-	1.580	1.387e-04	3.232e-02	.	chr1	39547578	39548951	ENSG00000243970	.	-	other_exon
chr1	39568209	39568259	ENSG00000090621-1	1000	-	1.370	2.989e-05	3.437e-03	.	chr1	39568046	39568346	ENSG00000090621	.	-	px500_intron
chr1	39568209	39568259	ENSG00000090621-1	1000	-	1.370	2.989e-05	3.437e-03	.	chr1	39568197	39568408	ENSG00000090621	.	-	px500_intron
chr1	39576609	39576659	ENSG00000090621-2	1000	-	1.430	3.125e-04	1.797e-02	.	chr1	39575951	39576744	ENSG00000090621	.	-	5UTR
chr1	39576609	39576659	ENSG00000090621-2	1000	-	1.430	3.125e-04	1.797e-02	.	chr1	39575951	39576751	ENSG00000090621	.	-	5UTR
chr1	39576609	39576659	ENSG00000090621-2	1000	-	1.430	3.125e-04	1.797e-02	.	chr1	39575951	39576790	ENSG00000090621	.	-	5UTR
chr1	39576609	39576659	ENSG00000090621-2	1000	-	1.430	3.125e-04	1.797e-02	.	chr1	39576551	39576787	ENSG00000090621	.	-	5UTR
chr1	39576609	39576659	ENSG00000090621-2	1000	-	1.430	3.125e-04	1.797e-02	.	chr1	39576551	39576790	ENSG00000090621	.	-	5UTR
chr1	39576609	39576659	ENSG00000090621-2	1000	-	1.430	3.125e-04	1.797e-02	.	chr1	39576552	39576744	ENSG00000090621	.	-	px500_intron
chr1	39576609	39576659	ENSG00000090621-2	1000	-	1.430	3.125e-04	1.797e-02	.	chr1	39576552	39576723	ENSG00000090621	.	-	px500_intron
chr1	39576609	39576659	ENSG00000090621-2	1000	-	1.430	3.125e-04	1.797e-02	.	chr1	39576552	39576733	ENSG00000090621	.	-	px500_intron
chr1	39678898	39678948	ENSG00000116983-1	1000	-	0.960	2.439e-04	1.463e-02	.	chr1	39678647	39682535	ENSG00000116983	.	-	3UTR
chr1	39680348	39680398	ENSG00000116983-2	1000	-	1.320	9.907e-05	1.189e-02	.	chr1	39678647	39682535	ENSG00000116983	.	-	3UTR
chr1	39865860	39865910	ENSG00000043514-1	1000	-	2.930	0.000e+00	0.000e+00	.	chr1	39865667	39865867	ENSG00000043514	.	-	px200_intron
chr1	39865860	39865910	ENSG00000043514-1	1000	-	2.930	0.000e+00	0.000e+00	.	chr1	39865867	39866167	ENSG00000043514	.	-	px500_intron
chr1	39865910	39865960	ENSG00000043514-2	1000	-	2.950	0.000e+00	0.000e+00	.	chr1	39865867	39866167	ENSG00000043514	.	-	px500_intron
chr1	39865960	39866010	ENSG00000043514-3	1000	-	1.240	1.168e-04	1.584e-02	.	chr1	39865867	39866167	ENSG00000043514	.	-	px500_intron
chr1	39959262	39959312	ENSG00000168389-1	1000	+	1.140	4.956e-06	4.757e-04	.	chr1	39959025	39959325	ENSG00000168389	.	+	px500_intron
chr1	40071583	40071633	ENSG00000131236-1	1000	+	1.500	2.949e-05	1.754e-03	.	chr1	40071460	40074060	ENSG00000131238	.	-	3UTR
chr1	40071583	40071633	ENSG00000131236-1	1000	+	1.500	2.949e-05	1.754e-03	.	chr1	40071533	40071608	ENSG00000131236	.	+	3UTR
chr1	40071583	40071633	ENSG00000131236-1	1000	+	1.500	2.949e-05	1.754e-03	.	chr1	40071533	40072649	ENSG00000131236	.	+	3UTR
chr1	40071583	40071633	ENSG00000131236-1	1000	+	1.500	2.949e-05	1.754e-03	.	chr1	40071533	40072648	ENSG00000131236	.	+	3UTR
chr1	40071583	40071633	ENSG00000131236-1	1000	+	1.500	2.949e-05	1.754e-03	.	chr1	40071533	40072641	ENSG00000131236	.	+	3UTR
chr1	40071583	40071633	ENSG00000131236-1	1000	+	1.500	2.949e-05	1.754e-03	.	chr1	40071608	40071808	ENSG00000131236	.	+	px200_intron
chr1	40071583	40071633	ENSG00000131236-1	1000	+	1.500	2.949e-05	1.754e-03	.	chr1	40071581	40071781	ENSG00000131236	.	+	px200_intron
chr1	40071583	40071633	ENSG00000131236-1	1000	+	1.500	2.949e-05	1.754e-03	.	chr1	40071533	40072271	ENSG00000131236	.	+	3UTR
chr1	40071583	40071633	ENSG00000131236-1	1000	+	1.500	2.949e-05	1.754e-03	.	chr1	40071533	40072515	ENSG00000131236	.	+	3UTR
chr1	40071733	40071783	ENSG00000131236-2	1000	+	1.270	7.955e-04	3.155e-02	.	chr1	40071533	40072515	ENSG00000131236	.	+	3UTR
chr1	40071733	40071783	ENSG00000131236-2	1000	+	1.270	7.955e-04	3.155e-02	.	chr1	40071533	40072271	ENSG00000131236	.	+	3UTR
chr1	40071733	40071783	ENSG00000131236-2	1000	+	1.270	7.955e-04	3.155e-02	.	chr1	40071460	40074060	ENSG00000131238	.	-	3UTR
chr1	40071733	40071783	ENSG00000131236-2	1000	+	1.270	7.955e-04	3.155e-02	.	chr1	40071533	40072641	ENSG00000131236	.	+	3UTR
chr1	40071733	40071783	ENSG00000131236-2	1000	+	1.270	7.955e-04	3.155e-02	.	chr1	40071533	40072648	ENSG00000131236	.	+	3UTR
chr1	40071733	40071783	ENSG00000131236-2	1000	+	1.270	7.955e-04	3.155e-02	.	chr1	40071533	40072649	ENSG00000131236	.	+	3UTR
chr1	40071733	40071783	ENSG00000131236-2	1000	+	1.270	7.955e-04	3.155e-02	.	chr1	40071608	40071808	ENSG00000131236	.	+	px200_intron
chr1	40071733	40071783	ENSG00000131236-2	1000	+	1.270	7.955e-04	3.155e-02	.	chr1	40071581	40071781	ENSG00000131236	.	+	px200_intron
chr1	40071733	40071783	ENSG00000131236-2	1000	+	1.270	7.955e-04	3.155e-02	.	chr1	40071645	40071845	ENSG00000131236	.	+	px200_intron
chr1	40071733	40071783	ENSG00000131236-2	1000	+	1.270	7.955e-04	3.155e-02	.	chr1	40071683	40071883	ENSG00000131236	.	+	px200_intron
chr1	40072283	40072333	ENSG00000131236-3	1000	+	1.360	2.484e-07	2.957e-05	.	chr1	40071460	40074060	ENSG00000131238	.	-	3UTR
chr1	40072283	40072333	ENSG00000131236-3	1000	+	1.360	2.484e-07	2.957e-05	.	chr1	40071533	40072515	ENSG00000131236	.	+	3UTR
chr1	40072283	40072333	ENSG00000131236-3	1000	+	1.360	2.484e-07	2.957e-05	.	chr1	40072271	40072471	ENSG00000131236	.	+	px200_intron
chr1	40072283	40072333	ENSG00000131236-3	1000	+	1.360	2.484e-07	2.957e-05	.	chr1	40071533	40072649	ENSG00000131236	.	+	3UTR
chr1	40072283	40072333	ENSG00000131236-3	1000	+	1.360	2.484e-07	2.957e-05	.	chr1	40071533	40072648	ENSG00000131236	.	+	3UTR
chr1	40072283	40072333	ENSG00000131236-3	1000	+	1.360	2.484e-07	2.957e-05	.	chr1	40071533	40072641	ENSG00000131236	.	+	3UTR
chr1	40073510	40073560	ENSG00000131238-1	1000	-	1.120	3.533e-04	1.820e-02	.	chr1	40073457	40073657	ENSG00000131238	.	-	px200_intron
chr1	40073510	40073560	ENSG00000131238-1	1000	-	1.120	3.533e-04	1.820e-02	.	chr1	40073472	40073673	ENSG00000131238	.	-	px200_intron
chr1	40073510	40073560	ENSG00000131238-1	1000	-	1.120	3.533e-04	1.820e-02	.	chr1	40072737	40074183	ENSG00000131238	.	-	3UTR
chr1	40073510	40073560	ENSG00000131238-1	1000	-	1.120	3.533e-04	1.820e-02	.	chr1	40072737	40074060	ENSG00000131238	.	-	3UTR
chr1	40073510	40073560	ENSG00000131238-1	1000	-	1.120	3.533e-04	1.820e-02	.	chr1	40072728	40074060	ENSG00000131238	.	-	3UTR
chr1	40073510	40073560	ENSG00000131238-1	1000	-	1.120	3.533e-04	1.820e-02	.	chr1	40072725	40074183	ENSG00000131238	.	-	3UTR
chr1	40073510	40073560	ENSG00000131238-1	1000	-	1.120	3.533e-04	1.820e-02	.	chr1	40072725	40074060	ENSG00000131238	.	-	3UTR
chr1	40073510	40073560	ENSG00000131238-1	1000	-	1.120	3.533e-04	1.820e-02	.	chr1	40072718	40074100	ENSG00000131238	.	-	3UTR
chr1	40073510	40073560	ENSG00000131238-1	1000	-	1.120	3.533e-04	1.820e-02	.	chr1	40072711	40074060	ENSG00000131238	.	-	3UTR
chr1	40073510	40073560	ENSG00000131238-1	1000	-	1.120	3.533e-04	1.820e-02	.	chr1	40072709	40074060	ENSG00000131238	.	-	3UTR
chr1	40073510	40073560	ENSG00000131238-1	1000	-	1.120	3.533e-04	1.820e-02	.	chr1	40071460	40074060	ENSG00000131238	.	-	3UTR
chr1	40073560	40073610	ENSG00000131238-2	1000	-	1.570	4.054e-08	4.176e-06	.	chr1	40073457	40073657	ENSG00000131238	.	-	px200_intron
chr1	40073560	40073610	ENSG00000131238-2	1000	-	1.570	4.054e-08	4.176e-06	.	chr1	40073585	40073786	ENSG00000131238	.	-	px200_intron
chr1	40073560	40073610	ENSG00000131238-2	1000	-	1.570	4.054e-08	4.176e-06	.	chr1	40073472	40073673	ENSG00000131238	.	-	px200_intron
chr1	40073560	40073610	ENSG00000131238-2	1000	-	1.570	4.054e-08	4.176e-06	.	chr1	40071460	40074060	ENSG00000131238	.	-	3UTR
chr1	40073560	40073610	ENSG00000131238-2	1000	-	1.570	4.054e-08	4.176e-06	.	chr1	40072709	40074060	ENSG00000131238	.	-	3UTR
chr1	40073560	40073610	ENSG00000131238-2	1000	-	1.570	4.054e-08	4.176e-06	.	chr1	40072711	40074060	ENSG00000131238	.	-	3UTR
chr1	40073560	40073610	ENSG00000131238-2	1000	-	1.570	4.054e-08	4.176e-06	.	chr1	40072718	40074100	ENSG00000131238	.	-	3UTR
chr1	40073560	40073610	ENSG00000131238-2	1000	-	1.570	4.054e-08	4.176e-06	.	chr1	40072725	40074060	ENSG00000131238	.	-	3UTR
chr1	40073560	40073610	ENSG00000131238-2	1000	-	1.570	4.054e-08	4.176e-06	.	chr1	40072725	40074183	ENSG00000131238	.	-	3UTR
chr1	40073560	40073610	ENSG00000131238-2	1000	-	1.570	4.054e-08	4.176e-06	.	chr1	40072728	40074060	ENSG00000131238	.	-	3UTR
chr1	40073560	40073610	ENSG00000131238-2	1000	-	1.570	4.054e-08	4.176e-06	.	chr1	40072737	40074060	ENSG00000131238	.	-	3UTR
chr1	40073560	40073610	ENSG00000131238-2	1000	-	1.570	4.054e-08	4.176e-06	.	chr1	40072737	40074183	ENSG00000131238	.	-	3UTR
chr1	40270641	40270691	ENSG00000084073-1	1000	+	2.220	9.025e-13	1.011e-10	.	chr1	40270627	40271393	ENSG00000084073	.	+	distal_intron
chr1	40270691	40270741	ENSG00000084073-2	1000	+	1.660	3.135e-07	1.756e-05	.	chr1	40270627	40271393	ENSG00000084073	.	+	distal_intron
chr1	40270741	40270791	ENSG00000084073-3	1000	+	1.220	6.192e-05	2.312e-03	.	chr1	40270627	40271393	ENSG00000084073	.	+	distal_intron
chr1	40422100	40422150	ENSG00000084070-1	1000	+	1.480	4.085e-10	9.072e-08	.	chr1	40422101	40423322	ENSG00000084070	.	+	3UTR
chr1	40422100	40422150	ENSG00000084070-1	1000	+	1.480	4.085e-10	9.072e-08	.	chr1	40422101	40423324	ENSG00000084070	.	+	3UTR
chr1	40422100	40422150	ENSG00000084070-1	1000	+	1.480	4.085e-10	9.072e-08	.	chr1	40422101	40423326	ENSG00000084070	.	+	3UTR
chr1	40422100	40422150	ENSG00000084070-1	1000	+	1.480	4.085e-10	9.072e-08	.	chr1	40421975	40422101	ENSG00000084070	.	+	CDS
chr1	40422150	40422200	ENSG00000084070-2	1000	+	1.130	2.948e-05	1.734e-03	.	chr1	40422101	40423322	ENSG00000084070	.	+	3UTR
chr1	40422150	40422200	ENSG00000084070-2	1000	+	1.130	2.948e-05	1.734e-03	.	chr1	40422101	40423324	ENSG00000084070	.	+	3UTR
chr1	40422150	40422200	ENSG00000084070-2	1000	+	1.130	2.948e-05	1.734e-03	.	chr1	40422101	40423326	ENSG00000084070	.	+	3UTR
chr1	40422200	40422250	ENSG00000084070-3	1000	+	0.910	1.542e-04	6.803e-03	.	chr1	40422101	40423326	ENSG00000084070	.	+	3UTR
chr1	40422200	40422250	ENSG00000084070-3	1000	+	0.910	1.542e-04	6.803e-03	.	chr1	40422101	40423322	ENSG00000084070	.	+	3UTR
chr1	40422200	40422250	ENSG00000084070-3	1000	+	0.910	1.542e-04	6.803e-03	.	chr1	40422101	40423324	ENSG00000084070	.	+	3UTR
chr1	40422250	40422300	ENSG00000084070-4	1000	+	1.010	1.235e-05	8.722e-04	.	chr1	40422101	40423326	ENSG00000084070	.	+	3UTR
chr1	40422250	40422300	ENSG00000084070-4	1000	+	1.010	1.235e-05	8.722e-04	.	chr1	40422101	40423324	ENSG00000084070	.	+	3UTR
chr1	40422250	40422300	ENSG00000084070-4	1000	+	1.010	1.235e-05	8.722e-04	.	chr1	40422101	40423322	ENSG00000084070	.	+	3UTR
chr1	40422300	40422350	ENSG00000084070-5	1000	+	1.420	3.452e-08	4.062e-06	.	chr1	40422101	40423322	ENSG00000084070	.	+	3UTR
chr1	40422300	40422350	ENSG00000084070-5	1000	+	1.420	3.452e-08	4.062e-06	.	chr1	40422101	40423324	ENSG00000084070	.	+	3UTR
chr1	40422300	40422350	ENSG00000084070-5	1000	+	1.420	3.452e-08	4.062e-06	.	chr1	40422101	40423326	ENSG00000084070	.	+	3UTR
chr1	40423000	40423050	ENSG00000084070-6	1000	+	1.420	4.374e-05	2.206e-03	.	chr1	40422101	40423322	ENSG00000084070	.	+	3UTR
chr1	40423000	40423050	ENSG00000084070-6	1000	+	1.420	4.374e-05	2.206e-03	.	chr1	40422101	40423324	ENSG00000084070	.	+	3UTR
chr1	40423000	40423050	ENSG00000084070-6	1000	+	1.420	4.374e-05	2.206e-03	.	chr1	40422101	40423326	ENSG00000084070	.	+	3UTR
chr1	40423050	40423100	ENSG00000084070-7	1000	+	1.310	5.140e-10	9.072e-08	.	chr1	40422101	40423322	ENSG00000084070	.	+	3UTR
chr1	40423050	40423100	ENSG00000084070-7	1000	+	1.310	5.140e-10	9.072e-08	.	chr1	40422101	40423324	ENSG00000084070	.	+	3UTR
chr1	40423050	40423100	ENSG00000084070-7	1000	+	1.310	5.140e-10	9.072e-08	.	chr1	40422101	40423326	ENSG00000084070	.	+	3UTR
chr1	40423100	40423150	ENSG00000084070-8	1000	+	1.140	5.178e-07	4.569e-05	.	chr1	40422101	40423322	ENSG00000084070	.	+	3UTR
chr1	40423100	40423150	ENSG00000084070-8	1000	+	1.140	5.178e-07	4.569e-05	.	chr1	40422101	40423324	ENSG00000084070	.	+	3UTR
chr1	40423100	40423150	ENSG00000084070-8	1000	+	1.140	5.178e-07	4.569e-05	.	chr1	40422101	40423326	ENSG00000084070	.	+	3UTR
chr1	40423150	40423200	ENSG00000084070-9	1000	+	0.860	7.390e-04	2.898e-02	.	chr1	40422101	40423324	ENSG00000084070	.	+	3UTR
chr1	40423150	40423200	ENSG00000084070-9	1000	+	0.860	7.390e-04	2.898e-02	.	chr1	40422101	40423326	ENSG00000084070	.	+	3UTR
chr1	40423150	40423200	ENSG00000084070-9	1000	+	0.860	7.390e-04	2.898e-02	.	chr1	40422101	40423322	ENSG00000084070	.	+	3UTR
chr1	40620780	40620830	ENSG00000117016-1	1000	-	1.290	4.268e-08	8.195e-07	.	chr1	40620679	40626516	ENSG00000117016	.	-	3UTR
chr1	40620830	40620880	ENSG00000117016-2	1000	-	1.440	4.334e-13	1.248e-11	.	chr1	40620679	40626516	ENSG00000117016	.	-	3UTR
chr1	40625230	40625280	ENSG00000117016-3	1000	-	1.400	1.144e-14	4.705e-13	.	chr1	40620679	40626516	ENSG00000117016	.	-	3UTR
chr1	40625280	40625330	ENSG00000117016-4	1000	-	1.730	0.000e+00	0.000e+00	.	chr1	40620679	40626516	ENSG00000117016	.	-	3UTR
chr1	40625330	40625380	ENSG00000117016-5	1000	-	1.630	4.131e-13	1.248e-11	.	chr1	40620679	40626516	ENSG00000117016	.	-	3UTR
chr1	40625380	40625430	ENSG00000117016-6	1000	-	1.990	0.000e+00	0.000e+00	.	chr1	40620679	40626516	ENSG00000117016	.	-	3UTR
chr1	40625630	40625680	ENSG00000117016-7	1000	-	0.910	5.088e-05	7.712e-04	.	chr1	40620679	40626516	ENSG00000117016	.	-	3UTR
chr1	40625680	40625730	ENSG00000117016-8	1000	-	1.560	0.000e+00	0.000e+00	.	chr1	40620679	40626516	ENSG00000117016	.	-	3UTR
chr1	40625680	40625730	ENSG00000117016-8	1000	-	1.560	0.000e+00	0.000e+00	.	chr1	40625713	40626013	ENSG00000117016	.	-	px500_intron
chr1	40625730	40625780	ENSG00000117016-9	1000	-	1.370	7.870e-10	1.744e-08	.	chr1	40620679	40626516	ENSG00000117016	.	-	3UTR
chr1	40625730	40625780	ENSG00000117016-9	1000	-	1.370	7.870e-10	1.744e-08	.	chr1	40625713	40626013	ENSG00000117016	.	-	px500_intron
chr1	40625880	40625930	ENSG00000117016-10	1000	-	1.510	0.000e+00	0.000e+00	.	chr1	40620679	40626516	ENSG00000117016	.	-	3UTR
chr1	40625880	40625930	ENSG00000117016-10	1000	-	1.510	0.000e+00	0.000e+00	.	chr1	40625713	40626013	ENSG00000117016	.	-	px500_intron
chr1	40625930	40625980	ENSG00000117016-11	1000	-	0.870	7.050e-06	1.128e-04	.	chr1	40620679	40626516	ENSG00000117016	.	-	3UTR
chr1	40625930	40625980	ENSG00000117016-11	1000	-	0.870	7.050e-06	1.128e-04	.	chr1	40625713	40626013	ENSG00000117016	.	-	px500_intron
chr1	40625980	40626030	ENSG00000117016-12	1000	-	1.490	2.037e-13	7.334e-12	.	chr1	40620679	40626516	ENSG00000117016	.	-	3UTR
chr1	40625980	40626030	ENSG00000117016-12	1000	-	1.490	2.037e-13	7.334e-12	.	chr1	40626013	40626214	ENSG00000117016	.	-	px200_intron
chr1	40625980	40626030	ENSG00000117016-12	1000	-	1.490	2.037e-13	7.334e-12	.	chr1	40625713	40626013	ENSG00000117016	.	-	px500_intron
chr1	40626030	40626080	ENSG00000117016-13	1000	-	1.930	0.000e+00	0.000e+00	.	chr1	40620679	40626516	ENSG00000117016	.	-	3UTR
chr1	40626030	40626080	ENSG00000117016-13	1000	-	1.930	0.000e+00	0.000e+00	.	chr1	40626013	40626214	ENSG00000117016	.	-	px200_intron
chr1	40626080	40626130	ENSG00000117016-14	1000	-	1.440	1.014e-06	1.825e-05	.	chr1	40626013	40626214	ENSG00000117016	.	-	px200_intron
chr1	40626080	40626130	ENSG00000117016-14	1000	-	1.440	1.014e-06	1.825e-05	.	chr1	40620679	40626516	ENSG00000117016	.	-	3UTR
chr1	40626130	40626180	ENSG00000117016-15	1000	-	1.510	4.205e-11	1.101e-09	.	chr1	40626013	40626214	ENSG00000117016	.	-	px200_intron
chr1	40626130	40626180	ENSG00000117016-15	1000	-	1.510	4.205e-11	1.101e-09	.	chr1	40620679	40626516	ENSG00000117016	.	-	3UTR
chr1	40626180	40626230	ENSG00000117016-16	1000	-	0.800	1.948e-03	2.805e-02	.	chr1	40626013	40626214	ENSG00000117016	.	-	px200_intron
chr1	40626180	40626230	ENSG00000117016-16	1000	-	0.800	1.948e-03	2.805e-02	.	chr1	40626213	40626516	ENSG00000117016	.	-	3UTR
chr1	40626180	40626230	ENSG00000117016-16	1000	-	0.800	1.948e-03	2.805e-02	.	chr1	40620679	40626516	ENSG00000117016	.	-	3UTR
chr1	40626330	40626380	ENSG00000117016-17	1000	-	1.690	2.215e-09	4.556e-08	.	chr1	40626213	40626516	ENSG00000117016	.	-	3UTR
chr1	40626330	40626380	ENSG00000117016-17	1000	-	1.690	2.215e-09	4.556e-08	.	chr1	40620679	40626516	ENSG00000117016	.	-	3UTR
chr1	40626380	40626430	ENSG00000117016-18	1000	-	2.000	1.110e-16	5.329e-15	.	chr1	40626213	40626516	ENSG00000117016	.	-	3UTR
chr1	40626380	40626430	ENSG00000117016-18	1000	-	2.000	1.110e-16	5.329e-15	.	chr1	40620679	40626516	ENSG00000117016	.	-	3UTR
chr1	40626430	40626480	ENSG00000117016-19	1000	-	1.530	9.107e-11	2.186e-09	.	chr1	40626213	40626516	ENSG00000117016	.	-	3UTR
chr1	40626430	40626480	ENSG00000117016-19	1000	-	1.530	9.107e-11	2.186e-09	.	chr1	40620679	40626516	ENSG00000117016	.	-	3UTR
chr1	40626480	40626530	ENSG00000117016-20	1000	-	0.990	4.692e-06	7.949e-05	.	chr1	40626213	40626516	ENSG00000117016	.	-	3UTR
chr1	40626480	40626530	ENSG00000117016-20	1000	-	0.990	4.692e-06	7.949e-05	.	chr1	40620679	40626516	ENSG00000117016	.	-	3UTR
chr1	40626480	40626530	ENSG00000117016-20	1000	-	0.990	4.692e-06	7.949e-05	.	chr1	40626516	40626729	ENSG00000117016	.	-	CDS
chr1	40771298	40771348	ENSG00000066136-1	1000	+	1.550	1.072e-05	2.799e-03	.	chr1	40770828	40771601	ENSG00000066136	.	+	3UTR
chr1	40771298	40771348	ENSG00000066136-1	1000	+	1.550	1.072e-05	2.799e-03	.	chr1	40771102	40771302	ENSG00000066136	.	+	px200_intron
chr1	40771298	40771348	ENSG00000066136-1	1000	+	1.550	1.072e-05	2.799e-03	.	chr1	40771106	40771306	ENSG00000066136	.	+	px200_intron
chr1	40771298	40771348	ENSG00000066136-1	1000	+	1.550	1.072e-05	2.799e-03	.	chr1	40771107	40771307	ENSG00000066136	.	+	px200_intron
chr1	40771298	40771348	ENSG00000066136-1	1000	+	1.550	1.072e-05	2.799e-03	.	chr1	40771126	40771326	ENSG00000066136	.	+	px200_intron
chr1	40771298	40771348	ENSG00000066136-1	1000	+	1.550	1.072e-05	2.799e-03	.	chr1	40771139	40771339	ENSG00000066136	.	+	px200_intron
chr1	40771298	40771348	ENSG00000066136-1	1000	+	1.550	1.072e-05	2.799e-03	.	chr1	40771183	40771384	ENSG00000066136	.	+	px200_intron
chr1	40771298	40771348	ENSG00000066136-1	1000	+	1.550	1.072e-05	2.799e-03	.	chr1	40770828	40771603	ENSG00000066136	.	+	3UTR
chr1	41177650	41177700	ENSG00000010803-1	1000	-	1.690	7.538e-07	2.005e-04	.	chr1	41163517	41185483	ENSG00000010803	.	-	distal_intron
chr1	41222150	41222200	ENSG00000010803-2	1000	-	3.080	0.000e+00	0.000e+00	.	chr1	41186750	41241558	ENSG00000010803	.	-	distal_intron
chr1	41222200	41222250	ENSG00000010803-3	1000	-	2.150	2.105e-11	8.399e-09	.	chr1	41186750	41241558	ENSG00000010803	.	-	distal_intron
chr1	41260922	41260972	ENSG00000287400-1	1000	+	1.940	6.327e-13	9.111e-11	.	chr1	41260873	41261073	ENSG00000235358	.	+	px200_intron
chr1	41260923	41260973	ENSG00000235358-1	1000	+	2.040	2.806e-11	2.525e-09	.	chr1	41260873	41261073	ENSG00000235358	.	+	px200_intron
chr1	41260972	41261022	ENSG00000287400-2	1000	+	1.310	2.008e-07	1.446e-05	.	chr1	41260873	41261073	ENSG00000235358	.	+	px200_intron
chr1	41260973	41261023	ENSG00000235358-2	1000	+	1.400	1.034e-06	4.653e-05	.	chr1	41260873	41261073	ENSG00000235358	.	+	px200_intron
chr1	41519665	41519715	ENSG00000127124-1	1000	-	2.140	1.582e-10	2.175e-08	.	chr1	41518988	41524234	ENSG00000127124	.	-	distal_intron
chr1	41519715	41519765	ENSG00000127124-2	1000	-	2.300	5.485e-13	1.400e-10	.	chr1	41518988	41524234	ENSG00000127124	.	-	distal_intron
chr1	41519765	41519815	ENSG00000127124-3	1000	-	1.710	2.148e-07	1.990e-05	.	chr1	41518988	41524234	ENSG00000127124	.	-	distal_intron
chr1	41519815	41519865	ENSG00000127124-4	1000	-	1.700	2.227e-07	1.990e-05	.	chr1	41518988	41524234	ENSG00000127124	.	-	distal_intron
chr1	41519865	41519915	ENSG00000127124-5	1000	-	1.450	1.071e-05	7.086e-04	.	chr1	41518988	41524234	ENSG00000127124	.	-	distal_intron
chr1	41519915	41519965	ENSG00000127124-6	1000	-	1.450	1.028e-05	7.066e-04	.	chr1	41518988	41524234	ENSG00000127124	.	-	distal_intron
chr1	41519965	41520015	ENSG00000127124-7	1000	-	1.360	3.355e-05	1.665e-03	.	chr1	41518988	41524234	ENSG00000127124	.	-	distal_intron
chr1	41520015	41520065	ENSG00000127124-8	1000	-	1.440	1.256e-05	8.018e-04	.	chr1	41518988	41524234	ENSG00000127124	.	-	distal_intron
chr1	41530965	41531015	ENSG00000127124-9	1000	-	1.180	6.449e-04	2.881e-02	.	chr1	41525410	41534942	ENSG00000127124	.	-	distal_intron
chr1	41531015	41531065	ENSG00000127124-10	1000	-	2.590	8.882e-16	3.174e-13	.	chr1	41525410	41534942	ENSG00000127124	.	-	distal_intron
chr1	41531065	41531115	ENSG00000127124-11	1000	-	2.830	0.000e+00	0.000e+00	.	chr1	41525410	41534942	ENSG00000127124	.	-	distal_intron
chr1	41531115	41531165	ENSG00000127124-12	1000	-	2.290	7.632e-13	1.705e-10	.	chr1	41525410	41534942	ENSG00000127124	.	-	distal_intron
chr1	41531165	41531215	ENSG00000127124-13	1000	-	2.260	1.713e-12	3.402e-10	.	chr1	41525410	41534942	ENSG00000127124	.	-	distal_intron
chr1	41531215	41531265	ENSG00000127124-14	1000	-	2.440	1.088e-14	3.240e-12	.	chr1	41525410	41534942	ENSG00000127124	.	-	distal_intron
chr1	41531265	41531315	ENSG00000127124-15	1000	-	1.400	2.142e-05	1.235e-03	.	chr1	41525410	41534942	ENSG00000127124	.	-	distal_intron
chr1	41531315	41531365	ENSG00000127124-16	1000	-	1.340	4.522e-05	2.072e-03	.	chr1	41525410	41534942	ENSG00000127124	.	-	distal_intron
chr1	41531365	41531415	ENSG00000127124-17	1000	-	2.080	3.344e-09	3.984e-07	.	chr1	41525410	41534942	ENSG00000127124	.	-	distal_intron
chr1	41531415	41531465	ENSG00000127124-18	1000	-	2.190	5.621e-11	9.132e-09	.	chr1	41525410	41534942	ENSG00000127124	.	-	distal_intron
chr1	41531465	41531515	ENSG00000127124-19	1000	-	1.650	1.852e-06	1.439e-04	.	chr1	41525410	41534942	ENSG00000127124	.	-	distal_intron
chr1	41531515	41531565	ENSG00000127124-20	1000	-	1.420	1.654e-05	1.019e-03	.	chr1	41525410	41534942	ENSG00000127124	.	-	distal_intron
chr1	41531565	41531615	ENSG00000127124-21	1000	-	2.020	2.603e-09	3.322e-07	.	chr1	41525410	41534942	ENSG00000127124	.	-	distal_intron
chr1	41531615	41531665	ENSG00000127124-22	1000	-	2.110	6.920e-11	1.030e-08	.	chr1	41525410	41534942	ENSG00000127124	.	-	distal_intron
chr1	41531665	41531715	ENSG00000127124-23	1000	-	1.630	7.678e-07	6.236e-05	.	chr1	41525410	41534942	ENSG00000127124	.	-	distal_intron
chr1	41531915	41531965	ENSG00000127124-24	1000	-	1.490	5.969e-06	4.267e-04	.	chr1	41525410	41534942	ENSG00000127124	.	-	distal_intron
chr1	41531965	41532015	ENSG00000127124-25	1000	-	1.380	2.716e-05	1.471e-03	.	chr1	41525410	41534942	ENSG00000127124	.	-	distal_intron
chr1	41532015	41532065	ENSG00000127124-26	1000	-	1.490	1.741e-05	1.037e-03	.	chr1	41525410	41534942	ENSG00000127124	.	-	distal_intron
chr1	41532065	41532115	ENSG00000127124-27	1000	-	1.690	2.961e-07	2.520e-05	.	chr1	41525410	41534942	ENSG00000127124	.	-	distal_intron
chr1	41532115	41532165	ENSG00000127124-28	1000	-	2.150	3.008e-11	5.375e-09	.	chr1	41525410	41534942	ENSG00000127124	.	-	distal_intron
chr1	41532165	41532215	ENSG00000127124-29	1000	-	1.360	3.334e-05	1.665e-03	.	chr1	41525410	41534942	ENSG00000127124	.	-	distal_intron
chr1	41532215	41532265	ENSG00000127124-30	1000	-	1.970	6.954e-09	7.767e-07	.	chr1	41525410	41534942	ENSG00000127124	.	-	distal_intron
chr1	41532265	41532315	ENSG00000127124-31	1000	-	1.930	1.494e-08	1.570e-06	.	chr1	41525410	41534942	ENSG00000127124	.	-	distal_intron
chr1	41638215	41638265	ENSG00000127124-32	1000	-	2.530	6.661e-16	2.976e-13	.	chr1	41629447	41661633	ENSG00000127124	.	-	distal_intron
chr1	41638265	41638315	ENSG00000127124-33	1000	-	1.810	3.563e-08	3.537e-06	.	chr1	41629447	41661633	ENSG00000127124	.	-	distal_intron
chr1	41638315	41638365	ENSG00000127124-34	1000	-	1.350	4.127e-05	1.941e-03	.	chr1	41629447	41661633	ENSG00000127124	.	-	distal_intron
chr1	41824815	41824865	ENSG00000127124-35	1000	-	1.380	2.599e-05	1.452e-03	.	chr1	41701495	41846690	ENSG00000127124	.	-	distal_intron
chr1	41897915	41897965	ENSG00000127124-36	1000	-	2.770	0.000e+00	0.000e+00	.	chr1	41870130	41917912	ENSG00000127124	.	-	distal_intron
chr1	41897965	41898015	ENSG00000127124-37	1000	-	2.780	0.000e+00	0.000e+00	.	chr1	41870130	41917912	ENSG00000127124	.	-	distal_intron
chr1	41898015	41898065	ENSG00000127124-38	1000	-	1.520	3.735e-06	2.781e-04	.	chr1	41870130	41917912	ENSG00000127124	.	-	distal_intron
chr1	41922815	41922865	ENSG00000127124-39	1000	-	1.350	3.820e-05	1.845e-03	.	chr1	41919422	42035306	ENSG00000127124	.	-	distal_intron
chr1	41940815	41940865	ENSG00000127124-40	1000	-	1.370	3.108e-05	1.634e-03	.	chr1	41919422	42035306	ENSG00000127124	.	-	distal_intron
chr1	42188039	42188089	ENSG00000198815-1	1000	-	1.180	4.709e-04	4.847e-02	.	chr1	42182524	42188236	ENSG00000198815	.	-	distal_intron
chr1	42221539	42221589	ENSG00000198815-2	1000	-	2.160	1.264e-11	3.581e-09	.	chr1	42206511	42227382	ENSG00000198815	.	-	distal_intron
chr1	42221589	42221639	ENSG00000198815-3	1000	-	2.990	0.000e+00	0.000e+00	.	chr1	42206511	42227382	ENSG00000198815	.	-	distal_intron
chr1	42221689	42221739	ENSG00000198815-4	1000	-	1.300	3.343e-04	4.059e-02	.	chr1	42206511	42227382	ENSG00000198815	.	-	distal_intron
chr1	42221839	42221889	ENSG00000198815-5	1000	-	1.170	5.132e-04	4.847e-02	.	chr1	42206511	42227382	ENSG00000198815	.	-	distal_intron
chr1	42221889	42221939	ENSG00000198815-6	1000	-	2.510	6.661e-16	2.831e-13	.	chr1	42206511	42227382	ENSG00000198815	.	-	distal_intron
chr1	42221939	42221989	ENSG00000198815-7	1000	-	1.320	3.947e-05	5.591e-03	.	chr1	42206511	42227382	ENSG00000198815	.	-	distal_intron
chr1	42290989	42291039	ENSG00000198815-8	1000	-	1.430	8.886e-06	1.888e-03	.	chr1	42279172	42310549	ENSG00000198815	.	-	distal_intron
chr1	42291039	42291089	ENSG00000198815-9	1000	-	1.340	3.215e-05	5.465e-03	.	chr1	42279172	42310549	ENSG00000198815	.	-	distal_intron
chr1	42385792	42385842	ENSG00000177181-1	1000	+	1.640	4.262e-07	2.714e-05	.	chr1	42381597	42395939	ENSG00000177181	.	+	distal_intron
chr1	42385842	42385892	ENSG00000177181-2	1000	+	1.910	1.456e-08	1.390e-06	.	chr1	42381597	42395939	ENSG00000177181	.	+	distal_intron
chr1	42385892	42385942	ENSG00000177181-3	1000	+	2.360	5.064e-13	9.672e-11	.	chr1	42381597	42395939	ENSG00000177181	.	+	distal_intron
chr1	42385942	42385992	ENSG00000177181-4	1000	+	2.170	1.204e-11	1.533e-09	.	chr1	42381597	42395939	ENSG00000177181	.	+	distal_intron
chr1	42385992	42386042	ENSG00000177181-5	1000	+	1.510	3.264e-05	1.385e-03	.	chr1	42381597	42395939	ENSG00000177181	.	+	distal_intron
chr1	42386742	42386792	ENSG00000177181-6	1000	+	1.740	3.059e-07	2.337e-05	.	chr1	42381597	42395939	ENSG00000177181	.	+	distal_intron
chr1	42386792	42386842	ENSG00000177181-7	1000	+	2.510	1.221e-15	4.665e-13	.	chr1	42381597	42395939	ENSG00000177181	.	+	distal_intron
chr1	42386942	42386992	ENSG00000177181-8	1000	+	1.620	1.999e-06	1.091e-04	.	chr1	42381597	42395939	ENSG00000177181	.	+	distal_intron
chr1	42387342	42387392	ENSG00000177181-9	1000	+	1.480	4.727e-06	2.257e-04	.	chr1	42381597	42395939	ENSG00000177181	.	+	distal_intron
chr1	42668285	42668335	ENSG00000171960-1	1000	+	1.310	1.268e-04	2.874e-03	.	chr1	42667940	42674787	ENSG00000285728	.	-	distal_intron
chr1	42668285	42668335	ENSG00000171960-1	1000	+	1.310	1.268e-04	2.874e-03	.	chr1	42667940	42674787	ENSG00000171960	.	+	distal_intron
chr1	42668335	42668385	ENSG00000171960-2	1000	+	2.960	1.110e-16	7.550e-15	.	chr1	42667940	42674787	ENSG00000285728	.	-	distal_intron
chr1	42668335	42668385	ENSG00000171960-2	1000	+	2.960	1.110e-16	7.550e-15	.	chr1	42667940	42674787	ENSG00000171960	.	+	distal_intron
chr1	42668385	42668435	ENSG00000171960-3	1000	+	2.520	1.010e-11	3.434e-10	.	chr1	42667940	42674787	ENSG00000285728	.	-	distal_intron
chr1	42668385	42668435	ENSG00000171960-3	1000	+	2.520	1.010e-11	3.434e-10	.	chr1	42667940	42674787	ENSG00000171960	.	+	distal_intron
chr1	42926403	42926453	ENSG00000117394-1	1000	-	0.990	1.923e-03	4.836e-02	.	chr1	42925374	42927040	ENSG00000117394	.	-	3UTR
chr1	42926403	42926453	ENSG00000117394-1	1000	-	0.990	1.923e-03	4.836e-02	.	chr1	42926295	42926595	ENSG00000117394	.	-	px500_intron
chr1	42926403	42926453	ENSG00000117394-1	1000	-	0.990	1.923e-03	4.836e-02	.	chr1	42926155	42927241	ENSG00000117394	.	-	3UTR
chr1	42926453	42926503	ENSG00000117394-2	1000	-	2.130	1.385e-09	1.219e-07	.	chr1	42926155	42927241	ENSG00000117394	.	-	3UTR
chr1	42926453	42926503	ENSG00000117394-2	1000	-	2.130	1.385e-09	1.219e-07	.	chr1	42925374	42927040	ENSG00000117394	.	-	3UTR
chr1	42926453	42926503	ENSG00000117394-2	1000	-	2.130	1.385e-09	1.219e-07	.	chr1	42926295	42926595	ENSG00000117394	.	-	px500_intron
chr1	42926553	42926603	ENSG00000117394-3	1000	-	1.270	4.454e-04	1.568e-02	.	chr1	42926595	42926796	ENSG00000117394	.	-	px200_intron
chr1	42926553	42926603	ENSG00000117394-3	1000	-	1.270	4.454e-04	1.568e-02	.	chr1	42926295	42926595	ENSG00000117394	.	-	px500_intron
chr1	42926553	42926603	ENSG00000117394-3	1000	-	1.270	4.454e-04	1.568e-02	.	chr1	42925374	42927040	ENSG00000117394	.	-	3UTR
chr1	42926553	42926603	ENSG00000117394-3	1000	-	1.270	4.454e-04	1.568e-02	.	chr1	42926155	42927241	ENSG00000117394	.	-	3UTR
chr1	42926603	42926653	ENSG00000117394-4	1000	-	1.700	5.409e-06	3.173e-04	.	chr1	42925374	42927040	ENSG00000117394	.	-	3UTR
chr1	42926603	42926653	ENSG00000117394-4	1000	-	1.700	5.409e-06	3.173e-04	.	chr1	42926155	42927241	ENSG00000117394	.	-	3UTR
chr1	42926603	42926653	ENSG00000117394-4	1000	-	1.700	5.409e-06	3.173e-04	.	chr1	42926595	42926796	ENSG00000117394	.	-	px200_intron
chr1	42926703	42926753	ENSG00000117394-5	1000	-	1.260	2.658e-04	1.170e-02	.	chr1	42926155	42927241	ENSG00000117394	.	-	3UTR
chr1	42926703	42926753	ENSG00000117394-5	1000	-	1.260	2.658e-04	1.170e-02	.	chr1	42925374	42927040	ENSG00000117394	.	-	3UTR
chr1	42926703	42926753	ENSG00000117394-5	1000	-	1.260	2.658e-04	1.170e-02	.	chr1	42926595	42926796	ENSG00000117394	.	-	px200_intron
chr1	42926753	42926803	ENSG00000117394-6	1000	-	1.580	3.028e-10	5.329e-08	.	chr1	42926155	42927241	ENSG00000117394	.	-	3UTR
chr1	42926753	42926803	ENSG00000117394-6	1000	-	1.580	3.028e-10	5.329e-08	.	chr1	42926795	42926966	ENSG00000117394	.	-	3UTR
chr1	42926753	42926803	ENSG00000117394-6	1000	-	1.580	3.028e-10	5.329e-08	.	chr1	42925374	42927040	ENSG00000117394	.	-	3UTR
chr1	42926753	42926803	ENSG00000117394-6	1000	-	1.580	3.028e-10	5.329e-08	.	chr1	42926595	42926796	ENSG00000117394	.	-	px200_intron
chr1	42927053	42927103	ENSG00000117394-7	1000	-	0.990	1.044e-03	3.063e-02	.	chr1	42927040	42927241	ENSG00000117394	.	-	CDS
chr1	42927053	42927103	ENSG00000117394-7	1000	-	0.990	1.044e-03	3.063e-02	.	chr1	42926978	42927178	ENSG00000117394	.	-	px200_intron
chr1	42927053	42927103	ENSG00000117394-7	1000	-	0.990	1.044e-03	3.063e-02	.	chr1	42926155	42927241	ENSG00000117394	.	-	3UTR
chr1	43600687	43600737	ENSG00000142949-1	1000	+	1.230	7.685e-04	4.406e-02	.	chr1	43599413	43601570	ENSG00000142949	.	+	distal_intron
chr1	43600737	43600787	ENSG00000142949-2	1000	+	2.440	5.488e-13	9.439e-11	.	chr1	43599413	43601570	ENSG00000142949	.	+	distal_intron
chr1	43600787	43600837	ENSG00000142949-3	1000	+	3.310	0.000e+00	0.000e+00	.	chr1	43599413	43601570	ENSG00000142949	.	+	distal_intron
chr1	43600837	43600887	ENSG00000142949-4	1000	+	2.830	0.000e+00	0.000e+00	.	chr1	43599413	43601570	ENSG00000142949	.	+	distal_intron
chr1	43600887	43600937	ENSG00000142949-5	1000	+	2.340	3.877e-11	3.810e-09	.	chr1	43599413	43601570	ENSG00000142949	.	+	distal_intron
chr1	43612887	43612937	ENSG00000142949-6	1000	+	1.730	5.093e-06	3.185e-04	.	chr1	43612800	43613000	ENSG00000142949	.	+	px200_intron
chr1	43612937	43612987	ENSG00000142949-7	1000	+	2.210	3.492e-11	3.810e-09	.	chr1	43612939	43613140	ENSG00000142949	.	+	px200_intron
chr1	43612937	43612987	ENSG00000142949-7	1000	+	2.210	3.492e-11	3.810e-09	.	chr1	43612800	43613000	ENSG00000142949	.	+	px200_intron
chr1	43612987	43613037	ENSG00000142949-8	1000	+	1.930	1.395e-08	1.200e-06	.	chr1	43612800	43613000	ENSG00000142949	.	+	px200_intron
chr1	43612987	43613037	ENSG00000142949-8	1000	+	1.930	1.395e-08	1.200e-06	.	chr1	43612939	43613140	ENSG00000142949	.	+	px200_intron
chr1	43613037	43613087	ENSG00000142949-9	1000	+	1.700	8.344e-07	5.740e-05	.	chr1	43612939	43613140	ENSG00000142949	.	+	px200_intron
chr1	43613087	43613137	ENSG00000142949-10	1000	+	2.420	1.134e-11	1.561e-09	.	chr1	43612939	43613140	ENSG00000142949	.	+	px200_intron
chr1	43613137	43613187	ENSG00000142949-11	1000	+	2.000	6.573e-08	5.025e-06	.	chr1	43613140	43613417	ENSG00000142949	.	+	px500_intron
chr1	43613137	43613187	ENSG00000142949-11	1000	+	2.000	6.573e-08	5.025e-06	.	chr1	43613140	43613300	ENSG00000142949	.	+	px500_intron
chr1	43613137	43613187	ENSG00000142949-11	1000	+	2.000	6.573e-08	5.025e-06	.	chr1	43612939	43613140	ENSG00000142949	.	+	px200_intron
chr1	43622487	43622537	ENSG00000142949-12	1000	+	2.030	2.665e-14	6.111e-12	.	chr1	43622003	43622842	ENSG00000142949	.	+	3UTR
chr1	43622487	43622537	ENSG00000142949-12	1000	+	2.030	2.665e-14	6.111e-12	.	chr1	43622003	43623654	ENSG00000142949	.	+	3UTR
chr1	43622487	43622537	ENSG00000142949-12	1000	+	2.030	2.665e-14	6.111e-12	.	chr1	43622003	43623663	ENSG00000142949	.	+	3UTR
chr1	43622487	43622537	ENSG00000142949-12	1000	+	2.030	2.665e-14	6.111e-12	.	chr1	43622003	43623666	ENSG00000142949	.	+	3UTR
chr1	43622487	43622537	ENSG00000142949-12	1000	+	2.030	2.665e-14	6.111e-12	.	chr1	43622357	43622557	ENSG00000142949	.	+	px200_intron
chr1	43704749	43704799	ENSG00000066135-1	1000	+	1.860	8.352e-06	1.307e-03	.	chr1	43704746	43704946	ENSG00000236200	.	-	px200_intron
chr1	43704749	43704799	ENSG00000066135-1	1000	+	1.860	8.352e-06	1.307e-03	.	chr1	43704370	43705518	ENSG00000066135	.	+	3UTR
chr1	43704799	43704849	ENSG00000066135-2	1000	+	2.510	2.090e-11	6.542e-09	.	chr1	43704370	43705518	ENSG00000066135	.	+	3UTR
chr1	43704799	43704849	ENSG00000066135-2	1000	+	2.510	2.090e-11	6.542e-09	.	chr1	43704746	43704946	ENSG00000236200	.	-	px200_intron
chr1	43817299	43817349	ENSG00000284989-1	1000	+	1.160	1.314e-04	6.496e-03	.	chr1	43815504	43818613	ENSG00000126091	.	+	distal_intron
chr1	43817299	43817349	ENSG00000284989-1	1000	+	1.160	1.314e-04	6.496e-03	.	chr1	43815504	43818613	ENSG00000284989	.	+	distal_intron
chr1	43817324	43817374	ENSG00000126091-1	1000	+	1.050	4.968e-04	2.415e-02	.	chr1	43815504	43818613	ENSG00000126091	.	+	distal_intron
chr1	43817324	43817374	ENSG00000126091-1	1000	+	1.050	4.968e-04	2.415e-02	.	chr1	43815504	43818613	ENSG00000284989	.	+	distal_intron
chr1	43817349	43817399	ENSG00000284989-2	1000	+	1.110	2.388e-04	9.960e-03	.	chr1	43815504	43818613	ENSG00000126091	.	+	distal_intron
chr1	43817349	43817399	ENSG00000284989-2	1000	+	1.110	2.388e-04	9.960e-03	.	chr1	43815504	43818613	ENSG00000284989	.	+	distal_intron
chr1	43817374	43817424	ENSG00000126091-2	1000	+	1.660	1.970e-07	2.027e-05	.	chr1	43815504	43818613	ENSG00000126091	.	+	distal_intron
chr1	43817374	43817424	ENSG00000126091-2	1000	+	1.660	1.970e-07	2.027e-05	.	chr1	43815504	43818613	ENSG00000284989	.	+	distal_intron
chr1	43817399	43817449	ENSG00000284989-3	1000	+	2.220	9.387e-13	2.506e-10	.	chr1	43815504	43818613	ENSG00000126091	.	+	distal_intron
chr1	43817399	43817449	ENSG00000284989-3	1000	+	2.220	9.387e-13	2.506e-10	.	chr1	43815504	43818613	ENSG00000284989	.	+	distal_intron
chr1	43817424	43817474	ENSG00000126091-3	1000	+	1.690	1.147e-07	1.686e-05	.	chr1	43815504	43818613	ENSG00000284989	.	+	distal_intron
chr1	43817424	43817474	ENSG00000126091-3	1000	+	1.690	1.147e-07	1.686e-05	.	chr1	43815504	43818613	ENSG00000126091	.	+	distal_intron
chr1	43817449	43817499	ENSG00000284989-4	1000	+	1.880	2.245e-09	2.997e-07	.	chr1	43815504	43818613	ENSG00000284989	.	+	distal_intron
chr1	43817449	43817499	ENSG00000284989-4	1000	+	1.880	2.245e-09	2.997e-07	.	chr1	43815504	43818613	ENSG00000126091	.	+	distal_intron
chr1	43817474	43817524	ENSG00000126091-4	1000	+	1.200	1.020e-04	6.999e-03	.	chr1	43815504	43818613	ENSG00000126091	.	+	distal_intron
chr1	43817474	43817524	ENSG00000126091-4	1000	+	1.200	1.020e-04	6.999e-03	.	chr1	43815504	43818613	ENSG00000284989	.	+	distal_intron
chr1	43817499	43817549	ENSG00000284989-5	1000	+	1.430	4.580e-06	3.821e-04	.	chr1	43815504	43818613	ENSG00000284989	.	+	distal_intron
chr1	43817499	43817549	ENSG00000284989-5	1000	+	1.430	4.580e-06	3.821e-04	.	chr1	43815504	43818613	ENSG00000126091	.	+	distal_intron
chr1	43817524	43817574	ENSG00000126091-5	1000	+	1.390	1.044e-05	9.771e-04	.	chr1	43815504	43818613	ENSG00000126091	.	+	distal_intron
chr1	43817524	43817574	ENSG00000126091-5	1000	+	1.390	1.044e-05	9.771e-04	.	chr1	43815504	43818613	ENSG00000284989	.	+	distal_intron
chr1	43817549	43817599	ENSG00000284989-6	1000	+	1.910	1.200e-09	2.002e-07	.	chr1	43815504	43818613	ENSG00000284989	.	+	distal_intron
chr1	43817549	43817599	ENSG00000284989-6	1000	+	1.910	1.200e-09	2.002e-07	.	chr1	43815504	43818613	ENSG00000126091	.	+	distal_intron
chr1	43817574	43817624	ENSG00000126091-6	1000	+	1.670	1.531e-07	1.750e-05	.	chr1	43815504	43818613	ENSG00000126091	.	+	distal_intron
chr1	43817574	43817624	ENSG00000126091-6	1000	+	1.670	1.531e-07	1.750e-05	.	chr1	43815504	43818613	ENSG00000284989	.	+	distal_intron
chr1	43817599	43817649	ENSG00000284989-7	1000	+	2.100	1.872e-11	3.570e-09	.	chr1	43815504	43818613	ENSG00000126091	.	+	distal_intron
chr1	43817599	43817649	ENSG00000284989-7	1000	+	2.100	1.872e-11	3.570e-09	.	chr1	43815504	43818613	ENSG00000284989	.	+	distal_intron
chr1	43817624	43817674	ENSG00000126091-7	1000	+	1.940	1.257e-09	2.156e-07	.	chr1	43815504	43818613	ENSG00000126091	.	+	distal_intron
chr1	43817624	43817674	ENSG00000126091-7	1000	+	1.940	1.257e-09	2.156e-07	.	chr1	43815504	43818613	ENSG00000284989	.	+	distal_intron
chr1	43817649	43817699	ENSG00000284989-8	1000	+	2.470	0.000e+00	0.000e+00	.	chr1	43815504	43818613	ENSG00000284989	.	+	distal_intron
chr1	43817649	43817699	ENSG00000284989-8	1000	+	2.470	0.000e+00	0.000e+00	.	chr1	43815504	43818613	ENSG00000126091	.	+	distal_intron
chr1	43817674	43817724	ENSG00000126091-8	1000	+	2.080	6.032e-11	1.241e-08	.	chr1	43815504	43818613	ENSG00000284989	.	+	distal_intron
chr1	43817674	43817724	ENSG00000126091-8	1000	+	2.080	6.032e-11	1.241e-08	.	chr1	43815504	43818613	ENSG00000126091	.	+	distal_intron
chr1	43817699	43817749	ENSG00000284989-9	1000	+	1.320	2.085e-05	1.392e-03	.	chr1	43815504	43818613	ENSG00000126091	.	+	distal_intron
chr1	43817699	43817749	ENSG00000284989-9	1000	+	1.320	2.085e-05	1.392e-03	.	chr1	43815504	43818613	ENSG00000284989	.	+	distal_intron
chr1	43817724	43817774	ENSG00000126091-9	1000	+	1.680	1.418e-07	1.750e-05	.	chr1	43815504	43818613	ENSG00000126091	.	+	distal_intron
chr1	43817724	43817774	ENSG00000126091-9	1000	+	1.680	1.418e-07	1.750e-05	.	chr1	43815504	43818613	ENSG00000284989	.	+	distal_intron
chr1	43817749	43817799	ENSG00000284989-10	1000	+	2.580	2.220e-16	9.881e-14	.	chr1	43815504	43818613	ENSG00000126091	.	+	distal_intron
chr1	43817749	43817799	ENSG00000284989-10	1000	+	2.580	2.220e-16	9.881e-14	.	chr1	43815504	43818613	ENSG00000284989	.	+	distal_intron
chr1	43817774	43817824	ENSG00000126091-10	1000	+	2.240	7.289e-12	1.875e-09	.	chr1	43815504	43818613	ENSG00000284989	.	+	distal_intron
chr1	43817774	43817824	ENSG00000126091-10	1000	+	2.240	7.289e-12	1.875e-09	.	chr1	43815504	43818613	ENSG00000126091	.	+	distal_intron
chr1	43817799	43817849	ENSG00000284989-11	1000	+	2.480	4.441e-16	1.482e-13	.	chr1	43815504	43818613	ENSG00000126091	.	+	distal_intron
chr1	43817799	43817849	ENSG00000284989-11	1000	+	2.480	4.441e-16	1.482e-13	.	chr1	43815504	43818613	ENSG00000284989	.	+	distal_intron
chr1	43817824	43817874	ENSG00000126091-11	1000	+	2.310	1.265e-12	4.338e-10	.	chr1	43815504	43818613	ENSG00000126091	.	+	distal_intron
chr1	43817824	43817874	ENSG00000126091-11	1000	+	2.310	1.265e-12	4.338e-10	.	chr1	43815504	43818613	ENSG00000284989	.	+	distal_intron
chr1	43817849	43817899	ENSG00000284989-12	1000	+	2.190	2.054e-12	4.570e-10	.	chr1	43815504	43818613	ENSG00000126091	.	+	distal_intron
chr1	43817849	43817899	ENSG00000284989-12	1000	+	2.190	2.054e-12	4.570e-10	.	chr1	43815504	43818613	ENSG00000284989	.	+	distal_intron
chr1	43817874	43817924	ENSG00000126091-12	1000	+	2.610	1.887e-15	1.942e-12	.	chr1	43815504	43818613	ENSG00000126091	.	+	distal_intron
chr1	43817874	43817924	ENSG00000126091-12	1000	+	2.610	1.887e-15	1.942e-12	.	chr1	43815504	43818613	ENSG00000284989	.	+	distal_intron
chr1	43817899	43817949	ENSG00000284989-13	1000	+	3.380	0.000e+00	0.000e+00	.	chr1	43815504	43818613	ENSG00000284989	.	+	distal_intron
chr1	43817899	43817949	ENSG00000284989-13	1000	+	3.380	0.000e+00	0.000e+00	.	chr1	43815504	43818613	ENSG00000126091	.	+	distal_intron
chr1	43817924	43817974	ENSG00000126091-13	1000	+	2.360	3.102e-13	1.596e-10	.	chr1	43815504	43818613	ENSG00000126091	.	+	distal_intron
chr1	43817924	43817974	ENSG00000126091-13	1000	+	2.360	3.102e-13	1.596e-10	.	chr1	43815504	43818613	ENSG00000284989	.	+	distal_intron
chr1	43817949	43817999	ENSG00000284989-14	1000	+	1.390	7.728e-06	6.069e-04	.	chr1	43815504	43818613	ENSG00000126091	.	+	distal_intron
chr1	43817949	43817999	ENSG00000284989-14	1000	+	1.390	7.728e-06	6.069e-04	.	chr1	43815504	43818613	ENSG00000284989	.	+	distal_intron
chr1	43904749	43904799	ENSG00000284989-15	1000	+	1.420	1.652e-05	1.161e-03	.	chr1	43901333	43910666	ENSG00000126091	.	+	distal_intron
chr1	43904749	43904799	ENSG00000284989-15	1000	+	1.420	1.652e-05	1.161e-03	.	chr1	43901333	43910666	ENSG00000284989	.	+	distal_intron
chr1	43904774	43904824	ENSG00000126091-14	1000	+	1.360	1.484e-05	1.272e-03	.	chr1	43901333	43910666	ENSG00000126091	.	+	distal_intron
chr1	43904774	43904824	ENSG00000126091-14	1000	+	1.360	1.484e-05	1.272e-03	.	chr1	43901333	43910666	ENSG00000284989	.	+	distal_intron
chr1	43904799	43904849	ENSG00000284989-16	1000	+	1.590	1.508e-06	1.438e-04	.	chr1	43901333	43910666	ENSG00000126091	.	+	distal_intron
chr1	43904799	43904849	ENSG00000284989-16	1000	+	1.590	1.508e-06	1.438e-04	.	chr1	43901333	43910666	ENSG00000284989	.	+	distal_intron
chr1	43904824	43904874	ENSG00000126091-15	1000	+	1.370	1.408e-04	8.523e-03	.	chr1	43901333	43910666	ENSG00000126091	.	+	distal_intron
chr1	43904824	43904874	ENSG00000126091-15	1000	+	1.370	1.408e-04	8.523e-03	.	chr1	43901333	43910666	ENSG00000284989	.	+	distal_intron
chr1	43904849	43904899	ENSG00000284989-17	1000	+	1.550	1.685e-06	1.500e-04	.	chr1	43901333	43910666	ENSG00000284989	.	+	distal_intron
chr1	43904849	43904899	ENSG00000284989-17	1000	+	1.550	1.685e-06	1.500e-04	.	chr1	43901333	43910666	ENSG00000126091	.	+	distal_intron
chr1	43904949	43904999	ENSG00000284989-18	1000	+	1.230	1.709e-04	7.606e-03	.	chr1	43901333	43910666	ENSG00000284989	.	+	distal_intron
chr1	43904949	43904999	ENSG00000284989-18	1000	+	1.230	1.709e-04	7.606e-03	.	chr1	43901333	43910666	ENSG00000126091	.	+	distal_intron
chr1	43905149	43905199	ENSG00000284989-19	1000	+	1.120	2.192e-04	9.442e-03	.	chr1	43901333	43910666	ENSG00000284989	.	+	distal_intron
chr1	43905149	43905199	ENSG00000284989-19	1000	+	1.120	2.192e-04	9.442e-03	.	chr1	43901333	43910666	ENSG00000126091	.	+	distal_intron
chr1	43905199	43905249	ENSG00000284989-20	1000	+	1.360	3.603e-05	2.091e-03	.	chr1	43901333	43910666	ENSG00000284989	.	+	distal_intron
chr1	43905199	43905249	ENSG00000284989-20	1000	+	1.360	3.603e-05	2.091e-03	.	chr1	43901333	43910666	ENSG00000126091	.	+	distal_intron
chr1	43905224	43905274	ENSG00000126091-16	1000	+	1.010	7.154e-04	3.067e-02	.	chr1	43901333	43910666	ENSG00000126091	.	+	distal_intron
chr1	43905224	43905274	ENSG00000126091-16	1000	+	1.010	7.154e-04	3.067e-02	.	chr1	43901333	43910666	ENSG00000284989	.	+	distal_intron
chr1	43905249	43905299	ENSG00000284989-21	1000	+	1.170	1.210e-04	6.212e-03	.	chr1	43901333	43910666	ENSG00000284989	.	+	distal_intron
chr1	43905249	43905299	ENSG00000284989-21	1000	+	1.170	1.210e-04	6.212e-03	.	chr1	43901333	43910666	ENSG00000126091	.	+	distal_intron
chr1	43905324	43905374	ENSG00000126091-17	1000	+	1.030	5.951e-04	2.662e-02	.	chr1	43901333	43910666	ENSG00000126091	.	+	distal_intron
chr1	43905324	43905374	ENSG00000126091-17	1000	+	1.030	5.951e-04	2.662e-02	.	chr1	43901333	43910666	ENSG00000284989	.	+	distal_intron
chr1	43905349	43905399	ENSG00000284989-22	1000	+	1.350	1.284e-05	9.527e-04	.	chr1	43901333	43910666	ENSG00000284989	.	+	distal_intron
chr1	43905349	43905399	ENSG00000284989-22	1000	+	1.350	1.284e-05	9.527e-04	.	chr1	43901333	43910666	ENSG00000126091	.	+	distal_intron
chr1	43905399	43905449	ENSG00000284989-23	1000	+	1.370	3.269e-05	1.983e-03	.	chr1	43901333	43910666	ENSG00000284989	.	+	distal_intron
chr1	43905399	43905449	ENSG00000284989-23	1000	+	1.370	3.269e-05	1.983e-03	.	chr1	43901333	43910666	ENSG00000126091	.	+	distal_intron
chr1	43905749	43905799	ENSG00000284989-24	1000	+	1.150	1.523e-04	7.260e-03	.	chr1	43901333	43910666	ENSG00000284989	.	+	distal_intron
chr1	43905749	43905799	ENSG00000284989-24	1000	+	1.150	1.523e-04	7.260e-03	.	chr1	43901333	43910666	ENSG00000126091	.	+	distal_intron
chr1	43905774	43905824	ENSG00000126091-18	1000	+	1.210	9.367e-05	6.884e-03	.	chr1	43901333	43910666	ENSG00000126091	.	+	distal_intron
chr1	43905774	43905824	ENSG00000126091-18	1000	+	1.210	9.367e-05	6.884e-03	.	chr1	43901333	43910666	ENSG00000284989	.	+	distal_intron
chr1	43905799	43905849	ENSG00000284989-25	1000	+	1.790	5.269e-08	5.861e-06	.	chr1	43901333	43910666	ENSG00000284989	.	+	distal_intron
chr1	43905799	43905849	ENSG00000284989-25	1000	+	1.790	5.269e-08	5.861e-06	.	chr1	43901333	43910666	ENSG00000126091	.	+	distal_intron
chr1	43905824	43905874	ENSG00000126091-19	1000	+	1.160	4.201e-04	2.162e-02	.	chr1	43901333	43910666	ENSG00000126091	.	+	distal_intron
chr1	43905824	43905874	ENSG00000126091-19	1000	+	1.160	4.201e-04	2.162e-02	.	chr1	43901333	43910666	ENSG00000284989	.	+	distal_intron
chr1	43905849	43905899	ENSG00000284989-26	1000	+	1.220	7.145e-05	3.974e-03	.	chr1	43901333	43910666	ENSG00000126091	.	+	distal_intron
chr1	43905849	43905899	ENSG00000284989-26	1000	+	1.220	7.145e-05	3.974e-03	.	chr1	43901333	43910666	ENSG00000284989	.	+	distal_intron
chr1	43906199	43906249	ENSG00000284989-27	1000	+	1.230	1.578e-04	7.263e-03	.	chr1	43901333	43910666	ENSG00000126091	.	+	distal_intron
chr1	43906199	43906249	ENSG00000284989-27	1000	+	1.230	1.578e-04	7.263e-03	.	chr1	43901333	43910666	ENSG00000284989	.	+	distal_intron
chr1	43906274	43906324	ENSG00000126091-20	1000	+	1.180	1.241e-04	7.981e-03	.	chr1	43901333	43910666	ENSG00000126091	.	+	distal_intron
chr1	43906274	43906324	ENSG00000126091-20	1000	+	1.180	1.241e-04	7.981e-03	.	chr1	43901333	43910666	ENSG00000284989	.	+	distal_intron
chr1	43906299	43906349	ENSG00000284989-28	1000	+	1.890	1.775e-09	2.634e-07	.	chr1	43901333	43910666	ENSG00000126091	.	+	distal_intron
chr1	43906299	43906349	ENSG00000284989-28	1000	+	1.890	1.775e-09	2.634e-07	.	chr1	43901333	43910666	ENSG00000284989	.	+	distal_intron
chr1	43906324	43906374	ENSG00000126091-21	1000	+	1.140	5.163e-04	2.415e-02	.	chr1	43901333	43910666	ENSG00000126091	.	+	distal_intron
chr1	43906324	43906374	ENSG00000126091-21	1000	+	1.140	5.163e-04	2.415e-02	.	chr1	43901333	43910666	ENSG00000284989	.	+	distal_intron
chr1	43906374	43906424	ENSG00000126091-22	1000	+	1.190	2.203e-04	1.193e-02	.	chr1	43901333	43910666	ENSG00000284989	.	+	distal_intron
chr1	43906374	43906424	ENSG00000126091-22	1000	+	1.190	2.203e-04	1.193e-02	.	chr1	43901333	43910666	ENSG00000126091	.	+	distal_intron
chr1	43906399	43906449	ENSG00000284989-29	1000	+	1.920	5.127e-09	6.223e-07	.	chr1	43901333	43910666	ENSG00000126091	.	+	distal_intron
chr1	43906399	43906449	ENSG00000284989-29	1000	+	1.920	5.127e-09	6.223e-07	.	chr1	43901333	43910666	ENSG00000284989	.	+	distal_intron
chr1	43906424	43906474	ENSG00000126091-23	1000	+	1.320	2.516e-05	1.991e-03	.	chr1	43901333	43910666	ENSG00000284989	.	+	distal_intron
chr1	43906424	43906474	ENSG00000126091-23	1000	+	1.320	2.516e-05	1.991e-03	.	chr1	43901333	43910666	ENSG00000126091	.	+	distal_intron
chr1	43906449	43906499	ENSG00000284989-30	1000	+	1.390	2.492e-05	1.584e-03	.	chr1	43901333	43910666	ENSG00000126091	.	+	distal_intron
chr1	43906449	43906499	ENSG00000284989-30	1000	+	1.390	2.492e-05	1.584e-03	.	chr1	43901333	43910666	ENSG00000284989	.	+	distal_intron
chr1	43906499	43906549	ENSG00000284989-31	1000	+	1.040	1.206e-03	4.734e-02	.	chr1	43901333	43910666	ENSG00000126091	.	+	distal_intron
chr1	43906499	43906549	ENSG00000284989-31	1000	+	1.040	1.206e-03	4.734e-02	.	chr1	43901333	43910666	ENSG00000284989	.	+	distal_intron
chr1	43906549	43906599	ENSG00000284989-32	1000	+	1.280	9.592e-05	5.122e-03	.	chr1	43901333	43910666	ENSG00000126091	.	+	distal_intron
chr1	43906549	43906599	ENSG00000284989-32	1000	+	1.280	9.592e-05	5.122e-03	.	chr1	43901333	43910666	ENSG00000284989	.	+	distal_intron
chr1	43906599	43906649	ENSG00000284989-33	1000	+	1.080	3.355e-04	1.357e-02	.	chr1	43901333	43910666	ENSG00000284989	.	+	distal_intron
chr1	43906599	43906649	ENSG00000284989-33	1000	+	1.080	3.355e-04	1.357e-02	.	chr1	43901333	43910666	ENSG00000126091	.	+	distal_intron
chr1	43906624	43906674	ENSG00000126091-24	1000	+	0.960	1.177e-03	4.846e-02	.	chr1	43901333	43910666	ENSG00000126091	.	+	distal_intron
chr1	43906624	43906674	ENSG00000126091-24	1000	+	0.960	1.177e-03	4.846e-02	.	chr1	43901333	43910666	ENSG00000284989	.	+	distal_intron
chr1	43906649	43906699	ENSG00000284989-34	1000	+	1.700	6.892e-08	7.078e-06	.	chr1	43901333	43910666	ENSG00000126091	.	+	distal_intron
chr1	43906649	43906699	ENSG00000284989-34	1000	+	1.700	6.892e-08	7.078e-06	.	chr1	43901333	43910666	ENSG00000284989	.	+	distal_intron
chr1	43906674	43906724	ENSG00000126091-25	1000	+	1.360	1.546e-04	8.836e-03	.	chr1	43901333	43910666	ENSG00000126091	.	+	distal_intron
chr1	43906674	43906724	ENSG00000126091-25	1000	+	1.360	1.546e-04	8.836e-03	.	chr1	43901333	43910666	ENSG00000284989	.	+	distal_intron
chr1	43977287	43977337	ENSG00000117410-1	1000	+	1.110	6.189e-03	4.410e-02	.	chr1	43977025	43977411	ENSG00000117410	.	+	CDS
chr1	43977287	43977337	ENSG00000117410-1	1000	+	1.110	6.189e-03	4.410e-02	.	chr1	43977114	43977314	ENSG00000117410	.	+	px200_intron
chr1	43977287	43977337	ENSG00000117410-1	1000	+	1.110	6.189e-03	4.410e-02	.	chr1	43977197	43977397	ENSG00000117410	.	+	px200_intron
chr1	43977287	43977337	ENSG00000117410-1	1000	+	1.110	6.189e-03	4.410e-02	.	chr1	43977216	43977416	ENSG00000117410	.	+	px200_intron
chr1	43977387	43977437	ENSG00000117410-2	1000	+	1.330	9.279e-04	1.058e-02	.	chr1	43977416	43977614	ENSG00000117410	.	+	px500_intron
chr1	43977387	43977437	ENSG00000117410-2	1000	+	1.330	9.279e-04	1.058e-02	.	chr1	43977025	43977411	ENSG00000117410	.	+	CDS
chr1	43977387	43977437	ENSG00000117410-2	1000	+	1.330	9.279e-04	1.058e-02	.	chr1	43977416	43977697	ENSG00000117410	.	+	px500_intron
chr1	43977387	43977437	ENSG00000117410-2	1000	+	1.330	9.279e-04	1.058e-02	.	chr1	43977416	43977716	ENSG00000117410	.	+	px500_intron
chr1	43977387	43977437	ENSG00000117410-2	1000	+	1.330	9.279e-04	1.058e-02	.	chr1	43977411	43978213	ENSG00000117410	.	+	3UTR
chr1	43977387	43977437	ENSG00000117410-2	1000	+	1.330	9.279e-04	1.058e-02	.	chr1	43977197	43977397	ENSG00000117410	.	+	px200_intron
chr1	43977387	43977437	ENSG00000117410-2	1000	+	1.330	9.279e-04	1.058e-02	.	chr1	43977216	43977416	ENSG00000117410	.	+	px200_intron
chr1	43977437	43977487	ENSG00000117410-3	1000	+	1.470	3.782e-05	7.187e-04	.	chr1	43977416	43977614	ENSG00000117410	.	+	px500_intron
chr1	43977437	43977487	ENSG00000117410-3	1000	+	1.470	3.782e-05	7.187e-04	.	chr1	43977416	43977697	ENSG00000117410	.	+	px500_intron
chr1	43977437	43977487	ENSG00000117410-3	1000	+	1.470	3.782e-05	7.187e-04	.	chr1	43977416	43977716	ENSG00000117410	.	+	px500_intron
chr1	43977437	43977487	ENSG00000117410-3	1000	+	1.470	3.782e-05	7.187e-04	.	chr1	43977480	43977780	ENSG00000117410	.	+	px500_intron
chr1	43977437	43977487	ENSG00000117410-3	1000	+	1.470	3.782e-05	7.187e-04	.	chr1	43977411	43978213	ENSG00000117410	.	+	3UTR
chr1	43977537	43977587	ENSG00000117410-4	1000	+	1.510	2.187e-05	6.234e-04	.	chr1	43977411	43978213	ENSG00000117410	.	+	3UTR
chr1	43977537	43977587	ENSG00000117410-4	1000	+	1.510	2.187e-05	6.234e-04	.	chr1	43977416	43977614	ENSG00000117410	.	+	px500_intron
chr1	43977537	43977587	ENSG00000117410-4	1000	+	1.510	2.187e-05	6.234e-04	.	chr1	43977416	43977697	ENSG00000117410	.	+	px500_intron
chr1	43977537	43977587	ENSG00000117410-4	1000	+	1.510	2.187e-05	6.234e-04	.	chr1	43977416	43977716	ENSG00000117410	.	+	px500_intron
chr1	43977537	43977587	ENSG00000117410-4	1000	+	1.510	2.187e-05	6.234e-04	.	chr1	43977480	43977780	ENSG00000117410	.	+	px500_intron
chr1	43977587	43977637	ENSG00000117410-5	1000	+	1.170	3.947e-03	3.214e-02	.	chr1	43977411	43978213	ENSG00000117410	.	+	3UTR
chr1	43977587	43977637	ENSG00000117410-5	1000	+	1.170	3.947e-03	3.214e-02	.	chr1	43977416	43977614	ENSG00000117410	.	+	px500_intron
chr1	43977587	43977637	ENSG00000117410-5	1000	+	1.170	3.947e-03	3.214e-02	.	chr1	43977480	43977780	ENSG00000117410	.	+	px500_intron
chr1	43977587	43977637	ENSG00000117410-5	1000	+	1.170	3.947e-03	3.214e-02	.	chr1	43977416	43977716	ENSG00000117410	.	+	px500_intron
chr1	43977587	43977637	ENSG00000117410-5	1000	+	1.170	3.947e-03	3.214e-02	.	chr1	43977416	43977697	ENSG00000117410	.	+	px500_intron
chr1	43977787	43977837	ENSG00000117410-6	1000	+	1.440	8.787e-04	1.058e-02	.	chr1	43977411	43978213	ENSG00000117410	.	+	3UTR
chr1	43977787	43977837	ENSG00000117410-6	1000	+	1.440	8.787e-04	1.058e-02	.	chr1	43977780	43977981	ENSG00000117410	.	+	px200_intron
chr1	43977837	43977887	ENSG00000117410-7	1000	+	2.160	1.784e-09	1.017e-07	.	chr1	43977411	43978213	ENSG00000117410	.	+	3UTR
chr1	43977837	43977887	ENSG00000117410-7	1000	+	2.160	1.784e-09	1.017e-07	.	chr1	43977780	43977981	ENSG00000117410	.	+	px200_intron
chr1	43977887	43977937	ENSG00000117410-8	1000	+	1.420	1.612e-03	1.532e-02	.	chr1	43977411	43978213	ENSG00000117410	.	+	3UTR
chr1	43977887	43977937	ENSG00000117410-8	1000	+	1.420	1.612e-03	1.532e-02	.	chr1	43977780	43977981	ENSG00000117410	.	+	px200_intron
chr1	43979343	43979393	ENSG00000117411-1	1000	+	1.350	3.855e-04	2.930e-02	.	chr1	43979201	43979511	ENSG00000117411	.	+	5UTR
chr1	43979343	43979393	ENSG00000117411-1	1000	+	1.350	3.855e-04	2.930e-02	.	chr1	43979235	43979436	ENSG00000117411	.	+	px200_intron
chr1	43997000	43997050	ENSG00000196517-1	1000	-	1.590	9.762e-05	1.337e-02	.	chr1	43996482	43997544	ENSG00000196517	.	-	3UTR
chr1	43997000	43997050	ENSG00000196517-1	1000	-	1.590	9.762e-05	1.337e-02	.	chr1	43997027	43997242	ENSG00000196517	.	-	px500_intron
chr1	43997000	43997050	ENSG00000196517-1	1000	-	1.590	9.762e-05	1.337e-02	.	chr1	43996942	43997242	ENSG00000196517	.	-	px500_intron
chr1	43997000	43997050	ENSG00000196517-1	1000	-	1.590	9.762e-05	1.337e-02	.	chr1	43996728	43997028	ENSG00000159214	.	+	px500_intron
chr1	43997000	43997050	ENSG00000196517-1	1000	-	1.590	9.762e-05	1.337e-02	.	chr1	43996728	43997024	ENSG00000159214	.	+	px500_intron
chr1	44124371	44124421	ENSG00000171872-1	1000	+	1.000	3.512e-06	8.780e-06	.	chr1	44123012	44128852	ENSG00000171872	.	+	distal_intron
chr1	44126071	44126121	ENSG00000171872-2	1000	+	1.000	3.512e-06	8.780e-06	.	chr1	44123012	44128852	ENSG00000171872	.	+	distal_intron
chr1	44127471	44127521	ENSG00000171872-3	1000	+	1.000	3.512e-06	8.780e-06	.	chr1	44123012	44128852	ENSG00000171872	.	+	distal_intron
chr1	44127571	44127621	ENSG00000171872-4	1000	+	1.000	3.512e-06	8.780e-06	.	chr1	44123012	44128852	ENSG00000171872	.	+	distal_intron
chr1	44259870	44259920	ENSG00000117419-1	1000	-	2.320	9.999e-12	5.629e-09	.	chr1	44257421	44283485	ENSG00000117419	.	-	distal_intron
chr1	44259920	44259970	ENSG00000117419-2	1000	-	2.050	1.627e-08	3.053e-06	.	chr1	44257421	44283485	ENSG00000117419	.	-	distal_intron
chr1	44284720	44284770	ENSG00000117419-3	1000	-	2.090	7.936e-09	2.234e-06	.	chr1	44284634	44284835	ENSG00000117419	.	-	px200_intron
chr1	44284720	44284770	ENSG00000117419-3	1000	-	2.090	7.936e-09	2.234e-06	.	chr1	44284629	44284830	ENSG00000117419	.	-	px200_intron
chr1	44352370	44352420	ENSG00000117419-4	1000	-	1.700	1.735e-05	2.442e-03	.	chr1	44352349	44352649	ENSG00000117419	.	-	px500_intron
chr1	44412144	44412194	ENSG00000187147-1	1000	+	1.580	5.699e-05	1.265e-02	.	chr1	44412097	44412722	ENSG00000187147	.	+	CDS
chr1	44412144	44412194	ENSG00000187147-1	1000	+	1.580	5.699e-05	1.265e-02	.	chr1	44412097	44412726	ENSG00000187147	.	+	CDS
chr1	44412144	44412194	ENSG00000187147-1	1000	+	1.580	5.699e-05	1.265e-02	.	chr1	44412121	44412321	ENSG00000187147	.	+	px200_intron
chr1	44470744	44470794	ENSG00000187147-2	1000	+	1.920	2.902e-08	2.254e-05	.	chr1	44420372	44544992	ENSG00000187147	.	+	distal_intron
chr1	44516794	44516844	ENSG00000187147-3	1000	+	1.410	1.445e-04	2.042e-02	.	chr1	44420372	44544992	ENSG00000187147	.	+	distal_intron
chr1	44526644	44526694	ENSG00000187147-4	1000	+	1.380	8.228e-05	1.598e-02	.	chr1	44420372	44544992	ENSG00000187147	.	+	distal_intron
chr1	44526844	44526894	ENSG00000187147-5	1000	+	1.410	1.381e-04	2.042e-02	.	chr1	44420372	44544992	ENSG00000187147	.	+	distal_intron
chr1	44526944	44526994	ENSG00000187147-6	1000	+	1.340	3.222e-04	4.173e-02	.	chr1	44420372	44544992	ENSG00000187147	.	+	distal_intron
chr1	44537144	44537194	ENSG00000187147-7	1000	+	1.480	2.391e-05	7.551e-03	.	chr1	44420372	44544992	ENSG00000187147	.	+	distal_intron
chr1	44597594	44597644	ENSG00000187147-8	1000	+	1.470	2.915e-05	7.551e-03	.	chr1	44573505	44613664	ENSG00000187147	.	+	distal_intron
chr1	44597744	44597794	ENSG00000187147-9	1000	+	1.520	1.456e-05	7.542e-03	.	chr1	44573505	44613664	ENSG00000187147	.	+	distal_intron
chr1	44597794	44597844	ENSG00000187147-10	1000	+	1.370	9.329e-05	1.611e-02	.	chr1	44573505	44613664	ENSG00000187147	.	+	distal_intron
chr1	44651244	44651294	ENSG00000187147-11	1000	+	1.420	5.492e-12	8.534e-09	.	chr1	44650775	44651724	ENSG00000187147	.	+	3UTR
chr1	44651244	44651294	ENSG00000187147-11	1000	+	1.420	5.492e-12	8.534e-09	.	chr1	44650775	44651723	ENSG00000187147	.	+	3UTR
chr1	44651244	44651294	ENSG00000187147-11	1000	+	1.420	5.492e-12	8.534e-09	.	chr1	44651090	44651390	ENSG00000187147	.	+	px500_intron
chr1	44651244	44651294	ENSG00000187147-11	1000	+	1.420	5.492e-12	8.534e-09	.	chr1	44651090	44651308	ENSG00000187147	.	+	px500_intron
chr1	44651344	44651394	ENSG00000187147-12	1000	+	1.230	2.476e-05	7.551e-03	.	chr1	44650775	44651723	ENSG00000187147	.	+	3UTR
chr1	44651344	44651394	ENSG00000187147-12	1000	+	1.230	2.476e-05	7.551e-03	.	chr1	44650775	44651724	ENSG00000187147	.	+	3UTR
chr1	44651344	44651394	ENSG00000187147-12	1000	+	1.230	2.476e-05	7.551e-03	.	chr1	44651090	44651390	ENSG00000187147	.	+	px500_intron
chr1	44777651	44777701	ENSG00000142937-1	1000	+	1.040	1.556e-05	7.002e-04	.	chr1	44777642	44777843	ENSG00000202031	.	+	px200_intron
chr1	44777651	44777701	ENSG00000142937-1	1000	+	1.040	1.556e-05	7.002e-04	.	chr1	44777613	44777789	ENSG00000142937	.	+	CDS
chr1	44777651	44777701	ENSG00000142937-1	1000	+	1.040	1.556e-05	7.002e-04	.	chr1	44777525	44777725	ENSG00000142937	.	+	px200_intron
chr1	44777701	44777751	ENSG00000142937-2	1000	+	0.880	2.988e-04	6.722e-03	.	chr1	44777525	44777725	ENSG00000142937	.	+	px200_intron
chr1	44777701	44777751	ENSG00000142937-2	1000	+	0.880	2.988e-04	6.722e-03	.	chr1	44777642	44777843	ENSG00000202031	.	+	px200_intron
chr1	44777701	44777751	ENSG00000142937-2	1000	+	0.880	2.988e-04	6.722e-03	.	chr1	44777702	44777903	ENSG00000142937	.	+	px200_intron
chr1	44777701	44777751	ENSG00000142937-2	1000	+	0.880	2.988e-04	6.722e-03	.	chr1	44777737	44777937	ENSG00000142937	.	+	px200_intron
chr1	44777701	44777751	ENSG00000142937-2	1000	+	0.880	2.988e-04	6.722e-03	.	chr1	44777613	44777789	ENSG00000142937	.	+	CDS
chr1	44814282	44814332	ENSG00000222009-1	1000	+	2.240	1.047e-09	1.047e-07	.	chr1	44814329	44814350	ENSG00000222009	.	+	px500_intron
chr1	44814282	44814332	ENSG00000222009-1	1000	+	2.240	1.047e-09	1.047e-07	.	chr1	44814329	44814426	ENSG00000222009	.	+	px500_intron
chr1	44814282	44814332	ENSG00000222009-1	1000	+	2.240	1.047e-09	1.047e-07	.	chr1	44814329	44814465	ENSG00000222009	.	+	px500_intron
chr1	44814282	44814332	ENSG00000222009-1	1000	+	2.240	1.047e-09	1.047e-07	.	chr1	44814329	44814599	ENSG00000222009	.	+	px500_intron
chr1	44814282	44814332	ENSG00000222009-1	1000	+	2.240	1.047e-09	1.047e-07	.	chr1	44814329	44814629	ENSG00000222009	.	+	px500_intron
chr1	44814282	44814332	ENSG00000222009-1	1000	+	2.240	1.047e-09	1.047e-07	.	chr1	44814129	44814329	ENSG00000222009	.	+	px200_intron
chr1	44814282	44814332	ENSG00000222009-1	1000	+	2.240	1.047e-09	1.047e-07	.	chr1	44814099	44814299	ENSG00000222009	.	+	px200_intron
chr1	44814332	44814382	ENSG00000222009-2	1000	+	1.290	4.994e-04	2.497e-02	.	chr1	44814329	44814350	ENSG00000222009	.	+	px500_intron
chr1	44814332	44814382	ENSG00000222009-2	1000	+	1.290	4.994e-04	2.497e-02	.	chr1	44814329	44814426	ENSG00000222009	.	+	px500_intron
chr1	44814332	44814382	ENSG00000222009-2	1000	+	1.290	4.994e-04	2.497e-02	.	chr1	44814329	44814465	ENSG00000222009	.	+	px500_intron
chr1	44814332	44814382	ENSG00000222009-2	1000	+	1.290	4.994e-04	2.497e-02	.	chr1	44814329	44814599	ENSG00000222009	.	+	px500_intron
chr1	44814332	44814382	ENSG00000222009-2	1000	+	1.290	4.994e-04	2.497e-02	.	chr1	44814329	44814629	ENSG00000222009	.	+	px500_intron
chr1	44834994	44835044	ENSG00000117425-1	1000	-	1.670	8.061e-09	1.314e-06	.	chr1	44832841	44841346	ENSG00000117425	.	-	distal_intron
chr1	44870172	44870222	ENSG00000070785-1	1000	-	1.260	1.080e-04	8.643e-03	.	chr1	44863661	44874026	ENSG00000070785	.	-	distal_intron
chr1	44909122	44909172	ENSG00000070785-2	1000	-	1.780	3.709e-08	8.298e-06	.	chr1	44897944	44924457	ENSG00000070785	.	-	distal_intron
chr1	44909172	44909222	ENSG00000070785-3	1000	-	1.740	6.915e-08	8.298e-06	.	chr1	44897944	44924457	ENSG00000070785	.	-	distal_intron
chr1	45003140	45003190	ENSG00000126107-1	1000	-	1.370	3.164e-04	3.164e-02	.	chr1	45002539	45003491	ENSG00000126107	.	-	3UTR
chr1	45003140	45003190	ENSG00000126107-1	1000	-	1.370	3.164e-04	3.164e-02	.	chr1	45002547	45003491	ENSG00000126107	.	-	3UTR
chr1	45003140	45003190	ENSG00000126107-1	1000	-	1.370	3.164e-04	3.164e-02	.	chr1	45003168	45003468	ENSG00000126107	.	-	px500_intron
chr1	45016949	45016999	ENSG00000162415-1	1000	-	1.450	1.233e-05	4.969e-03	.	chr1	45016398	45018453	ENSG00000162415	.	-	3UTR
chr1	45016999	45017049	ENSG00000162415-2	1000	-	1.450	1.108e-05	4.969e-03	.	chr1	45016398	45018453	ENSG00000162415	.	-	3UTR
chr1	45017099	45017149	ENSG00000162415-3	1000	-	1.260	5.773e-05	1.551e-02	.	chr1	45016398	45018453	ENSG00000162415	.	-	3UTR
chr1	45017149	45017199	ENSG00000162415-4	1000	-	1.170	1.566e-04	3.156e-02	.	chr1	45016398	45018453	ENSG00000162415	.	-	3UTR
chr1	45465212	45465262	ENSG00000288208-1	1000	-	1.630	1.005e-06	1.417e-04	.	chr1	45458371	45490351	ENSG00000070759	.	-	distal_intron
chr1	45465362	45465412	ENSG00000288208-2	1000	-	1.590	1.747e-06	1.847e-04	.	chr1	45458371	45490351	ENSG00000070759	.	-	distal_intron
chr1	45465383	45465433	ENSG00000070759-1	1000	-	1.800	3.519e-08	6.722e-06	.	chr1	45458371	45490351	ENSG00000070759	.	-	distal_intron
chr1	45465412	45465462	ENSG00000288208-3	1000	-	2.980	0.000e+00	0.000e+00	.	chr1	45458371	45490351	ENSG00000070759	.	-	distal_intron
chr1	45465433	45465483	ENSG00000070759-2	1000	-	3.460	0.000e+00	0.000e+00	.	chr1	45458371	45490351	ENSG00000070759	.	-	distal_intron
chr1	45465462	45465512	ENSG00000288208-4	1000	-	3.120	0.000e+00	0.000e+00	.	chr1	45458371	45490351	ENSG00000070759	.	-	distal_intron
chr1	45465483	45465533	ENSG00000070759-3	1000	-	1.620	6.593e-07	8.396e-05	.	chr1	45458371	45490351	ENSG00000070759	.	-	distal_intron
chr1	45516514	45516564	ENSG00000117450-1	1000	-	1.070	3.313e-04	3.015e-02	.	chr1	45516307	45518437	ENSG00000117450	.	-	distal_intron
chr1	45696584	45696634	ENSG00000230896-1	1000	-	1.950	8.047e-03	3.219e-02	.	chr1	45696561	45696762	ENSG00000230896	.	-	px200_intron
chr1	45958537	45958587	ENSG00000086015-1	1000	+	2.210	1.419e-12	8.727e-10	.	chr1	45918033	45958885	ENSG00000086015	.	+	distal_intron
chr1	46034137	46034187	ENSG00000086015-2	1000	+	1.430	1.489e-04	4.578e-02	.	chr1	46033938	46034138	ENSG00000086015	.	+	px200_intron
chr1	46034137	46034187	ENSG00000086015-2	1000	+	1.430	1.489e-04	4.578e-02	.	chr1	46034138	46034266	ENSG00000086015	.	+	px500_intron
chr1	46034137	46034187	ENSG00000086015-2	1000	+	1.430	1.489e-04	4.578e-02	.	chr1	46034072	46034266	ENSG00000086015	.	+	3UTR
chr1	46034137	46034187	ENSG00000086015-2	1000	+	1.430	1.489e-04	4.578e-02	.	chr1	46034072	46034266	ENSG00000086015	.	+	CDS
chr1	46101461	46101511	ENSG00000278139-1	1000	-	1.500	1.016e-04	3.007e-02	.	chr1	46081250	46104449	ENSG00000117461	.	-	distal_intron
chr1	46101461	46101511	ENSG00000278139-1	1000	-	1.500	1.016e-04	3.007e-02	.	chr1	46081250	46104449	ENSG00000278139	.	-	distal_intron
chr1	46129040	46129090	ENSG00000117461-1	1000	-	1.470	1.263e-04	4.068e-02	.	chr1	46105675	46131346	ENSG00000278139	.	-	distal_intron
chr1	46129040	46129090	ENSG00000117461-1	1000	-	1.470	1.263e-04	4.068e-02	.	chr1	46105675	46131346	ENSG00000117461	.	-	distal_intron
chr1	46189033	46189083	ENSG00000085998-1	1000	-	1.230	3.382e-05	3.146e-03	.	chr1	46189041	46189242	ENSG00000085998	.	-	px200_intron
chr1	46189033	46189083	ENSG00000085998-1	1000	-	1.230	3.382e-05	3.146e-03	.	chr1	46188980	46189180	ENSG00000085998	.	-	px200_intron
chr1	46189033	46189083	ENSG00000085998-1	1000	-	1.230	3.382e-05	3.146e-03	.	chr1	46188681	46189357	ENSG00000085998	.	-	3UTR
chr1	46189033	46189083	ENSG00000085998-1	1000	-	1.230	3.382e-05	3.146e-03	.	chr1	46188682	46189269	ENSG00000085998	.	-	3UTR
chr1	46220634	46220684	ENSG00000171357-1	1000	+	1.780	8.377e-06	6.618e-04	.	chr1	46220505	46220805	ENSG00000085998	.	-	px500_intron
chr1	46220634	46220684	ENSG00000171357-1	1000	+	1.780	8.377e-06	6.618e-04	.	chr1	46220505	46220791	ENSG00000085998	.	-	px500_intron
chr1	46220634	46220684	ENSG00000171357-1	1000	+	1.780	8.377e-06	6.618e-04	.	chr1	46220220	46221256	ENSG00000171357	.	+	3UTR
chr1	46278696	46278746	ENSG00000132128-1	1000	-	3.000	0.000e+00	0.000e+00	.	chr1	46278706	46278907	ENSG00000132128	.	-	px200_intron
chr1	46278696	46278746	ENSG00000132128-1	1000	-	3.000	0.000e+00	0.000e+00	.	chr1	46278673	46278706	ENSG00000132128	.	-	px500_intron
chr1	46278696	46278746	ENSG00000132128-1	1000	-	3.000	0.000e+00	0.000e+00	.	chr1	46278673	46278706	ENSG00000085999	.	+	px500_intron
chr1	46278696	46278746	ENSG00000132128-1	1000	-	3.000	0.000e+00	0.000e+00	.	chr1	46278681	46278706	ENSG00000132128	.	-	px500_intron
chr1	46278696	46278746	ENSG00000132128-1	1000	-	3.000	0.000e+00	0.000e+00	.	chr1	46278400	46278864	ENSG00000132128	.	-	3UTR
chr1	46278696	46278746	ENSG00000132128-1	1000	-	3.000	0.000e+00	0.000e+00	.	chr1	46278402	46278864	ENSG00000132128	.	-	3UTR
chr1	46278696	46278746	ENSG00000132128-1	1000	-	3.000	0.000e+00	0.000e+00	.	chr1	46278403	46279084	ENSG00000132128	.	-	3UTR
chr1	46278696	46278746	ENSG00000132128-1	1000	-	3.000	0.000e+00	0.000e+00	.	chr1	46278400	46278704	ENSG00000132128	.	-	3UTR
chr1	46278696	46278746	ENSG00000132128-1	1000	-	3.000	0.000e+00	0.000e+00	.	chr1	46277461	46278864	ENSG00000132128	.	-	3UTR
chr1	46278696	46278746	ENSG00000132128-1	1000	-	3.000	0.000e+00	0.000e+00	.	chr1	46278704	46278905	ENSG00000132128	.	-	CDS
chr1	46278746	46278796	ENSG00000132128-2	1000	-	2.950	0.000e+00	0.000e+00	.	chr1	46278704	46278905	ENSG00000132128	.	-	CDS
chr1	46278746	46278796	ENSG00000132128-2	1000	-	2.950	0.000e+00	0.000e+00	.	chr1	46277461	46278864	ENSG00000132128	.	-	3UTR
chr1	46278746	46278796	ENSG00000132128-2	1000	-	2.950	0.000e+00	0.000e+00	.	chr1	46278400	46278864	ENSG00000132128	.	-	3UTR
chr1	46278746	46278796	ENSG00000132128-2	1000	-	2.950	0.000e+00	0.000e+00	.	chr1	46278402	46278864	ENSG00000132128	.	-	3UTR
chr1	46278746	46278796	ENSG00000132128-2	1000	-	2.950	0.000e+00	0.000e+00	.	chr1	46278403	46279084	ENSG00000132128	.	-	3UTR
chr1	46278746	46278796	ENSG00000132128-2	1000	-	2.950	0.000e+00	0.000e+00	.	chr1	46278706	46278907	ENSG00000132128	.	-	px200_intron
chr1	46304398	46304448	ENSG00000173660-1	1000	+	1.830	3.347e-06	1.037e-04	.	chr1	46304320	46308600	ENSG00000173660	.	+	distal_intron
chr1	46316648	46316698	ENSG00000173660-2	1000	+	1.680	3.072e-11	1.904e-09	.	chr1	46316551	46316776	ENSG00000173660	.	+	3UTR
chr1	46316648	46316698	ENSG00000173660-2	1000	+	1.680	3.072e-11	1.904e-09	.	chr1	46316584	46316776	ENSG00000173660	.	+	3UTR
chr1	46592607	46592657	ENSG00000079277-1	1000	-	2.030	1.387e-08	4.702e-06	.	chr1	46586769	46593022	ENSG00000079277	.	-	distal_intron
chr1	46632887	46632937	ENSG00000123472-1	1000	-	1.340	2.471e-04	1.606e-02	.	chr1	46632736	46635775	ENSG00000123472	.	-	3UTR
chr1	46634587	46634637	ENSG00000123472-2	1000	-	1.640	4.058e-08	7.913e-06	.	chr1	46632736	46635775	ENSG00000123472	.	-	3UTR
chr1	46634587	46634637	ENSG00000123472-2	1000	-	1.640	4.058e-08	7.913e-06	.	chr1	46634540	46634840	ENSG00000123472	.	-	px500_intron
chr1	46634587	46634637	ENSG00000123472-2	1000	-	1.640	4.058e-08	7.913e-06	.	chr1	46634544	46634840	ENSG00000123472	.	-	px500_intron
chr1	46634587	46634637	ENSG00000123472-2	1000	-	1.640	4.058e-08	7.913e-06	.	chr1	46634578	46634840	ENSG00000123472	.	-	px500_intron
chr1	46668137	46668187	ENSG00000123472-3	1000	-	1.490	2.726e-07	2.658e-05	.	chr1	46668056	46668179	ENSG00000123472	.	-	CDS
chr1	46668137	46668187	ENSG00000123472-3	1000	-	1.490	2.726e-07	2.658e-05	.	chr1	46668056	46668322	ENSG00000123472	.	-	CDS
chr1	46668137	46668187	ENSG00000123472-3	1000	-	1.490	2.726e-07	2.658e-05	.	chr1	46668056	46668391	ENSG00000123472	.	-	CDS
chr1	46668137	46668187	ENSG00000123472-3	1000	-	1.490	2.726e-07	2.658e-05	.	chr1	46668179	46668379	ENSG00000123472	.	-	px200_intron
chr1	46668137	46668187	ENSG00000123472-3	1000	-	1.490	2.726e-07	2.658e-05	.	chr1	46668109	46668309	ENSG00000123472	.	-	px200_intron
chr1	46668137	46668187	ENSG00000123472-3	1000	-	1.490	2.726e-07	2.658e-05	.	chr1	46668102	46668302	ENSG00000123472	.	-	px200_intron
chr1	46675909	46675959	ENSG00000159658-1	1000	-	1.950	2.283e-06	1.929e-04	.	chr1	46675158	46678460	ENSG00000159658	.	-	3UTR
chr1	46676309	46676359	ENSG00000159658-2	1000	-	2.260	2.157e-08	3.645e-06	.	chr1	46675158	46678460	ENSG00000159658	.	-	3UTR
chr1	46718259	46718309	ENSG00000159658-3	1000	-	1.450	1.322e-05	7.447e-04	.	chr1	46718087	46719114	ENSG00000159658	.	-	5UTR
chr1	46761988	46762038	ENSG00000142973-1	1000	+	1.000	9.031e-03	1.548e-02	.	chr1	46758432	46764477	ENSG00000142973	.	+	distal_intron
chr1	46783388	46783438	ENSG00000142973-2	1000	+	1.000	9.031e-03	1.548e-02	.	chr1	46772571	46789903	ENSG00000142973	.	+	distal_intron
chr1	46795588	46795638	ENSG00000142973-3	1000	+	1.000	9.031e-03	1.548e-02	.	chr1	46790999	46798497	ENSG00000142973	.	+	distal_intron
chr1	46795888	46795938	ENSG00000142973-4	1000	+	1.000	9.031e-03	1.548e-02	.	chr1	46790999	46798497	ENSG00000142973	.	+	distal_intron
chr1	46796688	46796738	ENSG00000142973-5	1000	+	1.000	9.031e-03	1.548e-02	.	chr1	46790999	46798497	ENSG00000142973	.	+	distal_intron
chr1	46800238	46800288	ENSG00000142973-6	1000	+	1.000	9.031e-03	1.548e-02	.	chr1	46799761	46806306	ENSG00000142973	.	+	distal_intron
chr1	46800288	46800338	ENSG00000142973-7	1000	+	1.000	9.031e-03	1.548e-02	.	chr1	46799761	46806306	ENSG00000142973	.	+	distal_intron
chr1	47230040	47230090	ENSG00000162367-1	1000	-	1.650	2.287e-06	1.646e-04	.	chr1	47229971	47230271	ENSG00000162367	.	-	px500_intron
chr1	47346490	47346540	ENSG00000162368-1	1000	+	2.420	2.442e-14	6.326e-12	.	chr1	47334616	47357797	ENSG00000162368	.	+	distal_intron
chr1	47346690	47346740	ENSG00000162368-2	1000	+	1.480	3.508e-06	2.272e-04	.	chr1	47334616	47357797	ENSG00000162368	.	+	distal_intron
chr1	47346940	47346990	ENSG00000162368-3	1000	+	1.060	3.125e-04	1.619e-02	.	chr1	47334616	47357797	ENSG00000162368	.	+	distal_intron
chr1	47347140	47347190	ENSG00000162368-4	1000	+	2.250	9.004e-14	1.166e-11	.	chr1	47334616	47357797	ENSG00000162368	.	+	distal_intron
chr1	47347190	47347240	ENSG00000162368-5	1000	+	1.870	1.559e-08	1.346e-06	.	chr1	47334616	47357797	ENSG00000162368	.	+	distal_intron
chr1	47347240	47347290	ENSG00000162368-6	1000	+	0.990	6.585e-04	2.843e-02	.	chr1	47334616	47357797	ENSG00000162368	.	+	distal_intron
chr1	48064159	48064209	ENSG00000226133-1	1000	+	1.000	0.000e+00	0.000e+00	.	chr1	48057276	48066097	ENSG00000226133	.	+	distal_intron
chr1	48072009	48072059	ENSG00000226133-2	1000	+	1.000	0.000e+00	0.000e+00	.	chr1	48067701	48078286	ENSG00000226133	.	+	distal_intron
chr1	48089359	48089409	ENSG00000226133-3	1000	+	1.000	0.000e+00	0.000e+00	.	chr1	48089367	48089634	ENSG00000237180	.	+	other_exon
chr1	48089359	48089409	ENSG00000226133-3	1000	+	1.000	0.000e+00	0.000e+00	.	chr1	48089167	48089368	ENSG00000237180	.	+	px200_intron
chr1	48089709	48089759	ENSG00000226133-4	1000	+	1.000	0.000e+00	0.000e+00	.	chr1	48089634	48089834	ENSG00000237180	.	+	px200_intron
chr1	48418523	48418573	ENSG00000132122-1	1000	-	1.550	1.186e-05	1.079e-03	.	chr1	48413651	48435466	ENSG00000132122	.	-	distal_intron
chr1	48418673	48418723	ENSG00000132122-2	1000	-	1.600	1.642e-07	2.488e-05	.	chr1	48413651	48435466	ENSG00000132122	.	-	distal_intron
chr1	48418723	48418773	ENSG00000132122-3	1000	-	1.400	7.717e-06	7.794e-04	.	chr1	48413651	48435466	ENSG00000132122	.	-	distal_intron
chr1	48418773	48418823	ENSG00000132122-4	1000	-	1.530	4.117e-06	4.677e-04	.	chr1	48413651	48435466	ENSG00000132122	.	-	distal_intron
chr1	48436517	48436567	ENSG00000235105-1	1000	+	1.000	1.072e-02	1.608e-02	.	chr1	48436423	48436623	ENSG00000132122	.	-	px200_intron
chr1	48436517	48436567	ENSG00000235105-1	1000	+	1.000	1.072e-02	1.608e-02	.	chr1	48435966	48437223	ENSG00000235105	.	+	other_exon
chr1	48436567	48436617	ENSG00000235105-2	1000	+	1.000	1.072e-02	1.608e-02	.	chr1	48435966	48437223	ENSG00000235105	.	+	other_exon
chr1	48436567	48436617	ENSG00000235105-2	1000	+	1.000	1.072e-02	1.608e-02	.	chr1	48436423	48436623	ENSG00000132122	.	-	px200_intron
chr1	48436717	48436767	ENSG00000235105-3	1000	+	1.000	1.072e-02	1.608e-02	.	chr1	48435966	48437223	ENSG00000235105	.	+	other_exon
chr1	48436717	48436767	ENSG00000235105-3	1000	+	1.000	1.072e-02	1.608e-02	.	chr1	48436623	48436923	ENSG00000132122	.	-	px500_intron
chr1	48436767	48436817	ENSG00000235105-4	1000	+	1.000	1.072e-02	1.608e-02	.	chr1	48435966	48437223	ENSG00000235105	.	+	other_exon
chr1	48436767	48436817	ENSG00000235105-4	1000	+	1.000	1.072e-02	1.608e-02	.	chr1	48436623	48436923	ENSG00000132122	.	-	px500_intron
chr1	48442473	48442523	ENSG00000132122-5	1000	-	2.370	2.631e-14	5.979e-12	.	chr1	48437723	48447435	ENSG00000132122	.	-	distal_intron
chr1	48442523	48442573	ENSG00000132122-6	1000	-	2.740	0.000e+00	0.000e+00	.	chr1	48437723	48447435	ENSG00000132122	.	-	distal_intron
chr1	48442573	48442623	ENSG00000132122-7	1000	-	2.730	0.000e+00	0.000e+00	.	chr1	48437723	48447435	ENSG00000132122	.	-	distal_intron
chr1	48442623	48442673	ENSG00000132122-8	1000	-	2.410	8.771e-15	2.658e-12	.	chr1	48437723	48447435	ENSG00000132122	.	-	distal_intron
chr1	48442673	48442723	ENSG00000132122-9	1000	-	1.510	1.480e-06	1.922e-04	.	chr1	48437723	48447435	ENSG00000132122	.	-	distal_intron
chr1	48452223	48452273	ENSG00000132122-10	1000	-	1.970	4.509e-10	8.198e-08	.	chr1	48452100	48452493	ENSG00000132122	.	-	distal_intron
chr1	48549404	48549454	ENSG00000186094-1	1000	-	1.670	3.116e-09	6.626e-07	.	chr1	48540238	48583369	ENSG00000186094	.	-	distal_intron
chr1	48549454	48549504	ENSG00000186094-2	1000	-	3.350	0.000e+00	0.000e+00	.	chr1	48540238	48583369	ENSG00000186094	.	-	distal_intron
chr1	48549504	48549554	ENSG00000186094-3	1000	-	2.720	0.000e+00	0.000e+00	.	chr1	48540238	48583369	ENSG00000186094	.	-	distal_intron
chr1	48549554	48549604	ENSG00000186094-4	1000	-	1.900	1.240e-11	3.263e-09	.	chr1	48540238	48583369	ENSG00000186094	.	-	distal_intron
chr1	48549604	48549654	ENSG00000186094-5	1000	-	1.450	2.268e-07	3.799e-05	.	chr1	48540238	48583369	ENSG00000186094	.	-	distal_intron
chr1	48549654	48549704	ENSG00000186094-6	1000	-	1.600	3.648e-08	6.723e-06	.	chr1	48540238	48583369	ENSG00000186094	.	-	distal_intron
chr1	48549704	48549754	ENSG00000186094-7	1000	-	2.390	0.000e+00	0.000e+00	.	chr1	48540238	48583369	ENSG00000186094	.	-	distal_intron
chr1	48549804	48549854	ENSG00000186094-8	1000	-	1.620	9.095e-09	1.734e-06	.	chr1	48540238	48583369	ENSG00000186094	.	-	distal_intron
chr1	48549904	48549954	ENSG00000186094-9	1000	-	1.040	2.785e-04	3.755e-02	.	chr1	48540238	48583369	ENSG00000186094	.	-	distal_intron
chr1	48549954	48550004	ENSG00000186094-10	1000	-	1.190	1.617e-05	2.483e-03	.	chr1	48540238	48583369	ENSG00000186094	.	-	distal_intron
chr1	48563454	48563504	ENSG00000186094-11	1000	-	2.050	1.948e-13	7.181e-11	.	chr1	48540238	48583369	ENSG00000186094	.	-	distal_intron
chr1	48563504	48563554	ENSG00000186094-12	1000	-	2.270	2.220e-16	1.023e-13	.	chr1	48540238	48583369	ENSG00000186094	.	-	distal_intron
chr1	48572404	48572454	ENSG00000186094-13	1000	-	1.170	2.416e-05	3.514e-03	.	chr1	48540238	48583369	ENSG00000186094	.	-	distal_intron
chr1	48586304	48586354	ENSG00000186094-14	1000	-	2.470	0.000e+00	0.000e+00	.	chr1	48583869	48586908	ENSG00000186094	.	-	3UTR
chr1	48586354	48586404	ENSG00000186094-15	1000	-	2.700	0.000e+00	0.000e+00	.	chr1	48583869	48586908	ENSG00000186094	.	-	3UTR
chr1	48586404	48586454	ENSG00000186094-16	1000	-	1.950	3.001e-12	9.217e-10	.	chr1	48583869	48586908	ENSG00000186094	.	-	3UTR
chr1	48586454	48586504	ENSG00000186094-17	1000	-	1.600	4.026e-08	7.179e-06	.	chr1	48586503	48586803	ENSG00000186094	.	-	px500_intron
chr1	48586454	48586504	ENSG00000186094-17	1000	-	1.600	4.026e-08	7.179e-06	.	chr1	48583869	48586908	ENSG00000186094	.	-	3UTR
chr1	48586504	48586554	ENSG00000186094-18	1000	-	1.890	6.287e-11	1.580e-08	.	chr1	48586503	48586803	ENSG00000186094	.	-	px500_intron
chr1	48586504	48586554	ENSG00000186094-18	1000	-	1.890	6.287e-11	1.580e-08	.	chr1	48583869	48586908	ENSG00000186094	.	-	3UTR
chr1	48588804	48588854	ENSG00000186094-19	1000	-	2.690	0.000e+00	0.000e+00	.	chr1	48587666	48590332	ENSG00000186094	.	-	distal_intron
chr1	48588854	48588904	ENSG00000186094-20	1000	-	2.010	5.378e-13	1.749e-10	.	chr1	48587666	48590332	ENSG00000186094	.	-	distal_intron
chr1	48597654	48597704	ENSG00000186094-21	1000	-	1.730	7.907e-10	1.748e-07	.	chr1	48591485	48633707	ENSG00000186094	.	-	distal_intron
chr1	48735369	48735419	ENSG00000162373-1	1000	-	1.550	1.902e-08	1.744e-06	.	chr1	48728543	48735738	ENSG00000162373	.	-	distal_intron
chr1	48735369	48735419	ENSG00000162373-1	1000	-	1.550	1.902e-08	1.744e-06	.	chr1	48728543	48735738	ENSG00000186094	.	-	distal_intron
chr1	48735404	48735454	ENSG00000186094-22	1000	-	2.980	0.000e+00	0.000e+00	.	chr1	48728543	48735738	ENSG00000186094	.	-	distal_intron
chr1	48735404	48735454	ENSG00000186094-22	1000	-	2.980	0.000e+00	0.000e+00	.	chr1	48728543	48735738	ENSG00000162373	.	-	distal_intron
chr1	48735419	48735469	ENSG00000162373-2	1000	-	2.650	0.000e+00	0.000e+00	.	chr1	48728543	48735738	ENSG00000162373	.	-	distal_intron
chr1	48735419	48735469	ENSG00000162373-2	1000	-	2.650	0.000e+00	0.000e+00	.	chr1	48728543	48735738	ENSG00000186094	.	-	distal_intron
chr1	48735454	48735504	ENSG00000186094-23	1000	-	2.960	0.000e+00	0.000e+00	.	chr1	48728543	48735738	ENSG00000186094	.	-	distal_intron
chr1	48735454	48735504	ENSG00000186094-23	1000	-	2.960	0.000e+00	0.000e+00	.	chr1	48728543	48735738	ENSG00000162373	.	-	distal_intron
chr1	48735469	48735519	ENSG00000162373-3	1000	-	2.470	0.000e+00	0.000e+00	.	chr1	48728543	48735738	ENSG00000186094	.	-	distal_intron
chr1	48735469	48735519	ENSG00000162373-3	1000	-	2.470	0.000e+00	0.000e+00	.	chr1	48728543	48735738	ENSG00000162373	.	-	distal_intron
chr1	48735504	48735554	ENSG00000186094-24	1000	-	2.290	1.110e-16	5.579e-14	.	chr1	48728543	48735738	ENSG00000162373	.	-	distal_intron
chr1	48735504	48735554	ENSG00000186094-24	1000	-	2.290	1.110e-16	5.579e-14	.	chr1	48728543	48735738	ENSG00000186094	.	-	distal_intron
chr1	48735519	48735569	ENSG00000162373-4	1000	-	1.450	1.150e-07	7.906e-06	.	chr1	48728543	48735738	ENSG00000186094	.	-	distal_intron
chr1	48735519	48735569	ENSG00000162373-4	1000	-	1.450	1.150e-07	7.906e-06	.	chr1	48728543	48735738	ENSG00000162373	.	-	distal_intron
chr1	48776219	48776269	ENSG00000162373-5	1000	-	1.410	5.841e-05	2.677e-03	.	chr1	48776105	48776405	ENSG00000162373	.	-	px500_intron
chr1	48776254	48776304	ENSG00000186094-25	1000	-	2.070	1.871e-10	4.497e-08	.	chr1	48776105	48776405	ENSG00000162373	.	-	px500_intron
chr1	48776269	48776319	ENSG00000162373-6	1000	-	1.450	3.282e-06	1.805e-04	.	chr1	48776105	48776405	ENSG00000162373	.	-	px500_intron
chr1	48776304	48776354	ENSG00000186094-26	1000	-	1.240	1.807e-05	2.700e-03	.	chr1	48776105	48776405	ENSG00000162373	.	-	px500_intron
chr1	48846304	48846354	ENSG00000186094-27	1000	-	4.150	0.000e+00	0.000e+00	.	chr1	48818722	48866690	ENSG00000186094	.	-	distal_intron
chr1	48846354	48846404	ENSG00000186094-28	1000	-	3.780	0.000e+00	0.000e+00	.	chr1	48818722	48866690	ENSG00000186094	.	-	distal_intron
chr1	48846404	48846454	ENSG00000186094-29	1000	-	1.650	4.147e-09	8.187e-07	.	chr1	48818722	48866690	ENSG00000186094	.	-	distal_intron
chr1	48884954	48885004	ENSG00000186094-30	1000	-	1.050	1.241e-04	1.759e-02	.	chr1	48867730	49025094	ENSG00000186094	.	-	distal_intron
chr1	49012304	49012354	ENSG00000186094-31	1000	-	1.740	6.537e-10	1.506e-07	.	chr1	48867730	49025094	ENSG00000186094	.	-	distal_intron
chr1	49035304	49035354	ENSG00000186094-32	1000	-	1.300	2.875e-06	4.674e-04	.	chr1	49026165	49045083	ENSG00000229846	.	+	distal_intron
chr1	49035304	49035354	ENSG00000186094-32	1000	-	1.300	2.875e-06	4.674e-04	.	chr1	49026165	49045083	ENSG00000186094	.	-	distal_intron
chr1	49107704	49107754	ENSG00000186094-33	1000	-	1.030	1.589e-04	2.195e-02	.	chr1	49048913	49174311	ENSG00000229846	.	+	distal_intron
chr1	49107704	49107754	ENSG00000186094-33	1000	-	1.030	1.589e-04	2.195e-02	.	chr1	49048913	49174311	ENSG00000186094	.	-	distal_intron
chr1	49165604	49165654	ENSG00000186094-34	1000	-	1.210	1.194e-05	1.886e-03	.	chr1	49048913	49174311	ENSG00000229846	.	+	distal_intron
chr1	49165604	49165654	ENSG00000186094-34	1000	-	1.210	1.194e-05	1.886e-03	.	chr1	49048913	49174311	ENSG00000186094	.	-	distal_intron
chr1	49165654	49165704	ENSG00000186094-35	1000	-	2.250	3.331e-16	1.416e-13	.	chr1	49048913	49174311	ENSG00000229846	.	+	distal_intron
chr1	49165654	49165704	ENSG00000186094-35	1000	-	2.250	3.331e-16	1.416e-13	.	chr1	49048913	49174311	ENSG00000186094	.	-	distal_intron
chr1	49165704	49165754	ENSG00000186094-36	1000	-	1.930	5.529e-12	1.609e-09	.	chr1	49048913	49174311	ENSG00000229846	.	+	distal_intron
chr1	49165704	49165754	ENSG00000186094-36	1000	-	1.930	5.529e-12	1.609e-09	.	chr1	49048913	49174311	ENSG00000186094	.	-	distal_intron
chr1	49478304	49478354	ENSG00000186094-37	1000	-	2.140	2.733e-13	9.444e-11	.	chr1	49472585	49526727	ENSG00000186094	.	-	distal_intron
chr1	49587204	49587254	ENSG00000186094-38	1000	-	2.210	1.221e-15	4.822e-13	.	chr1	49528104	49690761	ENSG00000186094	.	-	distal_intron
chr1	49587254	49587304	ENSG00000186094-39	1000	-	1.660	3.665e-09	7.504e-07	.	chr1	49528104	49690761	ENSG00000186094	.	-	distal_intron
chr1	49587304	49587354	ENSG00000186094-40	1000	-	1.920	7.470e-12	2.065e-09	.	chr1	49528104	49690761	ENSG00000186094	.	-	distal_intron
chr1	49734304	49734354	ENSG00000186094-41	1000	-	1.500	8.775e-08	1.516e-05	.	chr1	49697937	49841320	ENSG00000186094	.	-	distal_intron
chr1	50114979	50115029	ENSG00000162374-1	1000	+	1.940	3.424e-09	6.865e-07	.	chr1	50114936	50115282	ENSG00000230828	.	+	other_exon
chr1	50115029	50115079	ENSG00000162374-2	1000	+	3.330	0.000e+00	0.000e+00	.	chr1	50114936	50115282	ENSG00000230828	.	+	other_exon
chr1	50115079	50115129	ENSG00000162374-3	1000	+	1.550	4.285e-06	5.728e-04	.	chr1	50114936	50115282	ENSG00000230828	.	+	other_exon
chr1	50172429	50172479	ENSG00000162374-4	1000	+	1.170	1.595e-04	1.599e-02	.	chr1	50145697	50173805	ENSG00000162374	.	+	distal_intron
chr1	50471828	50471878	ENSG00000185104-1	1000	-	1.740	6.918e-07	6.761e-05	.	chr1	50471650	50474963	ENSG00000185104	.	-	distal_intron
chr1	50471878	50471928	ENSG00000185104-2	1000	-	2.490	3.109e-15	6.076e-13	.	chr1	50471650	50474963	ENSG00000185104	.	-	distal_intron
chr1	50471928	50471978	ENSG00000185104-3	1000	-	1.630	2.864e-07	3.149e-05	.	chr1	50471650	50474963	ENSG00000185104	.	-	distal_intron
chr1	50490328	50490378	ENSG00000185104-4	1000	-	1.940	3.549e-09	4.459e-07	.	chr1	50490087	50490387	ENSG00000185104	.	-	px500_intron
chr1	50490378	50490428	ENSG00000185104-5	1000	-	2.890	0.000e+00	0.000e+00	.	chr1	50490087	50490387	ENSG00000185104	.	-	px500_intron
chr1	50490378	50490428	ENSG00000185104-5	1000	-	2.890	0.000e+00	0.000e+00	.	chr1	50490387	50490588	ENSG00000185104	.	-	px200_intron
chr1	50490428	50490478	ENSG00000185104-6	1000	-	2.170	4.594e-12	7.346e-10	.	chr1	50490387	50490588	ENSG00000185104	.	-	px200_intron
chr1	50490478	50490528	ENSG00000185104-7	1000	-	1.800	1.381e-08	1.619e-06	.	chr1	50490387	50490588	ENSG00000185104	.	-	px200_intron
chr1	50519328	50519378	ENSG00000185104-8	1000	-	1.470	3.376e-06	2.969e-04	.	chr1	50492301	50534868	ENSG00000185104	.	-	distal_intron
chr1	50623828	50623878	ENSG00000185104-9	1000	-	1.920	1.230e-09	1.664e-07	.	chr1	50607444	50654941	ENSG00000185104	.	-	distal_intron
chr1	50623878	50623928	ENSG00000185104-10	1000	-	3.420	0.000e+00	0.000e+00	.	chr1	50607444	50654941	ENSG00000185104	.	-	distal_intron
chr1	50623928	50623978	ENSG00000185104-11	1000	-	3.950	0.000e+00	0.000e+00	.	chr1	50607444	50654941	ENSG00000185104	.	-	distal_intron
chr1	50623978	50624028	ENSG00000185104-12	1000	-	4.000	0.000e+00	0.000e+00	.	chr1	50607444	50654941	ENSG00000185104	.	-	distal_intron
chr1	50624028	50624078	ENSG00000185104-13	1000	-	1.630	3.051e-07	3.157e-05	.	chr1	50607444	50654941	ENSG00000185104	.	-	distal_intron
chr1	50624228	50624278	ENSG00000185104-14	1000	-	3.060	0.000e+00	0.000e+00	.	chr1	50607444	50654941	ENSG00000185104	.	-	distal_intron
chr1	50659228	50659278	ENSG00000185104-15	1000	-	2.450	1.554e-15	3.418e-13	.	chr1	50656028	50705283	ENSG00000185104	.	-	distal_intron
chr1	50659278	50659328	ENSG00000185104-16	1000	-	2.280	1.415e-12	2.488e-10	.	chr1	50656028	50705283	ENSG00000185104	.	-	distal_intron
chr1	50659328	50659378	ENSG00000185104-17	1000	-	1.540	1.326e-06	1.227e-04	.	chr1	50656028	50705283	ENSG00000185104	.	-	distal_intron
chr1	50917578	50917628	ENSG00000185104-18	1000	-	3.190	0.000e+00	0.000e+00	.	chr1	50858497	50959171	ENSG00000185104	.	-	distal_intron
chr1	50917628	50917678	ENSG00000185104-19	1000	-	2.480	6.661e-16	1.674e-13	.	chr1	50858497	50959171	ENSG00000185104	.	-	distal_intron
chr1	50917678	50917728	ENSG00000185104-20	1000	-	2.010	2.057e-10	3.016e-08	.	chr1	50858497	50959171	ENSG00000185104	.	-	distal_intron
chr1	50922428	50922478	ENSG00000185104-21	1000	-	1.090	4.042e-04	3.386e-02	.	chr1	50858497	50959171	ENSG00000185104	.	-	distal_intron
chr1	51272273	51272323	ENSG00000123091-1	1000	+	0.860	4.607e-06	1.037e-03	.	chr1	51271322	51273447	ENSG00000123091	.	+	3UTR
chr1	51373113	51373163	ENSG00000085832-1	1000	-	2.720	1.033e-14	1.473e-12	.	chr1	51372269	51373224	ENSG00000232027	.	+	other_exon
chr1	51373163	51373213	ENSG00000085832-2	1000	-	2.770	0.000e+00	0.000e+00	.	chr1	51372269	51373224	ENSG00000232027	.	+	other_exon
chr1	51507613	51507663	ENSG00000085832-3	1000	-	1.470	3.166e-05	3.012e-03	.	chr1	51481814	51517808	ENSG00000085832	.	-	distal_intron
chr1	51507963	51508013	ENSG00000085832-4	1000	-	2.020	2.778e-08	3.397e-06	.	chr1	51481814	51517808	ENSG00000085832	.	-	distal_intron
chr1	51508013	51508063	ENSG00000085832-5	1000	-	1.440	3.939e-05	3.065e-03	.	chr1	51481814	51517808	ENSG00000085832	.	-	distal_intron
chr1	51508113	51508163	ENSG00000085832-6	1000	-	2.590	8.105e-15	1.388e-12	.	chr1	51481814	51517808	ENSG00000085832	.	-	distal_intron
chr1	51508163	51508213	ENSG00000085832-7	1000	-	3.740	0.000e+00	0.000e+00	.	chr1	51481814	51517808	ENSG00000085832	.	-	distal_intron
chr1	51508213	51508263	ENSG00000085832-8	1000	-	1.450	3.758e-05	3.065e-03	.	chr1	51481814	51517808	ENSG00000085832	.	-	distal_intron
chr1	51508263	51508313	ENSG00000085832-9	1000	-	2.780	0.000e+00	0.000e+00	.	chr1	51481814	51517808	ENSG00000085832	.	-	distal_intron
chr1	51508313	51508363	ENSG00000085832-10	1000	-	3.220	0.000e+00	0.000e+00	.	chr1	51481814	51517808	ENSG00000085832	.	-	distal_intron
chr1	51508363	51508413	ENSG00000085832-11	1000	-	1.500	2.272e-05	2.431e-03	.	chr1	51481814	51517808	ENSG00000085832	.	-	distal_intron
chr1	51723479	51723529	ENSG00000117859-1	1000	+	2.590	5.707e-14	9.687e-12	.	chr1	51714579	51724274	ENSG00000117859	.	+	distal_intron
chr1	51723529	51723579	ENSG00000117859-2	1000	+	1.750	2.077e-07	2.014e-05	.	chr1	51714579	51724274	ENSG00000117859	.	+	distal_intron
chr1	51741329	51741379	ENSG00000117859-3	1000	+	1.240	1.718e-04	1.296e-02	.	chr1	51740711	51744589	ENSG00000117859	.	+	distal_intron
chr1	51741379	51741429	ENSG00000117859-4	1000	+	2.900	0.000e+00	0.000e+00	.	chr1	51740711	51744589	ENSG00000117859	.	+	distal_intron
chr1	51741429	51741479	ENSG00000117859-5	1000	+	2.890	0.000e+00	0.000e+00	.	chr1	51740711	51744589	ENSG00000117859	.	+	distal_intron
chr1	51741479	51741529	ENSG00000117859-6	1000	+	3.560	0.000e+00	0.000e+00	.	chr1	51740711	51744589	ENSG00000117859	.	+	distal_intron
chr1	51741529	51741579	ENSG00000117859-7	1000	+	2.400	1.340e-10	1.516e-08	.	chr1	51740711	51744589	ENSG00000117859	.	+	distal_intron
chr1	51741579	51741629	ENSG00000117859-8	1000	+	2.410	5.302e-11	7.199e-09	.	chr1	51740711	51744589	ENSG00000117859	.	+	distal_intron
chr1	51742629	51742679	ENSG00000117859-9	1000	+	1.690	4.789e-07	4.065e-05	.	chr1	51740711	51744589	ENSG00000117859	.	+	distal_intron
chr1	51918356	51918406	ENSG00000169213-1	1000	-	1.210	6.197e-05	7.312e-03	.	chr1	51907955	51919926	ENSG00000169213	.	-	3UTR
chr1	51918506	51918556	ENSG00000169213-2	1000	-	1.640	1.915e-08	4.519e-06	.	chr1	51907955	51919926	ENSG00000169213	.	-	3UTR
chr1	51919856	51919906	ENSG00000169213-3	1000	-	1.210	1.304e-04	1.026e-02	.	chr1	51907955	51919926	ENSG00000169213	.	-	3UTR
chr1	52020303	52020353	ENSG00000285839-1	1000	-	1.720	2.236e-05	8.051e-04	.	chr1	52020130	52020932	ENSG00000117862	.	-	3UTR
chr1	52020303	52020353	ENSG00000285839-1	1000	-	1.720	2.236e-05	8.051e-04	.	chr1	52020152	52021012	ENSG00000285839	.	-	3UTR
chr1	52088949	52088999	ENSG00000134717-1	1000	+	1.490	3.041e-04	4.166e-02	.	chr1	52086758	52090716	ENSG00000134717	.	+	3UTR
chr1	52255739	52255789	ENSG00000157077-1	1000	+	2.280	7.294e-14	3.162e-11	.	chr1	52254676	52263272	ENSG00000157077	.	+	distal_intron
chr1	52255789	52255839	ENSG00000157077-2	1000	+	1.120	3.654e-04	4.525e-02	.	chr1	52254676	52263272	ENSG00000157077	.	+	distal_intron
chr1	52255939	52255989	ENSG00000157077-3	1000	+	1.630	2.301e-07	4.987e-05	.	chr1	52254676	52263272	ENSG00000157077	.	+	distal_intron
chr1	52255989	52256039	ENSG00000157077-4	1000	+	1.970	9.451e-10	2.731e-07	.	chr1	52254676	52263272	ENSG00000157077	.	+	distal_intron
chr1	52256039	52256089	ENSG00000157077-5	1000	+	2.440	5.551e-16	4.813e-13	.	chr1	52254676	52263272	ENSG00000157077	.	+	distal_intron
chr1	52256089	52256139	ENSG00000157077-6	1000	+	1.450	4.255e-06	6.148e-04	.	chr1	52254676	52263272	ENSG00000157077	.	+	distal_intron
chr1	52256389	52256439	ENSG00000157077-7	1000	+	1.600	3.879e-07	6.726e-05	.	chr1	52254676	52263272	ENSG00000157077	.	+	distal_intron
chr1	52515732	52515782	ENSG00000134744-1	1000	-	2.650	0.000e+00	0.000e+00	.	chr1	52515690	52515891	ENSG00000134744	.	-	px200_intron
chr1	52515732	52515782	ENSG00000134744-1	1000	-	2.650	0.000e+00	0.000e+00	.	chr1	52514777	52515842	ENSG00000134744	.	-	3UTR
chr1	52793853	52793903	ENSG00000162378-1	1000	+	2.480	7.772e-16	1.207e-13	.	chr1	52790567	52795791	ENSG00000162378	.	+	distal_intron
chr1	52793903	52793953	ENSG00000162378-2	1000	+	3.740	0.000e+00	0.000e+00	.	chr1	52790567	52795791	ENSG00000162378	.	+	distal_intron
chr1	52793953	52794003	ENSG00000162378-3	1000	+	2.430	7.772e-16	1.207e-13	.	chr1	52790567	52795791	ENSG00000162378	.	+	distal_intron
chr1	52794003	52794053	ENSG00000162378-4	1000	+	2.040	1.811e-10	2.109e-08	.	chr1	52790567	52795791	ENSG00000162378	.	+	distal_intron
chr1	52993326	52993376	ENSG00000116171-1	1000	+	1.510	9.579e-05	4.167e-02	.	chr1	52993277	52996000	ENSG00000116171	.	+	3UTR
chr1	52993326	52993376	ENSG00000116171-1	1000	+	1.510	9.579e-05	4.167e-02	.	chr1	52993277	52994232	ENSG00000116171	.	+	3UTR
chr1	52993326	52993376	ENSG00000116171-1	1000	+	1.510	9.579e-05	4.167e-02	.	chr1	52993277	52993477	ENSG00000116171	.	+	px200_intron
chr1	53250464	53250514	ENSG00000157193-1	1000	-	3.290	0.000e+00	0.000e+00	.	chr1	53250264	53250489	ENSG00000157193	.	-	px500_intron
chr1	53250464	53250514	ENSG00000157193-1	1000	-	3.290	0.000e+00	0.000e+00	.	chr1	53250189	53250489	ENSG00000157193	.	-	px500_intron
chr1	53250464	53250514	ENSG00000157193-1	1000	-	3.290	0.000e+00	0.000e+00	.	chr1	53250489	53250690	ENSG00000157193	.	-	px200_intron
chr1	53250514	53250564	ENSG00000157193-2	1000	-	3.160	0.000e+00	0.000e+00	.	chr1	53250489	53250690	ENSG00000157193	.	-	px200_intron
chr1	53250564	53250614	ENSG00000157193-3	1000	-	2.170	2.385e-13	3.363e-11	.	chr1	53250489	53250690	ENSG00000157193	.	-	px200_intron
chr1	53250564	53250614	ENSG00000157193-3	1000	-	2.170	2.385e-13	3.363e-11	.	chr1	53250564	53250765	ENSG00000157193	.	-	px200_intron
chr1	53250614	53250664	ENSG00000157193-4	1000	-	1.540	9.288e-07	9.822e-05	.	chr1	53250564	53250765	ENSG00000157193	.	-	px200_intron
chr1	53250614	53250664	ENSG00000157193-4	1000	-	1.540	9.288e-07	9.822e-05	.	chr1	53250489	53250690	ENSG00000157193	.	-	px200_intron
chr1	53287764	53287814	ENSG00000157193-5	1000	-	1.520	1.238e-06	1.047e-04	.	chr1	53287523	53287823	ENSG00000228838	.	+	px500_intron
chr1	53646787	53646837	ENSG00000174332-1	1000	-	2.680	1.110e-16	2.981e-14	.	chr1	53600778	53688248	ENSG00000174332	.	-	distal_intron
chr1	53646837	53646887	ENSG00000174332-2	1000	-	3.250	0.000e+00	0.000e+00	.	chr1	53600778	53688248	ENSG00000174332	.	-	distal_intron
chr1	53646887	53646937	ENSG00000174332-3	1000	-	2.440	1.389e-13	2.486e-11	.	chr1	53600778	53688248	ENSG00000174332	.	-	distal_intron
chr1	53646937	53646987	ENSG00000174332-4	1000	-	1.630	2.294e-06	3.080e-04	.	chr1	53600778	53688248	ENSG00000174332	.	-	distal_intron
chr1	53861569	53861619	ENSG00000058799-1	1000	-	1.380	1.745e-05	1.221e-03	.	chr1	53860653	53865694	ENSG00000058799	.	-	distal_intron
chr1	53861619	53861669	ENSG00000058799-2	1000	-	2.220	5.589e-12	7.824e-10	.	chr1	53860653	53865694	ENSG00000058799	.	-	distal_intron
chr1	54027981	54028031	ENSG00000116209-1	1000	-	1.350	3.013e-05	2.607e-03	.	chr1	54026680	54032149	ENSG00000116209	.	-	3UTR
chr1	54031831	54031881	ENSG00000116209-2	1000	-	0.950	5.076e-04	2.927e-02	.	chr1	54031818	54032019	ENSG00000116209	.	-	px200_intron
chr1	54031831	54031881	ENSG00000116209-2	1000	-	0.950	5.076e-04	2.927e-02	.	chr1	54031765	54031966	ENSG00000116209	.	-	px200_intron
chr1	54031831	54031881	ENSG00000116209-2	1000	-	0.950	5.076e-04	2.927e-02	.	chr1	54026680	54032149	ENSG00000116209	.	-	3UTR
chr1	54031831	54031881	ENSG00000116209-2	1000	-	0.950	5.076e-04	2.927e-02	.	chr1	54031662	54032149	ENSG00000116209	.	-	3UTR
chr1	54031831	54031881	ENSG00000116209-2	1000	-	0.950	5.076e-04	2.927e-02	.	chr1	54031675	54032149	ENSG00000116209	.	-	3UTR
chr1	54031881	54031931	ENSG00000116209-3	1000	-	1.630	1.091e-07	1.888e-05	.	chr1	54031818	54032019	ENSG00000116209	.	-	px200_intron
chr1	54031881	54031931	ENSG00000116209-3	1000	-	1.630	1.091e-07	1.888e-05	.	chr1	54031765	54031966	ENSG00000116209	.	-	px200_intron
chr1	54031881	54031931	ENSG00000116209-3	1000	-	1.630	1.091e-07	1.888e-05	.	chr1	54031675	54032149	ENSG00000116209	.	-	3UTR
chr1	54031881	54031931	ENSG00000116209-3	1000	-	1.630	1.091e-07	1.888e-05	.	chr1	54031662	54032149	ENSG00000116209	.	-	3UTR
chr1	54031881	54031931	ENSG00000116209-3	1000	-	1.630	1.091e-07	1.888e-05	.	chr1	54026680	54032149	ENSG00000116209	.	-	3UTR
chr1	54382683	54382733	ENSG00000157216-1	1000	-	1.740	3.421e-08	2.805e-06	.	chr1	54357318	54401360	ENSG00000157216	.	-	distal_intron
chr1	54382733	54382783	ENSG00000157216-2	1000	-	1.150	2.048e-04	1.292e-02	.	chr1	54357318	54401360	ENSG00000157216	.	-	distal_intron
chr1	54382783	54382833	ENSG00000157216-3	1000	-	3.000	0.000e+00	0.000e+00	.	chr1	54357318	54401360	ENSG00000157216	.	-	distal_intron
chr1	54382883	54382933	ENSG00000157216-4	1000	-	2.510	1.110e-16	1.821e-14	.	chr1	54357318	54401360	ENSG00000157216	.	-	distal_intron
chr1	54382933	54382983	ENSG00000157216-5	1000	-	2.980	0.000e+00	0.000e+00	.	chr1	54357318	54401360	ENSG00000157216	.	-	distal_intron
chr1	54382983	54383033	ENSG00000157216-6	1000	-	3.650	0.000e+00	0.000e+00	.	chr1	54357318	54401360	ENSG00000157216	.	-	distal_intron
chr1	54383033	54383083	ENSG00000157216-7	1000	-	1.970	1.427e-09	1.300e-07	.	chr1	54357318	54401360	ENSG00000157216	.	-	distal_intron
chr1	54383083	54383133	ENSG00000157216-8	1000	-	1.470	1.625e-06	1.111e-04	.	chr1	54357318	54401360	ENSG00000157216	.	-	distal_intron
chr1	54383183	54383233	ENSG00000157216-9	1000	-	2.050	4.905e-11	5.745e-09	.	chr1	54357318	54401360	ENSG00000157216	.	-	distal_intron
chr1	54383283	54383333	ENSG00000157216-10	1000	-	2.280	4.088e-12	5.586e-10	.	chr1	54357318	54401360	ENSG00000157216	.	-	distal_intron
chr1	54383333	54383383	ENSG00000157216-11	1000	-	3.710	0.000e+00	0.000e+00	.	chr1	54357318	54401360	ENSG00000157216	.	-	distal_intron
chr1	54383383	54383433	ENSG00000157216-12	1000	-	1.990	8.310e-10	8.518e-08	.	chr1	54357318	54401360	ENSG00000157216	.	-	distal_intron
chr1	54384083	54384133	ENSG00000157216-13	1000	-	1.590	4.718e-07	3.517e-05	.	chr1	54357318	54401360	ENSG00000157216	.	-	distal_intron
chr1	54613407	54613457	ENSG00000162390-1	1000	+	1.360	9.212e-05	1.368e-02	.	chr1	54613210	54614199	ENSG00000162390	.	+	distal_intron
chr1	54613407	54613457	ENSG00000162390-1	1000	+	1.360	9.212e-05	1.368e-02	.	chr1	54613210	54614199	ENSG00000162391	.	-	distal_intron
chr1	54613457	54613507	ENSG00000162390-2	1000	+	1.530	7.248e-05	1.368e-02	.	chr1	54613210	54614199	ENSG00000162390	.	+	distal_intron
chr1	54613457	54613507	ENSG00000162390-2	1000	+	1.530	7.248e-05	1.368e-02	.	chr1	54613210	54614199	ENSG00000162391	.	-	distal_intron
chr1	54644286	54644336	ENSG00000271723-1	1000	+	1.880	1.063e-08	9.115e-07	.	chr1	54642468	54650736	ENSG00000271723	.	+	distal_intron
chr1	54644286	54644336	ENSG00000271723-1	1000	+	1.880	1.063e-08	9.115e-07	.	chr1	54642468	54650736	ENSG00000184313	.	+	distal_intron
chr1	54644304	54644354	ENSG00000184313-1	1000	+	1.890	5.511e-08	4.454e-06	.	chr1	54642468	54650736	ENSG00000184313	.	+	distal_intron
chr1	54644304	54644354	ENSG00000184313-1	1000	+	1.890	5.511e-08	4.454e-06	.	chr1	54642468	54650736	ENSG00000271723	.	+	distal_intron
chr1	54644336	54644386	ENSG00000271723-2	1000	+	1.520	1.256e-05	9.423e-04	.	chr1	54642468	54650736	ENSG00000184313	.	+	distal_intron
chr1	54644336	54644386	ENSG00000271723-2	1000	+	1.520	1.256e-05	9.423e-04	.	chr1	54642468	54650736	ENSG00000271723	.	+	distal_intron
chr1	54650504	54650554	ENSG00000184313-2	1000	+	1.210	4.455e-04	2.161e-02	.	chr1	54642468	54650736	ENSG00000184313	.	+	distal_intron
chr1	54650504	54650554	ENSG00000184313-2	1000	+	1.210	4.455e-04	2.161e-02	.	chr1	54642468	54650736	ENSG00000271723	.	+	distal_intron
chr1	54650536	54650586	ENSG00000271723-3	1000	+	2.560	8.882e-16	1.998e-13	.	chr1	54642468	54650736	ENSG00000184313	.	+	distal_intron
chr1	54650536	54650586	ENSG00000271723-3	1000	+	2.560	8.882e-16	1.998e-13	.	chr1	54642468	54650736	ENSG00000271723	.	+	distal_intron
chr1	54650554	54650604	ENSG00000184313-3	1000	+	2.800	1.110e-16	2.692e-14	.	chr1	54642468	54650736	ENSG00000184313	.	+	distal_intron
chr1	54650554	54650604	ENSG00000184313-3	1000	+	2.800	1.110e-16	2.692e-14	.	chr1	54642468	54650736	ENSG00000271723	.	+	distal_intron
chr1	54650586	54650636	ENSG00000271723-4	1000	+	3.700	0.000e+00	0.000e+00	.	chr1	54642468	54650736	ENSG00000184313	.	+	distal_intron
chr1	54650586	54650636	ENSG00000271723-4	1000	+	3.700	0.000e+00	0.000e+00	.	chr1	54642468	54650736	ENSG00000271723	.	+	distal_intron
chr1	54650604	54650654	ENSG00000184313-4	1000	+	3.520	0.000e+00	0.000e+00	.	chr1	54642468	54650736	ENSG00000271723	.	+	distal_intron
chr1	54650604	54650654	ENSG00000184313-4	1000	+	3.520	0.000e+00	0.000e+00	.	chr1	54642468	54650736	ENSG00000184313	.	+	distal_intron
chr1	54650636	54650686	ENSG00000271723-5	1000	+	2.360	1.353e-11	1.624e-09	.	chr1	54642468	54650736	ENSG00000184313	.	+	distal_intron
chr1	54650636	54650686	ENSG00000271723-5	1000	+	2.360	1.353e-11	1.624e-09	.	chr1	54642468	54650736	ENSG00000271723	.	+	distal_intron
chr1	54698786	54698836	ENSG00000271723-7	1000	+	2.200	1.316e-11	1.624e-09	.	chr1	54698795	54699095	ENSG00000271723	.	+	px500_intron
chr1	54698804	54698854	ENSG00000184313-5	1000	+	2.180	1.721e-10	2.086e-08	.	chr1	54698795	54699095	ENSG00000271723	.	+	px500_intron
chr1	54698936	54698986	ENSG00000271723-8	1000	+	1.050	8.239e-04	4.120e-02	.	chr1	54698795	54699095	ENSG00000271723	.	+	px500_intron
chr1	54698954	54699004	ENSG00000184313-6	1000	+	1.530	1.236e-05	8.561e-04	.	chr1	54698795	54699095	ENSG00000271723	.	+	px500_intron
chr1	54699136	54699186	ENSG00000271723-9	1000	+	1.250	1.040e-04	6.935e-03	.	chr1	54699095	54699296	ENSG00000271723	.	+	px200_intron
chr1	54699154	54699204	ENSG00000184313-7	1000	+	1.930	4.906e-09	4.759e-07	.	chr1	54699095	54699296	ENSG00000271723	.	+	px200_intron
chr1	54699186	54699236	ENSG00000271723-10	1000	+	2.560	9.992e-16	1.998e-13	.	chr1	54699095	54699296	ENSG00000271723	.	+	px200_intron
chr1	54699204	54699254	ENSG00000184313-8	1000	+	2.230	9.839e-12	1.591e-09	.	chr1	54699095	54699296	ENSG00000271723	.	+	px200_intron
chr1	54699236	54699286	ENSG00000271723-11	1000	+	2.030	6.462e-10	6.462e-08	.	chr1	54699095	54699296	ENSG00000271723	.	+	px200_intron
chr1	54699254	54699304	ENSG00000184313-9	1000	+	1.300	5.590e-05	3.389e-03	.	chr1	54699095	54699296	ENSG00000271723	.	+	px200_intron
chr1	54699286	54699336	ENSG00000271723-12	1000	+	1.160	2.699e-04	1.472e-02	.	chr1	54699095	54699296	ENSG00000271723	.	+	px200_intron
chr1	54822463	54822513	ENSG00000162398-1	1000	+	1.000	2.729e-11	2.129e-10	.	chr1	54817622	54841115	ENSG00000162398	.	+	distal_intron
chr1	54825463	54825513	ENSG00000162398-2	1000	+	1.000	4.441e-16	4.330e-15	.	chr1	54817622	54841115	ENSG00000162398	.	+	distal_intron
chr1	54831863	54831913	ENSG00000162398-3	1000	+	1.000	4.441e-16	4.330e-15	.	chr1	54817622	54841115	ENSG00000162398	.	+	distal_intron
chr1	54836213	54836263	ENSG00000162398-4	1000	+	1.000	4.441e-16	4.330e-15	.	chr1	54817622	54841115	ENSG00000162398	.	+	distal_intron
chr1	54836263	54836313	ENSG00000162398-5	1000	+	1.000	4.441e-16	4.330e-15	.	chr1	54817622	54841115	ENSG00000162398	.	+	distal_intron
chr1	54849677	54849727	ENSG00000116133-1	1000	-	0.890	1.137e-03	3.979e-02	.	chr1	54849626	54852232	ENSG00000116133	.	-	3UTR
chr1	54849677	54849727	ENSG00000116133-1	1000	-	0.890	1.137e-03	3.979e-02	.	chr1	54849652	54853612	ENSG00000116133	.	-	3UTR
chr1	54849677	54849727	ENSG00000116133-1	1000	-	0.890	1.137e-03	3.979e-02	.	chr1	54849642	54852232	ENSG00000116133	.	-	3UTR
chr1	54849677	54849727	ENSG00000116133-1	1000	-	0.890	1.137e-03	3.979e-02	.	chr1	54849632	54852386	ENSG00000116133	.	-	3UTR
chr1	54851077	54851127	ENSG00000116133-2	1000	-	2.140	9.362e-12	1.638e-09	.	chr1	54850875	54851245	ENSG00000116133	.	-	3UTR
chr1	54851077	54851127	ENSG00000116133-2	1000	-	2.140	9.362e-12	1.638e-09	.	chr1	54850341	54852386	ENSG00000116133	.	-	3UTR
chr1	54851077	54851127	ENSG00000116133-2	1000	-	2.140	9.362e-12	1.638e-09	.	chr1	54849652	54853612	ENSG00000116133	.	-	3UTR
chr1	54851077	54851127	ENSG00000116133-2	1000	-	2.140	9.362e-12	1.638e-09	.	chr1	54849642	54852232	ENSG00000116133	.	-	3UTR
chr1	54851077	54851127	ENSG00000116133-2	1000	-	2.140	9.362e-12	1.638e-09	.	chr1	54849632	54852386	ENSG00000116133	.	-	3UTR
chr1	54851077	54851127	ENSG00000116133-2	1000	-	2.140	9.362e-12	1.638e-09	.	chr1	54849626	54852232	ENSG00000116133	.	-	3UTR
chr1	54851127	54851177	ENSG00000116133-3	1000	-	1.370	4.274e-08	3.740e-06	.	chr1	54850875	54851245	ENSG00000116133	.	-	3UTR
chr1	54851127	54851177	ENSG00000116133-3	1000	-	1.370	4.274e-08	3.740e-06	.	chr1	54850341	54852386	ENSG00000116133	.	-	3UTR
chr1	54851127	54851177	ENSG00000116133-3	1000	-	1.370	4.274e-08	3.740e-06	.	chr1	54849652	54853612	ENSG00000116133	.	-	3UTR
chr1	54851127	54851177	ENSG00000116133-3	1000	-	1.370	4.274e-08	3.740e-06	.	chr1	54849642	54852232	ENSG00000116133	.	-	3UTR
chr1	54851127	54851177	ENSG00000116133-3	1000	-	1.370	4.274e-08	3.740e-06	.	chr1	54849632	54852386	ENSG00000116133	.	-	3UTR
chr1	54851127	54851177	ENSG00000116133-3	1000	-	1.370	4.274e-08	3.740e-06	.	chr1	54849626	54852232	ENSG00000116133	.	-	3UTR
chr1	54851327	54851377	ENSG00000116133-4	1000	-	1.130	2.034e-06	1.186e-04	.	chr1	54849626	54852232	ENSG00000116133	.	-	3UTR
chr1	54851327	54851377	ENSG00000116133-4	1000	-	1.130	2.034e-06	1.186e-04	.	chr1	54849632	54852386	ENSG00000116133	.	-	3UTR
chr1	54851327	54851377	ENSG00000116133-4	1000	-	1.130	2.034e-06	1.186e-04	.	chr1	54849642	54852232	ENSG00000116133	.	-	3UTR
chr1	54851327	54851377	ENSG00000116133-4	1000	-	1.130	2.034e-06	1.186e-04	.	chr1	54849652	54853612	ENSG00000116133	.	-	3UTR
chr1	54851327	54851377	ENSG00000116133-4	1000	-	1.130	2.034e-06	1.186e-04	.	chr1	54850341	54852386	ENSG00000116133	.	-	3UTR
chr1	54851327	54851377	ENSG00000116133-4	1000	-	1.130	2.034e-06	1.186e-04	.	chr1	54851245	54851445	ENSG00000116133	.	-	px200_intron
chr1	54851527	54851577	ENSG00000116133-5	1000	-	0.990	3.651e-05	1.597e-03	.	chr1	54850341	54852386	ENSG00000116133	.	-	3UTR
chr1	54851527	54851577	ENSG00000116133-5	1000	-	0.990	3.651e-05	1.597e-03	.	chr1	54851445	54851745	ENSG00000116133	.	-	px500_intron
chr1	54851527	54851577	ENSG00000116133-5	1000	-	0.990	3.651e-05	1.597e-03	.	chr1	54849626	54852232	ENSG00000116133	.	-	3UTR
chr1	54851527	54851577	ENSG00000116133-5	1000	-	0.990	3.651e-05	1.597e-03	.	chr1	54849632	54852386	ENSG00000116133	.	-	3UTR
chr1	54851527	54851577	ENSG00000116133-5	1000	-	0.990	3.651e-05	1.597e-03	.	chr1	54849642	54852232	ENSG00000116133	.	-	3UTR
chr1	54851527	54851577	ENSG00000116133-5	1000	-	0.990	3.651e-05	1.597e-03	.	chr1	54849652	54853612	ENSG00000116133	.	-	3UTR
chr1	55070409	55070459	ENSG00000162402-1	1000	-	1.230	3.231e-04	4.599e-02	.	chr1	55069607	55070772	ENSG00000162402	.	-	distal_intron
chr1	55070509	55070559	ENSG00000162402-2	1000	-	2.310	3.188e-12	1.361e-09	.	chr1	55069607	55070772	ENSG00000162402	.	-	distal_intron
chr1	55070559	55070609	ENSG00000162402-3	1000	-	2.930	0.000e+00	0.000e+00	.	chr1	55069607	55070772	ENSG00000162402	.	-	distal_intron
chr1	55070609	55070659	ENSG00000162402-4	1000	-	2.080	6.874e-10	1.957e-07	.	chr1	55069607	55070772	ENSG00000162402	.	-	distal_intron
chr1	55070659	55070709	ENSG00000162402-5	1000	-	1.630	2.067e-06	4.413e-04	.	chr1	55069607	55070772	ENSG00000162402	.	-	distal_intron
chr1	55117709	55117759	ENSG00000162402-6	1000	-	1.750	3.858e-06	6.590e-04	.	chr1	55110746	55120095	ENSG00000162402	.	-	distal_intron
chr1	56471083	56471133	ENSG00000284686-1	1000	-	1.540	5.102e-06	1.327e-03	.	chr1	56416466	56476632	ENSG00000284686	.	-	distal_intron
chr1	56471083	56471133	ENSG00000284686-1	1000	-	1.540	5.102e-06	1.327e-03	.	chr1	56416466	56476632	ENSG00000260971	.	-	distal_intron
chr1	56471095	56471145	ENSG00000260971-1	1000	-	2.100	1.517e-07	2.063e-05	.	chr1	56416466	56476632	ENSG00000260971	.	-	distal_intron
chr1	56471095	56471145	ENSG00000260971-1	1000	-	2.100	1.517e-07	2.063e-05	.	chr1	56416466	56476632	ENSG00000284686	.	-	distal_intron
chr1	56471133	56471183	ENSG00000284686-2	1000	-	1.480	1.345e-05	1.748e-03	.	chr1	56416466	56476632	ENSG00000284686	.	-	distal_intron
chr1	56471133	56471183	ENSG00000284686-2	1000	-	1.480	1.345e-05	1.748e-03	.	chr1	56416466	56476632	ENSG00000260971	.	-	distal_intron
chr1	56471183	56471233	ENSG00000284686-3	1000	-	1.420	3.194e-05	2.768e-03	.	chr1	56416466	56476632	ENSG00000284686	.	-	distal_intron
chr1	56471183	56471233	ENSG00000284686-3	1000	-	1.420	3.194e-05	2.768e-03	.	chr1	56416466	56476632	ENSG00000260971	.	-	distal_intron
chr1	56471195	56471245	ENSG00000260971-2	1000	-	1.480	2.778e-04	1.889e-02	.	chr1	56416466	56476632	ENSG00000260971	.	-	distal_intron
chr1	56471195	56471245	ENSG00000260971-2	1000	-	1.480	2.778e-04	1.889e-02	.	chr1	56416466	56476632	ENSG00000284686	.	-	distal_intron
chr1	56495733	56495783	ENSG00000284686-4	1000	-	1.640	1.922e-04	1.249e-02	.	chr1	56495775	56496075	ENSG00000162407	.	-	px500_intron
chr1	56495733	56495783	ENSG00000284686-4	1000	-	1.640	1.922e-04	1.249e-02	.	chr1	56494760	56496550	ENSG00000162407	.	-	3UTR
chr1	56555761	56555811	ENSG00000162407-1	1000	-	2.720	2.220e-16	2.805e-14	.	chr1	56539411	56578377	ENSG00000162407	.	-	distal_intron
chr1	56556761	56556811	ENSG00000162407-2	1000	-	1.390	3.702e-05	1.559e-03	.	chr1	56539411	56578377	ENSG00000162407	.	-	distal_intron
chr1	56556811	56556861	ENSG00000162407-3	1000	-	2.220	2.324e-11	1.258e-09	.	chr1	56539411	56578377	ENSG00000162407	.	-	distal_intron
chr1	56556861	56556911	ENSG00000162407-4	1000	-	2.990	0.000e+00	0.000e+00	.	chr1	56539411	56578377	ENSG00000162407	.	-	distal_intron
chr1	56556911	56556961	ENSG00000162407-5	1000	-	3.760	0.000e+00	0.000e+00	.	chr1	56539411	56578377	ENSG00000162407	.	-	distal_intron
chr1	56556961	56557011	ENSG00000162407-6	1000	-	2.340	1.647e-12	1.040e-10	.	chr1	56539411	56578377	ENSG00000162407	.	-	distal_intron
chr1	56557011	56557061	ENSG00000162407-7	1000	-	1.130	6.871e-04	2.281e-02	.	chr1	56539411	56578377	ENSG00000162407	.	-	distal_intron
chr1	56557161	56557211	ENSG00000162407-8	1000	-	1.120	6.891e-04	2.281e-02	.	chr1	56539411	56578377	ENSG00000162407	.	-	distal_intron
chr1	56557261	56557311	ENSG00000162407-9	1000	-	1.120	7.224e-04	2.281e-02	.	chr1	56539411	56578377	ENSG00000162407	.	-	distal_intron
chr1	56557311	56557361	ENSG00000162407-10	1000	-	2.560	2.398e-14	1.818e-12	.	chr1	56539411	56578377	ENSG00000162407	.	-	distal_intron
chr1	56557361	56557411	ENSG00000162407-11	1000	-	2.570	2.087e-14	1.818e-12	.	chr1	56539411	56578377	ENSG00000162407	.	-	distal_intron
chr1	56559511	56559561	ENSG00000162407-12	1000	-	1.840	9.711e-07	4.600e-05	.	chr1	56539411	56578377	ENSG00000162407	.	-	distal_intron
chr1	57121028	57121078	ENSG00000173406-1	1000	-	1.600	6.386e-09	1.150e-06	.	chr1	57072914	57136042	ENSG00000173406	.	-	distal_intron
chr1	57121078	57121128	ENSG00000173406-2	1000	-	2.980	0.000e+00	0.000e+00	.	chr1	57072914	57136042	ENSG00000173406	.	-	distal_intron
chr1	57121128	57121178	ENSG00000173406-3	1000	-	2.920	0.000e+00	0.000e+00	.	chr1	57072914	57136042	ENSG00000173406	.	-	distal_intron
chr1	57121178	57121228	ENSG00000173406-4	1000	-	2.460	0.000e+00	0.000e+00	.	chr1	57072914	57136042	ENSG00000173406	.	-	distal_intron
chr1	57121228	57121278	ENSG00000173406-5	1000	-	1.440	1.530e-07	2.380e-05	.	chr1	57072914	57136042	ENSG00000173406	.	-	distal_intron
chr1	57288728	57288778	ENSG00000173406-6	1000	-	2.230	2.220e-16	6.908e-14	.	chr1	57145929	57290463	ENSG00000173406	.	-	distal_intron
chr1	57288778	57288828	ENSG00000173406-7	1000	-	1.800	6.584e-11	1.502e-08	.	chr1	57145929	57290463	ENSG00000173406	.	-	distal_intron
chr1	57440478	57440528	ENSG00000173406-8	1000	-	1.050	9.195e-05	9.254e-03	.	chr1	57424557	57605346	ENSG00000173406	.	-	distal_intron
chr1	57440528	57440578	ENSG00000173406-9	1000	-	1.770	1.213e-10	2.441e-08	.	chr1	57424557	57605346	ENSG00000173406	.	-	distal_intron
chr1	57452828	57452878	ENSG00000173406-10	1000	-	2.550	0.000e+00	0.000e+00	.	chr1	57424557	57605346	ENSG00000173406	.	-	distal_intron
chr1	57452878	57452928	ENSG00000173406-11	1000	-	3.780	0.000e+00	0.000e+00	.	chr1	57424557	57605346	ENSG00000173406	.	-	distal_intron
chr1	57452928	57452978	ENSG00000173406-12	1000	-	2.020	1.573e-13	4.141e-11	.	chr1	57424557	57605346	ENSG00000173406	.	-	distal_intron
chr1	57452978	57453028	ENSG00000173406-13	1000	-	1.360	6.310e-07	8.997e-05	.	chr1	57424557	57605346	ENSG00000173406	.	-	distal_intron
chr1	57553278	57553328	ENSG00000173406-14	1000	-	1.200	9.829e-06	1.121e-03	.	chr1	57424557	57605346	ENSG00000173406	.	-	distal_intron
chr1	57553328	57553378	ENSG00000173406-15	1000	-	2.830	0.000e+00	0.000e+00	.	chr1	57424557	57605346	ENSG00000173406	.	-	distal_intron
chr1	57553378	57553428	ENSG00000173406-16	1000	-	2.770	0.000e+00	0.000e+00	.	chr1	57424557	57605346	ENSG00000173406	.	-	distal_intron
chr1	57692378	57692428	ENSG00000173406-17	1000	-	2.370	0.000e+00	0.000e+00	.	chr1	57650165	57825570	ENSG00000173406	.	-	distal_intron
chr1	57692428	57692478	ENSG00000173406-18	1000	-	1.790	8.561e-11	1.831e-08	.	chr1	57650165	57825570	ENSG00000173406	.	-	distal_intron
chr1	57692478	57692528	ENSG00000173406-19	1000	-	1.330	2.661e-06	3.373e-04	.	chr1	57650165	57825570	ENSG00000173406	.	-	distal_intron
chr1	57692528	57692578	ENSG00000173406-20	1000	-	1.550	1.823e-08	3.119e-06	.	chr1	57650165	57825570	ENSG00000173406	.	-	distal_intron
chr1	57695178	57695228	ENSG00000173406-21	1000	-	1.180	1.402e-05	1.547e-03	.	chr1	57650165	57825570	ENSG00000173406	.	-	distal_intron
chr1	57695228	57695278	ENSG00000173406-22	1000	-	1.990	3.322e-13	8.119e-11	.	chr1	57650165	57825570	ENSG00000173406	.	-	distal_intron
chr1	57695278	57695328	ENSG00000173406-23	1000	-	1.010	1.480e-04	1.447e-02	.	chr1	57650165	57825570	ENSG00000173406	.	-	distal_intron
chr1	57984178	57984228	ENSG00000173406-24	1000	-	0.980	2.189e-04	2.081e-02	.	chr1	57884662	58047388	ENSG00000173406	.	-	distal_intron
chr1	57999778	57999828	ENSG00000173406-25	1000	-	1.200	2.119e-05	2.266e-03	.	chr1	57884662	58047388	ENSG00000173406	.	-	distal_intron
chr1	57999828	57999878	ENSG00000173406-26	1000	-	2.690	0.000e+00	0.000e+00	.	chr1	57884662	58047388	ENSG00000173406	.	-	distal_intron
chr1	57999878	57999928	ENSG00000173406-27	1000	-	1.210	7.738e-06	9.131e-04	.	chr1	57884662	58047388	ENSG00000173406	.	-	distal_intron
chr1	57999928	57999978	ENSG00000173406-28	1000	-	1.280	2.533e-06	3.333e-04	.	chr1	57884662	58047388	ENSG00000173406	.	-	distal_intron
chr1	57999978	58000028	ENSG00000173406-29	1000	-	1.120	3.072e-05	3.186e-03	.	chr1	57884662	58047388	ENSG00000173406	.	-	distal_intron
chr1	58195128	58195178	ENSG00000173406-30	1000	-	1.370	5.573e-07	8.291e-05	.	chr1	58151088	58228181	ENSG00000173406	.	-	distal_intron
chr1	58296028	58296078	ENSG00000173406-31	1000	-	1.720	4.336e-10	8.243e-08	.	chr1	58229503	58342851	ENSG00000173406	.	-	distal_intron
chr1	58296078	58296128	ENSG00000173406-32	1000	-	2.340	0.000e+00	0.000e+00	.	chr1	58229503	58342851	ENSG00000173406	.	-	distal_intron
chr1	58300328	58300378	ENSG00000173406-33	1000	-	1.220	6.725e-06	8.219e-04	.	chr1	58229503	58342851	ENSG00000173406	.	-	distal_intron
chr1	58300378	58300428	ENSG00000173406-34	1000	-	1.290	2.129e-06	2.914e-04	.	chr1	58229503	58342851	ENSG00000173406	.	-	distal_intron
chr1	58300628	58300678	ENSG00000173406-35	1000	-	1.460	1.113e-07	1.814e-05	.	chr1	58229503	58342851	ENSG00000173406	.	-	distal_intron
chr1	58300678	58300728	ENSG00000173406-36	1000	-	2.150	2.887e-15	8.232e-13	.	chr1	58229503	58342851	ENSG00000173406	.	-	distal_intron
chr1	58433584	58433634	ENSG00000162600-1	1000	-	1.430	4.184e-05	6.422e-03	.	chr1	58415985	58462051	ENSG00000173406	.	-	distal_intron
chr1	58433584	58433634	ENSG00000162600-1	1000	-	1.430	4.184e-05	6.422e-03	.	chr1	58415985	58462051	ENSG00000162600	.	-	distal_intron
chr1	58518184	58518234	ENSG00000162600-2	1000	-	1.370	8.553e-05	8.753e-03	.	chr1	58506709	58526760	ENSG00000162600	.	-	distal_intron
chr1	58518184	58518234	ENSG00000162600-2	1000	-	1.370	8.553e-05	8.753e-03	.	chr1	58506709	58526760	ENSG00000173406	.	-	distal_intron
chr1	58518334	58518384	ENSG00000162600-3	1000	-	1.760	4.621e-07	1.419e-04	.	chr1	58506709	58526760	ENSG00000162600	.	-	distal_intron
chr1	58518334	58518384	ENSG00000162600-3	1000	-	1.760	4.621e-07	1.419e-04	.	chr1	58506709	58526760	ENSG00000173406	.	-	distal_intron
chr1	58656240	58656290	ENSG00000162601-1	1000	-	2.000	5.279e-07	8.420e-05	.	chr1	58654742	58659996	ENSG00000162601	.	-	3UTR
chr1	58656240	58656290	ENSG00000162601-1	1000	-	2.000	5.279e-07	8.420e-05	.	chr1	58654750	58659996	ENSG00000162601	.	-	3UTR
chr1	58656390	58656440	ENSG00000162601-2	1000	-	2.060	3.112e-09	9.927e-07	.	chr1	58654742	58659996	ENSG00000162601	.	-	3UTR
chr1	58656390	58656440	ENSG00000162601-2	1000	-	2.060	3.112e-09	9.927e-07	.	chr1	58654750	58659996	ENSG00000162601	.	-	3UTR
chr1	58657490	58657540	ENSG00000162601-3	1000	-	1.680	2.602e-05	2.767e-03	.	chr1	58654750	58659996	ENSG00000162601	.	-	3UTR
chr1	58657490	58657540	ENSG00000162601-3	1000	-	1.680	2.602e-05	2.767e-03	.	chr1	58654742	58659996	ENSG00000162601	.	-	3UTR
chr1	58657540	58657590	ENSG00000162601-4	1000	-	1.440	5.777e-04	4.607e-02	.	chr1	58654750	58659996	ENSG00000162601	.	-	3UTR
chr1	58657540	58657590	ENSG00000162601-4	1000	-	1.440	5.777e-04	4.607e-02	.	chr1	58654742	58659996	ENSG00000162601	.	-	3UTR
chr1	58781645	58781695	ENSG00000177606-1	1000	-	2.330	1.129e-10	7.337e-09	.	chr1	58780787	58782074	ENSG00000177606	.	-	3UTR
chr1	58781845	58781895	ENSG00000177606-2	1000	-	1.780	3.045e-09	9.897e-08	.	chr1	58780787	58782074	ENSG00000177606	.	-	3UTR
chr1	58799684	58799734	ENSG00000234807-1	1000	+	0.970	1.278e-03	4.639e-02	.	chr1	58785805	58812307	ENSG00000234807	.	+	distal_intron
chr1	58799734	58799784	ENSG00000234807-2	1000	+	1.450	5.225e-06	3.318e-04	.	chr1	58785805	58812307	ENSG00000234807	.	+	distal_intron
chr1	58799784	58799834	ENSG00000234807-3	1000	+	1.380	1.492e-05	7.579e-04	.	chr1	58785805	58812307	ENSG00000234807	.	+	distal_intron
chr1	58799834	58799884	ENSG00000234807-4	1000	+	1.900	1.647e-08	1.394e-06	.	chr1	58785805	58812307	ENSG00000234807	.	+	distal_intron
chr1	58799884	58799934	ENSG00000234807-5	1000	+	2.720	0.000e+00	0.000e+00	.	chr1	58785805	58812307	ENSG00000234807	.	+	distal_intron
chr1	58799934	58799984	ENSG00000234807-6	1000	+	2.920	0.000e+00	0.000e+00	.	chr1	58785805	58812307	ENSG00000234807	.	+	distal_intron
chr1	58799984	58800034	ENSG00000234807-7	1000	+	1.050	5.866e-04	2.483e-02	.	chr1	58785805	58812307	ENSG00000234807	.	+	distal_intron
chr1	59490988	59491038	ENSG00000172456-1	1000	+	1.500	6.206e-05	6.082e-03	.	chr1	59474702	59511810	ENSG00000172456	.	+	distal_intron
chr1	59800488	59800538	ENSG00000172456-2	1000	+	2.430	1.568e-11	3.073e-09	.	chr1	59792287	59807912	ENSG00000172456	.	+	distal_intron
chr1	59800538	59800588	ENSG00000172456-3	1000	+	3.680	0.000e+00	0.000e+00	.	chr1	59792287	59807912	ENSG00000172456	.	+	distal_intron
chr1	59800588	59800638	ENSG00000172456-4	1000	+	1.870	5.305e-07	6.932e-05	.	chr1	59792287	59807912	ENSG00000172456	.	+	distal_intron
chr1	60572066	60572116	ENSG00000226476-1	1000	-	1.470	2.006e-06	2.176e-04	.	chr1	60555068	60572837	ENSG00000226476	.	-	distal_intron
chr1	60572116	60572166	ENSG00000226476-2	1000	-	1.130	2.072e-04	1.124e-02	.	chr1	60555068	60572837	ENSG00000226476	.	-	distal_intron
chr1	60598316	60598366	ENSG00000226476-3	1000	-	1.140	1.669e-04	1.124e-02	.	chr1	60596873	60599626	ENSG00000226476	.	-	distal_intron
chr1	60598366	60598416	ENSG00000226476-4	1000	-	1.690	6.289e-07	1.365e-04	.	chr1	60596873	60599626	ENSG00000226476	.	-	distal_intron
chr1	60598766	60598816	ENSG00000226476-5	1000	-	1.060	4.130e-04	1.792e-02	.	chr1	60596873	60599626	ENSG00000226476	.	-	distal_intron
chr1	60735481	60735531	ENSG00000231252-1	1000	-	2.980	0.000e+00	0.000e+00	.	chr1	60734022	60824835	ENSG00000231252	.	-	distal_intron
chr1	61082609	61082659	ENSG00000162599-1	1000	+	2.970	0.000e+00	0.000e+00	.	chr1	61082420	61082621	ENSG00000162599	.	+	px200_intron
chr1	61082609	61082659	ENSG00000162599-1	1000	+	2.970	0.000e+00	0.000e+00	.	chr1	61082560	61082761	ENSG00000162599	.	+	px200_intron
chr1	61082609	61082659	ENSG00000162599-1	1000	+	2.970	0.000e+00	0.000e+00	.	chr1	61082553	61082754	ENSG00000162599	.	+	px200_intron
chr1	61082609	61082659	ENSG00000162599-1	1000	+	2.970	0.000e+00	0.000e+00	.	chr1	61082547	61082748	ENSG00000162599	.	+	px200_intron
chr1	61082609	61082659	ENSG00000162599-1	1000	+	2.970	0.000e+00	0.000e+00	.	chr1	61082522	61082723	ENSG00000162599	.	+	px200_intron
chr1	61082609	61082659	ENSG00000162599-1	1000	+	2.970	0.000e+00	0.000e+00	.	chr1	61082560	61082791	ENSG00000162599	.	+	5UTR
chr1	61082609	61082659	ENSG00000162599-1	1000	+	2.970	0.000e+00	0.000e+00	.	chr1	61082620	61082791	ENSG00000162599	.	+	5UTR
chr1	61082659	61082709	ENSG00000162599-2	1000	+	3.960	0.000e+00	0.000e+00	.	chr1	61082522	61082723	ENSG00000162599	.	+	px200_intron
chr1	61082659	61082709	ENSG00000162599-2	1000	+	3.960	0.000e+00	0.000e+00	.	chr1	61082547	61082748	ENSG00000162599	.	+	px200_intron
chr1	61082659	61082709	ENSG00000162599-2	1000	+	3.960	0.000e+00	0.000e+00	.	chr1	61082560	61082791	ENSG00000162599	.	+	5UTR
chr1	61082659	61082709	ENSG00000162599-2	1000	+	3.960	0.000e+00	0.000e+00	.	chr1	61082620	61082791	ENSG00000162599	.	+	5UTR
chr1	61082659	61082709	ENSG00000162599-2	1000	+	3.960	0.000e+00	0.000e+00	.	chr1	61082553	61082754	ENSG00000162599	.	+	px200_intron
chr1	61082659	61082709	ENSG00000162599-2	1000	+	3.960	0.000e+00	0.000e+00	.	chr1	61082560	61082761	ENSG00000162599	.	+	px200_intron
chr1	61082709	61082759	ENSG00000162599-3	1000	+	2.830	0.000e+00	0.000e+00	.	chr1	61082560	61082791	ENSG00000162599	.	+	5UTR
chr1	61082709	61082759	ENSG00000162599-3	1000	+	2.830	0.000e+00	0.000e+00	.	chr1	61082620	61082791	ENSG00000162599	.	+	5UTR
chr1	61082709	61082759	ENSG00000162599-3	1000	+	2.830	0.000e+00	0.000e+00	.	chr1	61082722	61082791	ENSG00000162599	.	+	5UTR
chr1	61082709	61082759	ENSG00000162599-3	1000	+	2.830	0.000e+00	0.000e+00	.	chr1	61082747	61082791	ENSG00000162599	.	+	5UTR
chr1	61082709	61082759	ENSG00000162599-3	1000	+	2.830	0.000e+00	0.000e+00	.	chr1	61082753	61082791	ENSG00000162599	.	+	5UTR
chr1	61082709	61082759	ENSG00000162599-3	1000	+	2.830	0.000e+00	0.000e+00	.	chr1	61082522	61082723	ENSG00000162599	.	+	px200_intron
chr1	61082709	61082759	ENSG00000162599-3	1000	+	2.830	0.000e+00	0.000e+00	.	chr1	61082547	61082748	ENSG00000162599	.	+	px200_intron
chr1	61082709	61082759	ENSG00000162599-3	1000	+	2.830	0.000e+00	0.000e+00	.	chr1	61082553	61082754	ENSG00000162599	.	+	px200_intron
chr1	61082709	61082759	ENSG00000162599-3	1000	+	2.830	0.000e+00	0.000e+00	.	chr1	61082560	61082761	ENSG00000162599	.	+	px200_intron
chr1	61082759	61082809	ENSG00000162599-4	1000	+	1.540	9.306e-06	1.330e-03	.	chr1	61082760	61082818	ENSG00000162599	.	+	CDS
chr1	61082759	61082809	ENSG00000162599-4	1000	+	1.540	9.306e-06	1.330e-03	.	chr1	61082560	61082761	ENSG00000162599	.	+	px200_intron
chr1	61082759	61082809	ENSG00000162599-4	1000	+	1.540	9.306e-06	1.330e-03	.	chr1	61082791	61082818	ENSG00000162599	.	+	CDS
chr1	61082759	61082809	ENSG00000162599-4	1000	+	1.540	9.306e-06	1.330e-03	.	chr1	61082560	61082791	ENSG00000162599	.	+	5UTR
chr1	61082759	61082809	ENSG00000162599-4	1000	+	1.540	9.306e-06	1.330e-03	.	chr1	61082620	61082791	ENSG00000162599	.	+	5UTR
chr1	61082759	61082809	ENSG00000162599-4	1000	+	1.540	9.306e-06	1.330e-03	.	chr1	61082722	61082791	ENSG00000162599	.	+	5UTR
chr1	61082759	61082809	ENSG00000162599-4	1000	+	1.540	9.306e-06	1.330e-03	.	chr1	61082747	61082791	ENSG00000162599	.	+	5UTR
chr1	61082759	61082809	ENSG00000162599-4	1000	+	1.540	9.306e-06	1.330e-03	.	chr1	61082753	61082791	ENSG00000162599	.	+	5UTR
chr1	61106059	61106109	ENSG00000162599-5	1000	+	1.300	4.724e-04	4.339e-02	.	chr1	61089180	61124232	ENSG00000162599	.	+	distal_intron
chr1	61310709	61310759	ENSG00000162599-6	1000	+	2.220	9.983e-11	2.568e-08	.	chr1	61278085	61332011	ENSG00000162599	.	+	distal_intron
chr1	61310759	61310809	ENSG00000162599-7	1000	+	1.890	5.819e-06	9.353e-04	.	chr1	61278085	61332011	ENSG00000162599	.	+	distal_intron
chr1	61393209	61393259	ENSG00000162599-8	1000	+	2.150	4.294e-10	9.204e-08	.	chr1	61386424	61403575	ENSG00000162599	.	+	distal_intron
chr1	61393259	61393309	ENSG00000162599-9	1000	+	2.650	1.221e-15	3.926e-13	.	chr1	61386424	61403575	ENSG00000162599	.	+	distal_intron
chr1	61393309	61393359	ENSG00000162599-10	1000	+	1.480	7.340e-05	7.866e-03	.	chr1	61386424	61403575	ENSG00000162599	.	+	distal_intron
chr1	61459359	61459409	ENSG00000162599-11	1000	+	1.480	2.483e-05	3.193e-03	.	chr1	61455320	61462788	ENSG00000162599	.	+	3UTR
chr1	61459859	61459909	ENSG00000162599-12	1000	+	1.770	2.837e-05	3.317e-03	.	chr1	61455320	61462788	ENSG00000162599	.	+	3UTR
chr1	61459909	61459959	ENSG00000162599-13	1000	+	1.920	2.539e-07	4.665e-05	.	chr1	61455320	61462788	ENSG00000162599	.	+	3UTR
chr1	61459959	61460009	ENSG00000162599-14	1000	+	1.040	1.526e-04	1.510e-02	.	chr1	61455320	61462788	ENSG00000162599	.	+	3UTR
chr1	61692446	61692496	ENSG00000162604-1	1000	-	3.950	0.000e+00	0.000e+00	.	chr1	61687421	61693653	ENSG00000162604	.	-	distal_intron
chr1	61692496	61692546	ENSG00000162604-2	1000	-	1.970	4.518e-10	7.704e-08	.	chr1	61687421	61693653	ENSG00000162604	.	-	distal_intron
chr1	61796727	61796777	ENSG00000132849-1	1000	+	2.400	9.166e-13	2.796e-10	.	chr1	61796058	61796786	ENSG00000132849	.	+	distal_intron
chr1	61796777	61796827	ENSG00000132849-2	1000	+	2.100	1.246e-09	2.534e-07	.	chr1	61796786	61797086	ENSG00000132849	.	+	px500_intron
chr1	61796777	61796827	ENSG00000132849-2	1000	+	2.100	1.246e-09	2.534e-07	.	chr1	61796058	61796786	ENSG00000132849	.	+	distal_intron
chr1	61796827	61796877	ENSG00000132849-3	1000	+	2.490	8.327e-14	5.079e-11	.	chr1	61796786	61797086	ENSG00000132849	.	+	px500_intron
chr1	61796877	61796927	ENSG00000132849-4	1000	+	1.320	2.057e-04	2.510e-02	.	chr1	61796786	61797086	ENSG00000132849	.	+	px500_intron
chr1	62165327	62165377	ENSG00000132849-5	1000	+	1.610	5.861e-06	8.938e-04	.	chr1	62164450	62177922	ENSG00000132849	.	+	distal_intron
chr1	62621098	62621148	ENSG00000116641-1	1000	-	2.780	4.996e-15	1.958e-12	.	chr1	62620493	62624597	ENSG00000116641	.	-	distal_intron
chr1	62621148	62621198	ENSG00000116641-2	1000	-	2.680	1.998e-15	1.567e-12	.	chr1	62620493	62624597	ENSG00000116641	.	-	distal_intron
chr1	62854282	62854332	ENSG00000125703-1	1000	+	2.160	7.311e-10	2.880e-07	.	chr1	62842047	62863491	ENSG00000125703	.	+	distal_intron
chr1	63596261	63596311	ENSG00000079739-1	1000	+	2.360	3.247e-13	4.027e-11	.	chr1	63594644	63599422	ENSG00000079739	.	+	distal_intron
chr1	64127417	64127467	ENSG00000185483-1	1000	+	1.220	2.849e-04	3.304e-02	.	chr1	64114291	64136868	ENSG00000185483	.	+	distal_intron
chr1	64127417	64127467	ENSG00000185483-1	1000	+	1.220	2.849e-04	3.304e-02	.	chr1	64114291	64136868	ENSG00000223949	.	-	distal_intron
chr1	64127467	64127517	ENSG00000185483-2	1000	+	2.320	1.329e-12	4.624e-10	.	chr1	64114291	64136868	ENSG00000185483	.	+	distal_intron
chr1	64127467	64127517	ENSG00000185483-2	1000	+	2.320	1.329e-12	4.624e-10	.	chr1	64114291	64136868	ENSG00000223949	.	-	distal_intron
chr1	64127517	64127567	ENSG00000185483-3	1000	+	2.050	6.913e-10	1.203e-07	.	chr1	64114291	64136868	ENSG00000223949	.	-	distal_intron
chr1	64127517	64127567	ENSG00000185483-3	1000	+	2.050	6.913e-10	1.203e-07	.	chr1	64114291	64136868	ENSG00000185483	.	+	distal_intron
chr1	64472179	64472229	ENSG00000158966-1	1000	+	1.290	1.105e-04	1.495e-02	.	chr1	64471442	64505400	ENSG00000158966	.	+	distal_intron
chr1	64472229	64472279	ENSG00000158966-2	1000	+	2.960	0.000e+00	0.000e+00	.	chr1	64471442	64505400	ENSG00000158966	.	+	distal_intron
chr1	64472279	64472329	ENSG00000158966-3	1000	+	2.610	5.551e-16	1.127e-13	.	chr1	64471442	64505400	ENSG00000158966	.	+	distal_intron
chr1	64897379	64897429	ENSG00000162434-1	1000	-	1.480	1.383e-05	1.624e-03	.	chr1	64886841	64917942	ENSG00000162434	.	-	distal_intron
chr1	64902529	64902579	ENSG00000162434-2	1000	-	1.260	1.917e-04	1.688e-02	.	chr1	64886841	64917942	ENSG00000162434	.	-	distal_intron
chr1	64902579	64902629	ENSG00000162434-3	1000	-	2.510	1.366e-14	3.207e-12	.	chr1	64886841	64917942	ENSG00000162434	.	-	distal_intron
chr1	64971829	64971879	ENSG00000162434-5	1000	-	1.280	1.446e-04	1.358e-02	.	chr1	64971864	64972024	ENSG00000226891	.	-	px500_intron
chr1	64971829	64971879	ENSG00000162434-5	1000	-	1.280	1.446e-04	1.358e-02	.	chr1	64971724	64972024	ENSG00000226891	.	-	px500_intron
chr1	64972579	64972629	ENSG00000162434-6	1000	-	1.640	5.716e-06	7.321e-04	.	chr1	64972364	64973112	ENSG00000226891	.	-	other_exon
chr1	64972579	64972629	ENSG00000162434-6	1000	-	1.640	5.716e-06	7.321e-04	.	chr1	64972224	64973112	ENSG00000226891	.	-	other_exon
chr1	64972729	64972779	ENSG00000162434-7	1000	-	1.260	4.701e-04	3.896e-02	.	chr1	64972364	64973112	ENSG00000226891	.	-	other_exon
chr1	64972729	64972779	ENSG00000162434-7	1000	-	1.260	4.701e-04	3.896e-02	.	chr1	64972224	64973112	ENSG00000226891	.	-	other_exon
chr1	64972779	64972829	ENSG00000162434-8	1000	-	1.410	3.160e-05	3.180e-03	.	chr1	64972224	64973112	ENSG00000226891	.	-	other_exon
chr1	64972779	64972829	ENSG00000162434-8	1000	-	1.410	3.160e-05	3.180e-03	.	chr1	64972364	64973112	ENSG00000226891	.	-	other_exon
chr1	64972929	64972979	ENSG00000162434-9	1000	-	1.750	2.314e-06	3.260e-04	.	chr1	64972364	64973112	ENSG00000226891	.	-	other_exon
chr1	64972929	64972979	ENSG00000162434-9	1000	-	1.750	2.314e-06	3.260e-04	.	chr1	64972224	64973112	ENSG00000226891	.	-	other_exon
chr1	64973075	64973125	ENSG00000226891-1	1000	-	2.980	9.992e-16	2.098e-13	.	chr1	64972364	64973112	ENSG00000226891	.	-	other_exon
chr1	64973075	64973125	ENSG00000226891-1	1000	-	2.980	9.992e-16	2.098e-13	.	chr1	64972224	64973112	ENSG00000226891	.	-	other_exon
chr1	64973075	64973125	ENSG00000226891-1	1000	-	2.980	9.992e-16	2.098e-13	.	chr1	64973112	64973312	ENSG00000226891	.	-	px200_intron
chr1	64973079	64973129	ENSG00000162434-10	1000	-	3.510	0.000e+00	0.000e+00	.	chr1	64972364	64973112	ENSG00000226891	.	-	other_exon
chr1	64973079	64973129	ENSG00000162434-10	1000	-	3.510	0.000e+00	0.000e+00	.	chr1	64972224	64973112	ENSG00000226891	.	-	other_exon
chr1	64973079	64973129	ENSG00000162434-10	1000	-	3.510	0.000e+00	0.000e+00	.	chr1	64973112	64973312	ENSG00000226891	.	-	px200_intron
chr1	64973125	64973175	ENSG00000226891-2	1000	-	2.700	2.887e-15	3.031e-13	.	chr1	64973112	64973312	ENSG00000226891	.	-	px200_intron
chr1	64973129	64973179	ENSG00000162434-11	1000	-	3.330	0.000e+00	0.000e+00	.	chr1	64973112	64973312	ENSG00000226891	.	-	px200_intron
chr1	64973175	64973225	ENSG00000226891-3	1000	-	1.690	1.928e-06	1.349e-04	.	chr1	64973112	64973312	ENSG00000226891	.	-	px200_intron
chr1	64973179	64973229	ENSG00000162434-12	1000	-	2.210	1.426e-12	2.870e-10	.	chr1	64973112	64973312	ENSG00000226891	.	-	px200_intron
chr1	64973229	64973279	ENSG00000162434-13	1000	-	1.560	1.613e-05	1.748e-03	.	chr1	64973112	64973312	ENSG00000226891	.	-	px200_intron
chr1	64973275	64973325	ENSG00000226891-4	1000	-	1.590	2.754e-05	1.446e-03	.	chr1	64973112	64973312	ENSG00000226891	.	-	px200_intron
chr1	64973275	64973325	ENSG00000226891-4	1000	-	1.590	2.754e-05	1.446e-03	.	chr1	64973312	64973457	ENSG00000226891	.	-	px500_intron
chr1	64973279	64973329	ENSG00000162434-14	1000	-	2.070	2.673e-10	4.185e-08	.	chr1	64973312	64973457	ENSG00000226891	.	-	px500_intron
chr1	64973279	64973329	ENSG00000162434-14	1000	-	2.070	2.673e-10	4.185e-08	.	chr1	64973112	64973312	ENSG00000226891	.	-	px200_intron
chr1	65228299	65228349	ENSG00000162433-1	1000	+	1.390	1.989e-05	5.968e-03	.	chr1	65226177	65232145	ENSG00000162433	.	+	3UTR
chr1	65275919	65275969	ENSG00000116675-1	1000	+	1.310	1.122e-04	6.003e-03	.	chr1	65265432	65278955	ENSG00000116675	.	+	distal_intron
chr1	65283969	65284019	ENSG00000116675-2	1000	+	1.800	5.451e-06	3.792e-04	.	chr1	65280378	65298254	ENSG00000229294	.	-	distal_intron
chr1	65283969	65284019	ENSG00000116675-2	1000	+	1.800	5.451e-06	3.792e-04	.	chr1	65280378	65298254	ENSG00000116675	.	+	distal_intron
chr1	65284019	65284069	ENSG00000116675-3	1000	+	2.070	8.092e-11	7.504e-09	.	chr1	65280378	65298254	ENSG00000116675	.	+	distal_intron
chr1	65284019	65284069	ENSG00000116675-3	1000	+	2.070	8.092e-11	7.504e-09	.	chr1	65280378	65298254	ENSG00000229294	.	-	distal_intron
chr1	65306919	65306969	ENSG00000116675-4	1000	+	2.560	5.551e-16	7.722e-14	.	chr1	65306721	65307021	ENSG00000229294	.	-	px500_intron
chr1	65309319	65309369	ENSG00000116675-5	1000	+	1.260	2.020e-04	1.004e-02	.	chr1	65309042	65309342	ENSG00000116675	.	+	px500_intron
chr1	65309319	65309369	ENSG00000116675-5	1000	+	1.260	2.020e-04	1.004e-02	.	chr1	65309342	65309543	ENSG00000116675	.	+	px200_intron
chr1	65309669	65309719	ENSG00000116675-6	1000	+	1.620	1.392e-05	9.220e-04	.	chr1	65309542	65309745	ENSG00000116675	.	+	5UTR
chr1	65319769	65319819	ENSG00000116675-7	1000	+	3.030	0.000e+00	0.000e+00	.	chr1	65310438	65345110	ENSG00000116675	.	+	distal_intron
chr1	65319819	65319869	ENSG00000116675-8	1000	+	3.950	0.000e+00	0.000e+00	.	chr1	65310438	65345110	ENSG00000116675	.	+	distal_intron
chr1	65319869	65319919	ENSG00000116675-9	1000	+	3.970	0.000e+00	0.000e+00	.	chr1	65310438	65345110	ENSG00000116675	.	+	distal_intron
chr1	65319919	65319969	ENSG00000116675-10	1000	+	2.320	4.076e-12	4.725e-10	.	chr1	65310438	65345110	ENSG00000116675	.	+	distal_intron
chr1	65368269	65368319	ENSG00000116675-11	1000	+	2.150	5.739e-11	5.702e-09	.	chr1	65366696	65378901	ENSG00000116675	.	+	distal_intron
chr1	65368319	65368369	ENSG00000116675-12	1000	+	1.410	3.192e-05	2.018e-03	.	chr1	65366696	65378901	ENSG00000116675	.	+	distal_intron
chr1	65368419	65368469	ENSG00000116675-13	1000	+	1.610	5.894e-07	4.554e-05	.	chr1	65366696	65378901	ENSG00000116675	.	+	distal_intron
chr1	65368469	65368519	ENSG00000116675-14	1000	+	2.980	0.000e+00	0.000e+00	.	chr1	65366696	65378901	ENSG00000116675	.	+	distal_intron
chr1	65368519	65368569	ENSG00000116675-15	1000	+	3.780	0.000e+00	0.000e+00	.	chr1	65366696	65378901	ENSG00000116675	.	+	distal_intron
chr1	65368569	65368619	ENSG00000116675-16	1000	+	4.420	0.000e+00	0.000e+00	.	chr1	65366696	65378901	ENSG00000116675	.	+	distal_intron
chr1	65368619	65368669	ENSG00000116675-17	1000	+	3.920	0.000e+00	0.000e+00	.	chr1	65366696	65378901	ENSG00000116675	.	+	distal_intron
chr1	65368669	65368719	ENSG00000116675-18	1000	+	3.000	0.000e+00	0.000e+00	.	chr1	65366696	65378901	ENSG00000116675	.	+	distal_intron
chr1	65368719	65368769	ENSG00000116675-19	1000	+	2.430	4.996e-15	6.318e-13	.	chr1	65366696	65378901	ENSG00000116675	.	+	distal_intron
chr1	65368769	65368819	ENSG00000116675-20	1000	+	3.200	0.000e+00	0.000e+00	.	chr1	65366696	65378901	ENSG00000116675	.	+	distal_intron
chr1	65368819	65368869	ENSG00000116675-21	1000	+	1.450	5.712e-05	3.454e-03	.	chr1	65366696	65378901	ENSG00000116675	.	+	distal_intron
chr1	65368919	65368969	ENSG00000116675-22	1000	+	2.120	2.274e-11	2.434e-09	.	chr1	65366696	65378901	ENSG00000116675	.	+	distal_intron
chr1	65368969	65369019	ENSG00000116675-23	1000	+	1.780	3.171e-08	2.756e-06	.	chr1	65366696	65378901	ENSG00000116675	.	+	distal_intron
chr1	65369069	65369119	ENSG00000116675-24	1000	+	1.280	1.540e-04	7.933e-03	.	chr1	65366696	65378901	ENSG00000116675	.	+	distal_intron
chr1	65369169	65369219	ENSG00000116675-25	1000	+	1.750	5.714e-08	4.675e-06	.	chr1	65366696	65378901	ENSG00000116675	.	+	distal_intron
chr1	65369219	65369269	ENSG00000116675-26	1000	+	1.240	1.108e-04	6.003e-03	.	chr1	65366696	65378901	ENSG00000116675	.	+	distal_intron
chr1	65369269	65369319	ENSG00000116675-27	1000	+	1.120	4.228e-04	2.028e-02	.	chr1	65366696	65378901	ENSG00000116675	.	+	distal_intron
chr1	65370369	65370419	ENSG00000116675-28	1000	+	1.170	5.612e-04	2.602e-02	.	chr1	65366696	65378901	ENSG00000116675	.	+	distal_intron
chr1	65375419	65375469	ENSG00000116675-29	1000	+	1.820	9.758e-07	7.144e-05	.	chr1	65366696	65378901	ENSG00000116675	.	+	distal_intron
chr1	65396469	65396519	ENSG00000116675-30	1000	+	1.250	6.573e-05	3.809e-03	.	chr1	65395532	65398312	ENSG00000116675	.	+	distal_intron
chr1	65488252	65488302	ENSG00000116678-1	1000	+	1.660	9.790e-07	1.566e-04	.	chr1	65487006	65493366	ENSG00000116678	.	+	distal_intron
chr1	65488252	65488302	ENSG00000116678-1	1000	+	1.660	9.790e-07	1.566e-04	.	chr1	65487006	65493366	ENSG00000237852	.	+	distal_intron
chr1	65519002	65519052	ENSG00000116678-2	1000	+	1.440	2.032e-05	2.168e-03	.	chr1	65494688	65525188	ENSG00000116678	.	+	distal_intron
chr1	65519052	65519102	ENSG00000116678-3	1000	+	2.100	3.846e-10	1.231e-07	.	chr1	65494688	65525188	ENSG00000116678	.	+	distal_intron
chr1	65519102	65519152	ENSG00000116678-4	1000	+	1.480	1.171e-05	1.499e-03	.	chr1	65494688	65525188	ENSG00000116678	.	+	distal_intron
chr1	65519152	65519202	ENSG00000116678-5	1000	+	1.950	1.697e-07	3.621e-05	.	chr1	65494688	65525188	ENSG00000116678	.	+	distal_intron
chr1	65531402	65531452	ENSG00000116678-6	1000	+	2.160	1.128e-10	7.221e-08	.	chr1	65526318	65565045	ENSG00000116678	.	+	distal_intron
chr1	65887414	65887464	ENSG00000184588-1	1000	+	2.520	2.220e-15	7.777e-13	.	chr1	65793748	65912744	ENSG00000184588	.	+	distal_intron
chr1	65887464	65887514	ENSG00000184588-2	1000	+	1.810	1.840e-08	3.683e-06	.	chr1	65793748	65912744	ENSG00000184588	.	+	distal_intron
chr1	65887614	65887664	ENSG00000184588-3	1000	+	1.520	2.099e-06	3.095e-04	.	chr1	65793748	65912744	ENSG00000184588	.	+	distal_intron
chr1	66009564	66009614	ENSG00000184588-4	1000	+	1.760	1.012e-05	1.288e-03	.	chr1	65993642	66041999	ENSG00000184588	.	+	distal_intron
chr1	66009864	66009914	ENSG00000184588-5	1000	+	1.440	5.804e-05	5.608e-03	.	chr1	65993642	66041999	ENSG00000184588	.	+	distal_intron
chr1	66009914	66009964	ENSG00000184588-6	1000	+	2.270	1.501e-11	3.824e-09	.	chr1	65993642	66041999	ENSG00000184588	.	+	distal_intron
chr1	66009964	66010014	ENSG00000184588-7	1000	+	1.190	1.595e-04	1.397e-02	.	chr1	65993642	66041999	ENSG00000184588	.	+	distal_intron
chr1	66032964	66033014	ENSG00000184588-8	1000	+	1.640	4.808e-05	4.812e-03	.	chr1	65993642	66041999	ENSG00000184588	.	+	distal_intron
chr1	66034064	66034114	ENSG00000184588-9	1000	+	1.590	2.620e-05	2.823e-03	.	chr1	65993642	66041999	ENSG00000184588	.	+	distal_intron
chr1	66034114	66034164	ENSG00000184588-10	1000	+	1.370	1.367e-04	1.236e-02	.	chr1	65993642	66041999	ENSG00000184588	.	+	distal_intron
chr1	66039514	66039564	ENSG00000184588-11	1000	+	2.920	0.000e+00	0.000e+00	.	chr1	65993642	66041999	ENSG00000184588	.	+	distal_intron
chr1	66039564	66039614	ENSG00000184588-12	1000	+	1.330	2.063e-04	1.752e-02	.	chr1	65993642	66041999	ENSG00000184588	.	+	distal_intron
chr1	66052564	66052614	ENSG00000184588-13	1000	+	2.010	1.325e-07	2.321e-05	.	chr1	66051218	66062393	ENSG00000184588	.	+	distal_intron
chr1	66056464	66056514	ENSG00000184588-14	1000	+	2.750	0.000e+00	0.000e+00	.	chr1	66051218	66062393	ENSG00000184588	.	+	distal_intron
chr1	66056514	66056564	ENSG00000184588-15	1000	+	1.960	3.117e-09	7.279e-07	.	chr1	66051218	66062393	ENSG00000184588	.	+	distal_intron
chr1	66078214	66078264	ENSG00000184588-16	1000	+	1.380	4.172e-05	4.330e-03	.	chr1	66063457	66093960	ENSG00000184588	.	+	distal_intron
chr1	66079114	66079164	ENSG00000184588-17	1000	+	3.810	0.000e+00	0.000e+00	.	chr1	66063457	66093960	ENSG00000184588	.	+	distal_intron
chr1	66079164	66079214	ENSG00000184588-18	1000	+	4.540	0.000e+00	0.000e+00	.	chr1	66063457	66093960	ENSG00000184588	.	+	distal_intron
chr1	66079214	66079264	ENSG00000184588-19	1000	+	1.960	3.414e-09	7.359e-07	.	chr1	66063457	66093960	ENSG00000184588	.	+	distal_intron
chr1	66121864	66121914	ENSG00000184588-20	1000	+	2.560	1.804e-13	5.617e-11	.	chr1	66113298	66151889	ENSG00000184588	.	+	distal_intron
chr1	66121914	66121964	ENSG00000184588-21	1000	+	3.570	0.000e+00	0.000e+00	.	chr1	66113298	66151889	ENSG00000184588	.	+	distal_intron
chr1	66121964	66122014	ENSG00000184588-22	1000	+	4.880	0.000e+00	0.000e+00	.	chr1	66113298	66151889	ENSG00000184588	.	+	distal_intron
chr1	66122014	66122064	ENSG00000184588-23	1000	+	3.020	0.000e+00	0.000e+00	.	chr1	66113298	66151889	ENSG00000184588	.	+	distal_intron
chr1	66123464	66123514	ENSG00000184588-24	1000	+	1.280	1.359e-04	1.236e-02	.	chr1	66113298	66151889	ENSG00000184588	.	+	distal_intron
chr1	66123514	66123564	ENSG00000184588-25	1000	+	1.510	7.186e-06	1.007e-03	.	chr1	66113298	66151889	ENSG00000184588	.	+	distal_intron
chr1	66155214	66155264	ENSG00000184588-26	1000	+	1.710	3.488e-07	5.750e-05	.	chr1	66153032	66246959	ENSG00000184588	.	+	distal_intron
chr1	66155264	66155314	ENSG00000184588-27	1000	+	2.280	1.623e-12	4.546e-10	.	chr1	66153032	66246959	ENSG00000184588	.	+	distal_intron
chr1	66155314	66155364	ENSG00000184588-28	1000	+	1.600	2.357e-05	2.642e-03	.	chr1	66153032	66246959	ENSG00000184588	.	+	distal_intron
chr1	66203564	66203614	ENSG00000184588-29	1000	+	1.410	1.009e-05	1.288e-03	.	chr1	66153032	66246959	ENSG00000184588	.	+	distal_intron
chr1	66256014	66256064	ENSG00000184588-30	1000	+	1.350	2.159e-05	2.630e-03	.	chr1	66248154	66256864	ENSG00000184588	.	+	distal_intron
chr1	66256064	66256114	ENSG00000184588-31	1000	+	1.650	9.490e-07	1.477e-04	.	chr1	66248154	66256864	ENSG00000184588	.	+	distal_intron
chr1	66272614	66272664	ENSG00000184588-32	1000	+	1.870	2.159e-08	4.033e-06	.	chr1	66268009	66330227	ENSG00000184588	.	+	distal_intron
chr1	66373814	66373864	ENSG00000184588-33	1000	+	1.520	2.312e-05	2.642e-03	.	chr1	66372678	66374278	ENSG00000184588	.	+	3UTR
chr1	66373814	66373864	ENSG00000184588-33	1000	+	1.520	2.312e-05	2.642e-03	.	chr1	66372678	66374573	ENSG00000184588	.	+	3UTR
chr1	66373814	66373864	ENSG00000184588-33	1000	+	1.520	2.312e-05	2.642e-03	.	chr1	66372678	66374574	ENSG00000184588	.	+	3UTR
chr1	66373814	66373864	ENSG00000184588-33	1000	+	1.520	2.312e-05	2.642e-03	.	chr1	66372678	66374579	ENSG00000184588	.	+	3UTR
chr1	66540367	66540417	ENSG00000118473-1	1000	+	1.950	1.282e-09	2.197e-07	.	chr1	66534868	66589969	ENSG00000118473	.	+	distal_intron
chr1	66540417	66540467	ENSG00000118473-2	1000	+	2.400	6.948e-13	1.588e-10	.	chr1	66534868	66589969	ENSG00000118473	.	+	distal_intron
chr1	66549117	66549167	ENSG00000118473-3	1000	+	1.400	1.414e-04	1.938e-02	.	chr1	66534868	66589969	ENSG00000118473	.	+	distal_intron
chr1	66549167	66549217	ENSG00000118473-4	1000	+	2.960	0.000e+00	0.000e+00	.	chr1	66534868	66589969	ENSG00000118473	.	+	distal_intron
chr1	66631567	66631617	ENSG00000118473-5	1000	+	3.130	0.000e+00	0.000e+00	.	chr1	66629017	66632569	ENSG00000118473	.	+	distal_intron
chr1	66631617	66631667	ENSG00000118473-6	1000	+	4.950	0.000e+00	0.000e+00	.	chr1	66629017	66632569	ENSG00000118473	.	+	distal_intron
chr1	66631667	66631717	ENSG00000118473-7	1000	+	5.410	0.000e+00	0.000e+00	.	chr1	66629017	66632569	ENSG00000118473	.	+	distal_intron
chr1	66631717	66631767	ENSG00000118473-8	1000	+	3.040	0.000e+00	0.000e+00	.	chr1	66629017	66632569	ENSG00000118473	.	+	distal_intron
chr1	66634167	66634217	ENSG00000118473-9	1000	+	1.490	2.202e-04	2.744e-02	.	chr1	66634163	66634363	ENSG00000118473	.	+	px200_intron
chr1	66634317	66634367	ENSG00000118473-10	1000	+	1.580	4.034e-06	6.145e-04	.	chr1	66634363	66634663	ENSG00000118473	.	+	px500_intron
chr1	66634317	66634367	ENSG00000118473-10	1000	+	1.580	4.034e-06	6.145e-04	.	chr1	66634163	66634363	ENSG00000118473	.	+	px200_intron
chr1	66750017	66750067	ENSG00000118473-11	1000	+	1.920	5.986e-10	1.172e-07	.	chr1	66743095	66751139	ENSG00000118473	.	+	3UTR
chr1	66890535	66890585	ENSG00000152763-1	1000	-	1.540	1.888e-05	2.898e-03	.	chr1	66890182	66891076	ENSG00000152763	.	-	3UTR
chr1	66890585	66890635	ENSG00000152763-2	1000	-	2.280	6.475e-12	1.988e-09	.	chr1	66890182	66891076	ENSG00000152763	.	-	3UTR
chr1	66943545	66943595	ENSG00000198160-1	1000	+	1.560	5.559e-05	8.255e-03	.	chr1	66940722	66945649	ENSG00000198160	.	+	distal_intron
chr1	66943595	66943645	ENSG00000198160-2	1000	+	1.700	2.987e-05	8.255e-03	.	chr1	66940722	66945649	ENSG00000198160	.	+	distal_intron
chr1	66969745	66969795	ENSG00000198160-3	1000	+	1.280	2.600e-04	2.574e-02	.	chr1	66963660	66970307	ENSG00000198160	.	+	distal_intron
chr1	67526799	67526849	ENSG00000235200-1	1000	+	1.000	1.140e-04	4.562e-04	.	chr1	67522898	67526877	ENSG00000235200	.	+	distal_intron
chr1	68505176	68505226	ENSG00000234264-1	1000	+	1.000	0.000e+00	0.000e+00	.	chr1	68497721	68513874	ENSG00000234264	.	+	distal_intron
chr1	68991760	68991810	ENSG00000285473-1	1000	+	1.000	1.158e-04	2.779e-04	.	chr1	68974585	69013002	ENSG00000285473	.	+	distal_intron
chr1	68995810	68995860	ENSG00000285473-2	1000	+	1.000	1.158e-04	2.779e-04	.	chr1	68974585	69013002	ENSG00000285473	.	+	distal_intron
chr1	68995960	68996010	ENSG00000285473-3	1000	+	1.000	1.158e-04	2.779e-04	.	chr1	68974585	69013002	ENSG00000285473	.	+	distal_intron
chr1	68997510	68997560	ENSG00000285473-4	1000	+	1.000	1.158e-04	2.779e-04	.	chr1	68974585	69013002	ENSG00000285473	.	+	distal_intron
chr1	69003960	69004010	ENSG00000285473-5	1000	+	1.000	1.158e-04	2.779e-04	.	chr1	68974585	69013002	ENSG00000285473	.	+	distal_intron
chr1	69568222	69568272	ENSG00000033122-1	1000	+	1.030	4.932e-05	6.315e-03	.	chr1	69568260	69568639	ENSG00000033122	.	+	5UTR
chr1	69568222	69568272	ENSG00000033122-1	1000	+	1.030	4.932e-05	6.315e-03	.	chr1	69568249	69568450	ENSG00000033122	.	+	px200_intron
chr1	69568222	69568272	ENSG00000033122-1	1000	+	1.030	4.932e-05	6.315e-03	.	chr1	69568197	69568398	ENSG00000033122	.	+	px200_intron
chr1	69568222	69568272	ENSG00000033122-1	1000	+	1.030	4.932e-05	6.315e-03	.	chr1	69568060	69568261	ENSG00000033122	.	+	px200_intron
chr1	69568422	69568472	ENSG00000033122-2	1000	+	1.010	2.997e-04	3.262e-02	.	chr1	69568260	69568639	ENSG00000033122	.	+	5UTR
chr1	69568422	69568472	ENSG00000033122-2	1000	+	1.010	2.997e-04	3.262e-02	.	chr1	69568397	69568641	ENSG00000033122	.	+	5UTR
chr1	69568422	69568472	ENSG00000033122-2	1000	+	1.010	2.997e-04	3.262e-02	.	chr1	69568449	69568639	ENSG00000033122	.	+	5UTR
chr1	69568422	69568472	ENSG00000033122-2	1000	+	1.010	2.997e-04	3.262e-02	.	chr1	69568249	69568450	ENSG00000033122	.	+	px200_intron
chr1	69568472	69568522	ENSG00000033122-3	1000	+	1.920	0.000e+00	0.000e+00	.	chr1	69568260	69568639	ENSG00000033122	.	+	5UTR
chr1	69568472	69568522	ENSG00000033122-3	1000	+	1.920	0.000e+00	0.000e+00	.	chr1	69568397	69568641	ENSG00000033122	.	+	5UTR
chr1	69568472	69568522	ENSG00000033122-3	1000	+	1.920	0.000e+00	0.000e+00	.	chr1	69568449	69568639	ENSG00000033122	.	+	5UTR
chr1	69568522	69568572	ENSG00000033122-4	1000	+	1.290	4.073e-07	6.766e-05	.	chr1	69568260	69568639	ENSG00000033122	.	+	5UTR
chr1	69568522	69568572	ENSG00000033122-4	1000	+	1.290	4.073e-07	6.766e-05	.	chr1	69568397	69568641	ENSG00000033122	.	+	5UTR
chr1	69568522	69568572	ENSG00000033122-4	1000	+	1.290	4.073e-07	6.766e-05	.	chr1	69568449	69568639	ENSG00000033122	.	+	5UTR
chr1	69621072	69621122	ENSG00000033122-5	1000	+	1.050	2.798e-04	3.154e-02	.	chr1	69608801	69677880	ENSG00000033122	.	+	distal_intron
chr1	69637022	69637072	ENSG00000033122-6	1000	+	1.270	1.361e-05	1.868e-03	.	chr1	69608801	69677880	ENSG00000033122	.	+	distal_intron
chr1	69637072	69637122	ENSG00000033122-7	1000	+	1.220	1.608e-04	1.880e-02	.	chr1	69608801	69677880	ENSG00000033122	.	+	distal_intron
chr1	69735772	69735822	ENSG00000033122-8	1000	+	2.380	0.000e+00	0.000e+00	.	chr1	69716718	69759674	ENSG00000033122	.	+	distal_intron
chr1	69735822	69735872	ENSG00000033122-9	1000	+	1.910	4.782e-11	1.006e-08	.	chr1	69716718	69759674	ENSG00000033122	.	+	distal_intron
chr1	69786322	69786372	ENSG00000033122-10	1000	+	1.990	1.765e-12	3.979e-10	.	chr1	69760893	69791542	ENSG00000033122	.	+	distal_intron
chr1	69786372	69786422	ENSG00000033122-11	1000	+	2.510	0.000e+00	0.000e+00	.	chr1	69760893	69791542	ENSG00000033122	.	+	distal_intron
chr1	69786422	69786472	ENSG00000033122-12	1000	+	2.110	4.663e-14	1.132e-11	.	chr1	69760893	69791542	ENSG00000033122	.	+	distal_intron
chr1	69786472	69786522	ENSG00000033122-13	1000	+	1.470	2.274e-07	3.987e-05	.	chr1	69760893	69791542	ENSG00000033122	.	+	distal_intron
chr1	69787922	69787972	ENSG00000033122-14	1000	+	2.660	0.000e+00	0.000e+00	.	chr1	69760893	69791542	ENSG00000033122	.	+	distal_intron
chr1	69787972	69788022	ENSG00000033122-15	1000	+	2.670	0.000e+00	0.000e+00	.	chr1	69760893	69791542	ENSG00000033122	.	+	distal_intron
chr1	69975422	69975472	ENSG00000033122-16	1000	+	1.800	2.600e-09	5.129e-07	.	chr1	69932070	69979878	ENSG00000033122	.	+	distal_intron
chr1	69983722	69983772	ENSG00000033122-17	1000	+	1.740	8.096e-09	1.503e-06	.	chr1	69980953	69985741	ENSG00000033122	.	+	distal_intron
chr1	70004672	70004722	ENSG00000033122-18	1000	+	3.590	0.000e+00	0.000e+00	.	chr1	69995133	70011296	ENSG00000033122	.	+	distal_intron
chr1	70004722	70004772	ENSG00000033122-19	1000	+	4.150	0.000e+00	0.000e+00	.	chr1	69995133	70011296	ENSG00000033122	.	+	distal_intron
chr1	70004772	70004822	ENSG00000033122-20	1000	+	4.160	0.000e+00	0.000e+00	.	chr1	69995133	70011296	ENSG00000033122	.	+	distal_intron
chr1	70004822	70004872	ENSG00000033122-21	1000	+	1.270	5.890e-06	8.450e-04	.	chr1	69995133	70011296	ENSG00000033122	.	+	distal_intron
chr1	70026922	70026972	ENSG00000033122-22	1000	+	1.540	4.692e-07	7.405e-05	.	chr1	70023874	70027670	ENSG00000237919	.	-	distal_intron
chr1	70026922	70026972	ENSG00000033122-22	1000	+	1.540	4.692e-07	7.405e-05	.	chr1	70023874	70027670	ENSG00000033122	.	+	distal_intron
chr1	70026972	70027022	ENSG00000033122-23	1000	+	4.330	0.000e+00	0.000e+00	.	chr1	70023874	70027670	ENSG00000033122	.	+	distal_intron
chr1	70026972	70027022	ENSG00000033122-23	1000	+	4.330	0.000e+00	0.000e+00	.	chr1	70023874	70027670	ENSG00000237919	.	-	distal_intron
chr1	70027022	70027072	ENSG00000033122-24	1000	+	3.880	0.000e+00	0.000e+00	.	chr1	70023874	70027670	ENSG00000033122	.	+	distal_intron
chr1	70027022	70027072	ENSG00000033122-24	1000	+	3.880	0.000e+00	0.000e+00	.	chr1	70023874	70027670	ENSG00000237919	.	-	distal_intron
chr1	70027072	70027122	ENSG00000033122-25	1000	+	3.150	0.000e+00	0.000e+00	.	chr1	70023874	70027670	ENSG00000033122	.	+	distal_intron
chr1	70027072	70027122	ENSG00000033122-25	1000	+	3.150	0.000e+00	0.000e+00	.	chr1	70023874	70027670	ENSG00000237919	.	-	distal_intron
chr1	70029972	70030022	ENSG00000033122-26	1000	+	1.270	7.375e-05	8.952e-03	.	chr1	70028871	70030631	ENSG00000033122	.	+	distal_intron
chr1	70029972	70030022	ENSG00000033122-26	1000	+	1.270	7.375e-05	8.952e-03	.	chr1	70028871	70030631	ENSG00000237919	.	-	distal_intron
chr1	70100772	70100822	ENSG00000033122-27	1000	+	2.110	4.463e-14	1.132e-11	.	chr1	70090319	70107249	ENSG00000033122	.	+	distal_intron
chr1	70132472	70132522	ENSG00000033122-28	1000	+	1.410	5.002e-05	6.315e-03	.	chr1	70132488	70132788	ENSG00000033122	.	+	px500_intron
chr1	70132472	70132522	ENSG00000033122-28	1000	+	1.410	5.002e-05	6.315e-03	.	chr1	70132288	70132488	ENSG00000033122	.	+	px200_intron
chr1	70134422	70134472	ENSG00000033122-29	1000	+	1.550	1.114e-06	1.675e-04	.	chr1	70132788	70137609	ENSG00000033122	.	+	distal_intron
chr1	70187755	70187805	ENSG00000066557-1	1000	-	1.410	4.669e-04	2.719e-02	.	chr1	70187538	70187838	ENSG00000066557	.	-	px500_intron
chr1	70187805	70187855	ENSG00000066557-2	1000	-	4.050	0.000e+00	0.000e+00	.	chr1	70187538	70187838	ENSG00000066557	.	-	px500_intron
chr1	70187805	70187855	ENSG00000066557-2	1000	-	4.050	0.000e+00	0.000e+00	.	chr1	70187838	70188591	ENSG00000066557	.	-	distal_intron
chr1	70187855	70187905	ENSG00000066557-3	1000	-	3.150	0.000e+00	0.000e+00	.	chr1	70187838	70188591	ENSG00000066557	.	-	distal_intron
chr1	70187905	70187955	ENSG00000066557-4	1000	-	1.340	1.237e-04	9.611e-03	.	chr1	70187838	70188591	ENSG00000066557	.	-	distal_intron
chr1	70221432	70221482	ENSG00000116754-1	1000	+	1.290	4.812e-04	2.294e-02	.	chr1	70221395	70221636	ENSG00000116754	.	+	5UTR
chr1	70221432	70221482	ENSG00000116754-1	1000	+	1.290	4.812e-04	2.294e-02	.	chr1	70221468	70221636	ENSG00000116754	.	+	5UTR
chr1	70221432	70221482	ENSG00000116754-1	1000	+	1.290	4.812e-04	2.294e-02	.	chr1	70221414	70221615	ENSG00000116754	.	+	px200_intron
chr1	70221432	70221482	ENSG00000116754-1	1000	+	1.290	4.812e-04	2.294e-02	.	chr1	70221411	70221612	ENSG00000116754	.	+	px200_intron
chr1	70221432	70221482	ENSG00000116754-1	1000	+	1.290	4.812e-04	2.294e-02	.	chr1	70221400	70221600	ENSG00000116754	.	+	px200_intron
chr1	70221432	70221482	ENSG00000116754-1	1000	+	1.290	4.812e-04	2.294e-02	.	chr1	70221279	70221480	ENSG00000116754	.	+	px200_intron
chr1	70221432	70221482	ENSG00000116754-1	1000	+	1.290	4.812e-04	2.294e-02	.	chr1	70221268	70221469	ENSG00000116754	.	+	px200_intron
chr1	70221582	70221632	ENSG00000116754-2	1000	+	1.180	1.676e-04	9.588e-03	.	chr1	70221614	70221636	ENSG00000116754	.	+	5UTR
chr1	70221582	70221632	ENSG00000116754-2	1000	+	1.180	1.676e-04	9.588e-03	.	chr1	70221611	70221636	ENSG00000116754	.	+	5UTR
chr1	70221582	70221632	ENSG00000116754-2	1000	+	1.180	1.676e-04	9.588e-03	.	chr1	70221468	70221636	ENSG00000116754	.	+	5UTR
chr1	70221582	70221632	ENSG00000116754-2	1000	+	1.180	1.676e-04	9.588e-03	.	chr1	70221395	70221636	ENSG00000116754	.	+	5UTR
chr1	70221582	70221632	ENSG00000116754-2	1000	+	1.180	1.676e-04	9.588e-03	.	chr1	70221414	70221615	ENSG00000116754	.	+	px200_intron
chr1	70221582	70221632	ENSG00000116754-2	1000	+	1.180	1.676e-04	9.588e-03	.	chr1	70221523	70221724	ENSG00000116754	.	+	px200_intron
chr1	70221582	70221632	ENSG00000116754-2	1000	+	1.180	1.676e-04	9.588e-03	.	chr1	70221411	70221612	ENSG00000116754	.	+	px200_intron
chr1	70221582	70221632	ENSG00000116754-2	1000	+	1.180	1.676e-04	9.588e-03	.	chr1	70221400	70221600	ENSG00000116754	.	+	px200_intron
chr1	70221632	70221682	ENSG00000116754-3	1000	+	1.510	1.538e-07	1.834e-05	.	chr1	70221523	70221724	ENSG00000116754	.	+	px200_intron
chr1	70221632	70221682	ENSG00000116754-3	1000	+	1.510	1.538e-07	1.834e-05	.	chr1	70221614	70221636	ENSG00000116754	.	+	5UTR
chr1	70221632	70221682	ENSG00000116754-3	1000	+	1.510	1.538e-07	1.834e-05	.	chr1	70221636	70221839	ENSG00000116754	.	+	CDS
chr1	70221632	70221682	ENSG00000116754-3	1000	+	1.510	1.538e-07	1.834e-05	.	chr1	70221395	70221636	ENSG00000116754	.	+	5UTR
chr1	70221632	70221682	ENSG00000116754-3	1000	+	1.510	1.538e-07	1.834e-05	.	chr1	70221468	70221636	ENSG00000116754	.	+	5UTR
chr1	70221632	70221682	ENSG00000116754-3	1000	+	1.510	1.538e-07	1.834e-05	.	chr1	70221611	70221636	ENSG00000116754	.	+	5UTR
chr1	70221682	70221732	ENSG00000116754-4	1000	+	1.360	7.884e-06	5.637e-04	.	chr1	70221523	70221724	ENSG00000116754	.	+	px200_intron
chr1	70221682	70221732	ENSG00000116754-4	1000	+	1.360	7.884e-06	5.637e-04	.	chr1	70221724	70221839	ENSG00000116754	.	+	px500_intron
chr1	70221682	70221732	ENSG00000116754-4	1000	+	1.360	7.884e-06	5.637e-04	.	chr1	70221636	70221839	ENSG00000116754	.	+	CDS
chr1	70231582	70231632	ENSG00000116754-5	1000	+	2.010	3.094e-09	8.848e-07	.	chr1	70231548	70231658	ENSG00000116754	.	+	px500_intron
chr1	70231582	70231632	ENSG00000116754-5	1000	+	2.010	3.094e-09	8.848e-07	.	chr1	70231547	70232110	ENSG00000116754	.	+	5UTR
chr1	70250782	70250832	ENSG00000116754-6	1000	+	1.900	1.924e-07	1.834e-05	.	chr1	70250725	70250925	ENSG00000116754	.	+	px200_intron
chr1	70250782	70250832	ENSG00000116754-6	1000	+	1.900	1.924e-07	1.834e-05	.	chr1	70250805	70251617	ENSG00000116754	.	+	3UTR
chr1	70250782	70250832	ENSG00000116754-6	1000	+	1.900	1.924e-07	1.834e-05	.	chr1	70250805	70252001	ENSG00000116754	.	+	3UTR
chr1	70250782	70250832	ENSG00000116754-6	1000	+	1.900	1.924e-07	1.834e-05	.	chr1	70250805	70253052	ENSG00000116754	.	+	3UTR
chr1	70250782	70250832	ENSG00000116754-6	1000	+	1.900	1.924e-07	1.834e-05	.	chr1	70250610	70250805	ENSG00000116754	.	+	CDS
chr1	70250782	70250832	ENSG00000116754-6	1000	+	1.900	1.924e-07	1.834e-05	.	chr1	70250607	70250805	ENSG00000116754	.	+	CDS
chr1	70265799	70265849	ENSG00000118454-1	1000	-	1.960	3.019e-09	1.618e-06	.	chr1	70263347	70270355	ENSG00000118454	.	-	distal_intron
chr1	70268249	70268299	ENSG00000118454-2	1000	-	1.670	1.671e-06	2.986e-04	.	chr1	70263347	70270355	ENSG00000118454	.	-	distal_intron
chr1	70281049	70281099	ENSG00000118454-3	1000	-	1.220	2.706e-04	3.627e-02	.	chr1	70277344	70291645	ENSG00000118454	.	-	distal_intron
chr1	70299999	70300049	ENSG00000118454-4	1000	-	1.910	3.415e-08	9.153e-06	.	chr1	70296761	70300263	ENSG00000118454	.	-	distal_intron
chr1	71040053	71040103	ENSG00000050628-1	1000	-	1.490	1.345e-05	1.171e-03	.	chr1	71012984	71046180	ENSG00000050628	.	-	distal_intron
chr1	71075591	71075641	ENSG00000132485-1	1000	-	1.710	2.093e-05	2.888e-03	.	chr1	71073048	71076294	ENSG00000132485	.	-	distal_intron
chr1	71293174	71293224	ENSG00000229956-1	1000	+	1.450	4.075e-05	1.039e-02	.	chr1	71281115	71303858	ENSG00000229956	.	+	distal_intron
chr1	71642343	71642393	ENSG00000172260-1	1000	-	2.170	1.332e-15	2.374e-13	.	chr1	71611646	71697435	ENSG00000172260	.	-	distal_intron
chr1	71642393	71642443	ENSG00000172260-2	1000	-	3.420	0.000e+00	0.000e+00	.	chr1	71611646	71697435	ENSG00000172260	.	-	distal_intron
chr1	71642443	71642493	ENSG00000172260-3	1000	-	2.020	1.533e-13	2.484e-11	.	chr1	71611646	71697435	ENSG00000172260	.	-	distal_intron
chr1	71675543	71675593	ENSG00000172260-4	1000	-	1.620	4.675e-09	5.746e-07	.	chr1	71611646	71697435	ENSG00000172260	.	-	distal_intron
chr1	71690643	71690693	ENSG00000172260-5	1000	-	1.490	7.380e-08	8.485e-06	.	chr1	71611646	71697435	ENSG00000172260	.	-	distal_intron
chr1	71705593	71705643	ENSG00000172260-6	1000	-	1.060	1.122e-04	9.296e-03	.	chr1	71703905	71737672	ENSG00000172260	.	-	distal_intron
chr1	71705643	71705693	ENSG00000172260-7	1000	-	1.280	7.949e-06	8.332e-04	.	chr1	71703905	71737672	ENSG00000172260	.	-	distal_intron
chr1	71705693	71705743	ENSG00000172260-8	1000	-	2.780	0.000e+00	0.000e+00	.	chr1	71703905	71737672	ENSG00000172260	.	-	distal_intron
chr1	71705843	71705893	ENSG00000172260-9	1000	-	1.400	4.581e-07	5.102e-05	.	chr1	71703905	71737672	ENSG00000172260	.	-	distal_intron
chr1	71706543	71706593	ENSG00000172260-10	1000	-	1.130	4.233e-05	3.771e-03	.	chr1	71703905	71737672	ENSG00000172260	.	-	distal_intron
chr1	71874893	71874943	ENSG00000172260-11	1000	-	1.650	2.295e-09	3.029e-07	.	chr1	71837512	71934578	ENSG00000172260	.	-	distal_intron
chr1	71876443	71876493	ENSG00000172260-12	1000	-	1.750	7.237e-10	1.075e-07	.	chr1	71837512	71934578	ENSG00000172260	.	-	distal_intron
chr1	71876493	71876543	ENSG00000172260-13	1000	-	2.520	0.000e+00	0.000e+00	.	chr1	71837512	71934578	ENSG00000172260	.	-	distal_intron
chr1	71876543	71876593	ENSG00000172260-14	1000	-	3.000	0.000e+00	0.000e+00	.	chr1	71837512	71934578	ENSG00000172260	.	-	distal_intron
chr1	71876593	71876643	ENSG00000172260-15	1000	-	1.990	5.169e-12	8.009e-10	.	chr1	71837512	71934578	ENSG00000172260	.	-	distal_intron
chr1	71988493	71988543	ENSG00000172260-16	1000	-	1.190	1.584e-05	1.601e-03	.	chr1	71935811	72100244	ENSG00000172260	.	-	distal_intron
chr1	72105493	72105543	ENSG00000172260-17	1000	-	1.110	1.691e-04	1.369e-02	.	chr1	72101430	72274051	ENSG00000172260	.	-	distal_intron
chr1	72105743	72105793	ENSG00000172260-18	1000	-	1.350	2.798e-05	2.557e-03	.	chr1	72101430	72274051	ENSG00000172260	.	-	distal_intron
chr1	72126143	72126193	ENSG00000172260-19	1000	-	1.360	2.660e-05	2.495e-03	.	chr1	72101430	72274051	ENSG00000172260	.	-	distal_intron
chr1	72130893	72130943	ENSG00000172260-20	1000	-	2.380	0.000e+00	0.000e+00	.	chr1	72101430	72274051	ENSG00000172260	.	-	distal_intron
chr1	72130943	72130993	ENSG00000172260-21	1000	-	1.340	1.327e-06	1.433e-04	.	chr1	72101430	72274051	ENSG00000172260	.	-	distal_intron
chr1	72142543	72142593	ENSG00000172260-22	1000	-	1.190	5.540e-05	4.816e-03	.	chr1	72101430	72274051	ENSG00000172260	.	-	distal_intron
chr1	72163743	72163793	ENSG00000172260-23	1000	-	1.190	1.617e-05	1.601e-03	.	chr1	72101430	72274051	ENSG00000172260	.	-	distal_intron
chr1	72199143	72199193	ENSG00000172260-24	1000	-	2.650	0.000e+00	0.000e+00	.	chr1	72101430	72274051	ENSG00000172260	.	-	distal_intron
chr1	72199193	72199243	ENSG00000172260-25	1000	-	1.080	8.287e-05	7.032e-03	.	chr1	72101430	72274051	ENSG00000172260	.	-	distal_intron
chr1	72280893	72280943	ENSG00000172260-26	1000	-	1.680	1.375e-09	1.961e-07	.	chr1	72275659	72281818	ENSG00000172260	.	-	distal_intron
chr1	72280943	72280993	ENSG00000172260-27	1000	-	2.290	1.110e-16	2.083e-14	.	chr1	72275659	72281818	ENSG00000172260	.	-	distal_intron
chr1	72281043	72281093	ENSG00000172260-28	1000	-	1.590	6.929e-08	8.232e-06	.	chr1	72275659	72281818	ENSG00000172260	.	-	distal_intron
chr1	72281093	72281143	ENSG00000172260-29	1000	-	2.850	0.000e+00	0.000e+00	.	chr1	72275659	72281818	ENSG00000172260	.	-	distal_intron
chr1	72281143	72281193	ENSG00000172260-30	1000	-	4.320	0.000e+00	0.000e+00	.	chr1	72275659	72281818	ENSG00000172260	.	-	distal_intron
chr1	72281193	72281243	ENSG00000172260-31	1000	-	3.960	0.000e+00	0.000e+00	.	chr1	72275659	72281818	ENSG00000172260	.	-	distal_intron
chr1	72281243	72281293	ENSG00000172260-32	1000	-	3.610	0.000e+00	0.000e+00	.	chr1	72275659	72281818	ENSG00000172260	.	-	distal_intron
chr1	72281293	72281343	ENSG00000172260-33	1000	-	2.820	0.000e+00	0.000e+00	.	chr1	72275659	72281818	ENSG00000172260	.	-	distal_intron
chr1	72281343	72281393	ENSG00000172260-34	1000	-	1.250	2.528e-05	2.435e-03	.	chr1	72275659	72281818	ENSG00000172260	.	-	distal_intron
chr1	72281393	72281443	ENSG00000172260-35	1000	-	2.720	0.000e+00	0.000e+00	.	chr1	72275659	72281818	ENSG00000172260	.	-	distal_intron
chr1	72281443	72281493	ENSG00000172260-36	1000	-	1.690	2.965e-09	3.774e-07	.	chr1	72275659	72281818	ENSG00000172260	.	-	distal_intron
chr1	72281493	72281543	ENSG00000172260-37	1000	-	3.520	0.000e+00	0.000e+00	.	chr1	72275659	72281818	ENSG00000172260	.	-	distal_intron
chr1	72281543	72281593	ENSG00000172260-38	1000	-	3.850	0.000e+00	0.000e+00	.	chr1	72275659	72281818	ENSG00000172260	.	-	distal_intron
chr1	72281593	72281643	ENSG00000172260-39	1000	-	2.430	0.000e+00	0.000e+00	.	chr1	72275659	72281818	ENSG00000172260	.	-	distal_intron
chr1	72281643	72281693	ENSG00000172260-40	1000	-	2.800	0.000e+00	0.000e+00	.	chr1	72275659	72281818	ENSG00000172260	.	-	distal_intron
chr1	72281693	72281743	ENSG00000172260-41	1000	-	1.670	1.821e-09	2.496e-07	.	chr1	72275659	72281818	ENSG00000172260	.	-	distal_intron
chr1	72281743	72281793	ENSG00000172260-42	1000	-	2.510	0.000e+00	0.000e+00	.	chr1	72275659	72281818	ENSG00000172260	.	-	distal_intron
chr1	72281793	72281843	ENSG00000172260-43	1000	-	3.280	0.000e+00	0.000e+00	.	chr1	72281818	72282118	ENSG00000172260	.	-	px500_intron
chr1	72281793	72281843	ENSG00000172260-43	1000	-	3.280	0.000e+00	0.000e+00	.	chr1	72275659	72281818	ENSG00000172260	.	-	distal_intron
chr1	72281843	72281893	ENSG00000172260-44	1000	-	2.140	3.997e-15	6.783e-13	.	chr1	72281818	72282118	ENSG00000172260	.	-	px500_intron
chr1	74242835	74242885	ENSG00000259030-1	1000	+	1.490	1.093e-04	1.622e-02	.	chr1	74241335	74248958	ENSG00000259030	.	+	distal_intron
chr1	74242835	74242885	ENSG00000259030-1	1000	+	1.490	1.093e-04	1.622e-02	.	chr1	74241335	74248958	ENSG00000116783	.	+	distal_intron
chr1	74242837	74242887	ENSG00000116783-1	1000	+	1.350	3.546e-04	3.782e-02	.	chr1	74241335	74248958	ENSG00000116783	.	+	distal_intron
chr1	74242837	74242887	ENSG00000116783-1	1000	+	1.350	3.546e-04	3.782e-02	.	chr1	74241335	74248958	ENSG00000259030	.	+	distal_intron
chr1	74242885	74242935	ENSG00000259030-2	1000	+	2.560	1.280e-11	5.697e-09	.	chr1	74241335	74248958	ENSG00000259030	.	+	distal_intron
chr1	74242885	74242935	ENSG00000259030-2	1000	+	2.560	1.280e-11	5.697e-09	.	chr1	74241335	74248958	ENSG00000116783	.	+	distal_intron
chr1	74242887	74242937	ENSG00000116783-2	1000	+	2.490	5.137e-11	1.644e-08	.	chr1	74241335	74248958	ENSG00000259030	.	+	distal_intron
chr1	74242887	74242937	ENSG00000116783-2	1000	+	2.490	5.137e-11	1.644e-08	.	chr1	74241335	74248958	ENSG00000116783	.	+	distal_intron
chr1	74242935	74242985	ENSG00000259030-3	1000	+	2.010	4.789e-07	1.066e-04	.	chr1	74241335	74248958	ENSG00000259030	.	+	distal_intron
chr1	74242935	74242985	ENSG00000259030-3	1000	+	2.010	4.789e-07	1.066e-04	.	chr1	74241335	74248958	ENSG00000116783	.	+	distal_intron
chr1	74242937	74242987	ENSG00000116783-3	1000	+	1.790	9.083e-06	1.453e-03	.	chr1	74241335	74248958	ENSG00000259030	.	+	distal_intron
chr1	74242937	74242987	ENSG00000116783-3	1000	+	1.790	9.083e-06	1.453e-03	.	chr1	74241335	74248958	ENSG00000116783	.	+	distal_intron
chr1	74429635	74429685	ENSG00000259030-4	1000	+	1.800	1.628e-04	1.811e-02	.	chr1	74418846	74435579	ENSG00000116783	.	+	distal_intron
chr1	74429635	74429685	ENSG00000259030-4	1000	+	1.800	1.628e-04	1.811e-02	.	chr1	74418846	74435579	ENSG00000259030	.	+	distal_intron
chr1	74429637	74429687	ENSG00000116783-4	1000	+	1.670	5.849e-04	4.679e-02	.	chr1	74418846	74435579	ENSG00000116783	.	+	distal_intron
chr1	74429637	74429687	ENSG00000116783-4	1000	+	1.670	5.849e-04	4.679e-02	.	chr1	74418846	74435579	ENSG00000259030	.	+	distal_intron
chr1	74501676	74501726	ENSG00000162621-1	1000	-	1.000	5.836e-09	7.295e-08	.	chr1	74492766	74512025	ENSG00000259030	.	+	distal_intron
chr1	74501676	74501726	ENSG00000162621-1	1000	-	1.000	5.836e-09	7.295e-08	.	chr1	74492766	74512025	ENSG00000116783	.	+	distal_intron
chr1	74501676	74501726	ENSG00000162621-1	1000	-	1.000	5.836e-09	7.295e-08	.	chr1	74492766	74512025	ENSG00000162621	.	-	distal_intron
chr1	74511026	74511076	ENSG00000162621-2	1000	-	1.000	5.836e-09	7.295e-08	.	chr1	74492766	74512025	ENSG00000162621	.	-	distal_intron
chr1	74511026	74511076	ENSG00000162621-2	1000	-	1.000	5.836e-09	7.295e-08	.	chr1	74492766	74512025	ENSG00000116783	.	+	distal_intron
chr1	74511026	74511076	ENSG00000162621-2	1000	-	1.000	5.836e-09	7.295e-08	.	chr1	74492766	74512025	ENSG00000259030	.	+	distal_intron
chr1	74568617	74568667	ENSG00000178965-1	1000	-	1.490	9.472e-04	3.207e-02	.	chr1	74568122	74570439	ENSG00000178965	.	-	3UTR
chr1	74568717	74568767	ENSG00000178965-2	1000	-	3.520	0.000e+00	0.000e+00	.	chr1	74568122	74570439	ENSG00000178965	.	-	3UTR
chr1	74568767	74568817	ENSG00000178965-3	1000	-	1.360	2.327e-04	9.191e-03	.	chr1	74568122	74570439	ENSG00000178965	.	-	3UTR
chr1	74569717	74569767	ENSG00000178965-4	1000	-	1.530	2.225e-04	9.191e-03	.	chr1	74568122	74570439	ENSG00000178965	.	-	3UTR
chr1	74569767	74569817	ENSG00000178965-5	1000	-	1.860	3.440e-08	2.038e-06	.	chr1	74568122	74570439	ENSG00000178965	.	-	3UTR
chr1	74650917	74650967	ENSG00000178965-6	1000	-	1.930	1.781e-08	1.407e-06	.	chr1	74649815	74672996	ENSG00000178965	.	-	distal_intron
[truncated: 12,347,707 more chars]
