# Supplementary material for: Mapping PTBP2 binding in human brain identifies SYNGAP1 as a target for therapeutic splice switching
Source: Nat Commun. 2023 May 6;14:2628. doi: 10.1038/s41467-023-38273-3 (PMC10164156; doi:10.1038/s41467-023-38273-3)
Supplement: Supplementary file 7 — Supplementary Data 5 [file 41467_2023_38273_MOESM7_ESM.txt]

peaks_IPS_realigned_narrow_peak.combined.annotate.txt
## Annotation peaks to genomic regions, all intersected genomic regions are presented.
## CLAM version: 1.2.0
## Column 1:  Peak chromosome
## Column 2:  Peak start
## Column 3:  Peak end
## Column 4:  Peak name
## Column 5:  Peak score
## Column 6:  Peak strand
## Column 7:  Peak signal value
## Column 8:  Peak pValue
## Column 9:  Peak qValue
## Column 10: Point-source called for this peak
## Column 11: Genomic region chromosome
## Column 12: Genomic region start
## Column 13: Genomic region end
## Column 14: Gene ID
## Column 15: Quality score
## Column 16: Genomic region strand
## Column 17: Genomic region type
chr1	182846	182896	ENSG00000279928-1	1000	+	1.000	4.471e-03	5.588e-03	.	chr1	182746	182946	ENSG00000279928	.	+	px200_intron
chr1	183146	183196	ENSG00000279928-2	1000	+	1.000	4.471e-03	5.588e-03	.	chr1	183131	183216	ENSG00000279928	.	+	other_exon
chr1	183146	183196	ENSG00000279928-2	1000	+	1.000	4.471e-03	5.588e-03	.	chr1	183132	183216	ENSG00000279928	.	+	px500_intron
chr1	183446	183496	ENSG00000279928-3	1000	+	1.000	4.471e-03	5.588e-03	.	chr1	183493	183571	ENSG00000279928	.	+	other_exon
chr1	183446	183496	ENSG00000279928-3	1000	+	1.000	4.471e-03	5.588e-03	.	chr1	183293	183494	ENSG00000279928	.	+	px200_intron
chr1	183446	183496	ENSG00000279928-3	1000	+	1.000	4.471e-03	5.588e-03	.	chr1	183494	183539	ENSG00000279928	.	+	px500_intron
chr1	183596	183646	ENSG00000279928-4	1000	+	1.000	4.471e-03	5.588e-03	.	chr1	183539	183740	ENSG00000279928	.	+	px200_intron
chr1	183596	183646	ENSG00000279928-4	1000	+	1.000	4.471e-03	5.588e-03	.	chr1	183571	183771	ENSG00000279928	.	+	px200_intron
chr1	183646	183696	ENSG00000279928-5	1000	+	1.000	4.471e-03	5.588e-03	.	chr1	183539	183740	ENSG00000279928	.	+	px200_intron
chr1	183646	183696	ENSG00000279928-5	1000	+	1.000	4.471e-03	5.588e-03	.	chr1	183571	183771	ENSG00000279928	.	+	px200_intron
chr1	183846	183896	ENSG00000279928-6	1000	+	1.000	4.471e-03	5.588e-03	.	chr1	183739	183901	ENSG00000279928	.	+	other_exon
chr1	183846	183896	ENSG00000279928-6	1000	+	1.000	4.471e-03	5.588e-03	.	chr1	183780	183981	ENSG00000279928	.	+	px200_intron
chr1	183896	183946	ENSG00000279928-7	1000	+	1.000	4.471e-03	5.588e-03	.	chr1	183780	183981	ENSG00000279928	.	+	px200_intron
chr1	183896	183946	ENSG00000279928-7	1000	+	1.000	4.471e-03	5.588e-03	.	chr1	183901	184101	ENSG00000279928	.	+	px200_intron
chr1	183896	183946	ENSG00000279928-7	1000	+	1.000	4.471e-03	5.588e-03	.	chr1	183739	183901	ENSG00000279928	.	+	other_exon
chr1	183996	184046	ENSG00000279928-8	1000	+	1.000	4.471e-03	5.588e-03	.	chr1	183901	184101	ENSG00000279928	.	+	px200_intron
chr1	183996	184046	ENSG00000279928-8	1000	+	1.000	4.471e-03	5.588e-03	.	chr1	183980	184174	ENSG00000279928	.	+	other_exon
chr1	630340	630390	ENSG00000225630-1	1000	+	0.770	7.414e-08	1.557e-06	.	chr1	629639	630683	ENSG00000225630	.	+	other_exon
chr1	631724	631774	ENSG00000237973-1	1000	+	0.750	3.389e-03	2.626e-02	.	chr1	631073	632616	ENSG00000237973	.	+	other_exon
chr1	632324	632374	ENSG00000237973-2	1000	+	1.110	1.214e-12	3.763e-11	.	chr1	632325	632413	ENSG00000229344	.	+	px500_intron
chr1	632324	632374	ENSG00000237973-2	1000	+	1.110	1.214e-12	3.763e-11	.	chr1	631073	632616	ENSG00000237973	.	+	other_exon
chr1	632324	632374	ENSG00000237973-2	1000	+	1.110	1.214e-12	3.763e-11	.	chr1	632124	632325	ENSG00000278791	.	-	px200_intron
chr1	632324	632374	ENSG00000237973-2	1000	+	1.110	1.214e-12	3.763e-11	.	chr1	632324	632413	ENSG00000278791	.	-	other_exon
chr1	632424	632474	ENSG00000237973-3	1000	+	0.740	7.450e-03	4.619e-02	.	chr1	632413	632613	ENSG00000278791	.	-	px200_intron
chr1	632424	632474	ENSG00000237973-3	1000	+	0.740	7.450e-03	4.619e-02	.	chr1	631073	632616	ENSG00000237973	.	+	other_exon
chr1	632857	632907	ENSG00000229344-1	1000	+	2.080	1.055e-14	1.477e-13	.	chr1	632843	633044	ENSG00000230021	.	-	px200_intron
chr1	632857	632907	ENSG00000229344-1	1000	+	2.080	1.055e-14	1.477e-13	.	chr1	632756	633438	ENSG00000229344	.	+	other_exon
chr1	633057	633107	ENSG00000229344-2	1000	+	1.420	4.856e-05	3.399e-04	.	chr1	633044	633116	ENSG00000237973	.	+	px500_intron
chr1	633057	633107	ENSG00000229344-2	1000	+	1.420	4.856e-05	3.399e-04	.	chr1	633044	633129	ENSG00000240409	.	+	px500_intron
chr1	633057	633107	ENSG00000229344-2	1000	+	1.420	4.856e-05	3.399e-04	.	chr1	633043	633129	ENSG00000230021	.	-	other_exon
chr1	633057	633107	ENSG00000229344-2	1000	+	1.420	4.856e-05	3.399e-04	.	chr1	632756	633438	ENSG00000229344	.	+	other_exon
chr1	633107	633157	ENSG00000229344-3	1000	+	0.750	2.736e-03	1.277e-02	.	chr1	632756	633438	ENSG00000229344	.	+	other_exon
chr1	633107	633157	ENSG00000229344-3	1000	+	0.750	2.736e-03	1.277e-02	.	chr1	633043	633129	ENSG00000230021	.	-	other_exon
chr1	633107	633157	ENSG00000229344-3	1000	+	0.750	2.736e-03	1.277e-02	.	chr1	633044	633129	ENSG00000240409	.	+	px500_intron
chr1	633107	633157	ENSG00000229344-3	1000	+	0.750	2.736e-03	1.277e-02	.	chr1	633044	633116	ENSG00000237973	.	+	px500_intron
chr1	633107	633157	ENSG00000229344-3	1000	+	0.750	2.736e-03	1.277e-02	.	chr1	633129	633329	ENSG00000230021	.	-	px200_intron
chr1	634246	634296	ENSG00000248527-1	1000	+	1.450	0.000e+00	0.000e+00	.	chr1	634175	634376	ENSG00000198744	.	+	px200_intron
chr1	634246	634296	ENSG00000248527-1	1000	+	1.450	0.000e+00	0.000e+00	.	chr1	633695	634376	ENSG00000248527	.	+	other_exon
chr1	726121	726171	ENSG00000230021-1	1000	-	1.190	7.090e-04	2.151e-02	.	chr1	725884	729804	ENSG00000228327	.	-	other_exon
chr1	726221	726271	ENSG00000230021-2	1000	-	1.800	7.043e-09	4.924e-07	.	chr1	725884	729804	ENSG00000228327	.	-	other_exon
chr1	726271	726321	ENSG00000230021-3	1000	-	1.750	1.221e-08	7.550e-07	.	chr1	725884	729804	ENSG00000228327	.	-	other_exon
chr1	726321	726371	ENSG00000230021-4	1000	-	1.280	2.129e-04	6.789e-03	.	chr1	725884	729804	ENSG00000228327	.	-	other_exon
chr1	728021	728071	ENSG00000230021-5	1000	-	1.540	1.445e-06	6.834e-05	.	chr1	725884	729804	ENSG00000228327	.	-	other_exon
chr1	728071	728121	ENSG00000230021-6	1000	-	1.840	2.253e-09	1.647e-07	.	chr1	725884	729804	ENSG00000228327	.	-	other_exon
chr1	728271	728321	ENSG00000230021-7	1000	-	1.270	2.132e-04	6.789e-03	.	chr1	725884	729804	ENSG00000228327	.	-	other_exon
chr1	728321	728371	ENSG00000230021-8	1000	-	2.040	9.603e-12	1.287e-09	.	chr1	725884	729804	ENSG00000228327	.	-	other_exon
chr1	728371	728421	ENSG00000230021-9	1000	-	2.240	3.564e-14	7.163e-12	.	chr1	725884	729804	ENSG00000228327	.	-	other_exon
chr1	728421	728471	ENSG00000230021-10	1000	-	2.210	9.515e-14	1.700e-11	.	chr1	725884	729804	ENSG00000228327	.	-	other_exon
chr1	728471	728521	ENSG00000230021-11	1000	-	1.350	6.720e-05	2.437e-03	.	chr1	725884	729804	ENSG00000228327	.	-	other_exon
chr1	728521	728571	ENSG00000230021-12	1000	-	2.110	2.533e-12	4.073e-10	.	chr1	725884	729804	ENSG00000228327	.	-	other_exon
chr1	728821	728871	ENSG00000230021-13	1000	-	1.650	2.110e-07	1.131e-05	.	chr1	725884	729804	ENSG00000228327	.	-	other_exon
chr1	728971	729021	ENSG00000230021-14	1000	-	1.930	1.207e-10	1.387e-08	.	chr1	725884	729804	ENSG00000228327	.	-	other_exon
chr1	729021	729071	ENSG00000230021-15	1000	-	2.040	8.587e-12	1.255e-09	.	chr1	725884	729804	ENSG00000228327	.	-	other_exon
chr1	729071	729121	ENSG00000230021-16	1000	-	1.650	1.994e-07	1.131e-05	.	chr1	725884	729804	ENSG00000228327	.	-	other_exon
chr1	729121	729171	ENSG00000230021-17	1000	-	1.420	1.985e-05	7.980e-04	.	chr1	725884	729804	ENSG00000228327	.	-	other_exon
chr1	729171	729221	ENSG00000230021-18	1000	-	2.730	0.000e+00	0.000e+00	.	chr1	725884	729804	ENSG00000228327	.	-	other_exon
chr1	729221	729271	ENSG00000230021-19	1000	-	2.330	4.441e-16	1.020e-13	.	chr1	725884	729804	ENSG00000228327	.	-	other_exon
chr1	729271	729321	ENSG00000230021-20	1000	-	1.760	1.194e-08	7.550e-07	.	chr1	725884	729804	ENSG00000228327	.	-	other_exon
chr1	729321	729371	ENSG00000230021-21	1000	-	2.610	0.000e+00	0.000e+00	.	chr1	725884	729804	ENSG00000228327	.	-	other_exon
chr1	729371	729421	ENSG00000230021-22	1000	-	2.570	0.000e+00	0.000e+00	.	chr1	725884	729804	ENSG00000228327	.	-	other_exon
chr1	729421	729471	ENSG00000230021-23	1000	-	1.790	7.460e-09	4.998e-07	.	chr1	725884	729804	ENSG00000228327	.	-	other_exon
chr1	729471	729521	ENSG00000230021-24	1000	-	1.850	2.001e-09	1.609e-07	.	chr1	725884	729804	ENSG00000228327	.	-	other_exon
chr1	729671	729721	ENSG00000230021-25	1000	-	2.130	1.517e-10	1.524e-08	.	chr1	725884	729804	ENSG00000228327	.	-	other_exon
chr1	729721	729771	ENSG00000230021-26	1000	-	2.010	5.531e-11	6.841e-09	.	chr1	725884	729804	ENSG00000228327	.	-	other_exon
chr1	731821	731871	ENSG00000230021-27	1000	-	1.190	7.533e-04	2.163e-02	.	chr1	731816	732017	ENSG00000230021	.	-	px200_intron
chr1	733071	733121	ENSG00000230021-28	1000	-	1.850	2.154e-09	1.647e-07	.	chr1	733064	733264	ENSG00000230021	.	-	px200_intron
chr1	733071	733121	ENSG00000230021-28	1000	-	1.850	2.154e-09	1.647e-07	.	chr1	733106	733307	ENSG00000228327	.	-	px200_intron
chr1	733121	733171	ENSG00000230021-29	1000	-	1.540	2.042e-06	9.122e-05	.	chr1	733064	733264	ENSG00000230021	.	-	px200_intron
chr1	733121	733171	ENSG00000230021-29	1000	-	1.540	2.042e-06	9.122e-05	.	chr1	733106	733307	ENSG00000228327	.	-	px200_intron
chr1	735721	735771	ENSG00000230021-30	1000	-	1.270	2.083e-04	6.789e-03	.	chr1	735613	735813	ENSG00000228327	.	-	px200_intron
chr1	735771	735821	ENSG00000230021-31	1000	-	1.350	5.981e-05	2.290e-03	.	chr1	735613	735813	ENSG00000228327	.	-	px200_intron
chr1	735771	735821	ENSG00000230021-31	1000	-	1.350	5.981e-05	2.290e-03	.	chr1	735813	736113	ENSG00000228327	.	-	px500_intron
chr1	736571	736621	ENSG00000230021-32	1000	-	2.530	0.000e+00	0.000e+00	.	chr1	736113	742679	ENSG00000230021	.	-	distal_intron
chr1	736571	736621	ENSG00000230021-32	1000	-	2.530	0.000e+00	0.000e+00	.	chr1	736113	742679	ENSG00000228327	.	-	distal_intron
chr1	739971	740021	ENSG00000230021-33	1000	-	1.270	2.159e-04	6.789e-03	.	chr1	736113	742679	ENSG00000230021	.	-	distal_intron
chr1	739971	740021	ENSG00000230021-33	1000	-	1.270	2.159e-04	6.789e-03	.	chr1	736113	742679	ENSG00000228327	.	-	distal_intron
chr1	744671	744721	ENSG00000230021-34	1000	-	1.600	4.493e-07	2.258e-05	.	chr1	744527	744728	ENSG00000228327	.	-	px200_intron
chr1	749371	749421	ENSG00000230021-35	1000	-	2.010	6.653e-10	5.630e-08	.	chr1	747318	755576	ENSG00000228327	.	-	distal_intron
chr1	749371	749421	ENSG00000230021-35	1000	-	2.010	6.653e-10	5.630e-08	.	chr1	747318	755576	ENSG00000230021	.	-	distal_intron
chr1	764571	764621	ENSG00000230021-36	1000	-	1.340	6.620e-05	2.437e-03	.	chr1	764522	764723	ENSG00000228327	.	-	px200_intron
chr1	764921	764971	ENSG00000230021-37	1000	-	1.920	1.309e-10	1.404e-08	.	chr1	764943	765144	ENSG00000228327	.	-	px200_intron
chr1	764921	764971	ENSG00000230021-37	1000	-	1.920	1.309e-10	1.404e-08	.	chr1	764800	765000	ENSG00000228327	.	-	px200_intron
chr1	764921	764971	ENSG00000230021-37	1000	-	1.920	1.309e-10	1.404e-08	.	chr1	764722	765247	ENSG00000228327	.	-	other_exon
chr1	765071	765121	ENSG00000230021-38	1000	-	1.540	1.566e-06	7.193e-05	.	chr1	764722	765247	ENSG00000228327	.	-	other_exon
chr1	765071	765121	ENSG00000230021-38	1000	-	1.540	1.566e-06	7.193e-05	.	chr1	764943	765144	ENSG00000228327	.	-	px200_intron
chr1	769621	769671	ENSG00000230021-39	1000	-	1.190	7.950e-04	2.204e-02	.	chr1	769496	769712	ENSG00000228327	.	-	other_exon
chr1	773071	773121	ENSG00000230021-40	1000	-	1.590	1.068e-06	5.204e-05	.	chr1	773107	773307	ENSG00000228327	.	-	px200_intron
chr1	773071	773121	ENSG00000230021-40	1000	-	1.590	1.068e-06	5.204e-05	.	chr1	772975	773107	ENSG00000228327	.	-	other_exon
chr1	778371	778421	ENSG00000230021-41	1000	-	1.650	2.086e-07	1.131e-05	.	chr1	778283	778626	ENSG00000228327	.	-	other_exon
chr1	778371	778421	ENSG00000230021-41	1000	-	1.650	2.086e-07	1.131e-05	.	chr1	778284	778569	ENSG00000237491	.	+	px500_intron
chr1	778371	778421	ENSG00000230021-41	1000	-	1.650	2.086e-07	1.131e-05	.	chr1	778348	778569	ENSG00000237491	.	+	px500_intron
chr1	778421	778471	ENSG00000230021-42	1000	-	2.080	2.686e-10	2.399e-08	.	chr1	778348	778569	ENSG00000237491	.	+	px500_intron
chr1	778421	778471	ENSG00000230021-42	1000	-	2.080	2.686e-10	2.399e-08	.	chr1	778284	778569	ENSG00000237491	.	+	px500_intron
chr1	778421	778471	ENSG00000230021-42	1000	-	2.080	2.686e-10	2.399e-08	.	chr1	778429	778569	ENSG00000237491	.	+	px500_intron
chr1	778421	778471	ENSG00000230021-42	1000	-	2.080	2.686e-10	2.399e-08	.	chr1	778436	778569	ENSG00000237491	.	+	px500_intron
chr1	778421	778471	ENSG00000230021-42	1000	-	2.080	2.686e-10	2.399e-08	.	chr1	778283	778626	ENSG00000228327	.	-	other_exon
chr1	778621	778671	ENSG00000230021-43	1000	-	1.190	7.869e-04	2.204e-02	.	chr1	778569	778770	ENSG00000237491	.	+	px200_intron
chr1	778621	778671	ENSG00000230021-43	1000	-	1.190	7.869e-04	2.204e-02	.	chr1	778581	778782	ENSG00000237491	.	+	px200_intron
chr1	778621	778671	ENSG00000230021-43	1000	-	1.190	7.869e-04	2.204e-02	.	chr1	778626	778826	ENSG00000228327	.	-	px200_intron
chr1	778621	778671	ENSG00000230021-43	1000	-	1.190	7.869e-04	2.204e-02	.	chr1	778648	778849	ENSG00000237491	.	+	px200_intron
chr1	778621	778671	ENSG00000230021-43	1000	-	1.190	7.869e-04	2.204e-02	.	chr1	778283	778626	ENSG00000228327	.	-	other_exon
chr1	788171	788221	ENSG00000230021-44	1000	-	1.190	7.504e-04	2.163e-02	.	chr1	787872	788172	ENSG00000237491	.	+	px500_intron
chr1	788171	788221	ENSG00000230021-44	1000	-	1.190	7.504e-04	2.163e-02	.	chr1	788172	792381	ENSG00000230021	.	-	distal_intron
chr1	788171	788221	ENSG00000230021-44	1000	-	1.190	7.504e-04	2.163e-02	.	chr1	788172	792381	ENSG00000237491	.	+	distal_intron
chr1	788321	788371	ENSG00000230021-45	1000	-	2.450	0.000e+00	0.000e+00	.	chr1	788172	792381	ENSG00000237491	.	+	distal_intron
chr1	788321	788371	ENSG00000230021-45	1000	-	2.450	0.000e+00	0.000e+00	.	chr1	788172	792381	ENSG00000230021	.	-	distal_intron
chr1	788371	788421	ENSG00000230021-46	1000	-	2.950	0.000e+00	0.000e+00	.	chr1	788172	792381	ENSG00000237491	.	+	distal_intron
chr1	788371	788421	ENSG00000230021-46	1000	-	2.950	0.000e+00	0.000e+00	.	chr1	788172	792381	ENSG00000230021	.	-	distal_intron
chr1	788421	788471	ENSG00000230021-47	1000	-	1.930	2.362e-10	2.234e-08	.	chr1	788172	792381	ENSG00000237491	.	+	distal_intron
chr1	788421	788471	ENSG00000230021-47	1000	-	1.930	2.362e-10	2.234e-08	.	chr1	788172	792381	ENSG00000230021	.	-	distal_intron
chr1	789071	789121	ENSG00000230021-48	1000	-	1.480	6.837e-06	2.971e-04	.	chr1	788172	792381	ENSG00000237491	.	+	distal_intron
chr1	789071	789121	ENSG00000230021-48	1000	-	1.480	6.837e-06	2.971e-04	.	chr1	788172	792381	ENSG00000230021	.	-	distal_intron
chr1	789121	789171	ENSG00000230021-49	1000	-	1.190	7.428e-04	2.163e-02	.	chr1	788172	792381	ENSG00000230021	.	-	distal_intron
chr1	789121	789171	ENSG00000230021-49	1000	-	1.190	7.428e-04	2.163e-02	.	chr1	788172	792381	ENSG00000237491	.	+	distal_intron
chr1	812771	812821	ENSG00000230021-50	1000	-	1.410	1.754e-05	7.340e-04	.	chr1	810670	816870	ENSG00000230021	.	-	distal_intron
chr1	812771	812821	ENSG00000230021-50	1000	-	1.410	1.754e-05	7.340e-04	.	chr1	810670	816870	ENSG00000230092	.	-	distal_intron
chr1	812821	812871	ENSG00000230021-51	1000	-	1.270	2.118e-04	6.789e-03	.	chr1	810670	816870	ENSG00000230092	.	-	distal_intron
chr1	812821	812871	ENSG00000230021-51	1000	-	1.270	2.118e-04	6.789e-03	.	chr1	810670	816870	ENSG00000230021	.	-	distal_intron
chr1	815471	815521	ENSG00000230021-52	1000	-	1.350	5.976e-05	2.290e-03	.	chr1	810670	816870	ENSG00000230092	.	-	distal_intron
chr1	815471	815521	ENSG00000230021-52	1000	-	1.350	5.976e-05	2.290e-03	.	chr1	810670	816870	ENSG00000230021	.	-	distal_intron
chr1	827021	827071	ENSG00000230021-53	1000	-	1.410	1.780e-05	7.340e-04	.	chr1	826923	827123	ENSG00000228794	.	+	px200_intron
chr1	827021	827071	ENSG00000230021-53	1000	-	1.410	1.780e-05	7.340e-04	.	chr1	826205	827522	ENSG00000225880	.	-	other_exon
chr1	827071	827121	ENSG00000230021-54	1000	-	1.740	8.195e-08	4.881e-06	.	chr1	826923	827123	ENSG00000228794	.	+	px200_intron
chr1	827071	827121	ENSG00000230021-54	1000	-	1.740	8.195e-08	4.881e-06	.	chr1	826205	827522	ENSG00000225880	.	-	other_exon
chr1	827121	827171	ENSG00000230021-55	1000	-	1.270	2.195e-04	6.789e-03	.	chr1	827166	827407	ENSG00000228794	.	+	px500_intron
chr1	827121	827171	ENSG00000230021-55	1000	-	1.270	2.195e-04	6.789e-03	.	chr1	827168	827407	ENSG00000228794	.	+	px500_intron
chr1	827121	827171	ENSG00000230021-55	1000	-	1.270	2.195e-04	6.789e-03	.	chr1	827169	827407	ENSG00000230021	.	-	px500_intron
chr1	827121	827171	ENSG00000230021-55	1000	-	1.270	2.195e-04	6.789e-03	.	chr1	827160	827407	ENSG00000228794	.	+	px500_intron
chr1	827121	827171	ENSG00000230021-55	1000	-	1.270	2.195e-04	6.789e-03	.	chr1	827156	827407	ENSG00000228794	.	+	px500_intron
chr1	827121	827171	ENSG00000230021-55	1000	-	1.270	2.195e-04	6.789e-03	.	chr1	827123	827407	ENSG00000228794	.	+	px500_intron
chr1	827121	827171	ENSG00000230021-55	1000	-	1.270	2.195e-04	6.789e-03	.	chr1	826923	827123	ENSG00000228794	.	+	px200_intron
chr1	827121	827171	ENSG00000230021-55	1000	-	1.270	2.195e-04	6.789e-03	.	chr1	826205	827522	ENSG00000225880	.	-	other_exon
chr1	827171	827221	ENSG00000230021-56	1000	-	1.600	4.493e-07	2.258e-05	.	chr1	827172	827407	ENSG00000228794	.	+	px500_intron
chr1	827171	827221	ENSG00000230021-56	1000	-	1.600	4.493e-07	2.258e-05	.	chr1	827198	827407	ENSG00000228794	.	+	px500_intron
chr1	827171	827221	ENSG00000230021-56	1000	-	1.600	4.493e-07	2.258e-05	.	chr1	827199	827407	ENSG00000228794	.	+	px500_intron
chr1	827171	827221	ENSG00000230021-56	1000	-	1.600	4.493e-07	2.258e-05	.	chr1	827220	827407	ENSG00000228794	.	+	px500_intron
chr1	827171	827221	ENSG00000230021-56	1000	-	1.600	4.493e-07	2.258e-05	.	chr1	827169	827407	ENSG00000230021	.	-	px500_intron
chr1	827171	827221	ENSG00000230021-56	1000	-	1.600	4.493e-07	2.258e-05	.	chr1	827168	827407	ENSG00000228794	.	+	px500_intron
chr1	827171	827221	ENSG00000230021-56	1000	-	1.600	4.493e-07	2.258e-05	.	chr1	827166	827407	ENSG00000228794	.	+	px500_intron
chr1	827171	827221	ENSG00000230021-56	1000	-	1.600	4.493e-07	2.258e-05	.	chr1	827160	827407	ENSG00000228794	.	+	px500_intron
chr1	827171	827221	ENSG00000230021-56	1000	-	1.600	4.493e-07	2.258e-05	.	chr1	827156	827407	ENSG00000228794	.	+	px500_intron
chr1	827171	827221	ENSG00000230021-56	1000	-	1.600	4.493e-07	2.258e-05	.	chr1	827123	827407	ENSG00000228794	.	+	px500_intron
chr1	827171	827221	ENSG00000230021-56	1000	-	1.600	4.493e-07	2.258e-05	.	chr1	826205	827522	ENSG00000225880	.	-	other_exon
chr1	827221	827271	ENSG00000230021-57	1000	-	1.340	7.373e-05	2.577e-03	.	chr1	827220	827407	ENSG00000228794	.	+	px500_intron
chr1	827221	827271	ENSG00000230021-57	1000	-	1.340	7.373e-05	2.577e-03	.	chr1	827199	827407	ENSG00000228794	.	+	px500_intron
chr1	827221	827271	ENSG00000230021-57	1000	-	1.340	7.373e-05	2.577e-03	.	chr1	827198	827407	ENSG00000228794	.	+	px500_intron
chr1	827221	827271	ENSG00000230021-57	1000	-	1.340	7.373e-05	2.577e-03	.	chr1	827172	827407	ENSG00000228794	.	+	px500_intron
chr1	827221	827271	ENSG00000230021-57	1000	-	1.340	7.373e-05	2.577e-03	.	chr1	827169	827407	ENSG00000230021	.	-	px500_intron
chr1	827221	827271	ENSG00000230021-57	1000	-	1.340	7.373e-05	2.577e-03	.	chr1	827168	827407	ENSG00000228794	.	+	px500_intron
chr1	827221	827271	ENSG00000230021-57	1000	-	1.340	7.373e-05	2.577e-03	.	chr1	827166	827407	ENSG00000228794	.	+	px500_intron
chr1	827221	827271	ENSG00000230021-57	1000	-	1.340	7.373e-05	2.577e-03	.	chr1	827160	827407	ENSG00000228794	.	+	px500_intron
chr1	827221	827271	ENSG00000230021-57	1000	-	1.340	7.373e-05	2.577e-03	.	chr1	827156	827407	ENSG00000228794	.	+	px500_intron
chr1	827221	827271	ENSG00000230021-57	1000	-	1.340	7.373e-05	2.577e-03	.	chr1	827123	827407	ENSG00000228794	.	+	px500_intron
chr1	827221	827271	ENSG00000230021-57	1000	-	1.340	7.373e-05	2.577e-03	.	chr1	826205	827522	ENSG00000225880	.	-	other_exon
chr1	827421	827471	ENSG00000230021-58	1000	-	1.350	6.821e-05	2.437e-03	.	chr1	827407	827608	ENSG00000228794	.	+	px200_intron
chr1	827421	827471	ENSG00000230021-58	1000	-	1.350	6.821e-05	2.437e-03	.	chr1	826205	827522	ENSG00000225880	.	-	other_exon
chr1	827421	827471	ENSG00000230021-58	1000	-	1.350	6.821e-05	2.437e-03	.	chr1	827456	827657	ENSG00000228794	.	+	px200_intron
chr1	827421	827471	ENSG00000230021-58	1000	-	1.350	6.821e-05	2.437e-03	.	chr1	827460	827661	ENSG00000228794	.	+	px200_intron
chr1	827421	827471	ENSG00000230021-58	1000	-	1.350	6.821e-05	2.437e-03	.	chr1	827466	827667	ENSG00000228794	.	+	px200_intron
chr1	827421	827471	ENSG00000230021-58	1000	-	1.350	6.821e-05	2.437e-03	.	chr1	827468	827669	ENSG00000228794	.	+	px200_intron
chr1	827421	827471	ENSG00000230021-58	1000	-	1.350	6.821e-05	2.437e-03	.	chr1	827469	827670	ENSG00000230021	.	-	px200_intron
chr1	999662	999712	ENSG00000188290-1	1000	-	1.910	2.006e-08	5.014e-07	.	chr1	999491	999692	ENSG00000188290	.	-	px200_intron
chr1	999662	999712	ENSG00000188290-1	1000	-	1.910	2.006e-08	5.014e-07	.	chr1	999691	999787	ENSG00000188290	.	-	CDS
chr1	999662	999712	ENSG00000188290-1	1000	-	1.910	2.006e-08	5.014e-07	.	chr1	999691	999973	ENSG00000188290	.	-	CDS
chr1	999662	999712	ENSG00000188290-1	1000	-	1.910	2.006e-08	5.014e-07	.	chr1	999613	999813	ENSG00000188290	.	-	px200_intron
chr1	999662	999712	ENSG00000188290-1	1000	-	1.910	2.006e-08	5.014e-07	.	chr1	999665	999866	ENSG00000188290	.	-	px200_intron
chr1	999812	999862	ENSG00000188290-2	1000	-	1.420	1.880e-07	2.350e-06	.	chr1	999691	999973	ENSG00000188290	.	-	CDS
chr1	999812	999862	ENSG00000188290-2	1000	-	1.420	1.880e-07	2.350e-06	.	chr1	999613	999813	ENSG00000188290	.	-	px200_intron
chr1	999812	999862	ENSG00000188290-2	1000	-	1.420	1.880e-07	2.350e-06	.	chr1	999665	999866	ENSG00000188290	.	-	px200_intron
chr1	999812	999862	ENSG00000188290-2	1000	-	1.420	1.880e-07	2.350e-06	.	chr1	999787	999987	ENSG00000188290	.	-	px200_intron
chr1	1033870	1033920	ENSG00000188157-1	1000	+	1.260	7.813e-04	4.704e-02	.	chr1	1033605	1033905	ENSG00000188157	.	+	px500_intron
chr1	1033870	1033920	ENSG00000188157-1	1000	+	1.260	7.813e-04	4.704e-02	.	chr1	1033905	1034106	ENSG00000188157	.	+	px200_intron
chr1	1033970	1034020	ENSG00000188157-2	1000	+	1.280	6.750e-04	4.636e-02	.	chr1	1033905	1034106	ENSG00000188157	.	+	px200_intron
chr1	1034120	1034170	ENSG00000188157-3	1000	+	1.570	2.252e-04	3.390e-02	.	chr1	1034105	1034555	ENSG00000188157	.	+	5UTR
chr1	1042620	1042670	ENSG00000188157-4	1000	+	1.490	5.504e-06	1.657e-03	.	chr1	1042362	1042662	ENSG00000188157	.	+	px500_intron
chr1	1042620	1042670	ENSG00000188157-4	1000	+	1.490	5.504e-06	1.657e-03	.	chr1	1042662	1042738	ENSG00000188157	.	+	distal_intron
chr1	1042670	1042720	ENSG00000188157-5	1000	+	1.130	9.844e-04	4.939e-02	.	chr1	1042662	1042738	ENSG00000188157	.	+	distal_intron
chr1	1047020	1047070	ENSG00000188157-6	1000	+	1.240	9.778e-04	4.939e-02	.	chr1	1047000	1047201	ENSG00000188157	.	+	px200_intron
chr1	1047020	1047070	ENSG00000188157-6	1000	+	1.240	9.778e-04	4.939e-02	.	chr1	1046957	1047157	ENSG00000188157	.	+	px200_intron
chr1	1047220	1047270	ENSG00000188157-7	1000	+	1.470	8.143e-05	1.634e-02	.	chr1	1047126	1047327	ENSG00000188157	.	+	px200_intron
chr1	1051820	1051870	ENSG00000188157-8	1000	+	1.170	6.931e-04	4.636e-02	.	chr1	1051785	1051986	ENSG00000188157	.	+	px200_intron
chr1	1051820	1051870	ENSG00000188157-8	1000	+	1.170	6.931e-04	4.636e-02	.	chr1	1051645	1051845	ENSG00000188157	.	+	px200_intron
chr1	1051820	1051870	ENSG00000188157-8	1000	+	1.170	6.931e-04	4.636e-02	.	chr1	1051792	1051993	ENSG00000188157	.	+	px200_intron
chr1	1051820	1051870	ENSG00000188157-8	1000	+	1.170	6.931e-04	4.636e-02	.	chr1	1051815	1052015	ENSG00000188157	.	+	px200_intron
chr1	1051920	1051970	ENSG00000188157-9	1000	+	1.130	3.967e-04	4.636e-02	.	chr1	1051785	1051986	ENSG00000188157	.	+	px200_intron
chr1	1051920	1051970	ENSG00000188157-9	1000	+	1.130	3.967e-04	4.636e-02	.	chr1	1051792	1051993	ENSG00000188157	.	+	px200_intron
chr1	1051920	1051970	ENSG00000188157-9	1000	+	1.130	3.967e-04	4.636e-02	.	chr1	1051815	1052015	ENSG00000188157	.	+	px200_intron
chr1	1053220	1053270	ENSG00000188157-10	1000	+	1.170	6.927e-04	4.636e-02	.	chr1	1053260	1053461	ENSG00000188157	.	+	px200_intron
chr1	1053220	1053270	ENSG00000188157-10	1000	+	1.170	6.927e-04	4.636e-02	.	chr1	1053252	1053260	ENSG00000188157	.	+	px500_intron
chr1	1053220	1053270	ENSG00000188157-10	1000	+	1.170	6.927e-04	4.636e-02	.	chr1	1052960	1053260	ENSG00000188157	.	+	px500_intron
chr1	1055020	1055070	ENSG00000188157-11	1000	+	0.860	2.473e-07	1.489e-04	.	chr1	1054832	1055033	ENSG00000242590	.	+	px200_intron
chr1	1055020	1055070	ENSG00000188157-11	1000	+	0.860	2.473e-07	1.489e-04	.	chr1	1055033	1055051	ENSG00000188157	.	+	px500_intron
chr1	1055020	1055070	ENSG00000188157-11	1000	+	0.860	2.473e-07	1.489e-04	.	chr1	1054981	1056116	ENSG00000188157	.	+	3UTR
chr1	1055020	1055070	ENSG00000188157-11	1000	+	0.860	2.473e-07	1.489e-04	.	chr1	1054981	1056118	ENSG00000188157	.	+	3UTR
chr1	1055033	1055083	ENSG00000242590-1	1000	+	0.980	5.722e-09	1.259e-07	.	chr1	1054981	1056116	ENSG00000188157	.	+	3UTR
chr1	1055033	1055083	ENSG00000242590-1	1000	+	0.980	5.722e-09	1.259e-07	.	chr1	1054981	1056118	ENSG00000188157	.	+	3UTR
chr1	1055033	1055083	ENSG00000242590-1	1000	+	0.980	5.722e-09	1.259e-07	.	chr1	1055033	1055051	ENSG00000188157	.	+	px500_intron
chr1	1177280	1177330	ENSG00000162571-1	1000	+	1.000	4.335e-05	8.669e-05	.	chr1	1176896	1178688	ENSG00000162571	.	+	distal_intron
chr1	1177280	1177330	ENSG00000162571-1	1000	+	1.000	4.335e-05	8.669e-05	.	chr1	1176896	1178688	ENSG00000205231	.	-	distal_intron
chr1	1186080	1186130	ENSG00000162571-2	1000	+	1.000	4.335e-05	8.669e-05	.	chr1	1186064	1186364	ENSG00000162571	.	+	px500_intron
chr1	1187630	1187680	ENSG00000162571-3	1000	+	1.000	4.335e-05	8.669e-05	.	chr1	1186364	1195885	ENSG00000162571	.	+	distal_intron
chr1	1188380	1188430	ENSG00000162571-4	1000	+	1.000	4.335e-05	8.669e-05	.	chr1	1186364	1195885	ENSG00000162571	.	+	distal_intron
chr1	1188780	1188830	ENSG00000162571-5	1000	+	1.000	4.335e-05	8.669e-05	.	chr1	1186364	1195885	ENSG00000162571	.	+	distal_intron
chr1	1190880	1190930	ENSG00000162571-6	1000	+	1.000	4.335e-05	8.669e-05	.	chr1	1186364	1195885	ENSG00000162571	.	+	distal_intron
chr1	1190980	1191030	ENSG00000162571-7	1000	+	1.000	1.710e-05	8.669e-05	.	chr1	1186364	1195885	ENSG00000162571	.	+	distal_intron
chr1	1193630	1193680	ENSG00000162571-8	1000	+	1.000	4.335e-05	8.669e-05	.	chr1	1186364	1195885	ENSG00000162571	.	+	distal_intron
chr1	1194930	1194980	ENSG00000162571-9	1000	+	1.000	4.335e-05	8.669e-05	.	chr1	1186364	1195885	ENSG00000162571	.	+	distal_intron
chr1	1256859	1256909	ENSG00000160087-1	1000	-	1.470	6.627e-05	2.273e-02	.	chr1	1256848	1257049	ENSG00000160087	.	-	px200_intron
chr1	1256859	1256909	ENSG00000160087-1	1000	-	1.470	6.627e-05	2.273e-02	.	chr1	1256810	1257011	ENSG00000160087	.	-	px200_intron
chr1	1256859	1256909	ENSG00000160087-1	1000	-	1.470	6.627e-05	2.273e-02	.	chr1	1256791	1256992	ENSG00000160087	.	-	px200_intron
chr1	1349126	1349176	ENSG00000107404-1	1000	-	1.630	5.526e-05	1.254e-02	.	chr1	1349135	1349335	ENSG00000107404	.	-	px200_intron
chr1	1349126	1349176	ENSG00000107404-1	1000	-	1.630	5.526e-05	1.254e-02	.	chr1	1349112	1349312	ENSG00000107404	.	-	px200_intron
chr1	1349126	1349176	ENSG00000107404-1	1000	-	1.630	5.526e-05	1.254e-02	.	chr1	1348955	1349155	ENSG00000107404	.	-	px200_intron
chr1	1349126	1349176	ENSG00000107404-1	1000	-	1.630	5.526e-05	1.254e-02	.	chr1	1349065	1349135	ENSG00000107404	.	-	5UTR
chr1	1349126	1349176	ENSG00000107404-1	1000	-	1.630	5.526e-05	1.254e-02	.	chr1	1349065	1349418	ENSG00000107404	.	-	5UTR
chr1	1391511	1391561	ENSG00000221978-1	1000	-	1.160	2.935e-07	7.015e-05	.	chr1	1391537	1391575	ENSG00000221978	.	-	CDS
chr1	1391511	1391561	ENSG00000221978-1	1000	-	1.160	2.935e-07	7.015e-05	.	chr1	1391553	1391753	ENSG00000221978	.	-	px200_intron
chr1	1391511	1391561	ENSG00000221978-1	1000	-	1.160	2.935e-07	7.015e-05	.	chr1	1390765	1391537	ENSG00000221978	.	-	3UTR
chr1	1391511	1391561	ENSG00000221978-1	1000	-	1.160	2.935e-07	7.015e-05	.	chr1	1391297	1391553	ENSG00000221978	.	-	px500_intron
chr1	1406309	1406359	ENSG00000242485-1	1000	-	1.500	3.799e-05	3.723e-03	.	chr1	1406248	1406346	ENSG00000242485	.	-	other_exon
chr1	1406309	1406359	ENSG00000242485-1	1000	-	1.500	3.799e-05	3.723e-03	.	chr1	1406307	1406507	ENSG00000242485	.	-	px200_intron
chr1	1406309	1406359	ENSG00000242485-1	1000	-	1.500	3.799e-05	3.723e-03	.	chr1	1406346	1406546	ENSG00000242485	.	-	px200_intron
chr1	1615008	1615058	ENSG00000272106-1	1000	-	2.280	5.513e-12	2.260e-10	.	chr1	1614914	1615214	ENSG00000197530	.	+	px500_intron
chr1	1615008	1615058	ENSG00000272106-1	1000	-	2.280	5.513e-12	2.260e-10	.	chr1	1615029	1615214	ENSG00000197530	.	+	px500_intron
chr1	1615008	1615058	ENSG00000272106-1	1000	-	2.280	5.513e-12	2.260e-10	.	chr1	1615015	1615214	ENSG00000197530	.	+	px500_intron
chr1	1615008	1615058	ENSG00000272106-1	1000	-	2.280	5.513e-12	2.260e-10	.	chr1	1615013	1615214	ENSG00000197530	.	+	px500_intron
chr1	1615008	1615058	ENSG00000272106-1	1000	-	2.280	5.513e-12	2.260e-10	.	chr1	1614920	1615214	ENSG00000197530	.	+	px500_intron
chr1	1615008	1615058	ENSG00000272106-1	1000	-	2.280	5.513e-12	2.260e-10	.	chr1	1614936	1615214	ENSG00000197530	.	+	px500_intron
chr1	1615008	1615058	ENSG00000272106-1	1000	-	2.280	5.513e-12	2.260e-10	.	chr1	1614995	1615214	ENSG00000197530	.	+	px500_intron
chr1	1615008	1615058	ENSG00000272106-1	1000	-	2.280	5.513e-12	2.260e-10	.	chr1	1614953	1615214	ENSG00000197530	.	+	px500_intron
chr1	1615008	1615058	ENSG00000272106-1	1000	-	2.280	5.513e-12	2.260e-10	.	chr1	1614942	1615214	ENSG00000197530	.	+	px500_intron
chr1	1632713	1632763	ENSG00000189409-1	1000	+	1.000	1.655e-02	3.309e-02	.	chr1	1632582	1632783	ENSG00000189409	.	+	px200_intron
chr1	1632713	1632763	ENSG00000189409-1	1000	+	1.000	1.655e-02	3.309e-02	.	chr1	1632709	1632913	ENSG00000189409	.	+	CDS
chr1	1633113	1633163	ENSG00000189409-2	1000	+	1.000	1.655e-02	3.309e-02	.	chr1	1633120	1633320	ENSG00000189409	.	+	px200_intron
chr1	1633113	1633163	ENSG00000189409-2	1000	+	1.000	1.655e-02	3.309e-02	.	chr1	1633002	1633203	ENSG00000189409	.	+	px200_intron
chr1	1633113	1633163	ENSG00000189409-2	1000	+	1.000	1.655e-02	3.309e-02	.	chr1	1632987	1633188	ENSG00000189409	.	+	px200_intron
chr1	1633113	1633163	ENSG00000189409-2	1000	+	1.000	1.655e-02	3.309e-02	.	chr1	1632980	1633355	ENSG00000189409	.	+	CDS
chr1	1633113	1633163	ENSG00000189409-2	1000	+	1.000	1.655e-02	3.309e-02	.	chr1	1632980	1633120	ENSG00000189409	.	+	CDS
chr1	1633213	1633263	ENSG00000189409-3	1000	+	1.000	1.655e-02	3.309e-02	.	chr1	1633120	1633320	ENSG00000189409	.	+	px200_intron
chr1	1633213	1633263	ENSG00000189409-3	1000	+	1.000	1.655e-02	3.309e-02	.	chr1	1632980	1633355	ENSG00000189409	.	+	CDS
chr1	1633213	1633263	ENSG00000189409-3	1000	+	1.000	1.655e-02	3.309e-02	.	chr1	1633187	1633355	ENSG00000189409	.	+	CDS
chr1	1633213	1633263	ENSG00000189409-3	1000	+	1.000	1.655e-02	3.309e-02	.	chr1	1633187	1633477	ENSG00000189409	.	+	CDS
chr1	1633213	1633263	ENSG00000189409-3	1000	+	1.000	1.655e-02	3.309e-02	.	chr1	1633202	1633355	ENSG00000189409	.	+	CDS
chr1	1633213	1633263	ENSG00000189409-3	1000	+	1.000	1.655e-02	3.309e-02	.	chr1	1633202	1633480	ENSG00000189409	.	+	CDS
chr1	1633263	1633313	ENSG00000189409-4	1000	+	1.000	1.655e-02	3.309e-02	.	chr1	1633120	1633320	ENSG00000189409	.	+	px200_intron
chr1	1633263	1633313	ENSG00000189409-4	1000	+	1.000	1.655e-02	3.309e-02	.	chr1	1632980	1633355	ENSG00000189409	.	+	CDS
chr1	1633263	1633313	ENSG00000189409-4	1000	+	1.000	1.655e-02	3.309e-02	.	chr1	1633187	1633355	ENSG00000189409	.	+	CDS
chr1	1633263	1633313	ENSG00000189409-4	1000	+	1.000	1.655e-02	3.309e-02	.	chr1	1633187	1633477	ENSG00000189409	.	+	CDS
chr1	1633263	1633313	ENSG00000189409-4	1000	+	1.000	1.655e-02	3.309e-02	.	chr1	1633202	1633355	ENSG00000189409	.	+	CDS
chr1	1633263	1633313	ENSG00000189409-4	1000	+	1.000	1.655e-02	3.309e-02	.	chr1	1633202	1633480	ENSG00000189409	.	+	CDS
chr1	1633313	1633363	ENSG00000189409-5	1000	+	1.000	1.655e-02	3.309e-02	.	chr1	1632980	1633355	ENSG00000189409	.	+	CDS
chr1	1633313	1633363	ENSG00000189409-5	1000	+	1.000	1.655e-02	3.309e-02	.	chr1	1633320	1633355	ENSG00000189409	.	+	px500_intron
chr1	1633313	1633363	ENSG00000189409-5	1000	+	1.000	1.655e-02	3.309e-02	.	chr1	1633202	1633480	ENSG00000189409	.	+	CDS
chr1	1633313	1633363	ENSG00000189409-5	1000	+	1.000	1.655e-02	3.309e-02	.	chr1	1633202	1633355	ENSG00000189409	.	+	CDS
chr1	1633313	1633363	ENSG00000189409-5	1000	+	1.000	1.655e-02	3.309e-02	.	chr1	1633355	1633555	ENSG00000189409	.	+	px200_intron
chr1	1633313	1633363	ENSG00000189409-5	1000	+	1.000	1.655e-02	3.309e-02	.	chr1	1633120	1633320	ENSG00000189409	.	+	px200_intron
chr1	1633313	1633363	ENSG00000189409-5	1000	+	1.000	1.655e-02	3.309e-02	.	chr1	1633187	1633477	ENSG00000189409	.	+	CDS
chr1	1633313	1633363	ENSG00000189409-5	1000	+	1.000	1.655e-02	3.309e-02	.	chr1	1633187	1633355	ENSG00000189409	.	+	CDS
chr1	1633413	1633463	ENSG00000189409-6	1000	+	1.000	1.655e-02	3.309e-02	.	chr1	1633202	1633480	ENSG00000189409	.	+	CDS
chr1	1633413	1633463	ENSG00000189409-6	1000	+	1.000	1.655e-02	3.309e-02	.	chr1	1633187	1633477	ENSG00000189409	.	+	CDS
chr1	1633413	1633463	ENSG00000189409-6	1000	+	1.000	1.655e-02	3.309e-02	.	chr1	1633355	1633555	ENSG00000189409	.	+	px200_intron
chr1	1633463	1633513	ENSG00000189409-7	1000	+	1.000	1.655e-02	3.309e-02	.	chr1	1633477	1634099	ENSG00000189409	.	+	3UTR
chr1	1633463	1633513	ENSG00000189409-7	1000	+	1.000	1.655e-02	3.309e-02	.	chr1	1633355	1633555	ENSG00000189409	.	+	px200_intron
chr1	1633463	1633513	ENSG00000189409-7	1000	+	1.000	1.655e-02	3.309e-02	.	chr1	1633478	1633679	ENSG00000189409	.	+	px200_intron
chr1	1633463	1633513	ENSG00000189409-7	1000	+	1.000	1.655e-02	3.309e-02	.	chr1	1633480	1633680	ENSG00000189409	.	+	px200_intron
chr1	1633463	1633513	ENSG00000189409-7	1000	+	1.000	1.655e-02	3.309e-02	.	chr1	1633202	1633480	ENSG00000189409	.	+	CDS
chr1	1633463	1633513	ENSG00000189409-7	1000	+	1.000	1.655e-02	3.309e-02	.	chr1	1633187	1633477	ENSG00000189409	.	+	CDS
chr1	1633563	1633613	ENSG00000189409-8	1000	+	1.000	1.655e-02	3.309e-02	.	chr1	1633478	1633679	ENSG00000189409	.	+	px200_intron
chr1	1633563	1633613	ENSG00000189409-8	1000	+	1.000	1.655e-02	3.309e-02	.	chr1	1633480	1633680	ENSG00000189409	.	+	px200_intron
chr1	1633563	1633613	ENSG00000189409-8	1000	+	1.000	1.655e-02	3.309e-02	.	chr1	1633547	1633748	ENSG00000189409	.	+	px200_intron
chr1	1633563	1633613	ENSG00000189409-8	1000	+	1.000	1.655e-02	3.309e-02	.	chr1	1633477	1634099	ENSG00000189409	.	+	3UTR
chr1	1633713	1633763	ENSG00000189409-9	1000	+	1.000	1.655e-02	3.309e-02	.	chr1	1633547	1633748	ENSG00000189409	.	+	px200_intron
chr1	1633713	1633763	ENSG00000189409-9	1000	+	1.000	1.655e-02	3.309e-02	.	chr1	1633747	1634099	ENSG00000189409	.	+	CDS
chr1	1633713	1633763	ENSG00000189409-9	1000	+	1.000	1.655e-02	3.309e-02	.	chr1	1633747	1633912	ENSG00000189409	.	+	CDS
chr1	1633713	1633763	ENSG00000189409-9	1000	+	1.000	1.655e-02	3.309e-02	.	chr1	1633748	1633788	ENSG00000189409	.	+	px500_intron
chr1	1633713	1633763	ENSG00000189409-9	1000	+	1.000	1.655e-02	3.309e-02	.	chr1	1633477	1634099	ENSG00000189409	.	+	3UTR
chr1	1634263	1634313	ENSG00000189409-10	1000	+	1.000	1.655e-02	3.309e-02	.	chr1	1634099	1634299	ENSG00000189409	.	+	px200_intron
chr1	1634263	1634313	ENSG00000189409-10	1000	+	1.000	1.655e-02	3.309e-02	.	chr1	1634250	1634451	ENSG00000189409	.	+	px200_intron
chr1	1634263	1634313	ENSG00000189409-10	1000	+	1.000	1.655e-02	3.309e-02	.	chr1	1634239	1634328	ENSG00000189409	.	+	CDS
chr1	1634263	1634313	ENSG00000189409-10	1000	+	1.000	1.655e-02	3.309e-02	.	chr1	1634201	1634328	ENSG00000189409	.	+	CDS
chr1	1634263	1634313	ENSG00000189409-10	1000	+	1.000	1.655e-02	3.309e-02	.	chr1	1634201	1634328	ENSG00000189409	.	+	3UTR
chr1	1634413	1634463	ENSG00000189409-11	1000	+	1.000	1.655e-02	3.309e-02	.	chr1	1634250	1634451	ENSG00000189409	.	+	px200_intron
chr1	1634413	1634463	ENSG00000189409-11	1000	+	1.000	1.655e-02	3.309e-02	.	chr1	1634450	1634625	ENSG00000189409	.	+	CDS
chr1	1634413	1634463	ENSG00000189409-11	1000	+	1.000	1.655e-02	3.309e-02	.	chr1	1634328	1634528	ENSG00000189409	.	+	px200_intron
chr1	1634413	1634463	ENSG00000189409-11	1000	+	1.000	1.655e-02	3.309e-02	.	chr1	1634450	1634546	ENSG00000189409	.	+	CDS
chr1	1634413	1634463	ENSG00000189409-11	1000	+	1.000	1.655e-02	3.309e-02	.	chr1	1634450	1634474	ENSG00000189409	.	+	3UTR
chr1	1634513	1634563	ENSG00000189409-12	1000	+	1.000	1.655e-02	3.309e-02	.	chr1	1634450	1634625	ENSG00000189409	.	+	CDS
chr1	1634513	1634563	ENSG00000189409-12	1000	+	1.000	1.655e-02	3.309e-02	.	chr1	1634450	1634546	ENSG00000189409	.	+	CDS
chr1	1634513	1634563	ENSG00000189409-12	1000	+	1.000	1.655e-02	3.309e-02	.	chr1	1634474	1634674	ENSG00000189409	.	+	px200_intron
chr1	1634513	1634563	ENSG00000189409-12	1000	+	1.000	1.655e-02	3.309e-02	.	chr1	1634328	1634528	ENSG00000189409	.	+	px200_intron
chr1	1634513	1634563	ENSG00000189409-12	1000	+	1.000	1.655e-02	3.309e-02	.	chr1	1634546	1634568	ENSG00000189409	.	+	3UTR
chr1	1634513	1634563	ENSG00000189409-12	1000	+	1.000	1.655e-02	3.309e-02	.	chr1	1634546	1634651	ENSG00000189409	.	+	3UTR
chr1	1634513	1634563	ENSG00000189409-12	1000	+	1.000	1.655e-02	3.309e-02	.	chr1	1634546	1634654	ENSG00000189409	.	+	3UTR
chr1	1634563	1634613	ENSG00000189409-13	1000	+	1.000	1.655e-02	3.309e-02	.	chr1	1634450	1634625	ENSG00000189409	.	+	CDS
chr1	1634563	1634613	ENSG00000189409-13	1000	+	1.000	1.655e-02	3.309e-02	.	chr1	1634546	1634654	ENSG00000189409	.	+	3UTR
chr1	1634563	1634613	ENSG00000189409-13	1000	+	1.000	1.655e-02	3.309e-02	.	chr1	1634546	1634651	ENSG00000189409	.	+	3UTR
chr1	1634563	1634613	ENSG00000189409-13	1000	+	1.000	1.655e-02	3.309e-02	.	chr1	1634546	1634568	ENSG00000189409	.	+	3UTR
chr1	1634563	1634613	ENSG00000189409-13	1000	+	1.000	1.655e-02	3.309e-02	.	chr1	1634474	1634674	ENSG00000189409	.	+	px200_intron
chr1	1634563	1634613	ENSG00000189409-13	1000	+	1.000	1.655e-02	3.309e-02	.	chr1	1634568	1634768	ENSG00000189409	.	+	px200_intron
chr1	1634563	1634613	ENSG00000189409-13	1000	+	1.000	1.655e-02	3.309e-02	.	chr1	1634604	1634804	ENSG00000189409	.	+	px200_intron
chr1	1634563	1634613	ENSG00000189409-13	1000	+	1.000	1.655e-02	3.309e-02	.	chr1	1634608	1634808	ENSG00000189409	.	+	px200_intron
chr1	1634613	1634663	ENSG00000189409-14	1000	+	1.000	1.655e-02	3.309e-02	.	chr1	1634604	1634804	ENSG00000189409	.	+	px200_intron
chr1	1634613	1634663	ENSG00000189409-14	1000	+	1.000	1.655e-02	3.309e-02	.	chr1	1634608	1634808	ENSG00000189409	.	+	px200_intron
chr1	1634613	1634663	ENSG00000189409-14	1000	+	1.000	1.655e-02	3.309e-02	.	chr1	1634654	1634854	ENSG00000189409	.	+	px200_intron
chr1	1634613	1634663	ENSG00000189409-14	1000	+	1.000	1.655e-02	3.309e-02	.	chr1	1634450	1634625	ENSG00000189409	.	+	CDS
chr1	1634613	1634663	ENSG00000189409-14	1000	+	1.000	1.655e-02	3.309e-02	.	chr1	1634474	1634674	ENSG00000189409	.	+	px200_intron
chr1	1634613	1634663	ENSG00000189409-14	1000	+	1.000	1.655e-02	3.309e-02	.	chr1	1634651	1634851	ENSG00000189409	.	+	px200_intron
chr1	1634613	1634663	ENSG00000189409-14	1000	+	1.000	1.655e-02	3.309e-02	.	chr1	1634568	1634768	ENSG00000189409	.	+	px200_intron
chr1	1634613	1634663	ENSG00000189409-14	1000	+	1.000	1.655e-02	3.309e-02	.	chr1	1634625	1634654	ENSG00000189409	.	+	3UTR
chr1	1634613	1634663	ENSG00000189409-14	1000	+	1.000	1.655e-02	3.309e-02	.	chr1	1634625	1634786	ENSG00000189409	.	+	3UTR
chr1	1634613	1634663	ENSG00000189409-14	1000	+	1.000	1.655e-02	3.309e-02	.	chr1	1634546	1634651	ENSG00000189409	.	+	3UTR
chr1	1634613	1634663	ENSG00000189409-14	1000	+	1.000	1.655e-02	3.309e-02	.	chr1	1634546	1634654	ENSG00000189409	.	+	3UTR
chr1	1634913	1634963	ENSG00000189409-15	1000	+	1.000	1.655e-02	3.309e-02	.	chr1	1634786	1634986	ENSG00000189409	.	+	px200_intron
chr1	1634913	1634963	ENSG00000189409-15	1000	+	1.000	1.655e-02	3.309e-02	.	chr1	1634958	1635159	ENSG00000189409	.	+	px200_intron
chr1	1635013	1635063	ENSG00000189409-16	1000	+	1.000	1.655e-02	3.309e-02	.	chr1	1634958	1635159	ENSG00000189409	.	+	px200_intron
chr1	1635013	1635063	ENSG00000189409-16	1000	+	1.000	1.655e-02	3.309e-02	.	chr1	1635026	1635227	ENSG00000248333	.	-	px200_intron
chr1	1663779	1663829	ENSG00000189339-1	1000	-	1.160	3.493e-05	4.133e-03	.	chr1	1661477	1665781	ENSG00000189339	.	-	3UTR
chr1	1663779	1663829	ENSG00000189339-1	1000	-	1.160	3.493e-05	4.133e-03	.	chr1	1661478	1665781	ENSG00000189339	.	-	3UTR
chr1	1663779	1663829	ENSG00000189339-1	1000	-	1.160	3.493e-05	4.133e-03	.	chr1	1663581	1663782	ENSG00000189339	.	-	px200_intron
chr1	1665079	1665129	ENSG00000189339-2	1000	-	1.030	4.269e-05	4.133e-03	.	chr1	1661477	1665781	ENSG00000189339	.	-	3UTR
chr1	1665079	1665129	ENSG00000189339-2	1000	-	1.030	4.269e-05	4.133e-03	.	chr1	1661478	1665781	ENSG00000189339	.	-	3UTR
chr1	1669779	1669829	ENSG00000189339-3	1000	-	1.860	8.656e-07	4.189e-04	.	chr1	1669736	1669936	ENSG00000189339	.	-	px200_intron
chr1	1673929	1673979	ENSG00000189339-4	1000	-	1.500	1.128e-04	9.099e-03	.	chr1	1673800	1674001	ENSG00000269737	.	+	px200_intron
chr1	1674579	1674629	ENSG00000189339-5	1000	-	1.660	1.573e-05	3.806e-03	.	chr1	1674397	1674597	ENSG00000269737	.	+	px200_intron
chr1	1674579	1674629	ENSG00000189339-5	1000	-	1.660	1.573e-05	3.806e-03	.	chr1	1674597	1674897	ENSG00000269737	.	+	px500_intron
chr1	1692729	1692779	ENSG00000189339-6	1000	-	1.510	2.721e-05	4.133e-03	.	chr1	1692644	1692844	ENSG00000189339	.	-	px200_intron
chr1	1692729	1692779	ENSG00000189339-6	1000	-	1.510	2.721e-05	4.133e-03	.	chr1	1692709	1692909	ENSG00000189339	.	-	px200_intron
chr1	1692729	1692779	ENSG00000189339-6	1000	-	1.510	2.721e-05	4.133e-03	.	chr1	1692724	1692924	ENSG00000189339	.	-	px200_intron
chr1	1692729	1692779	ENSG00000189339-6	1000	-	1.510	2.721e-05	4.133e-03	.	chr1	1692728	1692928	ENSG00000189339	.	-	px200_intron
chr1	1700292	1700342	ENSG00000215914-1	1000	+	1.000	1.952e-03	7.808e-03	.	chr1	1700146	1700347	ENSG00000215914	.	+	px200_intron
chr1	1700292	1700342	ENSG00000215914-1	1000	+	1.000	1.952e-03	7.808e-03	.	chr1	1700279	1700479	ENSG00000215914	.	+	px200_intron
chr1	1700642	1700692	ENSG00000215914-2	1000	+	1.000	1.952e-03	7.808e-03	.	chr1	1700514	1700714	ENSG00000215914	.	+	px200_intron
chr1	1701392	1701442	ENSG00000215914-3	1000	+	1.000	1.952e-03	7.808e-03	.	chr1	1701360	1701487	ENSG00000215914	.	+	other_exon
chr1	1701392	1701442	ENSG00000215914-3	1000	+	1.000	1.952e-03	7.808e-03	.	chr1	1701407	1701608	ENSG00000215914	.	+	px200_intron
chr1	1701392	1701442	ENSG00000215914-3	1000	+	1.000	1.952e-03	7.808e-03	.	chr1	1701258	1701458	ENSG00000215914	.	+	px200_intron
chr1	1701492	1701542	ENSG00000215914-4	1000	+	1.000	1.952e-03	7.808e-03	.	chr1	1701487	1701687	ENSG00000215914	.	+	px200_intron
chr1	1701492	1701542	ENSG00000215914-4	1000	+	1.000	1.952e-03	7.808e-03	.	chr1	1701407	1701608	ENSG00000215914	.	+	px200_intron
chr1	1701542	1701592	ENSG00000215914-5	1000	+	1.000	1.952e-03	7.808e-03	.	chr1	1701487	1701687	ENSG00000215914	.	+	px200_intron
chr1	1701542	1701592	ENSG00000215914-5	1000	+	1.000	1.952e-03	7.808e-03	.	chr1	1701407	1701608	ENSG00000215914	.	+	px200_intron
chr1	1731338	1731388	ENSG00000215790-1	1000	-	1.460	2.371e-04	1.726e-02	.	chr1	1727385	1732454	ENSG00000215790	.	-	3UTR
chr1	1731338	1731388	ENSG00000215790-1	1000	-	1.460	2.371e-04	1.726e-02	.	chr1	1731327	1731627	ENSG00000215790	.	-	px500_intron
chr1	1736438	1736488	ENSG00000215790-2	1000	-	1.380	6.073e-04	3.684e-02	.	chr1	1736175	1736473	ENSG00000227775	.	+	px500_intron
chr1	1736438	1736488	ENSG00000215790-2	1000	-	1.380	6.073e-04	3.684e-02	.	chr1	1736175	1736475	ENSG00000227775	.	+	px500_intron
chr1	1736438	1736488	ENSG00000215790-2	1000	-	1.380	6.073e-04	3.684e-02	.	chr1	1736353	1736653	ENSG00000227775	.	+	px500_intron
chr1	1736438	1736488	ENSG00000215790-2	1000	-	1.380	6.073e-04	3.684e-02	.	chr1	1735203	1737688	ENSG00000268575	.	-	other_exon
chr1	1736736	1736786	ENSG00000268575-1	1000	-	1.350	9.835e-05	1.603e-02	.	chr1	1735203	1737688	ENSG00000268575	.	-	other_exon
chr1	1736736	1736786	ENSG00000268575-1	1000	-	1.350	9.835e-05	1.603e-02	.	chr1	1736653	1736854	ENSG00000227775	.	+	px200_intron
chr1	1736738	1736788	ENSG00000215790-3	1000	-	1.690	1.907e-06	2.881e-04	.	chr1	1735203	1737688	ENSG00000268575	.	-	other_exon
chr1	1736738	1736788	ENSG00000215790-3	1000	-	1.690	1.907e-06	2.881e-04	.	chr1	1736653	1736854	ENSG00000227775	.	+	px200_intron
chr1	1736786	1736836	ENSG00000268575-2	1000	-	1.310	7.871e-05	1.603e-02	.	chr1	1736653	1736854	ENSG00000227775	.	+	px200_intron
chr1	1736786	1736836	ENSG00000268575-2	1000	-	1.310	7.871e-05	1.603e-02	.	chr1	1735203	1737688	ENSG00000268575	.	-	other_exon
chr1	1736788	1736838	ENSG00000215790-4	1000	-	1.280	1.348e-04	1.227e-02	.	chr1	1736653	1736854	ENSG00000227775	.	+	px200_intron
chr1	1736788	1736838	ENSG00000215790-4	1000	-	1.280	1.348e-04	1.227e-02	.	chr1	1735203	1737688	ENSG00000268575	.	-	other_exon
chr1	1737436	1737486	ENSG00000268575-3	1000	-	1.820	1.345e-07	6.578e-05	.	chr1	1737251	1737451	ENSG00000227775	.	+	px200_intron
chr1	1737436	1737486	ENSG00000268575-3	1000	-	1.820	1.345e-07	6.578e-05	.	chr1	1737451	1737688	ENSG00000227775	.	+	px500_intron
chr1	1737436	1737486	ENSG00000268575-3	1000	-	1.820	1.345e-07	6.578e-05	.	chr1	1735203	1737688	ENSG00000268575	.	-	other_exon
chr1	1737438	1737488	ENSG00000215790-5	1000	-	1.930	3.849e-08	1.401e-05	.	chr1	1737451	1737688	ENSG00000227775	.	+	px500_intron
chr1	1737438	1737488	ENSG00000215790-5	1000	-	1.930	3.849e-08	1.401e-05	.	chr1	1737251	1737451	ENSG00000227775	.	+	px200_intron
chr1	1737438	1737488	ENSG00000215790-5	1000	-	1.930	3.849e-08	1.401e-05	.	chr1	1735203	1737688	ENSG00000268575	.	-	other_exon
chr1	1739638	1739688	ENSG00000215790-6	1000	-	1.240	2.374e-06	2.881e-04	.	chr1	1739557	1739704	ENSG00000215790	.	-	5UTR
chr1	1739638	1739688	ENSG00000215790-6	1000	-	1.240	2.374e-06	2.881e-04	.	chr1	1739557	1739757	ENSG00000215790	.	-	px200_intron
chr1	1785735	1785785	ENSG00000078369-1	1000	-	1.100	7.933e-08	1.074e-05	.	chr1	1785285	1787053	ENSG00000078369	.	-	3UTR
chr1	1785735	1785785	ENSG00000078369-1	1000	-	1.100	7.933e-08	1.074e-05	.	chr1	1785284	1787053	ENSG00000078369	.	-	3UTR
chr1	1787985	1788035	ENSG00000078369-2	1000	-	1.620	5.054e-06	5.126e-04	.	chr1	1787786	1787987	ENSG00000078369	.	-	px200_intron
chr1	1793535	1793585	ENSG00000078369-3	1000	-	1.530	1.700e-05	1.315e-03	.	chr1	1793511	1793811	ENSG00000078369	.	-	px500_intron
chr1	1793735	1793785	ENSG00000078369-4	1000	-	1.770	9.802e-06	7.964e-04	.	chr1	1793511	1793811	ENSG00000078369	.	-	px500_intron
chr1	1793785	1793835	ENSG00000078369-5	1000	-	1.300	2.708e-04	1.467e-02	.	chr1	1793511	1793811	ENSG00000078369	.	-	px500_intron
chr1	1795735	1795785	ENSG00000078369-8	1000	-	1.240	4.992e-04	2.458e-02	.	chr1	1794697	1803918	ENSG00000078369	.	-	distal_intron
chr1	1796635	1796685	ENSG00000078369-9	1000	-	1.540	5.077e-05	3.437e-03	.	chr1	1794697	1803918	ENSG00000078369	.	-	distal_intron
chr1	1796885	1796935	ENSG00000078369-10	1000	-	1.350	4.500e-04	2.285e-02	.	chr1	1794697	1803918	ENSG00000078369	.	-	distal_intron
chr1	1797985	1798035	ENSG00000078369-11	1000	-	1.300	1.043e-04	6.053e-03	.	chr1	1794697	1803918	ENSG00000078369	.	-	distal_intron
chr1	1798035	1798085	ENSG00000078369-12	1000	-	1.580	5.363e-06	5.126e-04	.	chr1	1794697	1803918	ENSG00000078369	.	-	distal_intron
chr1	1798285	1798335	ENSG00000078369-13	1000	-	1.510	2.194e-05	1.550e-03	.	chr1	1794697	1803918	ENSG00000078369	.	-	distal_intron
chr1	1798585	1798635	ENSG00000078369-14	1000	-	1.590	2.845e-04	1.492e-02	.	chr1	1794697	1803918	ENSG00000078369	.	-	distal_intron
chr1	1799585	1799635	ENSG00000078369-15	1000	-	1.880	4.078e-07	4.734e-05	.	chr1	1794697	1803918	ENSG00000078369	.	-	distal_intron
chr1	1799685	1799735	ENSG00000078369-16	1000	-	1.710	2.078e-05	1.535e-03	.	chr1	1794697	1803918	ENSG00000078369	.	-	distal_intron
chr1	1799785	1799835	ENSG00000078369-17	1000	-	1.730	3.991e-06	4.323e-04	.	chr1	1794697	1803918	ENSG00000078369	.	-	distal_intron
chr1	1799835	1799885	ENSG00000078369-18	1000	-	2.200	8.855e-10	1.799e-07	.	chr1	1794697	1803918	ENSG00000078369	.	-	distal_intron
chr1	1800585	1800635	ENSG00000078369-19	1000	-	1.520	2.309e-04	1.294e-02	.	chr1	1794697	1803918	ENSG00000078369	.	-	distal_intron
chr1	1815385	1815435	ENSG00000078369-20	1000	-	1.970	9.019e-08	1.127e-05	.	chr1	1815255	1815555	ENSG00000078369	.	-	px500_intron
chr1	1815435	1815485	ENSG00000078369-21	1000	-	2.420	3.084e-11	9.129e-09	.	chr1	1815255	1815555	ENSG00000078369	.	-	px500_intron
chr1	1815485	1815535	ENSG00000078369-22	1000	-	1.610	8.349e-05	5.207e-03	.	chr1	1815255	1815555	ENSG00000078369	.	-	px500_intron
chr1	1859585	1859635	ENSG00000078369-23	1000	-	2.240	2.151e-09	3.884e-07	.	chr1	1840182	1889863	ENSG00000078369	.	-	distal_intron
chr1	1863235	1863285	ENSG00000078369-24	1000	-	2.010	4.261e-08	6.294e-06	.	chr1	1840182	1889863	ENSG00000078369	.	-	distal_intron
chr1	1876385	1876435	ENSG00000078369-25	1000	-	1.800	6.368e-06	5.749e-04	.	chr1	1840182	1889863	ENSG00000078369	.	-	distal_intron
chr1	1876435	1876485	ENSG00000078369-26	1000	-	3.320	0.000e+00	0.000e+00	.	chr1	1840182	1889863	ENSG00000078369	.	-	distal_intron
chr1	1876485	1876535	ENSG00000078369-27	1000	-	2.040	1.889e-08	3.070e-06	.	chr1	1840182	1889863	ENSG00000078369	.	-	distal_intron
chr1	1876535	1876585	ENSG00000078369-28	1000	-	1.680	8.833e-06	7.554e-04	.	chr1	1840182	1889863	ENSG00000078369	.	-	distal_intron
chr1	1877735	1877785	ENSG00000078369-29	1000	-	2.260	3.371e-11	9.129e-09	.	chr1	1840182	1889863	ENSG00000078369	.	-	distal_intron
chr1	1877785	1877835	ENSG00000078369-30	1000	-	2.590	2.442e-15	1.323e-12	.	chr1	1840182	1889863	ENSG00000078369	.	-	distal_intron
chr1	1890935	1890985	ENSG00000078369-31	1000	-	1.110	2.007e-13	8.155e-11	.	chr1	1890819	1891117	ENSG00000078369	.	-	5UTR
chr1	1890935	1890985	ENSG00000078369-31	1000	-	1.110	2.007e-13	8.155e-11	.	chr1	1890819	1891087	ENSG00000078369	.	-	5UTR
chr1	1890935	1890985	ENSG00000078369-31	1000	-	1.110	2.007e-13	8.155e-11	.	chr1	1890836	1891036	ENSG00000078369	.	-	px200_intron
chr1	1890935	1890985	ENSG00000078369-31	1000	-	1.110	2.007e-13	8.155e-11	.	chr1	1890966	1891166	ENSG00000078369	.	-	px200_intron
chr1	1890985	1891035	ENSG00000078369-32	1000	-	1.440	8.882e-16	7.216e-13	.	chr1	1890819	1891117	ENSG00000078369	.	-	5UTR
chr1	1890985	1891035	ENSG00000078369-32	1000	-	1.440	8.882e-16	7.216e-13	.	chr1	1890819	1891087	ENSG00000078369	.	-	5UTR
chr1	1890985	1891035	ENSG00000078369-32	1000	-	1.440	8.882e-16	7.216e-13	.	chr1	1890966	1891166	ENSG00000078369	.	-	px200_intron
chr1	1890985	1891035	ENSG00000078369-32	1000	-	1.440	8.882e-16	7.216e-13	.	chr1	1890836	1891036	ENSG00000078369	.	-	px200_intron
chr1	1891035	1891085	ENSG00000078369-33	1000	-	1.410	4.738e-10	1.100e-07	.	chr1	1890819	1891087	ENSG00000078369	.	-	5UTR
chr1	1891035	1891085	ENSG00000078369-33	1000	-	1.410	4.738e-10	1.100e-07	.	chr1	1890819	1891117	ENSG00000078369	.	-	5UTR
chr1	1891035	1891085	ENSG00000078369-33	1000	-	1.410	4.738e-10	1.100e-07	.	chr1	1890966	1891166	ENSG00000078369	.	-	px200_intron
chr1	1891035	1891085	ENSG00000078369-33	1000	-	1.410	4.738e-10	1.100e-07	.	chr1	1890836	1891036	ENSG00000078369	.	-	px200_intron
chr1	2255519	2255569	ENSG00000157933-1	1000	+	1.830	1.507e-07	1.915e-05	.	chr1	2248571	2302477	ENSG00000157933	.	+	distal_intron
chr1	2255569	2255619	ENSG00000157933-2	1000	+	1.940	5.340e-09	1.629e-06	.	chr1	2248571	2302477	ENSG00000157933	.	+	distal_intron
chr1	2255619	2255669	ENSG00000157933-3	1000	+	1.940	4.951e-09	1.629e-06	.	chr1	2248571	2302477	ENSG00000157933	.	+	distal_intron
chr1	2255669	2255719	ENSG00000157933-4	1000	+	1.580	6.149e-06	5.861e-04	.	chr1	2248571	2302477	ENSG00000157933	.	+	distal_intron
chr1	2255719	2255769	ENSG00000157933-5	1000	+	1.560	2.090e-06	2.125e-04	.	chr1	2248571	2302477	ENSG00000157933	.	+	distal_intron
chr1	2255769	2255819	ENSG00000157933-6	1000	+	1.940	1.424e-08	2.881e-06	.	chr1	2248571	2302477	ENSG00000157933	.	+	distal_intron
chr1	2255819	2255869	ENSG00000157933-7	1000	+	2.300	8.773e-11	4.459e-08	.	chr1	2248571	2302477	ENSG00000157933	.	+	distal_intron
chr1	2255869	2255919	ENSG00000157933-8	1000	+	2.040	1.967e-08	3.332e-06	.	chr1	2248571	2302477	ENSG00000157933	.	+	distal_intron
chr1	2255919	2255969	ENSG00000157933-9	1000	+	1.950	9.757e-08	1.353e-05	.	chr1	2248571	2302477	ENSG00000157933	.	+	distal_intron
chr1	2255969	2256019	ENSG00000157933-10	1000	+	2.590	3.133e-13	4.778e-10	.	chr1	2248571	2302477	ENSG00000157933	.	+	distal_intron
chr1	2256019	2256069	ENSG00000157933-11	1000	+	2.180	2.490e-11	1.898e-08	.	chr1	2248571	2302477	ENSG00000157933	.	+	distal_intron
chr1	2256069	2256119	ENSG00000157933-12	1000	+	1.610	1.013e-06	1.103e-04	.	chr1	2248571	2302477	ENSG00000157933	.	+	distal_intron
chr1	2256119	2256169	ENSG00000157933-13	1000	+	2.010	6.947e-08	1.059e-05	.	chr1	2248571	2302477	ENSG00000157933	.	+	distal_intron
chr1	2256169	2256219	ENSG00000157933-14	1000	+	1.990	1.789e-07	2.098e-05	.	chr1	2248571	2302477	ENSG00000157933	.	+	distal_intron
chr1	2256219	2256269	ENSG00000157933-15	1000	+	1.590	1.023e-04	8.213e-03	.	chr1	2248571	2302477	ENSG00000157933	.	+	distal_intron
chr1	2256269	2256319	ENSG00000157933-16	1000	+	2.050	1.511e-08	2.881e-06	.	chr1	2248571	2302477	ENSG00000157933	.	+	distal_intron
chr1	2256319	2256369	ENSG00000157933-17	1000	+	1.380	2.297e-05	1.946e-03	.	chr1	2248571	2302477	ENSG00000157933	.	+	distal_intron
chr1	2256369	2256419	ENSG00000157933-18	1000	+	1.550	9.635e-06	8.643e-04	.	chr1	2248571	2302477	ENSG00000157933	.	+	distal_intron
chr1	2256419	2256469	ENSG00000157933-19	1000	+	2.060	1.273e-08	2.881e-06	.	chr1	2248571	2302477	ENSG00000157933	.	+	distal_intron
chr1	2529045	2529095	ENSG00000197921-1	1000	-	0.890	3.371e-05	5.225e-04	.	chr1	2528744	2529468	ENSG00000197921	.	-	3UTR
chr1	2529095	2529145	ENSG00000197921-2	1000	-	1.370	3.442e-14	1.067e-12	.	chr1	2528744	2529468	ENSG00000197921	.	-	3UTR
chr1	2529145	2529195	ENSG00000197921-3	1000	-	0.720	9.701e-05	7.518e-04	.	chr1	2528744	2529468	ENSG00000197921	.	-	3UTR
chr1	2529195	2529245	ENSG00000197921-4	1000	-	0.740	4.108e-04	2.547e-03	.	chr1	2528744	2529468	ENSG00000197921	.	-	3UTR
chr1	2530045	2530095	ENSG00000197921-5	1000	-	1.300	8.101e-05	7.518e-04	.	chr1	2530063	2530102	ENSG00000272449	.	+	other_exon
chr1	2530045	2530095	ENSG00000197921-5	1000	-	1.300	8.101e-05	7.518e-04	.	chr1	2529863	2530064	ENSG00000272449	.	+	px200_intron
chr1	2530045	2530095	ENSG00000197921-5	1000	-	1.300	8.101e-05	7.518e-04	.	chr1	2529910	2530111	ENSG00000197921	.	-	px200_intron
chr1	2530045	2530095	ENSG00000197921-5	1000	-	1.300	8.101e-05	7.518e-04	.	chr1	2530011	2530211	ENSG00000197921	.	-	px200_intron
chr1	3635417	3635467	ENSG00000116213-1	1000	-	1.330	1.292e-04	3.902e-02	.	chr1	3635450	3635650	ENSG00000116213	.	-	px200_intron
chr1	3635417	3635467	ENSG00000116213-1	1000	-	1.330	1.292e-04	3.902e-02	.	chr1	3635433	3635633	ENSG00000116213	.	-	px200_intron
chr1	3635417	3635467	ENSG00000116213-1	1000	-	1.330	1.292e-04	3.902e-02	.	chr1	3635294	3635494	ENSG00000116213	.	-	px200_intron
chr1	3749910	3749960	ENSG00000162592-1	1000	+	1.000	3.512e-06	9.833e-06	.	chr1	3748458	3750831	ENSG00000162592	.	+	distal_intron
chr1	3751760	3751810	ENSG00000162592-2	1000	+	1.000	3.512e-06	9.833e-06	.	chr1	3751657	3751957	ENSG00000162592	.	+	px500_intron
chr1	3753310	3753360	ENSG00000162592-3	1000	+	1.000	3.512e-06	9.833e-06	.	chr1	3753299	3753617	ENSG00000162592	.	+	distal_intron
chr1	3757660	3757710	ENSG00000162592-4	1000	+	1.000	3.512e-06	9.833e-06	.	chr1	3757689	3760780	ENSG00000162592	.	+	distal_intron
chr1	3757660	3757710	ENSG00000162592-4	1000	+	1.000	3.512e-06	9.833e-06	.	chr1	3757389	3757689	ENSG00000162592	.	+	px500_intron
chr1	3758160	3758210	ENSG00000162592-5	1000	+	1.000	3.512e-06	9.833e-06	.	chr1	3757689	3760780	ENSG00000162592	.	+	distal_intron
chr1	3796359	3796409	ENSG00000130764-1	1000	-	1.600	6.221e-05	1.512e-02	.	chr1	3795861	3796476	ENSG00000130764	.	-	CDS
chr1	3859967	3860017	ENSG00000169598-1	1000	+	1.880	4.146e-08	1.542e-05	.	chr1	3859919	3860219	ENSG00000169598	.	+	px500_intron
chr1	6180130	6180180	ENSG00000285629-1	1000	-	2.040	6.320e-08	2.781e-05	.	chr1	6180023	6180223	ENSG00000116254	.	-	px200_intron
chr1	6180130	6180180	ENSG00000285629-1	1000	-	2.040	6.320e-08	2.781e-05	.	chr1	6180023	6180321	ENSG00000116254	.	-	5UTR
chr1	6186020	6186070	ENSG00000116251-1	1000	-	1.070	2.453e-04	1.074e-02	.	chr1	6185019	6186671	ENSG00000116251	.	-	3UTR
chr1	6186170	6186220	ENSG00000116251-2	1000	-	0.940	2.731e-04	1.074e-02	.	chr1	6185019	6186671	ENSG00000116251	.	-	3UTR
chr1	6186170	6186220	ENSG00000116251-2	1000	-	0.940	2.731e-04	1.074e-02	.	chr1	6186074	6186374	ENSG00000116251	.	-	px500_intron
chr1	6186170	6186220	ENSG00000116251-2	1000	-	0.940	2.731e-04	1.074e-02	.	chr1	6186114	6186374	ENSG00000116251	.	-	px500_intron
chr1	6186170	6186220	ENSG00000116251-2	1000	-	0.940	2.731e-04	1.074e-02	.	chr1	6186191	6186374	ENSG00000116251	.	-	px500_intron
chr1	6187570	6187620	ENSG00000116251-3	1000	-	1.460	2.393e-04	1.074e-02	.	chr1	6187316	6192426	ENSG00000285629	.	-	distal_intron
chr1	6187570	6187620	ENSG00000116251-3	1000	-	1.460	2.393e-04	1.074e-02	.	chr1	6187316	6192426	ENSG00000116251	.	-	distal_intron
chr1	6192870	6192920	ENSG00000116251-4	1000	-	1.460	2.222e-04	1.074e-02	.	chr1	6192726	6192927	ENSG00000116251	.	-	px200_intron
chr1	6192870	6192920	ENSG00000116251-4	1000	-	1.460	2.222e-04	1.074e-02	.	chr1	6192729	6192930	ENSG00000116251	.	-	px200_intron
chr1	6192870	6192920	ENSG00000116251-4	1000	-	1.460	2.222e-04	1.074e-02	.	chr1	6192729	6192930	ENSG00000285629	.	-	px200_intron
chr1	6198820	6198870	ENSG00000116251-5	1000	-	1.310	1.076e-03	3.324e-02	.	chr1	6198869	6199169	ENSG00000116251	.	-	px500_intron
chr1	6198870	6198920	ENSG00000116251-6	1000	-	1.460	1.127e-03	3.324e-02	.	chr1	6198869	6199169	ENSG00000116251	.	-	px500_intron
chr1	6199170	6199220	ENSG00000116251-7	1000	-	1.580	5.423e-05	6.399e-03	.	chr1	6199169	6199370	ENSG00000116251	.	-	px200_intron
chr1	6199270	6199320	ENSG00000116251-8	1000	-	1.800	9.925e-07	2.342e-04	.	chr1	6199169	6199370	ENSG00000116251	.	-	px200_intron
chr1	6253353	6253403	ENSG00000158292-1	1000	-	1.460	9.923e-05	2.550e-02	.	chr1	6253217	6253517	ENSG00000158292	.	-	px500_intron
chr1	6468022	6468072	ENSG00000171680-1	1000	-	1.780	7.170e-06	3.327e-03	.	chr1	6467824	6468586	ENSG00000171680	.	-	CDS
chr1	6468022	6468072	ENSG00000171680-1	1000	-	1.780	7.170e-06	3.327e-03	.	chr1	6467898	6468099	ENSG00000171680	.	-	px200_intron
chr1	6468022	6468072	ENSG00000171680-1	1000	-	1.780	7.170e-06	3.327e-03	.	chr1	6467898	6468098	ENSG00000171680	.	-	px200_intron
chr1	6468022	6468072	ENSG00000171680-1	1000	-	1.780	7.170e-06	3.327e-03	.	chr1	6467893	6468093	ENSG00000171680	.	-	px200_intron
chr1	6522497	6522547	ENSG00000162408-1	1000	-	2.000	1.098e-07	2.251e-05	.	chr1	6521346	6525853	ENSG00000162408	.	-	3UTR
chr1	6522847	6522897	ENSG00000162408-2	1000	-	1.750	5.099e-08	2.091e-05	.	chr1	6521346	6525853	ENSG00000162408	.	-	3UTR
chr1	6556057	6556107	ENSG00000173662-1	1000	+	1.000	3.187e-05	8.498e-05	.	chr1	6555764	6556064	ENSG00000173662	.	+	px500_intron
chr1	6556057	6556107	ENSG00000173662-1	1000	+	1.000	3.187e-05	8.498e-05	.	chr1	6556064	6570408	ENSG00000173662	.	+	distal_intron
chr1	6557507	6557557	ENSG00000173662-2	1000	+	1.000	3.187e-05	8.498e-05	.	chr1	6556064	6570408	ENSG00000173662	.	+	distal_intron
chr1	6559057	6559107	ENSG00000173662-3	1000	+	1.000	3.187e-05	8.498e-05	.	chr1	6556064	6570408	ENSG00000173662	.	+	distal_intron
chr1	6567407	6567457	ENSG00000173662-4	1000	+	1.000	3.187e-05	8.498e-05	.	chr1	6556064	6570408	ENSG00000173662	.	+	distal_intron
chr1	6568307	6568357	ENSG00000173662-5	1000	+	1.000	3.187e-05	8.498e-05	.	chr1	6556064	6570408	ENSG00000173662	.	+	distal_intron
chr1	6575507	6575557	ENSG00000173662-6	1000	+	1.000	3.187e-05	8.498e-05	.	chr1	6575392	6575592	ENSG00000173662	.	+	px200_intron
chr1	6926704	6926754	ENSG00000171735-1	1000	+	1.460	4.262e-06	1.017e-02	.	chr1	6888701	7007875	ENSG00000171735	.	+	distal_intron
chr1	6927054	6927104	ENSG00000171735-2	1000	+	1.850	8.317e-09	9.924e-05	.	chr1	6888701	7007875	ENSG00000171735	.	+	distal_intron
chr1	6927604	6927654	ENSG00000171735-3	1000	+	1.770	7.640e-07	2.279e-03	.	chr1	6888701	7007875	ENSG00000171735	.	+	distal_intron
chr1	7310754	7310804	ENSG00000171735-4	1000	+	1.790	2.415e-08	1.441e-04	.	chr1	7250126	7368441	ENSG00000171735	.	+	distal_intron
chr1	7310904	7310954	ENSG00000171735-5	1000	+	1.760	1.997e-07	7.945e-04	.	chr1	7250126	7368441	ENSG00000171735	.	+	distal_intron
chr1	7978391	7978441	ENSG00000116288-1	1000	+	2.030	6.561e-09	1.627e-06	.	chr1	7978238	7982380	ENSG00000116288	.	+	distal_intron
chr1	8353097	8353147	ENSG00000142599-1	1000	-	1.150	4.765e-07	2.886e-04	.	chr1	8352396	8355086	ENSG00000142599	.	-	3UTR
chr1	8353097	8353147	ENSG00000142599-1	1000	-	1.150	4.765e-07	2.886e-04	.	chr1	8352405	8355086	ENSG00000142599	.	-	3UTR
chr1	8353097	8353147	ENSG00000142599-1	1000	-	1.150	4.765e-07	2.886e-04	.	chr1	8352403	8355086	ENSG00000142599	.	-	3UTR
chr1	8353147	8353197	ENSG00000142599-2	1000	-	1.670	0.000e+00	0.000e+00	.	chr1	8352396	8355086	ENSG00000142599	.	-	3UTR
chr1	8353147	8353197	ENSG00000142599-2	1000	-	1.670	0.000e+00	0.000e+00	.	chr1	8353178	8353378	ENSG00000142599	.	-	px200_intron
chr1	8353147	8353197	ENSG00000142599-2	1000	-	1.670	0.000e+00	0.000e+00	.	chr1	8352403	8355086	ENSG00000142599	.	-	3UTR
chr1	8353147	8353197	ENSG00000142599-2	1000	-	1.670	0.000e+00	0.000e+00	.	chr1	8352405	8355086	ENSG00000142599	.	-	3UTR
chr1	8353197	8353247	ENSG00000142599-3	1000	-	1.910	3.580e-12	4.769e-09	.	chr1	8352405	8355086	ENSG00000142599	.	-	3UTR
chr1	8353197	8353247	ENSG00000142599-3	1000	-	1.910	3.580e-12	4.769e-09	.	chr1	8352403	8355086	ENSG00000142599	.	-	3UTR
chr1	8353197	8353247	ENSG00000142599-3	1000	-	1.910	3.580e-12	4.769e-09	.	chr1	8352396	8355086	ENSG00000142599	.	-	3UTR
chr1	8353197	8353247	ENSG00000142599-3	1000	-	1.910	3.580e-12	4.769e-09	.	chr1	8353178	8353378	ENSG00000142599	.	-	px200_intron
chr1	8354697	8354747	ENSG00000142599-4	1000	-	1.130	4.532e-05	1.677e-02	.	chr1	8353942	8355086	ENSG00000142599	.	-	3UTR
chr1	8354697	8354747	ENSG00000142599-4	1000	-	1.130	4.532e-05	1.677e-02	.	chr1	8354742	8354943	ENSG00000142599	.	-	px200_intron
chr1	8354697	8354747	ENSG00000142599-4	1000	-	1.130	4.532e-05	1.677e-02	.	chr1	8352405	8355086	ENSG00000142599	.	-	3UTR
chr1	8354697	8354747	ENSG00000142599-4	1000	-	1.130	4.532e-05	1.677e-02	.	chr1	8352403	8355086	ENSG00000142599	.	-	3UTR
chr1	8354697	8354747	ENSG00000142599-4	1000	-	1.130	4.532e-05	1.677e-02	.	chr1	8352396	8355086	ENSG00000142599	.	-	3UTR
chr1	8354697	8354747	ENSG00000142599-4	1000	-	1.130	4.532e-05	1.677e-02	.	chr1	8354092	8355086	ENSG00000142599	.	-	3UTR
chr1	8354697	8354747	ENSG00000142599-4	1000	-	1.130	4.532e-05	1.677e-02	.	chr1	8354442	8354742	ENSG00000142599	.	-	px500_intron
chr1	8354747	8354797	ENSG00000142599-5	1000	-	1.070	2.207e-06	1.131e-03	.	chr1	8354742	8354943	ENSG00000142599	.	-	px200_intron
chr1	8354747	8354797	ENSG00000142599-5	1000	-	1.070	2.207e-06	1.131e-03	.	chr1	8352403	8355086	ENSG00000142599	.	-	3UTR
chr1	8354747	8354797	ENSG00000142599-5	1000	-	1.070	2.207e-06	1.131e-03	.	chr1	8352405	8355086	ENSG00000142599	.	-	3UTR
chr1	8354747	8354797	ENSG00000142599-5	1000	-	1.070	2.207e-06	1.131e-03	.	chr1	8352396	8355086	ENSG00000142599	.	-	3UTR
chr1	8354747	8354797	ENSG00000142599-5	1000	-	1.070	2.207e-06	1.131e-03	.	chr1	8353942	8355086	ENSG00000142599	.	-	3UTR
chr1	8354747	8354797	ENSG00000142599-5	1000	-	1.070	2.207e-06	1.131e-03	.	chr1	8354092	8355086	ENSG00000142599	.	-	3UTR
chr1	8360347	8360397	ENSG00000142599-6	1000	-	1.300	2.085e-07	1.543e-04	.	chr1	8360186	8360486	ENSG00000142599	.	-	px500_intron
chr1	8360347	8360397	ENSG00000142599-6	1000	-	1.300	2.085e-07	1.543e-04	.	chr1	8360111	8361490	ENSG00000142599	.	-	CDS
chr1	8360847	8360897	ENSG00000142599-7	1000	-	1.000	1.923e-04	4.927e-02	.	chr1	8360111	8361490	ENSG00000142599	.	-	CDS
chr1	8361047	8361097	ENSG00000142599-8	1000	-	1.390	1.910e-05	8.480e-03	.	chr1	8360959	8361259	ENSG00000142599	.	-	px500_intron
chr1	8361047	8361097	ENSG00000142599-8	1000	-	1.390	1.910e-05	8.480e-03	.	chr1	8360111	8361490	ENSG00000142599	.	-	CDS
chr1	8461747	8461797	ENSG00000142599-9	1000	-	2.270	4.058e-10	3.379e-07	.	chr1	8435338	8464469	ENSG00000142599	.	-	distal_intron
chr1	8463647	8463697	ENSG00000142599-10	1000	-	1.220	1.414e-04	3.918e-02	.	chr1	8435338	8464469	ENSG00000142599	.	-	distal_intron
chr1	8509997	8510047	ENSG00000142599-11	1000	-	1.600	6.011e-05	2.002e-02	.	chr1	8509175	8511294	ENSG00000142599	.	-	distal_intron
chr1	8510047	8510097	ENSG00000142599-12	1000	-	1.430	3.600e-05	1.411e-02	.	chr1	8509175	8511294	ENSG00000142599	.	-	distal_intron
chr1	8604447	8604497	ENSG00000142599-13	1000	-	1.380	6.769e-05	2.147e-02	.	chr1	8591341	8614060	ENSG00000142599	.	-	distal_intron
chr1	8604497	8604547	ENSG00000142599-14	1000	-	1.220	1.315e-04	3.809e-02	.	chr1	8591341	8614060	ENSG00000142599	.	-	distal_intron
chr1	8604547	8604597	ENSG00000142599-15	1000	-	1.850	3.099e-07	2.064e-04	.	chr1	8591341	8614060	ENSG00000142599	.	-	distal_intron
chr1	8624197	8624247	ENSG00000142599-16	1000	-	2.140	2.231e-10	2.123e-07	.	chr1	8624109	8624310	ENSG00000142599	.	-	px200_intron
chr1	8624247	8624297	ENSG00000142599-17	1000	-	1.570	2.092e-05	8.707e-03	.	chr1	8624109	8624310	ENSG00000142599	.	-	px200_intron
chr1	8661147	8661197	ENSG00000142599-18	1000	-	1.310	1.471e-04	3.918e-02	.	chr1	8656941	8702554	ENSG00000142599	.	-	distal_intron
chr1	8680547	8680597	ENSG00000142599-19	1000	-	1.270	7.882e-05	2.386e-02	.	chr1	8656941	8702554	ENSG00000142599	.	-	distal_intron
chr1	8720447	8720497	ENSG00000142599-20	1000	-	1.560	1.825e-06	1.013e-03	.	chr1	8703719	8749929	ENSG00000142599	.	-	distal_intron
chr1	8720497	8720547	ENSG00000142599-21	1000	-	2.820	0.000e+00	0.000e+00	.	chr1	8703719	8749929	ENSG00000142599	.	-	distal_intron
chr1	8720547	8720597	ENSG00000142599-22	1000	-	1.470	6.228e-06	2.963e-03	.	chr1	8703719	8749929	ENSG00000142599	.	-	distal_intron
chr1	8746747	8746797	ENSG00000142599-23	1000	-	2.330	2.316e-12	3.856e-09	.	chr1	8703719	8749929	ENSG00000142599	.	-	distal_intron
chr1	8746797	8746847	ENSG00000142599-24	1000	-	2.600	8.882e-16	1.972e-12	.	chr1	8703719	8749929	ENSG00000142599	.	-	distal_intron
chr1	8746847	8746897	ENSG00000142599-25	1000	-	2.060	2.156e-10	2.123e-07	.	chr1	8703719	8749929	ENSG00000142599	.	-	distal_intron
chr1	8750447	8750497	ENSG00000142599-26	1000	-	1.410	4.837e-05	1.696e-02	.	chr1	8750429	8751087	ENSG00000234619	.	+	other_exon
chr1	8862100	8862150	ENSG00000074800-1	1000	-	1.130	2.678e-03	4.210e-02	.	chr1	8861929	8862386	ENSG00000074800	.	-	distal_intron
chr1	8862800	8862850	ENSG00000074800-2	1000	-	1.260	1.611e-03	2.681e-02	.	chr1	8862686	8862887	ENSG00000074800	.	-	px200_intron
chr1	8869900	8869950	ENSG00000074800-3	1000	-	1.430	7.935e-04	1.727e-02	.	chr1	8869671	8869971	ENSG00000074800	.	-	px500_intron
chr1	8870400	8870450	ENSG00000074800-4	1000	-	1.630	1.232e-05	4.983e-04	.	chr1	8870251	8870452	ENSG00000074800	.	-	px200_intron
chr1	8870400	8870450	ENSG00000074800-4	1000	-	1.630	1.232e-05	4.983e-04	.	chr1	8870408	8870608	ENSG00000074800	.	-	px200_intron
chr1	8870400	8870450	ENSG00000074800-4	1000	-	1.630	1.232e-05	4.983e-04	.	chr1	8870171	8870408	ENSG00000074800	.	-	other_exon
chr1	8870600	8870650	ENSG00000074800-5	1000	-	1.630	1.232e-05	4.983e-04	.	chr1	8870408	8870608	ENSG00000074800	.	-	px200_intron
chr1	8870600	8870650	ENSG00000074800-5	1000	-	1.630	1.232e-05	4.983e-04	.	chr1	8870510	8870710	ENSG00000074800	.	-	px200_intron
chr1	8870600	8870650	ENSG00000074800-5	1000	-	1.630	1.232e-05	4.983e-04	.	chr1	8870624	8870825	ENSG00000074800	.	-	px200_intron
chr1	8870650	8870700	ENSG00000074800-6	1000	-	1.580	2.203e-05	7.794e-04	.	chr1	8870510	8870710	ENSG00000074800	.	-	px200_intron
chr1	8870650	8870700	ENSG00000074800-6	1000	-	1.580	2.203e-05	7.794e-04	.	chr1	8870624	8870825	ENSG00000074800	.	-	px200_intron
chr1	8870700	8870750	ENSG00000074800-7	1000	-	1.200	1.477e-03	2.681e-02	.	chr1	8870510	8870710	ENSG00000074800	.	-	px200_intron
chr1	8870700	8870750	ENSG00000074800-7	1000	-	1.200	1.477e-03	2.681e-02	.	chr1	8870624	8870825	ENSG00000074800	.	-	px200_intron
chr1	8870700	8870750	ENSG00000074800-7	1000	-	1.200	1.477e-03	2.681e-02	.	chr1	8870746	8870947	ENSG00000074800	.	-	px200_intron
chr1	8870800	8870850	ENSG00000074800-8	1000	-	1.820	7.558e-07	4.278e-05	.	chr1	8870824	8870883	ENSG00000074800	.	-	CDS
chr1	8870800	8870850	ENSG00000074800-8	1000	-	1.820	7.558e-07	4.278e-05	.	chr1	8870624	8870825	ENSG00000074800	.	-	px200_intron
chr1	8870800	8870850	ENSG00000074800-8	1000	-	1.820	7.558e-07	4.278e-05	.	chr1	8870746	8870947	ENSG00000074800	.	-	px200_intron
chr1	8870850	8870900	ENSG00000074800-9	1000	-	3.100	0.000e+00	0.000e+00	.	chr1	8870824	8870883	ENSG00000074800	.	-	CDS
chr1	8870850	8870900	ENSG00000074800-9	1000	-	3.100	0.000e+00	0.000e+00	.	chr1	8870746	8870947	ENSG00000074800	.	-	px200_intron
chr1	8870850	8870900	ENSG00000074800-9	1000	-	3.100	0.000e+00	0.000e+00	.	chr1	8870883	8871083	ENSG00000074800	.	-	px200_intron
chr1	8870900	8870950	ENSG00000074800-10	1000	-	2.880	1.998e-15	2.828e-13	.	chr1	8870746	8870947	ENSG00000074800	.	-	px200_intron
chr1	8870900	8870950	ENSG00000074800-10	1000	-	2.880	1.998e-15	2.828e-13	.	chr1	8870883	8871083	ENSG00000074800	.	-	px200_intron
chr1	8870950	8871000	ENSG00000074800-11	1000	-	2.160	1.790e-07	1.689e-05	.	chr1	8870883	8871083	ENSG00000074800	.	-	px200_intron
chr1	8871150	8871200	ENSG00000074800-12	1000	-	1.490	4.776e-04	1.192e-02	.	chr1	8871083	8871383	ENSG00000074800	.	-	px500_intron
chr1	8871200	8871250	ENSG00000074800-13	1000	-	1.320	9.241e-04	1.868e-02	.	chr1	8871083	8871383	ENSG00000074800	.	-	px500_intron
chr1	8871650	8871700	ENSG00000074800-14	1000	-	1.440	3.066e-04	8.678e-03	.	chr1	8871576	8871776	ENSG00000074800	.	-	px200_intron
chr1	8871650	8871700	ENSG00000074800-14	1000	-	1.440	3.066e-04	8.678e-03	.	chr1	8871690	8871891	ENSG00000074800	.	-	px200_intron
chr1	8871700	8871750	ENSG00000074800-15	1000	-	1.580	5.056e-04	1.192e-02	.	chr1	8871690	8871891	ENSG00000074800	.	-	px200_intron
chr1	8871700	8871750	ENSG00000074800-15	1000	-	1.580	5.056e-04	1.192e-02	.	chr1	8871576	8871776	ENSG00000074800	.	-	px200_intron
chr1	8871800	8871850	ENSG00000074800-16	1000	-	1.750	8.107e-05	2.549e-03	.	chr1	8871690	8871891	ENSG00000074800	.	-	px200_intron
chr1	8871850	8871900	ENSG00000074800-17	1000	-	2.050	2.924e-07	2.069e-05	.	chr1	8871690	8871891	ENSG00000074800	.	-	px200_intron
chr1	8871850	8871900	ENSG00000074800-17	1000	-	2.050	2.924e-07	2.069e-05	.	chr1	8871890	8871900	ENSG00000074800	.	-	CDS
chr1	8871850	8871900	ENSG00000074800-17	1000	-	2.050	2.924e-07	2.069e-05	.	chr1	8871890	8871986	ENSG00000074800	.	-	CDS
chr1	8871850	8871900	ENSG00000074800-17	1000	-	2.050	2.924e-07	2.069e-05	.	chr1	8871891	8871944	ENSG00000074800	.	-	px500_intron
chr1	8878450	8878500	ENSG00000074800-18	1000	-	1.260	1.550e-03	2.681e-02	.	chr1	8878267	8878467	ENSG00000074800	.	-	px200_intron
chr1	8878450	8878500	ENSG00000074800-18	1000	-	1.260	1.550e-03	2.681e-02	.	chr1	8878379	8878580	ENSG00000074800	.	-	px200_intron
chr1	9261474	9261524	ENSG00000049239-1	1000	+	1.570	1.797e-05	1.091e-02	.	chr1	9247583	9261558	ENSG00000049239	.	+	distal_intron
chr1	9264924	9264974	ENSG00000049239-2	1000	+	1.390	1.479e-04	4.488e-02	.	chr1	9264869	9271337	ENSG00000049239	.	+	3UTR
chr1	9264924	9264974	ENSG00000049239-2	1000	+	1.390	1.479e-04	4.488e-02	.	chr1	9264869	9267898	ENSG00000049239	.	+	3UTR
chr1	9730826	9730876	ENSG00000171603-1	1000	-	1.560	3.082e-05	6.138e-03	.	chr1	9730705	9730905	ENSG00000171603	.	-	px200_intron
chr1	9764076	9764126	ENSG00000171603-2	1000	-	1.620	4.143e-06	1.162e-03	.	chr1	9757010	9772771	ENSG00000171603	.	-	distal_intron
chr1	9797626	9797676	ENSG00000171603-3	1000	-	1.150	4.034e-04	4.821e-02	.	chr1	9781740	9823142	ENSG00000171603	.	-	distal_intron
chr1	9798076	9798126	ENSG00000171603-4	1000	-	1.950	3.591e-09	4.291e-06	.	chr1	9781740	9823142	ENSG00000171603	.	-	distal_intron
chr1	9798126	9798176	ENSG00000171603-5	1000	-	1.320	6.604e-05	1.127e-02	.	chr1	9781740	9823142	ENSG00000171603	.	-	distal_intron
chr1	9810026	9810076	ENSG00000171603-6	1000	-	1.810	5.368e-08	3.207e-05	.	chr1	9781740	9823142	ENSG00000171603	.	-	distal_intron
chr1	9823726	9823776	ENSG00000171603-7	1000	-	1.110	4.862e-06	1.162e-03	.	chr1	9823669	9823869	ENSG00000171603	.	-	px200_intron
chr1	9823726	9823776	ENSG00000171603-7	1000	-	1.110	4.862e-06	1.162e-03	.	chr1	9823733	9824526	ENSG00000171603	.	-	5UTR
chr1	9823726	9823776	ENSG00000171603-7	1000	-	1.110	4.862e-06	1.162e-03	.	chr1	9823733	9823984	ENSG00000171603	.	-	5UTR
chr1	9823726	9823776	ENSG00000171603-7	1000	-	1.110	4.862e-06	1.162e-03	.	chr1	9823642	9823733	ENSG00000171603	.	-	CDS
chr1	9823776	9823826	ENSG00000171603-8	1000	-	0.980	4.148e-06	1.162e-03	.	chr1	9823733	9823984	ENSG00000171603	.	-	5UTR
chr1	9823776	9823826	ENSG00000171603-8	1000	-	0.980	4.148e-06	1.162e-03	.	chr1	9823733	9824526	ENSG00000171603	.	-	5UTR
chr1	9823776	9823826	ENSG00000171603-8	1000	-	0.980	4.148e-06	1.162e-03	.	chr1	9823669	9823869	ENSG00000171603	.	-	px200_intron
chr1	9823876	9823926	ENSG00000171603-9	1000	-	0.790	1.639e-04	2.176e-02	.	chr1	9823733	9823984	ENSG00000171603	.	-	5UTR
chr1	9823876	9823926	ENSG00000171603-9	1000	-	0.790	1.639e-04	2.176e-02	.	chr1	9823733	9824526	ENSG00000171603	.	-	5UTR
chr1	9823876	9823926	ENSG00000171603-9	1000	-	0.790	1.639e-04	2.176e-02	.	chr1	9823869	9823984	ENSG00000171603	.	-	px500_intron
chr1	9928813	9928863	ENSG00000162441-1	1000	-	1.550	5.451e-05	1.232e-02	.	chr1	9926292	9930398	ENSG00000162441	.	-	3UTR
chr1	10111032	10111082	ENSG00000130939-1	1000	+	1.370	2.584e-05	4.055e-02	.	chr1	10107874	10116958	ENSG00000130939	.	+	distal_intron
chr1	10216970	10217020	ENSG00000054523-1	1000	+	1.410	9.064e-05	4.827e-03	.	chr1	10212238	10227217	ENSG00000054523	.	+	distal_intron
chr1	10217320	10217370	ENSG00000054523-2	1000	+	1.400	1.019e-03	3.474e-02	.	chr1	10212238	10227217	ENSG00000054523	.	+	distal_intron
chr1	10232470	10232520	ENSG00000054523-3	1000	+	1.440	2.119e-05	1.354e-03	.	chr1	10232434	10232634	ENSG00000054523	.	+	px200_intron
chr1	10262120	10262170	ENSG00000054523-4	1000	+	1.790	2.167e-06	1.787e-04	.	chr1	10261970	10262170	ENSG00000054523	.	+	px200_intron
chr1	10263920	10263970	ENSG00000054523-5	1000	+	1.100	8.838e-04	3.095e-02	.	chr1	10262470	10266879	ENSG00000054523	.	+	distal_intron
chr1	10264170	10264220	ENSG00000054523-6	1000	+	1.300	2.967e-04	1.331e-02	.	chr1	10262470	10266879	ENSG00000054523	.	+	distal_intron
chr1	10267020	10267070	ENSG00000054523-7	1000	+	1.840	5.414e-08	6.016e-06	.	chr1	10266879	10267179	ENSG00000054523	.	+	px500_intron
chr1	10270220	10270270	ENSG00000054523-8	1000	+	1.370	4.677e-05	2.717e-03	.	chr1	10268763	10271001	ENSG00000054523	.	+	distal_intron
chr1	10279020	10279070	ENSG00000054523-9	1000	+	1.400	3.170e-04	1.397e-02	.	chr1	10278896	10279097	ENSG00000054523	.	+	px200_intron
chr1	10280720	10280770	ENSG00000054523-10	1000	+	1.460	5.672e-04	2.230e-02	.	chr1	10279638	10281821	ENSG00000054523	.	+	distal_intron
chr1	10280920	10280970	ENSG00000054523-11	1000	+	1.850	8.758e-08	8.940e-06	.	chr1	10279638	10281821	ENSG00000054523	.	+	distal_intron
chr1	10280970	10281020	ENSG00000054523-12	1000	+	1.460	1.490e-05	9.763e-04	.	chr1	10279638	10281821	ENSG00000054523	.	+	distal_intron
chr1	10282220	10282270	ENSG00000054523-13	1000	+	2.960	0.000e+00	0.000e+00	.	chr1	10282199	10282400	ENSG00000054523	.	+	px200_intron
chr1	10282220	10282270	ENSG00000054523-13	1000	+	2.960	0.000e+00	0.000e+00	.	chr1	10282249	10282450	ENSG00000054523	.	+	px200_intron
chr1	10282220	10282270	ENSG00000054523-13	1000	+	2.960	0.000e+00	0.000e+00	.	chr1	10282121	10282322	ENSG00000054523	.	+	px200_intron
chr1	10282270	10282320	ENSG00000054523-14	1000	+	3.720	0.000e+00	0.000e+00	.	chr1	10282199	10282400	ENSG00000054523	.	+	px200_intron
chr1	10282270	10282320	ENSG00000054523-14	1000	+	3.720	0.000e+00	0.000e+00	.	chr1	10282121	10282322	ENSG00000054523	.	+	px200_intron
chr1	10282270	10282320	ENSG00000054523-14	1000	+	3.720	0.000e+00	0.000e+00	.	chr1	10282249	10282450	ENSG00000054523	.	+	px200_intron
chr1	10288370	10288420	ENSG00000054523-15	1000	+	1.330	6.263e-04	2.426e-02	.	chr1	10283033	10290581	ENSG00000054523	.	+	distal_intron
chr1	10288570	10288620	ENSG00000054523-16	1000	+	1.150	1.265e-03	4.253e-02	.	chr1	10283033	10290581	ENSG00000054523	.	+	distal_intron
chr1	10288720	10288770	ENSG00000054523-17	1000	+	2.470	1.819e-12	4.649e-10	.	chr1	10283033	10290581	ENSG00000054523	.	+	distal_intron
chr1	10288770	10288820	ENSG00000054523-18	1000	+	2.550	1.465e-14	5.351e-12	.	chr1	10283033	10290581	ENSG00000054523	.	+	distal_intron
chr1	10288820	10288870	ENSG00000054523-19	1000	+	1.980	9.094e-08	8.940e-06	.	chr1	10283033	10290581	ENSG00000054523	.	+	distal_intron
chr1	10288920	10288970	ENSG00000054523-20	1000	+	1.230	2.374e-04	1.103e-02	.	chr1	10283033	10290581	ENSG00000054523	.	+	distal_intron
chr1	10288970	10289020	ENSG00000054523-21	1000	+	1.090	9.112e-04	3.147e-02	.	chr1	10283033	10290581	ENSG00000054523	.	+	distal_intron
chr1	10289070	10289120	ENSG00000054523-22	1000	+	1.200	7.644e-04	2.752e-02	.	chr1	10283033	10290581	ENSG00000054523	.	+	distal_intron
chr1	10289120	10289170	ENSG00000054523-23	1000	+	2.470	2.217e-13	6.297e-11	.	chr1	10283033	10290581	ENSG00000054523	.	+	distal_intron
chr1	10289170	10289220	ENSG00000054523-24	1000	+	3.550	0.000e+00	0.000e+00	.	chr1	10283033	10290581	ENSG00000054523	.	+	distal_intron
chr1	10289220	10289270	ENSG00000054523-25	1000	+	2.130	1.878e-10	3.200e-08	.	chr1	10283033	10290581	ENSG00000054523	.	+	distal_intron
chr1	10289270	10289320	ENSG00000054523-26	1000	+	1.750	3.777e-06	2.925e-04	.	chr1	10283033	10290581	ENSG00000054523	.	+	distal_intron
chr1	10289320	10289370	ENSG00000054523-27	1000	+	1.930	1.058e-08	1.288e-06	.	chr1	10283033	10290581	ENSG00000054523	.	+	distal_intron
chr1	10289370	10289420	ENSG00000054523-28	1000	+	2.330	1.482e-10	2.706e-08	.	chr1	10283033	10290581	ENSG00000054523	.	+	distal_intron
chr1	10289420	10289470	ENSG00000054523-29	1000	+	2.110	2.823e-10	4.245e-08	.	chr1	10283033	10290581	ENSG00000054523	.	+	distal_intron
chr1	10289470	10289520	ENSG00000054523-30	1000	+	1.560	1.384e-05	9.312e-04	.	chr1	10283033	10290581	ENSG00000054523	.	+	distal_intron
chr1	10289520	10289570	ENSG00000054523-31	1000	+	2.460	2.526e-12	5.870e-10	.	chr1	10283033	10290581	ENSG00000054523	.	+	distal_intron
chr1	10289570	10289620	ENSG00000054523-32	1000	+	2.100	8.766e-08	8.940e-06	.	chr1	10283033	10290581	ENSG00000054523	.	+	distal_intron
chr1	10289620	10289670	ENSG00000054523-33	1000	+	1.410	8.634e-05	4.696e-03	.	chr1	10283033	10290581	ENSG00000054523	.	+	distal_intron
chr1	10289720	10289770	ENSG00000054523-34	1000	+	1.260	4.340e-04	1.789e-02	.	chr1	10283033	10290581	ENSG00000054523	.	+	distal_intron
chr1	10289770	10289820	ENSG00000054523-35	1000	+	1.330	2.080e-04	1.023e-02	.	chr1	10283033	10290581	ENSG00000054523	.	+	distal_intron
chr1	10294070	10294120	ENSG00000054523-36	1000	+	1.470	4.759e-04	1.901e-02	.	chr1	10292834	10294585	ENSG00000054523	.	+	distal_intron
chr1	10302520	10302570	ENSG00000054523-37	1000	+	1.460	4.985e-05	2.832e-03	.	chr1	10299572	10302662	ENSG00000054523	.	+	distal_intron
chr1	10309870	10309920	ENSG00000054523-38	1000	+	1.350	1.731e-04	8.850e-03	.	chr1	10309097	10319542	ENSG00000054523	.	+	distal_intron
chr1	10309920	10309970	ENSG00000054523-39	1000	+	1.880	1.178e-07	1.115e-05	.	chr1	10309097	10319542	ENSG00000054523	.	+	distal_intron
chr1	10309970	10310020	ENSG00000054523-40	1000	+	1.470	4.693e-04	1.901e-02	.	chr1	10309097	10319542	ENSG00000054523	.	+	distal_intron
chr1	10311220	10311270	ENSG00000054523-41	1000	+	2.550	1.784e-13	5.700e-11	.	chr1	10309097	10319542	ENSG00000054523	.	+	distal_intron
chr1	10311370	10311420	ENSG00000054523-42	1000	+	1.610	7.416e-06	5.123e-04	.	chr1	10309097	10319542	ENSG00000054523	.	+	distal_intron
chr1	10311520	10311570	ENSG00000054523-43	1000	+	1.920	1.195e-06	1.018e-04	.	chr1	10309097	10319542	ENSG00000054523	.	+	distal_intron
chr1	10311570	10311620	ENSG00000054523-44	1000	+	1.120	6.753e-04	2.538e-02	.	chr1	10309097	10319542	ENSG00000054523	.	+	distal_intron
chr1	10311720	10311770	ENSG00000054523-45	1000	+	2.460	1.435e-11	2.822e-09	.	chr1	10309097	10319542	ENSG00000054523	.	+	distal_intron
chr1	10311770	10311820	ENSG00000054523-46	1000	+	1.290	3.412e-04	1.478e-02	.	chr1	10309097	10319542	ENSG00000054523	.	+	distal_intron
chr1	10311920	10311970	ENSG00000054523-47	1000	+	1.390	1.061e-04	5.535e-03	.	chr1	10309097	10319542	ENSG00000054523	.	+	distal_intron
chr1	10311970	10312020	ENSG00000054523-48	1000	+	2.160	1.454e-08	1.689e-06	.	chr1	10309097	10319542	ENSG00000054523	.	+	distal_intron
chr1	10312020	10312070	ENSG00000054523-49	1000	+	2.200	1.268e-09	1.706e-07	.	chr1	10309097	10319542	ENSG00000054523	.	+	distal_intron
chr1	10312070	10312120	ENSG00000054523-50	1000	+	1.750	9.647e-07	8.503e-05	.	chr1	10309097	10319542	ENSG00000054523	.	+	distal_intron
chr1	10312270	10312320	ENSG00000054523-51	1000	+	1.670	4.457e-05	2.649e-03	.	chr1	10309097	10319542	ENSG00000054523	.	+	distal_intron
chr1	10312320	10312370	ENSG00000054523-52	1000	+	1.860	3.477e-06	2.777e-04	.	chr1	10309097	10319542	ENSG00000054523	.	+	distal_intron
chr1	10312720	10312770	ENSG00000054523-53	1000	+	1.620	6.705e-06	4.897e-04	.	chr1	10309097	10319542	ENSG00000054523	.	+	distal_intron
chr1	10312770	10312820	ENSG00000054523-54	1000	+	1.440	6.492e-04	2.477e-02	.	chr1	10309097	10319542	ENSG00000054523	.	+	distal_intron
chr1	10312820	10312870	ENSG00000054523-55	1000	+	2.330	4.249e-10	6.033e-08	.	chr1	10309097	10319542	ENSG00000054523	.	+	distal_intron
chr1	10319870	10319920	ENSG00000054523-56	1000	+	1.230	2.278e-04	1.078e-02	.	chr1	10319842	10320043	ENSG00000054523	.	+	px200_intron
chr1	10319920	10319970	ENSG00000054523-57	1000	+	2.360	4.935e-12	1.051e-09	.	chr1	10319842	10320043	ENSG00000054523	.	+	px200_intron
chr1	10319970	10320020	ENSG00000054523-58	1000	+	3.350	0.000e+00	0.000e+00	.	chr1	10319842	10320043	ENSG00000054523	.	+	px200_intron
chr1	10330070	10330120	ENSG00000054523-59	1000	+	1.540	6.480e-05	3.601e-03	.	chr1	10326859	10334019	ENSG00000054523	.	+	distal_intron
chr1	10343970	10344020	ENSG00000054523-60	1000	+	1.410	3.958e-05	2.409e-03	.	chr1	10343787	10344274	ENSG00000054523	.	+	distal_intron
chr1	10344020	10344070	ENSG00000054523-61	1000	+	2.190	1.039e-08	1.288e-06	.	chr1	10343787	10344274	ENSG00000054523	.	+	distal_intron
chr1	10344120	10344170	ENSG00000054523-62	1000	+	1.420	2.504e-04	1.143e-02	.	chr1	10343787	10344274	ENSG00000054523	.	+	distal_intron
chr1	10344170	10344220	ENSG00000054523-63	1000	+	1.330	2.206e-04	1.064e-02	.	chr1	10343787	10344274	ENSG00000054523	.	+	distal_intron
chr1	10355320	10355370	ENSG00000054523-64	1000	+	1.430	2.263e-05	1.410e-03	.	chr1	10355369	10355396	ENSG00000054523	.	+	CDS
chr1	10355320	10355370	ENSG00000054523-64	1000	+	1.430	2.263e-05	1.410e-03	.	chr1	10355169	10355370	ENSG00000054523	.	+	px200_intron
chr1	10355470	10355520	ENSG00000054523-65	1000	+	1.390	3.563e-04	1.518e-02	.	chr1	10355396	10355596	ENSG00000054523	.	+	px200_intron
chr1	10355670	10355720	ENSG00000054523-66	1000	+	1.430	6.945e-04	2.573e-02	.	chr1	10355596	10355896	ENSG00000054523	.	+	px500_intron
chr1	10355720	10355770	ENSG00000054523-67	1000	+	1.540	1.958e-04	9.811e-03	.	chr1	10355596	10355896	ENSG00000054523	.	+	px500_intron
chr1	10360270	10360320	ENSG00000054523-68	1000	+	1.380	4.046e-04	1.695e-02	.	chr1	10355896	10360428	ENSG00000054523	.	+	distal_intron
chr1	10376670	10376720	ENSG00000054523-69	1000	+	1.530	1.110e-16	4.730e-14	.	chr1	10376587	10377189	ENSG00000054523	.	+	3UTR
chr1	10376670	10376720	ENSG00000054523-69	1000	+	1.530	1.110e-16	4.730e-14	.	chr1	10376587	10377937	ENSG00000054523	.	+	3UTR
chr1	10376670	10376720	ENSG00000054523-69	1000	+	1.530	1.110e-16	4.730e-14	.	chr1	10376587	10381603	ENSG00000054523	.	+	3UTR
chr1	10376720	10376770	ENSG00000054523-70	1000	+	2.000	0.000e+00	0.000e+00	.	chr1	10376587	10381603	ENSG00000054523	.	+	3UTR
chr1	10376720	10376770	ENSG00000054523-70	1000	+	2.000	0.000e+00	0.000e+00	.	chr1	10376587	10377937	ENSG00000054523	.	+	3UTR
chr1	10376720	10376770	ENSG00000054523-70	1000	+	2.000	0.000e+00	0.000e+00	.	chr1	10376587	10377189	ENSG00000054523	.	+	3UTR
chr1	10376770	10376820	ENSG00000054523-71	1000	+	1.240	2.600e-10	4.153e-08	.	chr1	10376587	10377189	ENSG00000054523	.	+	3UTR
chr1	10376770	10376820	ENSG00000054523-71	1000	+	1.240	2.600e-10	4.153e-08	.	chr1	10376587	10377937	ENSG00000054523	.	+	3UTR
chr1	10376770	10376820	ENSG00000054523-71	1000	+	1.240	2.600e-10	4.153e-08	.	chr1	10376587	10381603	ENSG00000054523	.	+	3UTR
chr1	10377020	10377070	ENSG00000054523-72	1000	+	0.960	1.900e-07	1.735e-05	.	chr1	10376587	10377189	ENSG00000054523	.	+	3UTR
chr1	10377020	10377070	ENSG00000054523-72	1000	+	0.960	1.900e-07	1.735e-05	.	chr1	10376587	10377937	ENSG00000054523	.	+	3UTR
chr1	10377020	10377070	ENSG00000054523-72	1000	+	0.960	1.900e-07	1.735e-05	.	chr1	10376587	10381603	ENSG00000054523	.	+	3UTR
chr1	10377070	10377120	ENSG00000054523-73	1000	+	0.800	6.984e-06	4.959e-04	.	chr1	10376587	10377189	ENSG00000054523	.	+	3UTR
chr1	10377070	10377120	ENSG00000054523-73	1000	+	0.800	6.984e-06	4.959e-04	.	chr1	10376587	10377937	ENSG00000054523	.	+	3UTR
chr1	10377070	10377120	ENSG00000054523-73	1000	+	0.800	6.984e-06	4.959e-04	.	chr1	10376587	10381603	ENSG00000054523	.	+	3UTR
chr1	10381120	10381170	ENSG00000054523-74	1000	+	0.780	6.511e-06	4.895e-04	.	chr1	10376587	10381603	ENSG00000054523	.	+	3UTR
chr1	10381120	10381170	ENSG00000054523-74	1000	+	0.780	6.511e-06	4.895e-04	.	chr1	10378402	10381596	ENSG00000054523	.	+	3UTR
chr1	10381120	10381170	ENSG00000054523-74	1000	+	0.780	6.511e-06	4.895e-04	.	chr1	10378402	10381597	ENSG00000054523	.	+	3UTR
chr1	10420392	10420442	ENSG00000142657-1	1000	+	1.550	3.109e-15	9.264e-13	.	chr1	10419749	10420511	ENSG00000142657	.	+	3UTR
chr1	11026994	11027044	ENSG00000120948-1	1000	+	1.530	8.116e-05	2.143e-02	.	chr1	11026884	11027648	ENSG00000009724	.	-	CDS
chr1	11131385	11131435	ENSG00000198793-1	1000	-	1.590	2.342e-06	3.826e-03	.	chr1	11130756	11131558	ENSG00000198793	.	-	5UTR
chr1	11131385	11131435	ENSG00000198793-1	1000	-	1.590	2.342e-06	3.826e-03	.	chr1	11131393	11131594	ENSG00000198793	.	-	px200_intron
chr1	11131385	11131435	ENSG00000198793-1	1000	-	1.590	2.342e-06	3.826e-03	.	chr1	11131093	11131393	ENSG00000198793	.	-	px500_intron
chr1	11481105	11481155	ENSG00000204624-1	1000	+	1.680	2.471e-05	1.305e-02	.	chr1	11481057	11481258	ENSG00000204624	.	+	px200_intron
chr1	11481155	11481205	ENSG00000204624-2	1000	+	1.750	8.428e-08	8.900e-05	.	chr1	11481057	11481258	ENSG00000204624	.	+	px200_intron
chr1	11721960	11722010	ENSG00000162490-1	1000	+	1.370	3.500e-04	3.878e-02	.	chr1	11719696	11725857	ENSG00000162490	.	+	3UTR
chr1	11722810	11722860	ENSG00000162490-2	1000	+	1.740	3.258e-12	1.805e-09	.	chr1	11719696	11725857	ENSG00000162490	.	+	3UTR
chr1	11722860	11722910	ENSG00000162490-3	1000	+	1.160	1.587e-04	2.199e-02	.	chr1	11719696	11725857	ENSG00000162490	.	+	3UTR
chr1	11723560	11723610	ENSG00000162490-4	1000	+	1.720	8.966e-06	1.656e-03	.	chr1	11719696	11725857	ENSG00000162490	.	+	3UTR
chr1	11723610	11723660	ENSG00000162490-5	1000	+	1.610	1.736e-07	4.809e-05	.	chr1	11719696	11725857	ENSG00000162490	.	+	3UTR
chr1	11908440	11908490	ENSG00000285646-1	1000	+	1.120	1.369e-03	1.849e-02	.	chr1	11908271	11908471	ENSG00000199347	.	+	px200_intron
chr1	11908440	11908490	ENSG00000285646-1	1000	+	1.120	1.369e-03	1.849e-02	.	chr1	11908385	11908585	ENSG00000285646	.	+	px200_intron
chr1	11909808	11909858	ENSG00000201801-1	1000	-	0.750	1.439e-02	4.316e-02	.	chr1	11909807	11909927	ENSG00000201801	.	-	other_exon
chr1	11920991	11921041	ENSG00000116685-1	1000	-	1.270	8.286e-04	3.259e-02	.	chr1	11920832	11921674	ENSG00000116685	.	-	distal_intron
chr1	11921041	11921091	ENSG00000116685-2	1000	-	1.720	1.690e-06	1.950e-04	.	chr1	11920832	11921674	ENSG00000116685	.	-	distal_intron
chr1	11921091	11921141	ENSG00000116685-3	1000	-	1.570	3.306e-06	1.950e-04	.	chr1	11920832	11921674	ENSG00000116685	.	-	distal_intron
chr1	11980781	11980831	ENSG00000116688-1	1000	+	1.360	9.079e-05	2.597e-02	.	chr1	11980684	11980984	ENSG00000116688	.	+	px500_intron
chr1	11981681	11981731	ENSG00000116688-2	1000	+	1.270	2.361e-04	3.573e-02	.	chr1	11981609	11981810	ENSG00000116688	.	+	px200_intron
chr1	12001031	12001081	ENSG00000116688-3	1000	+	1.540	1.144e-04	2.597e-02	.	chr1	12000900	12001200	ENSG00000116688	.	+	px500_intron
chr1	12325080	12325130	ENSG00000048707-1	1000	+	1.380	2.026e-05	2.537e-02	.	chr1	12324280	12327147	ENSG00000048707	.	+	distal_intron
chr1	12325280	12325330	ENSG00000048707-2	1000	+	1.470	6.145e-06	1.539e-02	.	chr1	12324280	12327147	ENSG00000048707	.	+	distal_intron
chr1	12747050	12747100	ENSG00000157330-1	1000	+	1.000	3.034e-07	1.820e-06	.	chr1	12747041	12752857	ENSG00000157330	.	+	distal_intron
chr1	12751400	12751450	ENSG00000157330-2	1000	+	1.000	3.034e-07	1.820e-06	.	chr1	12747041	12752857	ENSG00000157330	.	+	distal_intron
chr1	12757400	12757450	ENSG00000157330-3	1000	+	1.000	3.034e-07	1.820e-06	.	chr1	12756313	12758809	ENSG00000157330	.	+	distal_intron
chr1	12763050	12763100	ENSG00000157330-4	1000	+	1.000	3.034e-07	1.820e-06	.	chr1	12760951	12763699	ENSG00000157330	.	+	3UTR
chr1	13477673	13477723	ENSG00000162494-1	1000	-	1.000	1.629e-03	3.462e-03	.	chr1	13476599	13512462	ENSG00000162494	.	-	distal_intron
chr1	13480323	13480373	ENSG00000162494-2	1000	-	1.000	1.629e-03	3.462e-03	.	chr1	13476599	13512462	ENSG00000162494	.	-	distal_intron
chr1	13483423	13483473	ENSG00000162494-3	1000	-	1.000	1.629e-03	3.462e-03	.	chr1	13476599	13512462	ENSG00000162494	.	-	distal_intron
chr1	13494023	13494073	ENSG00000162494-4	1000	-	1.000	1.629e-03	3.462e-03	.	chr1	13476599	13512462	ENSG00000162494	.	-	distal_intron
chr1	13496423	13496473	ENSG00000162494-5	1000	-	1.000	1.629e-03	3.462e-03	.	chr1	13476599	13512462	ENSG00000162494	.	-	distal_intron
chr1	13506473	13506523	ENSG00000162494-6	1000	-	1.000	1.629e-03	3.462e-03	.	chr1	13476599	13512462	ENSG00000162494	.	-	distal_intron
chr1	13507773	13507823	ENSG00000162494-7	1000	-	1.000	1.629e-03	3.462e-03	.	chr1	13476599	13512462	ENSG00000162494	.	-	distal_intron
chr1	13508123	13508173	ENSG00000162494-8	1000	-	1.000	1.629e-03	3.462e-03	.	chr1	13476599	13512462	ENSG00000162494	.	-	distal_intron
chr1	13718588	13718638	ENSG00000116731-1	1000	+	1.250	1.338e-04	2.901e-02	.	chr1	13716114	13730499	ENSG00000116731	.	+	distal_intron
chr1	13769038	13769088	ENSG00000116731-2	1000	+	1.290	2.409e-04	4.142e-02	.	chr1	13769038	13769173	ENSG00000116731	.	+	5UTR
chr1	13769038	13769088	ENSG00000116731-2	1000	+	1.290	2.409e-04	4.142e-02	.	chr1	13768917	13769118	ENSG00000116731	.	+	px200_intron
chr1	13769038	13769088	ENSG00000116731-2	1000	+	1.290	2.409e-04	4.142e-02	.	chr1	13768838	13769039	ENSG00000116731	.	+	px200_intron
chr1	13769088	13769138	ENSG00000116731-3	1000	+	1.540	3.356e-06	1.038e-03	.	chr1	13769117	13769173	ENSG00000116731	.	+	3UTR
chr1	13769088	13769138	ENSG00000116731-3	1000	+	1.540	3.356e-06	1.038e-03	.	chr1	13769117	13769173	ENSG00000116731	.	+	5UTR
chr1	13769088	13769138	ENSG00000116731-3	1000	+	1.540	3.356e-06	1.038e-03	.	chr1	13769038	13769173	ENSG00000116731	.	+	5UTR
chr1	13769088	13769138	ENSG00000116731-3	1000	+	1.540	3.356e-06	1.038e-03	.	chr1	13768917	13769118	ENSG00000116731	.	+	px200_intron
chr1	13780638	13780688	ENSG00000116731-4	1000	+	1.310	1.438e-04	2.901e-02	.	chr1	13778417	13782831	ENSG00000116731	.	+	CDS
chr1	13780738	13780788	ENSG00000116731-5	1000	+	1.590	1.500e-04	2.901e-02	.	chr1	13778417	13782831	ENSG00000116731	.	+	CDS
chr1	13780888	13780938	ENSG00000116731-6	1000	+	1.900	1.647e-09	6.368e-07	.	chr1	13778417	13782831	ENSG00000116731	.	+	CDS
chr1	13780938	13780988	ENSG00000116731-7	1000	+	1.760	1.945e-11	1.003e-08	.	chr1	13778417	13782831	ENSG00000116731	.	+	CDS
chr1	13780988	13781038	ENSG00000116731-8	1000	+	2.880	0.000e+00	0.000e+00	.	chr1	13778417	13782831	ENSG00000116731	.	+	CDS
chr1	13781038	13781088	ENSG00000116731-9	1000	+	1.780	1.555e-13	1.203e-10	.	chr1	13778417	13782831	ENSG00000116731	.	+	CDS
chr1	14343125	14343175	ENSG00000234593-1	1000	-	1.000	6.215e-06	8.804e-06	.	chr1	14305163	14348454	ENSG00000189337	.	+	distal_intron
chr1	14382825	14382875	ENSG00000234593-2	1000	-	1.000	6.215e-06	8.804e-06	.	chr1	14351525	14390185	ENSG00000234593	.	-	distal_intron
chr1	14382825	14382875	ENSG00000234593-2	1000	-	1.000	6.215e-06	8.804e-06	.	chr1	14351525	14390185	ENSG00000189337	.	+	distal_intron
chr1	14383625	14383675	ENSG00000234593-3	1000	-	1.000	6.215e-06	8.804e-06	.	chr1	14351525	14390185	ENSG00000234593	.	-	distal_intron
chr1	14383625	14383675	ENSG00000234593-3	1000	-	1.000	6.215e-06	8.804e-06	.	chr1	14351525	14390185	ENSG00000189337	.	+	distal_intron
chr1	14384225	14384275	ENSG00000234593-4	1000	-	1.000	6.215e-06	8.804e-06	.	chr1	14351525	14390185	ENSG00000234593	.	-	distal_intron
chr1	14384225	14384275	ENSG00000234593-4	1000	-	1.000	6.215e-06	8.804e-06	.	chr1	14351525	14390185	ENSG00000189337	.	+	distal_intron
chr1	14388475	14388525	ENSG00000234593-5	1000	-	1.000	6.215e-06	8.804e-06	.	chr1	14351525	14390185	ENSG00000234593	.	-	distal_intron
chr1	14388475	14388525	ENSG00000234593-5	1000	-	1.000	6.215e-06	8.804e-06	.	chr1	14351525	14390185	ENSG00000189337	.	+	distal_intron
chr1	14388875	14388925	ENSG00000234593-6	1000	-	1.000	6.215e-06	8.804e-06	.	chr1	14351525	14390185	ENSG00000234593	.	-	distal_intron
chr1	14388875	14388925	ENSG00000234593-6	1000	-	1.000	6.215e-06	8.804e-06	.	chr1	14351525	14390185	ENSG00000189337	.	+	distal_intron
chr1	14389075	14389125	ENSG00000234593-7	1000	-	1.000	6.215e-06	8.804e-06	.	chr1	14351525	14390185	ENSG00000234593	.	-	distal_intron
chr1	14389075	14389125	ENSG00000234593-7	1000	-	1.000	6.215e-06	8.804e-06	.	chr1	14351525	14390185	ENSG00000189337	.	+	distal_intron
chr1	14389175	14389225	ENSG00000234593-8	1000	-	1.000	6.215e-06	8.804e-06	.	chr1	14351525	14390185	ENSG00000234593	.	-	distal_intron
chr1	14389175	14389225	ENSG00000234593-8	1000	-	1.000	6.215e-06	8.804e-06	.	chr1	14351525	14390185	ENSG00000189337	.	+	distal_intron
chr1	14389525	14389575	ENSG00000234593-9	1000	-	1.000	6.215e-06	8.804e-06	.	chr1	14351525	14390185	ENSG00000189337	.	+	distal_intron
chr1	14389525	14389575	ENSG00000234593-9	1000	-	1.000	6.215e-06	8.804e-06	.	chr1	14351525	14390185	ENSG00000234593	.	-	distal_intron
chr1	14389675	14389725	ENSG00000234593-10	1000	-	1.000	6.215e-06	8.804e-06	.	chr1	14351525	14390185	ENSG00000189337	.	+	distal_intron
chr1	14389675	14389725	ENSG00000234593-10	1000	-	1.000	6.215e-06	8.804e-06	.	chr1	14351525	14390185	ENSG00000234593	.	-	distal_intron
chr1	14392725	14392775	ENSG00000234593-11	1000	-	1.000	6.215e-06	8.804e-06	.	chr1	14392075	14598184	ENSG00000189337	.	+	distal_intron
chr1	14395075	14395125	ENSG00000234593-12	1000	-	1.000	6.215e-06	8.804e-06	.	chr1	14392075	14598184	ENSG00000189337	.	+	distal_intron
chr1	14396075	14396125	ENSG00000234593-13	1000	-	1.000	6.215e-06	8.804e-06	.	chr1	14392075	14598184	ENSG00000189337	.	+	distal_intron
chr1	14396125	14396175	ENSG00000234593-14	1000	-	1.000	6.215e-06	8.804e-06	.	chr1	14392075	14598184	ENSG00000189337	.	+	distal_intron
chr1	14397775	14397825	ENSG00000234593-15	1000	-	1.000	6.215e-06	8.804e-06	.	chr1	14392075	14598184	ENSG00000189337	.	+	distal_intron
chr1	14406125	14406175	ENSG00000234593-16	1000	-	1.000	6.215e-06	8.804e-06	.	chr1	14392075	14598184	ENSG00000189337	.	+	distal_intron
chr1	14413375	14413425	ENSG00000234593-17	1000	-	1.000	6.215e-06	8.804e-06	.	chr1	14392075	14598184	ENSG00000189337	.	+	distal_intron
chr1	14413525	14413575	ENSG00000234593-18	1000	-	1.000	6.215e-06	8.804e-06	.	chr1	14392075	14598184	ENSG00000189337	.	+	distal_intron
chr1	14414625	14414675	ENSG00000234593-19	1000	-	1.000	6.215e-06	8.804e-06	.	chr1	14392075	14598184	ENSG00000189337	.	+	distal_intron
chr1	14416625	14416675	ENSG00000234593-20	1000	-	1.000	6.215e-06	8.804e-06	.	chr1	14392075	14598184	ENSG00000189337	.	+	distal_intron
chr1	14416675	14416725	ENSG00000234593-21	1000	-	1.000	6.215e-06	8.804e-06	.	chr1	14392075	14598184	ENSG00000189337	.	+	distal_intron
chr1	14416725	14416775	ENSG00000234593-22	1000	-	1.000	6.215e-06	8.804e-06	.	chr1	14392075	14598184	ENSG00000189337	.	+	distal_intron
chr1	14417175	14417225	ENSG00000234593-23	1000	-	1.000	6.215e-06	8.804e-06	.	chr1	14392075	14598184	ENSG00000189337	.	+	distal_intron
chr1	14417975	14418025	ENSG00000234593-24	1000	-	1.000	6.215e-06	8.804e-06	.	chr1	14392075	14598184	ENSG00000189337	.	+	distal_intron
chr1	14598742	14598792	ENSG00000189337-1	1000	+	1.930	1.332e-15	7.217e-13	.	chr1	14598716	14598910	ENSG00000189337	.	+	5UTR
chr1	14598742	14598792	ENSG00000189337-1	1000	+	1.930	1.332e-15	7.217e-13	.	chr1	14598684	14598997	ENSG00000189337	.	+	5UTR
chr1	14598742	14598792	ENSG00000189337-1	1000	+	1.930	1.332e-15	7.217e-13	.	chr1	14598717	14598782	ENSG00000189337	.	+	px500_intron
chr1	14598742	14598792	ENSG00000189337-1	1000	+	1.930	1.332e-15	7.217e-13	.	chr1	14598782	14598983	ENSG00000189337	.	+	px200_intron
chr1	14598792	14598842	ENSG00000189337-2	1000	+	0.950	3.538e-05	2.449e-03	.	chr1	14598684	14598997	ENSG00000189337	.	+	5UTR
chr1	14598792	14598842	ENSG00000189337-2	1000	+	0.950	3.538e-05	2.449e-03	.	chr1	14598716	14598910	ENSG00000189337	.	+	5UTR
chr1	14598792	14598842	ENSG00000189337-2	1000	+	0.950	3.538e-05	2.449e-03	.	chr1	14598782	14598983	ENSG00000189337	.	+	px200_intron
chr1	14598842	14598892	ENSG00000189337-3	1000	+	0.860	4.399e-04	2.116e-02	.	chr1	14598716	14598910	ENSG00000189337	.	+	5UTR
chr1	14598842	14598892	ENSG00000189337-3	1000	+	0.860	4.399e-04	2.116e-02	.	chr1	14598684	14598997	ENSG00000189337	.	+	5UTR
chr1	14598842	14598892	ENSG00000189337-3	1000	+	0.860	4.399e-04	2.116e-02	.	chr1	14598782	14598983	ENSG00000189337	.	+	px200_intron
chr1	14598992	14599042	ENSG00000189337-4	1000	+	1.120	2.404e-05	1.816e-03	.	chr1	14598982	14599223	ENSG00000189337	.	+	CDS
chr1	14598992	14599042	ENSG00000189337-4	1000	+	1.120	2.404e-05	1.816e-03	.	chr1	14598910	14599110	ENSG00000189337	.	+	px200_intron
chr1	14598992	14599042	ENSG00000189337-4	1000	+	1.120	2.404e-05	1.816e-03	.	chr1	14598997	14599223	ENSG00000189337	.	+	CDS
chr1	14598992	14599042	ENSG00000189337-4	1000	+	1.120	2.404e-05	1.816e-03	.	chr1	14598684	14598997	ENSG00000189337	.	+	5UTR
chr1	14598992	14599042	ENSG00000189337-4	1000	+	1.120	2.404e-05	1.816e-03	.	chr1	14598982	14598997	ENSG00000189337	.	+	5UTR
chr1	14599092	14599142	ENSG00000189337-5	1000	+	1.410	4.085e-07	5.532e-05	.	chr1	14598910	14599110	ENSG00000189337	.	+	px200_intron
chr1	14599092	14599142	ENSG00000189337-5	1000	+	1.410	4.085e-07	5.532e-05	.	chr1	14599110	14599223	ENSG00000189337	.	+	px500_intron
chr1	14599092	14599142	ENSG00000189337-5	1000	+	1.410	4.085e-07	5.532e-05	.	chr1	14598997	14599223	ENSG00000189337	.	+	CDS
chr1	14599092	14599142	ENSG00000189337-5	1000	+	1.410	4.085e-07	5.532e-05	.	chr1	14598982	14599223	ENSG00000189337	.	+	CDS
chr1	14599242	14599292	ENSG00000189337-6	1000	+	1.490	9.230e-05	5.583e-03	.	chr1	14599223	14599423	ENSG00000189337	.	+	px200_intron
chr1	14599342	14599392	ENSG00000189337-7	1000	+	1.640	2.512e-06	2.524e-04	.	chr1	14599223	14599423	ENSG00000189337	.	+	px200_intron
chr1	14599542	14599592	ENSG00000189337-8	1000	+	1.280	6.053e-04	2.713e-02	.	chr1	14599423	14599723	ENSG00000189337	.	+	px500_intron
chr1	14599592	14599642	ENSG00000189337-9	1000	+	1.540	1.951e-04	1.048e-02	.	chr1	14599423	14599723	ENSG00000189337	.	+	px500_intron
chr1	14604692	14604742	ENSG00000189337-10	1000	+	1.570	2.050e-04	1.092e-02	.	chr1	14599723	14691628	ENSG00000189337	.	+	distal_intron
chr1	14606292	14606342	ENSG00000189337-11	1000	+	1.430	1.016e-03	4.098e-02	.	chr1	14599723	14691628	ENSG00000189337	.	+	distal_intron
chr1	14606592	14606642	ENSG00000189337-12	1000	+	1.360	6.523e-05	4.104e-03	.	chr1	14599723	14691628	ENSG00000189337	.	+	distal_intron
chr1	14608192	14608242	ENSG00000189337-13	1000	+	1.950	6.661e-16	3.772e-13	.	chr1	14599723	14691628	ENSG00000189337	.	+	distal_intron
chr1	14608242	14608292	ENSG00000189337-14	1000	+	2.440	8.854e-12	2.626e-09	.	chr1	14599723	14691628	ENSG00000189337	.	+	distal_intron
chr1	14609642	14609692	ENSG00000189337-15	1000	+	1.250	1.069e-03	4.213e-02	.	chr1	14599723	14691628	ENSG00000189337	.	+	distal_intron
chr1	14609692	14609742	ENSG00000189337-16	1000	+	1.660	2.424e-06	2.463e-04	.	chr1	14599723	14691628	ENSG00000189337	.	+	distal_intron
chr1	14610192	14610242	ENSG00000189337-17	1000	+	1.730	8.082e-07	1.007e-04	.	chr1	14599723	14691628	ENSG00000189337	.	+	distal_intron
chr1	14610242	14610292	ENSG00000189337-18	1000	+	1.380	1.047e-03	4.160e-02	.	chr1	14599723	14691628	ENSG00000189337	.	+	distal_intron
chr1	14611142	14611192	ENSG00000189337-19	1000	+	1.400	8.455e-04	3.645e-02	.	chr1	14599723	14691628	ENSG00000189337	.	+	distal_intron
chr1	14615892	14615942	ENSG00000189337-20	1000	+	1.210	5.767e-04	2.643e-02	.	chr1	14599723	14691628	ENSG00000189337	.	+	distal_intron
chr1	14626442	14626492	ENSG00000189337-21	1000	+	1.270	2.552e-04	1.282e-02	.	chr1	14599723	14691628	ENSG00000189337	.	+	distal_intron
chr1	14626542	14626592	ENSG00000189337-22	1000	+	1.360	6.358e-04	2.819e-02	.	chr1	14599723	14691628	ENSG00000189337	.	+	distal_intron
chr1	14626592	14626642	ENSG00000189337-23	1000	+	1.750	1.886e-05	1.478e-03	.	chr1	14599723	14691628	ENSG00000189337	.	+	distal_intron
chr1	14626642	14626692	ENSG00000189337-24	1000	+	1.970	2.531e-08	4.505e-06	.	chr1	14599723	14691628	ENSG00000189337	.	+	distal_intron
chr1	14626692	14626742	ENSG00000189337-25	1000	+	2.460	6.193e-13	2.143e-10	.	chr1	14599723	14691628	ENSG00000189337	.	+	distal_intron
chr1	14626742	14626792	ENSG00000189337-26	1000	+	1.870	2.255e-09	5.109e-07	.	chr1	14599723	14691628	ENSG00000189337	.	+	distal_intron
chr1	14626792	14626842	ENSG00000189337-27	1000	+	1.560	9.476e-06	8.268e-04	.	chr1	14599723	14691628	ENSG00000189337	.	+	distal_intron
chr1	14626892	14626942	ENSG00000189337-28	1000	+	1.400	8.669e-04	3.666e-02	.	chr1	14599723	14691628	ENSG00000189337	.	+	distal_intron
chr1	14627142	14627192	ENSG00000189337-29	1000	+	1.970	6.367e-08	1.058e-05	.	chr1	14599723	14691628	ENSG00000189337	.	+	distal_intron
chr1	14627192	14627242	ENSG00000189337-30	1000	+	1.770	1.969e-06	2.114e-04	.	chr1	14599723	14691628	ENSG00000189337	.	+	distal_intron
chr1	14627342	14627392	ENSG00000189337-31	1000	+	1.390	4.572e-04	2.191e-02	.	chr1	14599723	14691628	ENSG00000189337	.	+	distal_intron
chr1	14627392	14627442	ENSG00000189337-32	1000	+	1.350	2.363e-04	1.214e-02	.	chr1	14599723	14691628	ENSG00000189337	.	+	distal_intron
chr1	14627542	14627592	ENSG00000189337-33	1000	+	1.320	5.686e-04	2.641e-02	.	chr1	14599723	14691628	ENSG00000189337	.	+	distal_intron
chr1	14627842	14627892	ENSG00000189337-34	1000	+	1.520	1.716e-05	1.353e-03	.	chr1	14599723	14691628	ENSG00000189337	.	+	distal_intron
chr1	14627942	14627992	ENSG00000189337-35	1000	+	1.990	1.503e-09	3.468e-07	.	chr1	14599723	14691628	ENSG00000189337	.	+	distal_intron
chr1	14627992	14628042	ENSG00000189337-36	1000	+	2.640	1.543e-14	7.691e-12	.	chr1	14599723	14691628	ENSG00000189337	.	+	distal_intron
chr1	14628042	14628092	ENSG00000189337-37	1000	+	1.730	1.936e-07	2.942e-05	.	chr1	14599723	14691628	ENSG00000189337	.	+	distal_intron
chr1	14628092	14628142	ENSG00000189337-38	1000	+	2.200	3.045e-09	6.774e-07	.	chr1	14599723	14691628	ENSG00000189337	.	+	distal_intron
chr1	14628842	14628892	ENSG00000189337-39	1000	+	1.870	1.907e-06	2.105e-04	.	chr1	14599723	14691628	ENSG00000189337	.	+	distal_intron
chr1	14628992	14629042	ENSG00000189337-40	1000	+	1.280	8.884e-04	3.672e-02	.	chr1	14599723	14691628	ENSG00000189337	.	+	distal_intron
chr1	14629742	14629792	ENSG00000189337-41	1000	+	1.630	5.698e-05	3.717e-03	.	chr1	14599723	14691628	ENSG00000189337	.	+	distal_intron
chr1	14632592	14632642	ENSG00000189337-42	1000	+	1.520	5.967e-05	3.869e-03	.	chr1	14599723	14691628	ENSG00000189337	.	+	distal_intron
chr1	14637892	14637942	ENSG00000189337-43	1000	+	1.360	3.842e-04	1.863e-02	.	chr1	14599723	14691628	ENSG00000189337	.	+	distal_intron
chr1	14638042	14638092	ENSG00000189337-44	1000	+	2.590	1.232e-14	6.397e-12	.	chr1	14599723	14691628	ENSG00000189337	.	+	distal_intron
chr1	14638092	14638142	ENSG00000189337-45	1000	+	2.310	3.446e-12	1.073e-09	.	chr1	14599723	14691628	ENSG00000189337	.	+	distal_intron
chr1	14638142	14638192	ENSG00000189337-46	1000	+	1.190	7.340e-04	3.186e-02	.	chr1	14599723	14691628	ENSG00000189337	.	+	distal_intron
chr1	14638192	14638242	ENSG00000189337-47	1000	+	1.450	4.785e-04	2.252e-02	.	chr1	14599723	14691628	ENSG00000189337	.	+	distal_intron
chr1	14638242	14638292	ENSG00000189337-48	1000	+	1.820	8.786e-07	1.063e-04	.	chr1	14599723	14691628	ENSG00000189337	.	+	distal_intron
chr1	14638292	14638342	ENSG00000189337-49	1000	+	1.490	9.177e-05	5.577e-03	.	chr1	14599723	14691628	ENSG00000189337	.	+	distal_intron
chr1	14638642	14638692	ENSG00000189337-50	1000	+	1.640	8.317e-05	5.079e-03	.	chr1	14599723	14691628	ENSG00000189337	.	+	distal_intron
chr1	14638692	14638742	ENSG00000189337-51	1000	+	1.710	3.360e-05	2.365e-03	.	chr1	14599723	14691628	ENSG00000189337	.	+	distal_intron
chr1	14638792	14638842	ENSG00000189337-52	1000	+	1.520	2.181e-04	1.142e-02	.	chr1	14599723	14691628	ENSG00000189337	.	+	distal_intron
chr1	14638842	14638892	ENSG00000189337-53	1000	+	1.740	1.340e-05	1.113e-03	.	chr1	14599723	14691628	ENSG00000189337	.	+	distal_intron
chr1	14638942	14638992	ENSG00000189337-54	1000	+	1.660	4.146e-05	2.838e-03	.	chr1	14599723	14691628	ENSG00000189337	.	+	distal_intron
chr1	14638992	14639042	ENSG00000189337-55	1000	+	1.630	1.704e-05	1.352e-03	.	chr1	14599723	14691628	ENSG00000189337	.	+	distal_intron
chr1	14639042	14639092	ENSG00000189337-56	1000	+	1.980	5.388e-08	9.072e-06	.	chr1	14599723	14691628	ENSG00000189337	.	+	distal_intron
chr1	14639092	14639142	ENSG00000189337-57	1000	+	2.050	7.447e-08	1.205e-05	.	chr1	14599723	14691628	ENSG00000189337	.	+	distal_intron
chr1	14639542	14639592	ENSG00000189337-58	1000	+	1.380	1.027e-03	4.114e-02	.	chr1	14599723	14691628	ENSG00000189337	.	+	distal_intron
chr1	14639642	14639692	ENSG00000189337-59	1000	+	1.520	3.563e-04	1.748e-02	.	chr1	14599723	14691628	ENSG00000189337	.	+	distal_intron
chr1	14639742	14639792	ENSG00000189337-60	1000	+	1.920	6.853e-07	8.625e-05	.	chr1	14599723	14691628	ENSG00000189337	.	+	distal_intron
chr1	14639792	14639842	ENSG00000189337-61	1000	+	1.870	1.889e-08	3.565e-06	.	chr1	14599723	14691628	ENSG00000189337	.	+	distal_intron
chr1	14640392	14640442	ENSG00000189337-62	1000	+	1.490	5.311e-04	2.478e-02	.	chr1	14599723	14691628	ENSG00000189337	.	+	distal_intron
chr1	14640642	14640692	ENSG00000189337-63	1000	+	1.340	4.738e-04	2.244e-02	.	chr1	14599723	14691628	ENSG00000189337	.	+	distal_intron
chr1	14640742	14640792	ENSG00000189337-64	1000	+	1.410	7.034e-04	3.108e-02	.	chr1	14599723	14691628	ENSG00000189337	.	+	distal_intron
chr1	14640792	14640842	ENSG00000189337-65	1000	+	1.750	1.686e-05	1.346e-03	.	chr1	14599723	14691628	ENSG00000189337	.	+	distal_intron
chr1	14640842	14640892	ENSG00000189337-66	1000	+	1.760	1.623e-05	1.313e-03	.	chr1	14599723	14691628	ENSG00000189337	.	+	distal_intron
chr1	14640892	14640942	ENSG00000189337-67	1000	+	1.330	1.125e-04	6.405e-03	.	chr1	14599723	14691628	ENSG00000189337	.	+	distal_intron
chr1	14641192	14641242	ENSG00000189337-68	1000	+	1.430	5.899e-04	2.663e-02	.	chr1	14599723	14691628	ENSG00000189337	.	+	distal_intron
chr1	14641392	14641442	ENSG00000189337-69	1000	+	1.520	2.247e-04	1.171e-02	.	chr1	14599723	14691628	ENSG00000189337	.	+	distal_intron
chr1	14642092	14642142	ENSG00000189337-70	1000	+	1.610	4.634e-06	4.246e-04	.	chr1	14599723	14691628	ENSG00000189337	.	+	distal_intron
chr1	14652342	14652392	ENSG00000189337-71	1000	+	2.530	7.669e-13	2.583e-10	.	chr1	14599723	14691628	ENSG00000189337	.	+	distal_intron
chr1	14652392	14652442	ENSG00000189337-72	1000	+	1.380	2.311e-05	1.766e-03	.	chr1	14599723	14691628	ENSG00000189337	.	+	distal_intron
chr1	14652842	14652892	ENSG00000189337-73	1000	+	1.600	2.198e-05	1.690e-03	.	chr1	14599723	14691628	ENSG00000189337	.	+	distal_intron
chr1	14652892	14652942	ENSG00000189337-74	1000	+	1.530	7.487e-05	4.687e-03	.	chr1	14599723	14691628	ENSG00000189337	.	+	distal_intron
chr1	14660342	14660392	ENSG00000189337-75	1000	+	1.330	8.774e-04	3.672e-02	.	chr1	14599723	14691628	ENSG00000189337	.	+	distal_intron
chr1	14660542	14660592	ENSG00000189337-76	1000	+	3.140	0.000e+00	0.000e+00	.	chr1	14599723	14691628	ENSG00000189337	.	+	distal_intron
chr1	14660592	14660642	ENSG00000189337-77	1000	+	2.390	4.843e-12	1.472e-09	.	chr1	14599723	14691628	ENSG00000189337	.	+	distal_intron
chr1	14660892	14660942	ENSG00000189337-78	1000	+	1.330	8.901e-04	3.672e-02	.	chr1	14599723	14691628	ENSG00000189337	.	+	distal_intron
chr1	14662692	14662742	ENSG00000189337-79	1000	+	1.730	1.635e-05	1.314e-03	.	chr1	14599723	14691628	ENSG00000189337	.	+	distal_intron
chr1	14665542	14665592	ENSG00000189337-80	1000	+	1.410	7.176e-04	3.144e-02	.	chr1	14599723	14691628	ENSG00000189337	.	+	distal_intron
chr1	14666742	14666792	ENSG00000189337-81	1000	+	1.630	9.972e-05	5.916e-03	.	chr1	14599723	14691628	ENSG00000189337	.	+	distal_intron
chr1	14667142	14667192	ENSG00000189337-82	1000	+	1.670	5.993e-05	3.869e-03	.	chr1	14599723	14691628	ENSG00000189337	.	+	distal_intron
chr1	14667292	14667342	ENSG00000189337-83	1000	+	1.160	9.035e-04	3.703e-02	.	chr1	14599723	14691628	ENSG00000189337	.	+	distal_intron
chr1	14668542	14668592	ENSG00000189337-84	1000	+	1.700	5.290e-06	4.776e-04	.	chr1	14599723	14691628	ENSG00000189337	.	+	distal_intron
chr1	14668592	14668642	ENSG00000189337-85	1000	+	2.620	3.708e-14	1.711e-11	.	chr1	14599723	14691628	ENSG00000189337	.	+	distal_intron
chr1	14668642	14668692	ENSG00000189337-86	1000	+	1.410	1.260e-03	4.830e-02	.	chr1	14599723	14691628	ENSG00000189337	.	+	distal_intron
chr1	14670192	14670242	ENSG00000189337-87	1000	+	2.180	6.553e-09	1.361e-06	.	chr1	14599723	14691628	ENSG00000189337	.	+	distal_intron
chr1	14674792	14674842	ENSG00000189337-88	1000	+	1.220	5.113e-04	2.395e-02	.	chr1	14599723	14691628	ENSG00000189337	.	+	distal_intron
chr1	14675442	14675492	ENSG00000189337-89	1000	+	1.200	1.471e-04	8.108e-03	.	chr1	14599723	14691628	ENSG00000189337	.	+	distal_intron
chr1	14675592	14675642	ENSG00000189337-90	1000	+	1.880	3.127e-07	4.479e-05	.	chr1	14599723	14691628	ENSG00000189337	.	+	distal_intron
chr1	14675892	14675942	ENSG00000189337-91	1000	+	1.850	3.778e-06	3.557e-04	.	chr1	14599723	14691628	ENSG00000189337	.	+	distal_intron
chr1	14682142	14682192	ENSG00000189337-92	1000	+	1.280	8.568e-04	3.665e-02	.	chr1	14599723	14691628	ENSG00000189337	.	+	distal_intron
chr1	14684642	14684692	ENSG00000189337-93	1000	+	1.870	3.824e-07	5.293e-05	.	chr1	14599723	14691628	ENSG00000189337	.	+	distal_intron
chr1	14684692	14684742	ENSG00000189337-94	1000	+	2.020	1.334e-07	2.104e-05	.	chr1	14599723	14691628	ENSG00000189337	.	+	distal_intron
chr1	14684742	14684792	ENSG00000189337-95	1000	+	1.690	6.315e-06	5.620e-04	.	chr1	14599723	14691628	ENSG00000189337	.	+	distal_intron
chr1	14686042	14686092	ENSG00000189337-96	1000	+	1.660	1.009e-05	8.734e-04	.	chr1	14599723	14691628	ENSG00000189337	.	+	distal_intron
chr1	14687842	14687892	ENSG00000189337-97	1000	+	1.670	3.484e-05	2.425e-03	.	chr1	14599723	14691628	ENSG00000189337	.	+	distal_intron
chr1	14687892	14687942	ENSG00000189337-98	1000	+	1.830	5.256e-06	4.776e-04	.	chr1	14599723	14691628	ENSG00000189337	.	+	distal_intron
chr1	14692142	14692192	ENSG00000189337-99	1000	+	1.580	1.072e-04	6.182e-03	.	chr1	14692128	14692407	ENSG00000235829	.	-	other_exon
chr1	14692142	14692192	ENSG00000189337-99	1000	+	1.580	1.072e-04	6.182e-03	.	chr1	14692129	14692366	ENSG00000235829	.	-	px500_intron
chr1	14692342	14692392	ENSG00000189337-100	1000	+	2.610	4.918e-14	2.188e-11	.	chr1	14692366	14692567	ENSG00000235829	.	-	px200_intron
chr1	14692342	14692392	ENSG00000189337-100	1000	+	2.610	4.918e-14	2.188e-11	.	chr1	14692128	14692407	ENSG00000235829	.	-	other_exon
chr1	14692342	14692392	ENSG00000189337-100	1000	+	2.610	4.918e-14	2.188e-11	.	chr1	14692129	14692366	ENSG00000235829	.	-	px500_intron
chr1	14692442	14692492	ENSG00000189337-101	1000	+	1.610	4.408e-06	4.068e-04	.	chr1	14692366	14692567	ENSG00000235829	.	-	px200_intron
chr1	14692442	14692492	ENSG00000189337-101	1000	+	1.610	4.408e-06	4.068e-04	.	chr1	14692407	14692607	ENSG00000235829	.	-	px200_intron
chr1	14693642	14693692	ENSG00000189337-102	1000	+	1.430	1.704e-04	9.272e-03	.	chr1	14693113	14923629	ENSG00000189337	.	+	distal_intron
chr1	14697542	14697592	ENSG00000189337-103	1000	+	1.500	7.624e-05	4.749e-03	.	chr1	14693113	14923629	ENSG00000189337	.	+	distal_intron
chr1	14698342	14698392	ENSG00000189337-104	1000	+	1.250	1.073e-03	4.218e-02	.	chr1	14693113	14923629	ENSG00000189337	.	+	distal_intron
chr1	14699242	14699292	ENSG00000189337-105	1000	+	1.140	1.132e-03	4.405e-02	.	chr1	14693113	14923629	ENSG00000189337	.	+	distal_intron
chr1	14701892	14701942	ENSG00000189337-106	1000	+	1.300	2.396e-04	1.214e-02	.	chr1	14693113	14923629	ENSG00000189337	.	+	distal_intron
chr1	14701942	14701992	ENSG00000189337-107	1000	+	1.620	3.728e-06	3.549e-04	.	chr1	14693113	14923629	ENSG00000189337	.	+	distal_intron
chr1	14707192	14707242	ENSG00000189337-108	1000	+	1.580	2.772e-05	2.032e-03	.	chr1	14693113	14923629	ENSG00000189337	.	+	distal_intron
chr1	14707392	14707442	ENSG00000189337-109	1000	+	1.990	3.353e-07	4.748e-05	.	chr1	14693113	14923629	ENSG00000189337	.	+	distal_intron
chr1	14707542	14707592	ENSG00000189337-110	1000	+	2.120	5.556e-10	1.357e-07	.	chr1	14693113	14923629	ENSG00000189337	.	+	distal_intron
chr1	14709042	14709092	ENSG00000189337-111	1000	+	1.280	8.884e-04	3.672e-02	.	chr1	14693113	14923629	ENSG00000189337	.	+	distal_intron
chr1	14710542	14710592	ENSG00000189337-112	1000	+	1.320	5.813e-04	2.643e-02	.	chr1	14693113	14923629	ENSG00000189337	.	+	distal_intron
chr1	14716342	14716392	ENSG00000189337-113	1000	+	1.760	5.405e-07	7.015e-05	.	chr1	14693113	14923629	ENSG00000189337	.	+	distal_intron
chr1	14716392	14716442	ENSG00000189337-114	1000	+	1.670	1.909e-06	2.105e-04	.	chr1	14693113	14923629	ENSG00000189337	.	+	distal_intron
chr1	14716442	14716492	ENSG00000189337-115	1000	+	2.000	3.775e-13	1.344e-10	.	chr1	14693113	14923629	ENSG00000189337	.	+	distal_intron
chr1	14716492	14716542	ENSG00000189337-116	1000	+	1.890	2.088e-06	2.223e-04	.	chr1	14693113	14923629	ENSG00000189337	.	+	distal_intron
chr1	14716542	14716592	ENSG00000189337-117	1000	+	1.440	2.273e-04	1.180e-02	.	chr1	14693113	14923629	ENSG00000189337	.	+	distal_intron
chr1	14716592	14716642	ENSG00000189337-118	1000	+	1.970	2.531e-08	4.505e-06	.	chr1	14693113	14923629	ENSG00000189337	.	+	distal_intron
chr1	14716842	14716892	ENSG00000189337-119	1000	+	1.790	1.327e-06	1.545e-04	.	chr1	14693113	14923629	ENSG00000189337	.	+	distal_intron
chr1	14716942	14716992	ENSG00000189337-120	1000	+	1.730	3.242e-06	3.156e-04	.	chr1	14693113	14923629	ENSG00000189337	.	+	distal_intron
chr1	14716992	14717042	ENSG00000189337-121	1000	+	2.040	1.620e-08	3.105e-06	.	chr1	14693113	14923629	ENSG00000189337	.	+	distal_intron
chr1	14717142	14717192	ENSG00000189337-122	1000	+	1.700	1.241e-06	1.473e-04	.	chr1	14693113	14923629	ENSG00000189337	.	+	distal_intron
chr1	14717192	14717242	ENSG00000189337-123	1000	+	1.470	1.126e-04	6.405e-03	.	chr1	14693113	14923629	ENSG00000189337	.	+	distal_intron
chr1	14717242	14717292	ENSG00000189337-124	1000	+	1.400	8.870e-04	3.672e-02	.	chr1	14693113	14923629	ENSG00000189337	.	+	distal_intron
chr1	14717342	14717392	ENSG00000189337-125	1000	+	1.540	2.979e-04	1.473e-02	.	chr1	14693113	14923629	ENSG00000189337	.	+	distal_intron
chr1	14717392	14717442	ENSG00000189337-126	1000	+	1.380	1.027e-03	4.114e-02	.	chr1	14693113	14923629	ENSG00000189337	.	+	distal_intron
chr1	14717442	14717492	ENSG00000189337-127	1000	+	1.930	4.962e-10	1.237e-07	.	chr1	14693113	14923629	ENSG00000189337	.	+	distal_intron
chr1	14717492	14717542	ENSG00000189337-128	1000	+	2.300	3.238e-10	8.582e-08	.	chr1	14693113	14923629	ENSG00000189337	.	+	distal_intron
chr1	14717542	14717592	ENSG00000189337-129	1000	+	2.560	3.342e-14	1.601e-11	.	chr1	14693113	14923629	ENSG00000189337	.	+	distal_intron
chr1	14717692	14717742	ENSG00000189337-130	1000	+	1.730	1.528e-05	1.244e-03	.	chr1	14693113	14923629	ENSG00000189337	.	+	distal_intron
chr1	14718242	14718292	ENSG00000189337-131	1000	+	1.360	1.256e-03	4.830e-02	.	chr1	14693113	14923629	ENSG00000189337	.	+	distal_intron
chr1	14718392	14718442	ENSG00000189337-132	1000	+	1.580	1.063e-04	6.182e-03	.	chr1	14693113	14923629	ENSG00000189337	.	+	distal_intron
chr1	14718542	14718592	ENSG00000189337-133	1000	+	1.670	3.292e-05	2.365e-03	.	chr1	14693113	14923629	ENSG00000189337	.	+	distal_intron
chr1	14720092	14720142	ENSG00000189337-134	1000	+	1.900	1.756e-06	1.988e-04	.	chr1	14693113	14923629	ENSG00000189337	.	+	distal_intron
chr1	14720142	14720192	ENSG00000189337-135	1000	+	1.210	5.869e-04	2.659e-02	.	chr1	14693113	14923629	ENSG00000189337	.	+	distal_intron
chr1	14720392	14720442	ENSG00000189337-136	1000	+	2.210	3.184e-09	6.959e-07	.	chr1	14693113	14923629	ENSG00000189337	.	+	distal_intron
chr1	14720492	14720542	ENSG00000189337-137	1000	+	2.010	5.318e-09	1.123e-06	.	chr1	14693113	14923629	ENSG00000189337	.	+	distal_intron
chr1	14720542	14720592	ENSG00000189337-138	1000	+	1.760	2.432e-06	2.463e-04	.	chr1	14693113	14923629	ENSG00000189337	.	+	distal_intron
chr1	14720592	14720642	ENSG00000189337-139	1000	+	3.470	0.000e+00	0.000e+00	.	chr1	14693113	14923629	ENSG00000189337	.	+	distal_intron
chr1	14720642	14720692	ENSG00000189337-140	1000	+	3.170	0.000e+00	0.000e+00	.	chr1	14693113	14923629	ENSG00000189337	.	+	distal_intron
chr1	14720692	14720742	ENSG00000189337-141	1000	+	2.830	0.000e+00	0.000e+00	.	chr1	14693113	14923629	ENSG00000189337	.	+	distal_intron
chr1	14720742	14720792	ENSG00000189337-142	1000	+	2.790	0.000e+00	0.000e+00	.	chr1	14693113	14923629	ENSG00000189337	.	+	distal_intron
chr1	14720792	14720842	ENSG00000189337-143	1000	+	1.470	6.199e-04	2.758e-02	.	chr1	14693113	14923629	ENSG00000189337	.	+	distal_intron
chr1	14720842	14720892	ENSG00000189337-144	1000	+	1.470	4.064e-04	1.963e-02	.	chr1	14693113	14923629	ENSG00000189337	.	+	distal_intron
chr1	14720892	14720942	ENSG00000189337-145	1000	+	1.880	7.927e-14	3.406e-11	.	chr1	14693113	14923629	ENSG00000189337	.	+	distal_intron
chr1	14720942	14720992	ENSG00000189337-146	1000	+	1.960	5.314e-07	6.969e-05	.	chr1	14693113	14923629	ENSG00000189337	.	+	distal_intron
chr1	14721042	14721092	ENSG00000189337-147	1000	+	1.800	8.388e-07	1.025e-04	.	chr1	14693113	14923629	ENSG00000189337	.	+	distal_intron
chr1	14721342	14721392	ENSG00000189337-148	1000	+	1.520	6.217e-05	3.993e-03	.	chr1	14693113	14923629	ENSG00000189337	.	+	distal_intron
chr1	14723792	14723842	ENSG00000189337-149	1000	+	1.300	2.407e-04	1.214e-02	.	chr1	14693113	14923629	ENSG00000189337	.	+	distal_intron
chr1	14724692	14724742	ENSG00000189337-150	1000	+	1.780	1.136e-05	9.630e-04	.	chr1	14693113	14923629	ENSG00000189337	.	+	distal_intron
chr1	14724792	14724842	ENSG00000189337-151	1000	+	1.490	3.196e-04	1.574e-02	.	chr1	14693113	14923629	ENSG00000189337	.	+	distal_intron
chr1	14724842	14724892	ENSG00000189337-152	1000	+	1.300	2.396e-04	1.214e-02	.	chr1	14693113	14923629	ENSG00000189337	.	+	distal_intron
chr1	14725142	14725192	ENSG00000189337-153	1000	+	1.860	2.350e-06	2.459e-04	.	chr1	14693113	14923629	ENSG00000189337	.	+	distal_intron
chr1	14725192	14725242	ENSG00000189337-154	1000	+	2.370	1.552e-13	6.043e-11	.	chr1	14693113	14923629	ENSG00000189337	.	+	distal_intron
chr1	14725242	14725292	ENSG00000189337-155	1000	+	2.560	2.593e-13	9.504e-11	.	chr1	14693113	14923629	ENSG00000189337	.	+	distal_intron
chr1	14725292	14725342	ENSG00000189337-156	1000	+	1.970	1.360e-10	3.852e-08	.	chr1	14693113	14923629	ENSG00000189337	.	+	distal_intron
chr1	14725342	14725392	ENSG00000189337-157	1000	+	1.090	7.433e-04	3.215e-02	.	chr1	14693113	14923629	ENSG00000189337	.	+	distal_intron
chr1	14725442	14725492	ENSG00000189337-158	1000	+	1.630	1.462e-05	1.199e-03	.	chr1	14693113	14923629	ENSG00000189337	.	+	distal_intron
chr1	14725492	14725542	ENSG00000189337-159	1000	+	1.840	2.796e-06	2.765e-04	.	chr1	14693113	14923629	ENSG00000189337	.	+	distal_intron
chr1	14731492	14731542	ENSG00000189337-160	1000	+	1.670	2.413e-07	3.579e-05	.	chr1	14693113	14923629	ENSG00000189337	.	+	distal_intron
chr1	14739992	14740042	ENSG00000189337-161	1000	+	1.340	4.789e-04	2.252e-02	.	chr1	14693113	14923629	ENSG00000189337	.	+	distal_intron
chr1	14740442	14740492	ENSG00000189337-162	1000	+	1.890	2.559e-07	3.750e-05	.	chr1	14693113	14923629	ENSG00000189337	.	+	distal_intron
chr1	14740592	14740642	ENSG00000189337-163	1000	+	2.160	7.794e-09	1.566e-06	.	chr1	14693113	14923629	ENSG00000189337	.	+	distal_intron
chr1	14740892	14740942	ENSG00000189337-164	1000	+	1.620	2.009e-05	1.555e-03	.	chr1	14693113	14923629	ENSG00000189337	.	+	distal_intron
chr1	14740992	14741042	ENSG00000189337-165	1000	+	1.430	5.101e-05	3.362e-03	.	chr1	14693113	14923629	ENSG00000189337	.	+	distal_intron
chr1	14746992	14747042	ENSG00000189337-166	1000	+	1.430	1.704e-04	9.272e-03	.	chr1	14693113	14923629	ENSG00000189337	.	+	distal_intron
chr1	14747292	14747342	ENSG00000189337-167	1000	+	1.600	1.391e-04	7.701e-03	.	chr1	14693113	14923629	ENSG00000189337	.	+	distal_intron
chr1	14755642	14755692	ENSG00000189337-168	1000	+	1.670	1.954e-06	2.114e-04	.	chr1	14693113	14923629	ENSG00000189337	.	+	distal_intron
chr1	14758142	14758192	ENSG00000189337-169	1000	+	1.740	1.545e-07	2.377e-05	.	chr1	14693113	14923629	ENSG00000189337	.	+	distal_intron
chr1	14761142	14761192	ENSG00000189337-170	1000	+	1.360	1.212e-04	6.834e-03	.	chr1	14693113	14923629	ENSG00000189337	.	+	distal_intron
chr1	14772892	14772942	ENSG00000189337-171	1000	+	1.670	1.968e-06	2.114e-04	.	chr1	14693113	14923629	ENSG00000189337	.	+	distal_intron
chr1	14773642	14773692	ENSG00000189337-172	1000	+	1.410	2.129e-04	1.124e-02	.	chr1	14693113	14923629	ENSG00000189337	.	+	distal_intron
chr1	14773692	14773742	ENSG00000189337-173	1000	+	1.230	4.675e-04	2.232e-02	.	chr1	14693113	14923629	ENSG00000189337	.	+	distal_intron
chr1	14774092	14774142	ENSG00000189337-174	1000	+	1.910	7.709e-10	1.812e-07	.	chr1	14693113	14923629	ENSG00000189337	.	+	distal_intron
chr1	14774142	14774192	ENSG00000189337-175	1000	+	2.670	0.000e+00	0.000e+00	.	chr1	14693113	14923629	ENSG00000189337	.	+	distal_intron
chr1	14774642	14774692	ENSG00000189337-176	1000	+	1.160	9.150e-04	3.726e-02	.	chr1	14693113	14923629	ENSG00000189337	.	+	distal_intron
chr1	14775992	14776042	ENSG00000189337-177	1000	+	1.320	5.785e-04	2.643e-02	.	chr1	14693113	14923629	ENSG00000189337	.	+	distal_intron
chr1	14777542	14777592	ENSG00000189337-178	1000	+	1.690	2.385e-05	1.812e-03	.	chr1	14693113	14923629	ENSG00000189337	.	+	distal_intron
chr1	14777592	14777642	ENSG00000189337-179	1000	+	1.430	5.010e-05	3.338e-03	.	chr1	14693113	14923629	ENSG00000189337	.	+	distal_intron
chr1	14777642	14777692	ENSG00000189337-180	1000	+	1.780	3.530e-07	4.942e-05	.	chr1	14693113	14923629	ENSG00000189337	.	+	distal_intron
chr1	14778892	14778942	ENSG00000189337-181	1000	+	1.280	8.568e-04	3.665e-02	.	chr1	14693113	14923629	ENSG00000189337	.	+	distal_intron
chr1	14779292	14779342	ENSG00000189337-182	1000	+	1.570	3.398e-05	2.379e-03	.	chr1	14693113	14923629	ENSG00000189337	.	+	distal_intron
chr1	14780142	14780192	ENSG00000189337-183	1000	+	2.110	1.022e-08	2.021e-06	.	chr1	14693113	14923629	ENSG00000189337	.	+	distal_intron
chr1	14780192	14780242	ENSG00000189337-184	1000	+	1.700	1.241e-06	1.473e-04	.	chr1	14693113	14923629	ENSG00000189337	.	+	distal_intron
chr1	14780242	14780292	ENSG00000189337-185	1000	+	1.540	4.971e-05	3.338e-03	.	chr1	14693113	14923629	ENSG00000189337	.	+	distal_intron
chr1	14780292	14780342	ENSG00000189337-186	1000	+	1.970	6.574e-08	1.078e-05	.	chr1	14693113	14923629	ENSG00000189337	.	+	distal_intron
chr1	14780342	14780392	ENSG00000189337-187	1000	+	1.960	1.455e-08	2.833e-06	.	chr1	14693113	14923629	ENSG00000189337	.	+	distal_intron
chr1	14785542	14785592	ENSG00000189337-188	1000	+	1.250	3.687e-04	1.794e-02	.	chr1	14693113	14923629	ENSG00000189337	.	+	distal_intron
chr1	14785592	14785642	ENSG00000189337-189	1000	+	1.300	7.099e-04	3.125e-02	.	chr1	14693113	14923629	ENSG00000189337	.	+	distal_intron
chr1	14789192	14789242	ENSG00000189337-190	1000	+	1.500	2.702e-04	1.347e-02	.	chr1	14693113	14923629	ENSG00000189337	.	+	distal_intron
chr1	14789442	14789492	ENSG00000189337-191	1000	+	1.430	5.939e-04	2.671e-02	.	chr1	14693113	14923629	ENSG00000189337	.	+	distal_intron
chr1	14789542	14789592	ENSG00000189337-192	1000	+	1.540	5.002e-05	3.338e-03	.	chr1	14693113	14923629	ENSG00000189337	.	+	distal_intron
chr1	14789592	14789642	ENSG00000189337-193	1000	+	1.670	4.793e-07	6.353e-05	.	chr1	14693113	14923629	ENSG00000189337	.	+	distal_intron
chr1	14789642	14789692	ENSG00000189337-194	1000	+	1.730	8.286e-07	1.022e-04	.	chr1	14693113	14923629	ENSG00000189337	.	+	distal_intron
chr1	14790692	14790742	ENSG00000189337-195	1000	+	1.280	1.045e-04	6.143e-03	.	chr1	14693113	14923629	ENSG00000189337	.	+	distal_intron
chr1	14794492	14794542	ENSG00000189337-196	1000	+	1.040	1.226e-03	4.728e-02	.	chr1	14693113	14923629	ENSG00000189337	.	+	distal_intron
chr1	14794792	14794842	ENSG00000189337-197	1000	+	1.580	1.072e-04	6.182e-03	.	chr1	14693113	14923629	ENSG00000189337	.	+	distal_intron
chr1	14795592	14795642	ENSG00000189337-198	1000	+	1.300	2.396e-04	1.214e-02	.	chr1	14693113	14923629	ENSG00000189337	.	+	distal_intron
chr1	14795642	14795692	ENSG00000189337-199	1000	+	1.870	2.674e-06	2.665e-04	.	chr1	14693113	14923629	ENSG00000189337	.	+	distal_intron
chr1	14795692	14795742	ENSG00000189337-200	1000	+	1.720	4.204e-06	3.909e-04	.	chr1	14693113	14923629	ENSG00000189337	.	+	distal_intron
chr1	14795892	14795942	ENSG00000189337-201	1000	+	1.870	3.931e-07	5.382e-05	.	chr1	14693113	14923629	ENSG00000189337	.	+	distal_intron
chr1	14795992	14796042	ENSG00000189337-202	1000	+	2.270	1.421e-11	4.116e-09	.	chr1	14693113	14923629	ENSG00000189337	.	+	distal_intron
chr1	14796042	14796092	ENSG00000189337-203	1000	+	1.470	6.180e-04	2.758e-02	.	chr1	14693113	14923629	ENSG00000189337	.	+	distal_intron
chr1	14796092	14796142	ENSG00000189337-204	1000	+	1.350	7.191e-04	3.144e-02	.	chr1	14693113	14923629	ENSG00000189337	.	+	distal_intron
chr1	14796392	14796442	ENSG00000189337-205	1000	+	1.340	4.738e-04	2.244e-02	.	chr1	14693113	14923629	ENSG00000189337	.	+	distal_intron
chr1	14798742	14798792	ENSG00000189337-206	1000	+	1.410	7.305e-04	3.182e-02	.	chr1	14693113	14923629	ENSG00000189337	.	+	distal_intron
chr1	14810342	14810392	ENSG00000189337-207	1000	+	1.660	4.217e-05	2.871e-03	.	chr1	14693113	14923629	ENSG00000189337	.	+	distal_intron
chr1	14824692	14824742	ENSG00000189337-208	1000	+	1.380	1.001e-03	4.049e-02	.	chr1	14693113	14923629	ENSG00000189337	.	+	distal_intron
chr1	14824892	14824942	ENSG00000189337-209	1000	+	1.470	1.160e-04	6.569e-03	.	chr1	14693113	14923629	ENSG00000189337	.	+	distal_intron
chr1	14824942	14824992	ENSG00000189337-210	1000	+	1.810	2.247e-07	3.373e-05	.	chr1	14693113	14923629	ENSG00000189337	.	+	distal_intron
chr1	14825042	14825092	ENSG00000189337-211	1000	+	1.440	8.618e-04	3.665e-02	.	chr1	14693113	14923629	ENSG00000189337	.	+	distal_intron
chr1	14825242	14825292	ENSG00000189337-212	1000	+	1.650	1.164e-05	9.772e-04	.	chr1	14693113	14923629	ENSG00000189337	.	+	distal_intron
chr1	14825342	14825392	ENSG00000189337-213	1000	+	2.440	2.621e-12	8.373e-10	.	chr1	14693113	14923629	ENSG00000189337	.	+	distal_intron
chr1	14838592	14838642	ENSG00000189337-214	1000	+	1.760	1.041e-05	8.940e-04	.	chr1	14693113	14923629	ENSG00000189337	.	+	distal_intron
chr1	14839642	14839692	ENSG00000189337-215	1000	+	1.380	9.928e-05	5.916e-03	.	chr1	14693113	14923629	ENSG00000189337	.	+	distal_intron
chr1	14839692	14839742	ENSG00000189337-216	1000	+	1.830	9.280e-08	1.482e-05	.	chr1	14693113	14923629	ENSG00000189337	.	+	distal_intron
chr1	14840142	14840192	ENSG00000189337-217	1000	+	1.160	9.150e-04	3.726e-02	.	chr1	14693113	14923629	ENSG00000189337	.	+	distal_intron
chr1	14841742	14841792	ENSG00000189337-218	1000	+	1.280	8.710e-04	3.666e-02	.	chr1	14693113	14923629	ENSG00000189337	.	+	distal_intron
chr1	14841842	14841892	ENSG00000189337-219	1000	+	2.940	0.000e+00	0.000e+00	.	chr1	14693113	14923629	ENSG00000189337	.	+	distal_intron
chr1	14841892	14841942	ENSG00000189337-220	1000	+	1.830	3.289e-06	3.177e-04	.	chr1	14693113	14923629	ENSG00000189337	.	+	distal_intron
chr1	14841942	14841992	ENSG00000189337-221	1000	+	1.570	1.982e-04	1.060e-02	.	chr1	14693113	14923629	ENSG00000189337	.	+	distal_intron
chr1	14841992	14842042	ENSG00000189337-222	1000	+	1.490	2.656e-05	1.958e-03	.	chr1	14693113	14923629	ENSG00000189337	.	+	distal_intron
chr1	14842042	14842092	ENSG00000189337-223	1000	+	1.540	4.971e-05	3.338e-03	.	chr1	14693113	14923629	ENSG00000189337	.	+	distal_intron
chr1	14842092	14842142	ENSG00000189337-224	1000	+	1.770	5.709e-07	7.269e-05	.	chr1	14693113	14923629	ENSG00000189337	.	+	distal_intron
chr1	14842192	14842242	ENSG00000189337-225	1000	+	1.250	1.093e-03	4.284e-02	.	chr1	14693113	14923629	ENSG00000189337	.	+	distal_intron
chr1	14843792	14843842	ENSG00000189337-226	1000	+	1.280	1.045e-04	6.143e-03	.	chr1	14693113	14923629	ENSG00000189337	.	+	distal_intron
chr1	14844492	14844542	ENSG00000189337-227	1000	+	1.110	5.797e-04	2.643e-02	.	chr1	14693113	14923629	ENSG00000189337	.	+	distal_intron
chr1	14847642	14847692	ENSG00000189337-228	1000	+	1.380	1.052e-03	4.160e-02	.	chr1	14693113	14923629	ENSG00000189337	.	+	distal_intron
chr1	14848142	14848192	ENSG00000189337-229	1000	+	1.690	1.576e-06	1.802e-04	.	chr1	14693113	14923629	ENSG00000189337	.	+	distal_intron
chr1	14848192	14848242	ENSG00000189337-230	1000	+	3.170	0.000e+00	0.000e+00	.	chr1	14693113	14923629	ENSG00000189337	.	+	distal_intron
chr1	14848242	14848292	ENSG00000189337-231	1000	+	1.700	5.328e-06	4.776e-04	.	chr1	14693113	14923629	ENSG00000189337	.	+	distal_intron
chr1	14848292	14848342	ENSG00000189337-232	1000	+	1.540	1.380e-05	1.139e-03	.	chr1	14693113	14923629	ENSG00000189337	.	+	distal_intron
chr1	14857192	14857242	ENSG00000189337-233	1000	+	1.210	5.767e-04	2.643e-02	.	chr1	14693113	14923629	ENSG00000189337	.	+	distal_intron
chr1	14857392	14857442	ENSG00000189337-234	1000	+	1.490	2.641e-05	1.958e-03	.	chr1	14693113	14923629	ENSG00000189337	.	+	distal_intron
chr1	14857442	14857492	ENSG00000189337-235	1000	+	1.410	6.356e-05	4.020e-03	.	chr1	14693113	14923629	ENSG00000189337	.	+	distal_intron
chr1	14859592	14859642	ENSG00000189337-236	1000	+	1.040	1.226e-03	4.728e-02	.	chr1	14693113	14923629	ENSG00000189337	.	+	distal_intron
chr1	14859692	14859742	ENSG00000189337-237	1000	+	1.400	8.614e-04	3.665e-02	.	chr1	14693113	14923629	ENSG00000189337	.	+	distal_intron
chr1	14859742	14859792	ENSG00000189337-238	1000	+	1.630	3.731e-06	3.549e-04	.	chr1	14693113	14923629	ENSG00000189337	.	+	distal_intron
chr1	14859792	14859842	ENSG00000189337-239	1000	+	1.470	3.306e-05	2.365e-03	.	chr1	14693113	14923629	ENSG00000189337	.	+	distal_intron
chr1	14859842	14859892	ENSG00000189337-240	1000	+	1.410	6.356e-05	4.020e-03	.	chr1	14693113	14923629	ENSG00000189337	.	+	distal_intron
chr1	14859892	14859942	ENSG00000189337-241	1000	+	1.430	5.128e-05	3.362e-03	.	chr1	14693113	14923629	ENSG00000189337	.	+	distal_intron
chr1	14859942	14859992	ENSG00000189337-242	1000	+	1.860	2.168e-06	2.289e-04	.	chr1	14693113	14923629	ENSG00000189337	.	+	distal_intron
chr1	14859992	14860042	ENSG00000189337-243	1000	+	1.670	1.909e-06	2.105e-04	.	chr1	14693113	14923629	ENSG00000189337	.	+	distal_intron
chr1	14860092	14860142	ENSG00000189337-244	1000	+	1.950	3.582e-09	7.694e-07	.	chr1	14693113	14923629	ENSG00000189337	.	+	distal_intron
chr1	14860142	14860192	ENSG00000189337-245	1000	+	3.160	0.000e+00	0.000e+00	.	chr1	14693113	14923629	ENSG00000189337	.	+	distal_intron
chr1	14860192	14860242	ENSG00000189337-246	1000	+	3.270	0.000e+00	0.000e+00	.	chr1	14693113	14923629	ENSG00000189337	.	+	distal_intron
chr1	14860342	14860392	ENSG00000189337-247	1000	+	1.320	1.928e-04	1.040e-02	.	chr1	14693113	14923629	ENSG00000189337	.	+	distal_intron
chr1	14861642	14861692	ENSG00000189337-248	1000	+	1.160	9.035e-04	3.703e-02	.	chr1	14693113	14923629	ENSG00000189337	.	+	distal_intron
chr1	14863092	14863142	ENSG00000189337-249	1000	+	1.380	9.928e-05	5.916e-03	.	chr1	14693113	14923629	ENSG00000189337	.	+	distal_intron
chr1	14867092	14867142	ENSG00000189337-250	1000	+	1.400	7.923e-05	4.911e-03	.	chr1	14693113	14923629	ENSG00000189337	.	+	distal_intron
chr1	14888292	14888342	ENSG00000189337-251	1000	+	1.140	1.132e-03	4.405e-02	.	chr1	14693113	14923629	ENSG00000189337	.	+	distal_intron
chr1	14892242	14892292	ENSG00000189337-252	1000	+	1.380	9.715e-05	5.847e-03	.	chr1	14693113	14923629	ENSG00000189337	.	+	distal_intron
chr1	14892392	14892442	ENSG00000189337-253	1000	+	2.930	0.000e+00	0.000e+00	.	chr1	14693113	14923629	ENSG00000189337	.	+	distal_intron
chr1	14892442	14892492	ENSG00000189337-254	1000	+	1.840	2.588e-08	4.541e-06	.	chr1	14693113	14923629	ENSG00000189337	.	+	distal_intron
chr1	14892492	14892542	ENSG00000189337-255	1000	+	1.280	8.884e-04	3.672e-02	.	chr1	14693113	14923629	ENSG00000189337	.	+	distal_intron
chr1	14899942	14899992	ENSG00000189337-256	1000	+	1.470	1.103e-04	6.333e-03	.	chr1	14693113	14923629	ENSG00000189337	.	+	distal_intron
chr1	14917892	14917942	ENSG00000189337-257	1000	+	1.380	3.151e-05	2.296e-03	.	chr1	14693113	14923629	ENSG00000189337	.	+	distal_intron
chr1	14920292	14920342	ENSG00000189337-258	1000	+	1.040	1.226e-03	4.728e-02	.	chr1	14693113	14923629	ENSG00000189337	.	+	distal_intron
chr1	14935692	14935742	ENSG00000189337-259	1000	+	1.660	9.490e-06	8.268e-04	.	chr1	14930544	14945418	ENSG00000189337	.	+	distal_intron
chr1	15063392	15063442	ENSG00000189337-260	1000	+	1.460	3.673e-04	1.794e-02	.	chr1	15063371	15063572	ENSG00000189337	.	+	px200_intron
chr1	15065042	15065092	ENSG00000189337-261	1000	+	1.230	1.698e-04	9.272e-03	.	chr1	15064122	15065129	ENSG00000189337	.	+	distal_intron
chr1	15065842	15065892	ENSG00000189337-262	1000	+	1.280	3.970e-05	2.733e-03	.	chr1	15065797	15068152	ENSG00000189337	.	+	3UTR
chr1	15065842	15065892	ENSG00000189337-262	1000	+	1.280	3.970e-05	2.733e-03	.	chr1	15065797	15068155	ENSG00000189337	.	+	3UTR
chr1	15065842	15065892	ENSG00000189337-262	1000	+	1.280	3.970e-05	2.733e-03	.	chr1	15065753	15065953	ENSG00000189337	.	+	px200_intron
chr1	15065842	15065892	ENSG00000189337-262	1000	+	1.280	3.970e-05	2.733e-03	.	chr1	15065797	15065997	ENSG00000189337	.	+	px200_intron
chr1	15065892	15065942	ENSG00000189337-263	1000	+	0.990	9.202e-04	3.734e-02	.	chr1	15065797	15068152	ENSG00000189337	.	+	3UTR
chr1	15065892	15065942	ENSG00000189337-263	1000	+	0.990	9.202e-04	3.734e-02	.	chr1	15065797	15068155	ENSG00000189337	.	+	3UTR
chr1	15065892	15065942	ENSG00000189337-263	1000	+	0.990	9.202e-04	3.734e-02	.	chr1	15065753	15065953	ENSG00000189337	.	+	px200_intron
chr1	15065892	15065942	ENSG00000189337-263	1000	+	0.990	9.202e-04	3.734e-02	.	chr1	15065797	15065997	ENSG00000189337	.	+	px200_intron
chr1	15066142	15066192	ENSG00000189337-264	1000	+	1.030	5.703e-04	2.641e-02	.	chr1	15065797	15068155	ENSG00000189337	.	+	3UTR
chr1	15066142	15066192	ENSG00000189337-264	1000	+	1.030	5.703e-04	2.641e-02	.	chr1	15065797	15068152	ENSG00000189337	.	+	3UTR
chr1	15066142	15066192	ENSG00000189337-264	1000	+	1.030	5.703e-04	2.641e-02	.	chr1	15065997	15066297	ENSG00000189337	.	+	px500_intron
chr1	15066142	15066192	ENSG00000189337-264	1000	+	1.030	5.703e-04	2.641e-02	.	chr1	15065997	15066253	ENSG00000189337	.	+	px500_intron
chr1	15066642	15066692	ENSG00000189337-265	1000	+	0.880	1.306e-04	7.263e-03	.	chr1	15065797	15068155	ENSG00000189337	.	+	3UTR
chr1	15066642	15066692	ENSG00000189337-265	1000	+	0.880	1.306e-04	7.263e-03	.	chr1	15065797	15068152	ENSG00000189337	.	+	3UTR
chr1	15066642	15066692	ENSG00000189337-265	1000	+	0.880	1.306e-04	7.263e-03	.	chr1	15066560	15066760	ENSG00000189337	.	+	px200_intron
chr1	15066692	15066742	ENSG00000189337-266	1000	+	1.540	6.296e-05	4.020e-03	.	chr1	15065797	15068152	ENSG00000189337	.	+	3UTR
chr1	15066692	15066742	ENSG00000189337-266	1000	+	1.540	6.296e-05	4.020e-03	.	chr1	15065797	15068155	ENSG00000189337	.	+	3UTR
chr1	15066692	15066742	ENSG00000189337-266	1000	+	1.540	6.296e-05	4.020e-03	.	chr1	15066560	15066760	ENSG00000189337	.	+	px200_intron
chr1	15066742	15066792	ENSG00000189337-267	1000	+	1.340	2.670e-04	1.336e-02	.	chr1	15065797	15068152	ENSG00000189337	.	+	3UTR
chr1	15066742	15066792	ENSG00000189337-267	1000	+	1.340	2.670e-04	1.336e-02	.	chr1	15065797	15068155	ENSG00000189337	.	+	3UTR
chr1	15066742	15066792	ENSG00000189337-267	1000	+	1.340	2.670e-04	1.336e-02	.	chr1	15066760	15067060	ENSG00000189337	.	+	px500_intron
chr1	15066742	15066792	ENSG00000189337-267	1000	+	1.340	2.670e-04	1.336e-02	.	chr1	15066560	15066760	ENSG00000189337	.	+	px200_intron
chr1	15066792	15066842	ENSG00000189337-268	1000	+	2.210	0.000e+00	0.000e+00	.	chr1	15065797	15068152	ENSG00000189337	.	+	3UTR
chr1	15066792	15066842	ENSG00000189337-268	1000	+	2.210	0.000e+00	0.000e+00	.	chr1	15065797	15068155	ENSG00000189337	.	+	3UTR
chr1	15066792	15066842	ENSG00000189337-268	1000	+	2.210	0.000e+00	0.000e+00	.	chr1	15066760	15067060	ENSG00000189337	.	+	px500_intron
chr1	15066842	15066892	ENSG00000189337-269	1000	+	2.170	7.769e-09	1.566e-06	.	chr1	15065797	15068152	ENSG00000189337	.	+	3UTR
chr1	15066842	15066892	ENSG00000189337-269	1000	+	2.170	7.769e-09	1.566e-06	.	chr1	15066760	15067060	ENSG00000189337	.	+	px500_intron
chr1	15066842	15066892	ENSG00000189337-269	1000	+	2.170	7.769e-09	1.566e-06	.	chr1	15065797	15068155	ENSG00000189337	.	+	3UTR
chr1	15066942	15066992	ENSG00000189337-270	1000	+	1.270	1.056e-04	6.176e-03	.	chr1	15066760	15067060	ENSG00000189337	.	+	px500_intron
chr1	15066942	15066992	ENSG00000189337-270	1000	+	1.270	1.056e-04	6.176e-03	.	chr1	15065797	15068155	ENSG00000189337	.	+	3UTR
chr1	15066942	15066992	ENSG00000189337-270	1000	+	1.270	1.056e-04	6.176e-03	.	chr1	15065797	15068152	ENSG00000189337	.	+	3UTR
chr1	15066992	15067042	ENSG00000189337-271	1000	+	1.300	2.536e-05	1.892e-03	.	chr1	15065797	15068155	ENSG00000189337	.	+	3UTR
chr1	15066992	15067042	ENSG00000189337-271	1000	+	1.300	2.536e-05	1.892e-03	.	chr1	15065797	15068152	ENSG00000189337	.	+	3UTR
chr1	15066992	15067042	ENSG00000189337-271	1000	+	1.300	2.536e-05	1.892e-03	.	chr1	15066760	15067060	ENSG00000189337	.	+	px500_intron
chr1	15067042	15067092	ENSG00000189337-272	1000	+	1.710	3.360e-05	2.365e-03	.	chr1	15065797	15068152	ENSG00000189337	.	+	3UTR
chr1	15067042	15067092	ENSG00000189337-272	1000	+	1.710	3.360e-05	2.365e-03	.	chr1	15065797	15068155	ENSG00000189337	.	+	3UTR
chr1	15067042	15067092	ENSG00000189337-272	1000	+	1.710	3.360e-05	2.365e-03	.	chr1	15066760	15067060	ENSG00000189337	.	+	px500_intron
chr1	15067492	15067542	ENSG00000189337-273	1000	+	1.440	2.004e-05	1.555e-03	.	chr1	15065797	15068152	ENSG00000189337	.	+	3UTR
chr1	15067492	15067542	ENSG00000189337-273	1000	+	1.440	2.004e-05	1.555e-03	.	chr1	15065797	15068155	ENSG00000189337	.	+	3UTR
chr1	15089092	15089142	ENSG00000189337-274	1000	+	1.540	3.797e-06	3.557e-04	.	chr1	15068655	15093679	ENSG00000189337	.	+	distal_intron
chr1	15089142	15089192	ENSG00000189337-275	1000	+	1.860	2.074e-08	3.800e-06	.	chr1	15068655	15093679	ENSG00000189337	.	+	distal_intron
chr1	15094892	15094942	ENSG00000189337-276	1000	+	1.540	1.857e-04	1.006e-02	.	chr1	15094814	15094933	ENSG00000189337	.	+	CDS
chr1	15094892	15094942	ENSG00000189337-276	1000	+	1.540	1.857e-04	1.006e-02	.	chr1	15094933	15095133	ENSG00000189337	.	+	px200_intron
chr1	15094942	15094992	ENSG00000189337-277	1000	+	1.360	1.232e-04	6.885e-03	.	chr1	15094933	15095133	ENSG00000189337	.	+	px200_intron
chr1	15094992	15095042	ENSG00000189337-278	1000	+	2.190	7.110e-10	1.704e-07	.	chr1	15094933	15095133	ENSG00000189337	.	+	px200_intron
chr1	15095042	15095092	ENSG00000189337-279	1000	+	2.230	2.657e-10	7.196e-08	.	chr1	15094933	15095133	ENSG00000189337	.	+	px200_intron
chr1	15095192	15095242	ENSG00000189337-280	1000	+	2.320	2.024e-10	5.603e-08	.	chr1	15095133	15095433	ENSG00000189337	.	+	px500_intron
chr1	15095292	15095342	ENSG00000189337-281	1000	+	1.250	1.052e-03	4.160e-02	.	chr1	15095133	15095433	ENSG00000189337	.	+	px500_intron
chr1	15095842	15095892	ENSG00000189337-282	1000	+	1.300	8.212e-05	5.040e-03	.	chr1	15095433	15101042	ENSG00000189337	.	+	distal_intron
chr1	15095892	15095942	ENSG00000189337-283	1000	+	1.340	5.080e-05	3.362e-03	.	chr1	15095433	15101042	ENSG00000189337	.	+	distal_intron
chr1	15096142	15096192	ENSG00000189337-284	1000	+	1.790	1.281e-06	1.506e-04	.	chr1	15095433	15101042	ENSG00000189337	.	+	distal_intron
chr1	15096392	15096442	ENSG00000189337-285	1000	+	1.410	2.091e-04	1.108e-02	.	chr1	15095433	15101042	ENSG00000189337	.	+	distal_intron
chr1	15096442	15096492	ENSG00000189337-286	1000	+	1.570	2.388e-06	2.459e-04	.	chr1	15095433	15101042	ENSG00000189337	.	+	distal_intron
chr1	15096642	15096692	ENSG00000189337-287	1000	+	1.570	3.326e-05	2.365e-03	.	chr1	15095433	15101042	ENSG00000189337	.	+	distal_intron
chr1	15097692	15097742	ENSG00000189337-288	1000	+	1.190	2.768e-04	1.374e-02	.	chr1	15095433	15101042	ENSG00000189337	.	+	distal_intron
chr1	15098442	15098492	ENSG00000189337-289	1000	+	1.990	4.275e-08	7.296e-06	.	chr1	15095433	15101042	ENSG00000189337	.	+	distal_intron
chr1	15098692	15098742	ENSG00000189337-290	1000	+	1.300	2.360e-04	1.214e-02	.	chr1	15095433	15101042	ENSG00000189337	.	+	distal_intron
chr1	15098742	15098792	ENSG00000189337-291	1000	+	2.430	1.562e-12	5.120e-10	.	chr1	15095433	15101042	ENSG00000189337	.	+	distal_intron
chr1	15099092	15099142	ENSG00000189337-292	1000	+	1.490	7.645e-06	6.755e-04	.	chr1	15095433	15101042	ENSG00000189337	.	+	distal_intron
chr1	15099142	15099192	ENSG00000189337-293	1000	+	1.400	2.485e-05	1.865e-03	.	chr1	15095433	15101042	ENSG00000189337	.	+	distal_intron
chr1	15099492	15099542	ENSG00000189337-294	1000	+	1.670	4.793e-07	6.353e-05	.	chr1	15095433	15101042	ENSG00000189337	.	+	distal_intron
chr1	15099542	15099592	ENSG00000189337-295	1000	+	2.030	2.016e-08	3.748e-06	.	chr1	15095433	15101042	ENSG00000189337	.	+	distal_intron
chr1	15099592	15099642	ENSG00000189337-296	1000	+	1.740	1.545e-07	2.377e-05	.	chr1	15095433	15101042	ENSG00000189337	.	+	distal_intron
chr1	15099892	15099942	ENSG00000189337-297	1000	+	1.300	8.212e-05	5.040e-03	.	chr1	15095433	15101042	ENSG00000189337	.	+	distal_intron
chr1	15099942	15099992	ENSG00000189337-298	1000	+	1.210	2.167e-04	1.139e-02	.	chr1	15095433	15101042	ENSG00000189337	.	+	distal_intron
chr1	15099992	15100042	ENSG00000189337-299	1000	+	1.360	1.232e-04	6.885e-03	.	chr1	15095433	15101042	ENSG00000189337	.	+	distal_intron
chr1	15100092	15100142	ENSG00000189337-300	1000	+	1.300	2.407e-04	1.214e-02	.	chr1	15095433	15101042	ENSG00000189337	.	+	distal_intron
chr1	15100192	15100242	ENSG00000189337-301	1000	+	1.250	1.052e-03	4.160e-02	.	chr1	15095433	15101042	ENSG00000189337	.	+	distal_intron
chr1	15100242	15100292	ENSG00000189337-302	1000	+	1.470	3.227e-05	2.338e-03	.	chr1	15095433	15101042	ENSG00000189337	.	+	distal_intron
chr1	15100292	15100342	ENSG00000189337-303	1000	+	2.510	1.311e-13	5.270e-11	.	chr1	15095433	15101042	ENSG00000189337	.	+	distal_intron
chr1	15100342	15100392	ENSG00000189337-304	1000	+	2.100	2.950e-08	5.104e-06	.	chr1	15095433	15101042	ENSG00000189337	.	+	distal_intron
chr1	15100392	15100442	ENSG00000189337-305	1000	+	1.570	2.388e-06	2.459e-04	.	chr1	15095433	15101042	ENSG00000189337	.	+	distal_intron
chr1	15100492	15100542	ENSG00000189337-306	1000	+	2.060	3.337e-10	8.663e-08	.	chr1	15095433	15101042	ENSG00000189337	.	+	distal_intron
chr1	15100692	15100742	ENSG00000189337-307	1000	+	1.640	3.027e-06	2.970e-04	.	chr1	15095433	15101042	ENSG00000189337	.	+	distal_intron
chr1	15100742	15100792	ENSG00000189337-308	1000	+	2.250	3.829e-10	9.737e-08	.	chr1	15095433	15101042	ENSG00000189337	.	+	distal_intron
chr1	15100792	15100842	ENSG00000189337-309	1000	+	2.710	2.220e-16	1.317e-13	.	chr1	15095433	15101042	ENSG00000189337	.	+	distal_intron
chr1	15100842	15100892	ENSG00000189337-310	1000	+	1.780	1.568e-06	1.802e-04	.	chr1	15095433	15101042	ENSG00000189337	.	+	distal_intron
chr1	15100892	15100942	ENSG00000189337-311	1000	+	1.790	2.877e-07	4.168e-05	.	chr1	15095433	15101042	ENSG00000189337	.	+	distal_intron
chr1	15100942	15100992	ENSG00000189337-312	1000	+	3.130	0.000e+00	0.000e+00	.	chr1	15095433	15101042	ENSG00000189337	.	+	distal_intron
chr1	15100992	15101042	ENSG00000189337-313	1000	+	2.910	0.000e+00	0.000e+00	.	chr1	15095433	15101042	ENSG00000189337	.	+	distal_intron
chr1	15101042	15101092	ENSG00000189337-314	1000	+	1.840	5.718e-07	7.269e-05	.	chr1	15101042	15101342	ENSG00000189337	.	+	px500_intron
chr1	15101092	15101142	ENSG00000189337-315	1000	+	1.280	8.710e-04	3.666e-02	.	chr1	15101042	15101342	ENSG00000189337	.	+	px500_intron
chr1	15101142	15101192	ENSG00000189337-316	1000	+	2.390	8.493e-14	3.527e-11	.	chr1	15101042	15101342	ENSG00000189337	.	+	px500_intron
chr1	15101192	15101242	ENSG00000189337-317	1000	+	2.430	2.005e-13	7.570e-11	.	chr1	15101042	15101342	ENSG00000189337	.	+	px500_intron
chr1	15101242	15101292	ENSG00000189337-318	1000	+	2.980	0.000e+00	0.000e+00	.	chr1	15101042	15101342	ENSG00000189337	.	+	px500_intron
chr1	15101292	15101342	ENSG00000189337-319	1000	+	2.950	0.000e+00	0.000e+00	.	chr1	15101042	15101342	ENSG00000189337	.	+	px500_intron
chr1	15101342	15101392	ENSG00000189337-320	1000	+	3.060	0.000e+00	0.000e+00	.	chr1	15101342	15101543	ENSG00000189337	.	+	px200_intron
chr1	15101392	15101442	ENSG00000189337-321	1000	+	3.390	0.000e+00	0.000e+00	.	chr1	15101342	15101543	ENSG00000189337	.	+	px200_intron
chr1	15101442	15101492	ENSG00000189337-322	1000	+	3.270	0.000e+00	0.000e+00	.	chr1	15101342	15101543	ENSG00000189337	.	+	px200_intron
chr1	15101492	15101542	ENSG00000189337-323	1000	+	3.640	0.000e+00	0.000e+00	.	chr1	15101342	15101543	ENSG00000189337	.	+	px200_intron
chr1	15101542	15101592	ENSG00000189337-324	1000	+	1.150	1.169e-05	9.772e-04	.	chr1	15101342	15101543	ENSG00000189337	.	+	px200_intron
chr1	15101542	15101592	ENSG00000189337-324	1000	+	1.150	1.169e-05	9.772e-04	.	chr1	15101542	15101774	ENSG00000189337	.	+	CDS
chr1	15101592	15101642	ENSG00000189337-325	1000	+	1.760	1.086e-05	9.269e-04	.	chr1	15101542	15101774	ENSG00000189337	.	+	CDS
chr1	15572449	15572499	ENSG00000116771-1	1000	-	1.000	4.719e-03	1.049e-02	.	chr1	15571698	15573650	ENSG00000116771	.	-	3UTR
chr1	15576649	15576699	ENSG00000116771-2	1000	-	1.000	4.719e-03	1.049e-02	.	chr1	15576592	15577184	ENSG00000116771	.	-	distal_intron
chr1	15576649	15576699	ENSG00000116771-2	1000	-	1.000	4.719e-03	1.049e-02	.	chr1	15576592	15577184	ENSG00000116138	.	+	distal_intron
chr1	15580749	15580799	ENSG00000116771-3	1000	-	1.000	4.719e-03	1.049e-02	.	chr1	15580642	15582692	ENSG00000116138	.	+	distal_intron
chr1	15580749	15580799	ENSG00000116771-3	1000	-	1.000	4.719e-03	1.049e-02	.	chr1	15580642	15582692	ENSG00000116771	.	-	distal_intron
chr1	15580949	15580999	ENSG00000116771-4	1000	-	1.000	4.719e-03	1.049e-02	.	chr1	15580642	15582692	ENSG00000116771	.	-	distal_intron
chr1	15580949	15580999	ENSG00000116771-4	1000	-	1.000	4.719e-03	1.049e-02	.	chr1	15580642	15582692	ENSG00000116138	.	+	distal_intron
chr1	15581349	15581399	ENSG00000116771-5	1000	-	1.000	4.719e-03	1.049e-02	.	chr1	15580642	15582692	ENSG00000116138	.	+	distal_intron
chr1	15581349	15581399	ENSG00000116771-5	1000	-	1.000	4.719e-03	1.049e-02	.	chr1	15580642	15582692	ENSG00000116771	.	-	distal_intron
chr1	15581799	15581849	ENSG00000116771-6	1000	-	1.000	4.719e-03	1.049e-02	.	chr1	15580642	15582692	ENSG00000116138	.	+	distal_intron
chr1	15581799	15581849	ENSG00000116771-6	1000	-	1.000	4.719e-03	1.049e-02	.	chr1	15580642	15582692	ENSG00000116771	.	-	distal_intron
chr1	15582099	15582149	ENSG00000116771-7	1000	-	1.000	4.719e-03	1.049e-02	.	chr1	15580642	15582692	ENSG00000116138	.	+	distal_intron
chr1	15582099	15582149	ENSG00000116771-7	1000	-	1.000	4.719e-03	1.049e-02	.	chr1	15580642	15582692	ENSG00000116771	.	-	distal_intron
chr1	15582149	15582199	ENSG00000116771-8	1000	-	1.000	4.719e-03	1.049e-02	.	chr1	15580642	15582692	ENSG00000116138	.	+	distal_intron
chr1	15582149	15582199	ENSG00000116771-8	1000	-	1.000	4.719e-03	1.049e-02	.	chr1	15580642	15582692	ENSG00000116771	.	-	distal_intron
chr1	15582249	15582299	ENSG00000116771-9	1000	-	1.000	4.719e-03	1.049e-02	.	chr1	15580642	15582692	ENSG00000116138	.	+	distal_intron
chr1	15582249	15582299	ENSG00000116771-9	1000	-	1.000	4.719e-03	1.049e-02	.	chr1	15580642	15582692	ENSG00000116771	.	-	distal_intron
chr1	15847845	15847895	ENSG00000065526-1	1000	+	1.550	2.287e-07	1.204e-04	.	chr1	15847707	15847907	ENSG00000179743	.	-	px500_intron
chr1	15847845	15847895	ENSG00000065526-1	1000	+	1.550	2.287e-07	1.204e-04	.	chr1	15847706	15848067	ENSG00000065526	.	+	5UTR
chr1	15847895	15847945	ENSG00000065526-2	1000	+	2.030	0.000e+00	0.000e+00	.	chr1	15847707	15847907	ENSG00000179743	.	-	px500_intron
chr1	15847895	15847945	ENSG00000065526-2	1000	+	2.030	0.000e+00	0.000e+00	.	chr1	15847706	15848067	ENSG00000065526	.	+	5UTR
chr1	15847895	15847945	ENSG00000065526-2	1000	+	2.030	0.000e+00	0.000e+00	.	chr1	15847907	15848108	ENSG00000179743	.	-	px200_intron
chr1	15847945	15847995	ENSG00000065526-3	1000	+	1.140	5.325e-05	8.729e-03	.	chr1	15847706	15848067	ENSG00000065526	.	+	5UTR
chr1	15847945	15847995	ENSG00000065526-3	1000	+	1.140	5.325e-05	8.729e-03	.	chr1	15847907	15848108	ENSG00000179743	.	-	px200_intron
chr1	15935995	15936045	ENSG00000065526-4	1000	+	1.080	2.499e-05	5.262e-03	.	chr1	15928090	15936266	ENSG00000065526	.	+	CDS
chr1	15937145	15937195	ENSG00000065526-5	1000	+	1.120	6.778e-05	8.922e-03	.	chr1	15937162	15937645	ENSG00000065526	.	+	CDS
chr1	15937145	15937195	ENSG00000065526-5	1000	+	1.120	6.778e-05	8.922e-03	.	chr1	15936962	15937163	ENSG00000065526	.	+	px200_intron
chr1	15937195	15937245	ENSG00000065526-6	1000	+	0.950	1.676e-04	1.961e-02	.	chr1	15937162	15937645	ENSG00000065526	.	+	CDS
chr1	15937445	15937495	ENSG00000065526-7	1000	+	1.160	3.341e-06	1.173e-03	.	chr1	15937162	15937645	ENSG00000065526	.	+	CDS
chr1	15937445	15937495	ENSG00000065526-7	1000	+	1.160	3.341e-06	1.173e-03	.	chr1	15937311	15937611	ENSG00000065526	.	+	px500_intron
chr1	15937495	15937545	ENSG00000065526-8	1000	+	1.040	6.524e-06	1.717e-03	.	chr1	15937311	15937611	ENSG00000065526	.	+	px500_intron
chr1	15937495	15937545	ENSG00000065526-8	1000	+	1.040	6.524e-06	1.717e-03	.	chr1	15937162	15937645	ENSG00000065526	.	+	CDS
chr1	15938645	15938695	ENSG00000065526-9	1000	+	1.360	5.803e-05	8.729e-03	.	chr1	15938517	15938718	ENSG00000065526	.	+	px200_intron
chr1	15938695	15938745	ENSG00000065526-10	1000	+	1.320	2.906e-04	3.060e-02	.	chr1	15938717	15938876	ENSG00000065526	.	+	CDS
chr1	15938695	15938745	ENSG00000065526-10	1000	+	1.320	2.906e-04	3.060e-02	.	chr1	15938517	15938718	ENSG00000065526	.	+	px200_intron
chr1	16249740	16249790	ENSG00000037637-1	1000	-	2.100	1.374e-08	5.843e-06	.	chr1	16246839	16250669	ENSG00000037637	.	-	3UTR
chr1	16313240	16313290	ENSG00000037637-2	1000	-	1.340	3.021e-05	9.635e-03	.	chr1	16306419	16314668	ENSG00000037637	.	-	distal_intron
chr1	16350690	16350740	ENSG00000037637-3	1000	-	3.240	0.000e+00	0.000e+00	.	chr1	16315935	16351754	ENSG00000037637	.	-	distal_intron
chr1	16350740	16350790	ENSG00000037637-4	1000	-	2.840	0.000e+00	0.000e+00	.	chr1	16315935	16351754	ENSG00000037637	.	-	distal_intron
chr1	16383225	16383275	ENSG00000055070-1	1000	+	2.080	2.135e-09	9.117e-07	.	chr1	16370030	16386554	ENSG00000055070	.	+	distal_intron
chr1	16392425	16392475	ENSG00000055070-2	1000	+	1.300	2.632e-04	3.746e-02	.	chr1	16391924	16392727	ENSG00000187144	.	-	distal_intron
chr1	16392425	16392475	ENSG00000055070-2	1000	+	1.300	2.632e-04	3.746e-02	.	chr1	16391924	16392727	ENSG00000055070	.	+	distal_intron
chr1	16397475	16397525	ENSG00000055070-3	1000	+	1.060	6.271e-05	1.339e-02	.	chr1	16395140	16398142	ENSG00000055070	.	+	3UTR
chr1	16397475	16397525	ENSG00000055070-3	1000	+	1.060	6.271e-05	1.339e-02	.	chr1	16395140	16398145	ENSG00000055070	.	+	3UTR
chr1	16491286	16491336	ENSG00000080947-1	1000	-	1.880	9.323e-08	4.689e-05	.	chr1	16491205	16491307	ENSG00000080947	.	-	other_exon
chr1	16491286	16491336	ENSG00000080947-1	1000	-	1.880	9.323e-08	4.689e-05	.	chr1	16491185	16491316	ENSG00000080947	.	-	other_exon
chr1	16491286	16491336	ENSG00000080947-1	1000	-	1.880	9.323e-08	4.689e-05	.	chr1	16491009	16491316	ENSG00000080947	.	-	other_exon
chr1	16491286	16491336	ENSG00000080947-1	1000	-	1.880	9.323e-08	4.689e-05	.	chr1	16491094	16491294	ENSG00000080947	.	-	px200_intron
chr1	16491286	16491336	ENSG00000080947-1	1000	-	1.880	9.323e-08	4.689e-05	.	chr1	16491307	16491507	ENSG00000080947	.	-	px200_intron
chr1	16491286	16491336	ENSG00000080947-1	1000	-	1.880	9.323e-08	4.689e-05	.	chr1	16491316	16491516	ENSG00000080947	.	-	px200_intron
chr1	16491286	16491336	ENSG00000080947-1	1000	-	1.880	9.323e-08	4.689e-05	.	chr1	16491294	16491307	ENSG00000080947	.	-	px500_intron
chr1	16514122	16514172	ENSG00000206652-1	1000	-	0.910	1.978e-13	7.914e-13	.	chr1	16514121	16514285	ENSG00000206652	.	-	other_exon
chr1	16514122	16514172	ENSG00000206652-1	1000	-	0.910	1.978e-13	7.914e-13	.	chr1	16514144	16514285	ENSG00000261135	.	+	px500_intron
chr1	16535086	16535136	ENSG00000233421-1	1000	-	1.210	2.257e-03	1.580e-02	.	chr1	16534841	16535141	ENSG00000233421	.	-	px500_intron
chr1	16535086	16535136	ENSG00000233421-1	1000	-	1.210	2.257e-03	1.580e-02	.	chr1	16534425	16535649	ENSG00000233421	.	-	other_exon
chr1	16535236	16535286	ENSG00000233421-2	1000	-	1.520	3.142e-05	4.399e-04	.	chr1	16535141	16535342	ENSG00000233421	.	-	px200_intron
chr1	16535236	16535286	ENSG00000233421-2	1000	-	1.520	3.142e-05	4.399e-04	.	chr1	16534425	16535649	ENSG00000233421	.	-	other_exon
chr1	16606819	16606869	ENSG00000219481-1	1000	-	1.180	5.878e-04	3.606e-02	.	chr1	16605405	16607691	ENSG00000219481	.	-	other_exon
chr1	16606919	16606969	ENSG00000219481-2	1000	-	1.940	4.060e-08	5.122e-06	.	chr1	16605405	16607691	ENSG00000219481	.	-	other_exon
chr1	16606969	16607019	ENSG00000219481-3	1000	-	2.200	3.280e-09	4.828e-07	.	chr1	16605405	16607691	ENSG00000219481	.	-	other_exon
chr1	16607019	16607069	ENSG00000219481-4	1000	-	2.230	1.231e-12	3.625e-10	.	chr1	16605405	16607691	ENSG00000219481	.	-	other_exon
chr1	16607069	16607119	ENSG00000219481-5	1000	-	2.130	1.166e-14	5.147e-12	.	chr1	16605405	16607691	ENSG00000219481	.	-	other_exon
chr1	16607119	16607169	ENSG00000219481-6	1000	-	2.490	3.331e-16	2.941e-13	.	chr1	16605405	16607691	ENSG00000219481	.	-	other_exon
chr1	16607219	16607269	ENSG00000219481-7	1000	-	1.020	6.125e-04	3.606e-02	.	chr1	16605405	16607691	ENSG00000219481	.	-	other_exon
chr1	16607569	16607619	ENSG00000219481-8	1000	-	1.880	7.826e-08	8.638e-06	.	chr1	16605405	16607691	ENSG00000219481	.	-	other_exon
chr1	16607669	16607719	ENSG00000219481-9	1000	-	1.360	4.791e-04	3.254e-02	.	chr1	16607691	16607891	ENSG00000219481	.	-	px200_intron
chr1	16607669	16607719	ENSG00000219481-9	1000	-	1.360	4.791e-04	3.254e-02	.	chr1	16605405	16607691	ENSG00000219481	.	-	other_exon
chr1	16607719	16607769	ENSG00000219481-10	1000	-	1.050	4.303e-04	3.167e-02	.	chr1	16607691	16607891	ENSG00000219481	.	-	px200_intron
chr1	16607819	16607869	ENSG00000219481-11	1000	-	1.380	1.149e-04	9.223e-03	.	chr1	16607691	16607891	ENSG00000219481	.	-	px200_intron
chr1	16607869	16607919	ENSG00000219481-12	1000	-	1.600	3.862e-07	3.789e-05	.	chr1	16607891	16608191	ENSG00000219481	.	-	px500_intron
chr1	16607869	16607919	ENSG00000219481-12	1000	-	1.600	3.862e-07	3.789e-05	.	chr1	16607691	16607891	ENSG00000219481	.	-	px200_intron
chr1	16608019	16608069	ENSG00000219481-13	1000	-	1.430	6.856e-05	6.054e-03	.	chr1	16607891	16608191	ENSG00000219481	.	-	px500_intron
chr1	16608019	16608069	ENSG00000219481-13	1000	-	1.430	6.856e-05	6.054e-03	.	chr1	16608007	16608307	ENSG00000219481	.	-	px500_intron
chr1	16608069	16608119	ENSG00000219481-14	1000	-	1.960	3.236e-09	4.828e-07	.	chr1	16607891	16608191	ENSG00000219481	.	-	px500_intron
chr1	16608069	16608119	ENSG00000219481-14	1000	-	1.960	3.236e-09	4.828e-07	.	chr1	16608007	16608307	ENSG00000219481	.	-	px500_intron
chr1	16608119	16608169	ENSG00000219481-15	1000	-	2.130	2.848e-11	6.287e-09	.	chr1	16607891	16608191	ENSG00000219481	.	-	px500_intron
chr1	16608119	16608169	ENSG00000219481-15	1000	-	2.130	2.848e-11	6.287e-09	.	chr1	16608007	16608307	ENSG00000219481	.	-	px500_intron
chr1	16666785	16666835	ENSG00000207513-1	1000	-	0.740	1.252e-09	5.008e-09	.	chr1	16666740	16666941	ENSG00000282143	.	+	px200_intron
chr1	16666785	16666835	ENSG00000207513-1	1000	-	0.740	1.252e-09	5.008e-09	.	chr1	16666784	16666948	ENSG00000207513	.	-	other_exon
chr1	16686097	16686147	ENSG00000280114-1	1000	-	1.950	9.919e-09	2.728e-07	.	chr1	16686055	16686255	ENSG00000236698	.	-	px200_intron
chr1	16686147	16686197	ENSG00000280114-2	1000	-	1.820	8.869e-09	2.728e-07	.	chr1	16686055	16686255	ENSG00000236698	.	-	px200_intron
chr1	16740566	16740616	ENSG00000207389-1	1000	+	0.940	2.099e-10	4.198e-10	.	chr1	16740397	16740597	ENSG00000058453	.	+	px200_intron
chr1	16740566	16740616	ENSG00000207389-1	1000	+	0.940	2.099e-10	4.198e-10	.	chr1	16740515	16740679	ENSG00000207389	.	+	other_exon
chr1	16740566	16740616	ENSG00000207389-1	1000	+	0.940	2.099e-10	4.198e-10	.	chr1	16740397	16740597	ENSG00000227684	.	+	px200_intron
chr1	16740566	16740616	ENSG00000207389-1	1000	+	0.940	2.099e-10	4.198e-10	.	chr1	16740523	16740723	ENSG00000282740	.	-	px200_intron
chr1	16740580	16740630	ENSG00000227684-1	1000	+	1.040	9.992e-14	7.894e-12	.	chr1	16740397	16740597	ENSG00000227684	.	+	px200_intron
chr1	16740580	16740630	ENSG00000227684-1	1000	+	1.040	9.992e-14	7.894e-12	.	chr1	16740515	16740679	ENSG00000207389	.	+	other_exon
chr1	16740580	16740630	ENSG00000227684-1	1000	+	1.040	9.992e-14	7.894e-12	.	chr1	16740523	16740723	ENSG00000282740	.	-	px200_intron
chr1	16740580	16740630	ENSG00000227684-1	1000	+	1.040	9.992e-14	7.894e-12	.	chr1	16740397	16740597	ENSG00000058453	.	+	px200_intron
chr1	16740616	16740666	ENSG00000207389-2	1000	+	2.380	0.000e+00	0.000e+00	.	chr1	16740515	16740679	ENSG00000207389	.	+	other_exon
chr1	16740616	16740666	ENSG00000207389-2	1000	+	2.380	0.000e+00	0.000e+00	.	chr1	16740523	16740723	ENSG00000282740	.	-	px200_intron
chr1	16740623	16740673	ENSG00000058453-1	1000	+	1.120	0.000e+00	0.000e+00	.	chr1	16740515	16740679	ENSG00000207389	.	+	other_exon
chr1	16740623	16740673	ENSG00000058453-1	1000	+	1.120	0.000e+00	0.000e+00	.	chr1	16740523	16740723	ENSG00000282740	.	-	px200_intron
chr1	16740630	16740680	ENSG00000227684-2	1000	+	2.140	0.000e+00	0.000e+00	.	chr1	16740515	16740679	ENSG00000207389	.	+	other_exon
chr1	16740630	16740680	ENSG00000227684-2	1000	+	2.140	0.000e+00	0.000e+00	.	chr1	16740679	16740879	ENSG00000207389	.	+	px200_intron
chr1	16740630	16740680	ENSG00000227684-2	1000	+	2.140	0.000e+00	0.000e+00	.	chr1	16740523	16740723	ENSG00000282740	.	-	px200_intron
chr1	16742223	16742273	ENSG00000058453-2	1000	+	1.690	9.878e-08	2.727e-06	.	chr1	16742073	16742273	ENSG00000282740	.	-	px200_intron
chr1	16742230	16742280	ENSG00000227684-3	1000	+	1.790	3.906e-09	2.057e-07	.	chr1	16742073	16742273	ENSG00000282740	.	-	px200_intron
chr1	16742230	16742280	ENSG00000227684-3	1000	+	1.790	3.906e-09	2.057e-07	.	chr1	16742273	16742573	ENSG00000282740	.	-	px500_intron
chr1	16742273	16742323	ENSG00000058453-3	1000	+	1.630	4.934e-07	1.175e-05	.	chr1	16742273	16742573	ENSG00000282740	.	-	px500_intron
chr1	16742280	16742330	ENSG00000227684-4	1000	+	1.490	1.225e-05	3.870e-04	.	chr1	16742273	16742573	ENSG00000282740	.	-	px500_intron
chr1	16748723	16748773	ENSG00000058453-4	1000	+	1.160	2.528e-03	2.685e-02	.	chr1	16742573	16749732	ENSG00000227684	.	+	distal_intron
chr1	16748723	16748773	ENSG00000058453-4	1000	+	1.160	2.528e-03	2.685e-02	.	chr1	16742573	16749732	ENSG00000058453	.	+	distal_intron
chr1	16748723	16748773	ENSG00000058453-4	1000	+	1.160	2.528e-03	2.685e-02	.	chr1	16742573	16749732	ENSG00000282740	.	-	distal_intron
chr1	16748730	16748780	ENSG00000227684-5	1000	+	1.330	2.100e-04	5.529e-03	.	chr1	16742573	16749732	ENSG00000227684	.	+	distal_intron
chr1	16748730	16748780	ENSG00000227684-5	1000	+	1.330	2.100e-04	5.529e-03	.	chr1	16742573	16749732	ENSG00000058453	.	+	distal_intron
chr1	16748730	16748780	ENSG00000227684-5	1000	+	1.330	2.100e-04	5.529e-03	.	chr1	16742573	16749732	ENSG00000282740	.	-	distal_intron
chr1	16748873	16748923	ENSG00000058453-5	1000	+	1.340	1.889e-04	2.579e-03	.	chr1	16742573	16749732	ENSG00000227684	.	+	distal_intron
chr1	16748873	16748923	ENSG00000058453-5	1000	+	1.340	1.889e-04	2.579e-03	.	chr1	16742573	16749732	ENSG00000058453	.	+	distal_intron
chr1	16748873	16748923	ENSG00000058453-5	1000	+	1.340	1.889e-04	2.579e-03	.	chr1	16742573	16749732	ENSG00000282740	.	-	distal_intron
chr1	16748880	16748930	ENSG00000227684-6	1000	+	1.490	1.214e-05	3.870e-04	.	chr1	16742573	16749732	ENSG00000227684	.	+	distal_intron
chr1	16748880	16748930	ENSG00000227684-6	1000	+	1.490	1.214e-05	3.870e-04	.	chr1	16742573	16749732	ENSG00000058453	.	+	distal_intron
chr1	16748880	16748930	ENSG00000227684-6	1000	+	1.490	1.214e-05	3.870e-04	.	chr1	16742573	16749732	ENSG00000282740	.	-	distal_intron
chr1	16896030	16896080	ENSG00000207005-1	1000	+	1.020	5.137e-12	1.027e-11	.	chr1	16895979	16896143	ENSG00000207005	.	+	other_exon
chr1	16896073	16896123	ENSG00000058453-6	1000	+	0.820	8.655e-11	3.788e-09	.	chr1	16895979	16896143	ENSG00000207005	.	+	other_exon
chr1	16896080	16896130	ENSG00000207005-2	1000	+	2.230	0.000e+00	0.000e+00	.	chr1	16895979	16896143	ENSG00000207005	.	+	other_exon
chr1	16896373	16896423	ENSG00000058453-7	1000	+	1.420	4.702e-05	7.526e-04	.	chr1	16896343	16896643	ENSG00000207005	.	+	px500_intron
chr1	16896473	16896523	ENSG00000058453-8	1000	+	1.560	2.852e-06	5.691e-05	.	chr1	16896343	16896643	ENSG00000207005	.	+	px500_intron
chr1	16896523	16896573	ENSG00000058453-9	1000	+	1.420	4.838e-05	7.546e-04	.	chr1	16896343	16896643	ENSG00000207005	.	+	px500_intron
chr1	16896623	16896673	ENSG00000058453-10	1000	+	1.420	4.703e-05	7.526e-04	.	chr1	16896643	16903838	ENSG00000058453	.	+	distal_intron
chr1	16896623	16896673	ENSG00000058453-10	1000	+	1.420	4.703e-05	7.526e-04	.	chr1	16896343	16896643	ENSG00000207005	.	+	px500_intron
chr1	16897673	16897723	ENSG00000058453-11	1000	+	1.560	2.390e-06	4.998e-05	.	chr1	16896643	16903838	ENSG00000058453	.	+	distal_intron
chr1	16897723	16897773	ENSG00000058453-12	1000	+	1.160	2.552e-03	2.685e-02	.	chr1	16896643	16903838	ENSG00000058453	.	+	distal_intron
chr1	16921773	16921823	ENSG00000058453-13	1000	+	1.560	2.391e-06	4.998e-05	.	chr1	16921730	16921931	ENSG00000058453	.	+	px200_intron
chr1	16921823	16921873	ENSG00000058453-14	1000	+	1.560	2.462e-06	4.998e-05	.	chr1	16921730	16921931	ENSG00000058453	.	+	px200_intron
chr1	16921923	16921973	ENSG00000058453-15	1000	+	1.750	1.991e-08	6.555e-07	.	chr1	16921730	16921931	ENSG00000058453	.	+	px200_intron
chr1	16921923	16921973	ENSG00000058453-15	1000	+	1.750	1.991e-08	6.555e-07	.	chr1	16921930	16922018	ENSG00000058453	.	+	5UTR
chr1	16921973	16922023	ENSG00000058453-16	1000	+	1.560	2.468e-06	4.998e-05	.	chr1	16921930	16922018	ENSG00000058453	.	+	5UTR
chr1	16921973	16922023	ENSG00000058453-16	1000	+	1.560	2.468e-06	4.998e-05	.	chr1	16922018	16922078	ENSG00000058453	.	+	CDS
chr1	16922173	16922223	ENSG00000058453-17	1000	+	1.420	4.682e-05	7.526e-04	.	chr1	16922078	16922278	ENSG00000058453	.	+	px200_intron
chr1	16922673	16922723	ENSG00000058453-18	1000	+	1.160	2.514e-03	2.685e-02	.	chr1	16922566	16922767	ENSG00000058453	.	+	px200_intron
chr1	16922673	16922723	ENSG00000058453-18	1000	+	1.160	2.514e-03	2.685e-02	.	chr1	16922554	16922755	ENSG00000058453	.	+	px200_intron
chr1	16922673	16922723	ENSG00000058453-18	1000	+	1.160	2.514e-03	2.685e-02	.	chr1	16922662	16922798	ENSG00000058453	.	+	CDS
chr1	16923373	16923423	ENSG00000058453-19	1000	+	1.160	2.511e-03	2.685e-02	.	chr1	16923298	16923824	ENSG00000058453	.	+	distal_intron
chr1	16923523	16923573	ENSG00000058453-20	1000	+	1.940	3.939e-11	1.843e-09	.	chr1	16923298	16923824	ENSG00000058453	.	+	distal_intron
chr1	16923673	16923723	ENSG00000058453-21	1000	+	2.440	0.000e+00	0.000e+00	.	chr1	16923298	16923824	ENSG00000058453	.	+	distal_intron
chr1	16923823	16923873	ENSG00000058453-22	1000	+	1.750	2.276e-08	7.019e-07	.	chr1	16923824	16924124	ENSG00000058453	.	+	px500_intron
chr1	16923823	16923873	ENSG00000058453-22	1000	+	1.750	2.276e-08	7.019e-07	.	chr1	16923298	16923824	ENSG00000058453	.	+	distal_intron
chr1	16924173	16924223	ENSG00000058453-23	1000	+	1.690	1.177e-07	2.918e-06	.	chr1	16924124	16924325	ENSG00000058453	.	+	px200_intron
chr1	16924223	16924273	ENSG00000058453-24	1000	+	1.420	4.699e-05	7.526e-04	.	chr1	16924124	16924325	ENSG00000058453	.	+	px200_intron
chr1	16924273	16924323	ENSG00000058453-25	1000	+	1.160	2.552e-03	2.685e-02	.	chr1	16924124	16924325	ENSG00000058453	.	+	px200_intron
chr1	16924373	16924423	ENSG00000058453-26	1000	+	1.690	1.172e-07	2.918e-06	.	chr1	16924324	16924479	ENSG00000058453	.	+	CDS
chr1	16924473	16924523	ENSG00000058453-27	1000	+	1.160	2.548e-03	2.685e-02	.	chr1	16924324	16924479	ENSG00000058453	.	+	CDS
chr1	16924473	16924523	ENSG00000058453-27	1000	+	1.160	2.548e-03	2.685e-02	.	chr1	16924479	16924679	ENSG00000058453	.	+	px200_intron
chr1	16929623	16929673	ENSG00000058453-28	1000	+	1.250	7.233e-04	8.473e-03	.	chr1	16929345	16929645	ENSG00000058453	.	+	px500_intron
chr1	16929623	16929673	ENSG00000058453-28	1000	+	1.250	7.233e-04	8.473e-03	.	chr1	16929623	16929645	ENSG00000058453	.	+	px500_intron
chr1	16929623	16929673	ENSG00000058453-28	1000	+	1.250	7.233e-04	8.473e-03	.	chr1	16929634	16929645	ENSG00000058453	.	+	px500_intron
chr1	16929623	16929673	ENSG00000058453-28	1000	+	1.250	7.233e-04	8.473e-03	.	chr1	16929645	16929846	ENSG00000058453	.	+	px200_intron
chr1	16929873	16929923	ENSG00000058453-29	1000	+	1.250	7.306e-04	8.473e-03	.	chr1	16929846	16929923	ENSG00000058453	.	+	px500_intron
chr1	16929873	16929923	ENSG00000058453-29	1000	+	1.250	7.306e-04	8.473e-03	.	chr1	16929845	16930031	ENSG00000058453	.	+	CDS
chr1	16930423	16930473	ENSG00000058453-30	1000	+	1.900	4.370e-08	1.236e-06	.	chr1	16930228	16930429	ENSG00000058453	.	+	px200_intron
chr1	16930423	16930473	ENSG00000058453-30	1000	+	1.900	4.370e-08	1.236e-06	.	chr1	16930347	16930547	ENSG00000058453	.	+	px200_intron
chr1	16930423	16930473	ENSG00000058453-30	1000	+	1.900	4.370e-08	1.236e-06	.	chr1	16930428	16930594	ENSG00000058453	.	+	CDS
chr1	16936623	16936673	ENSG00000058453-31	1000	+	1.990	2.475e-11	1.368e-09	.	chr1	16936636	16936873	ENSG00000058453	.	+	CDS
chr1	16936623	16936673	ENSG00000058453-31	1000	+	1.990	2.475e-11	1.368e-09	.	chr1	16936436	16936637	ENSG00000058453	.	+	px200_intron
chr1	16936623	16936673	ENSG00000058453-31	1000	+	1.990	2.475e-11	1.368e-09	.	chr1	16936590	16936791	ENSG00000058453	.	+	px200_intron
chr1	16936673	16936723	ENSG00000058453-32	1000	+	1.690	1.407e-07	3.409e-06	.	chr1	16936636	16936873	ENSG00000058453	.	+	CDS
chr1	16936673	16936723	ENSG00000058453-32	1000	+	1.690	1.407e-07	3.409e-06	.	chr1	16936590	16936791	ENSG00000058453	.	+	px200_intron
chr1	16936723	16936773	ENSG00000058453-33	1000	+	1.420	5.499e-05	8.385e-04	.	chr1	16936636	16936873	ENSG00000058453	.	+	CDS
chr1	16936723	16936773	ENSG00000058453-33	1000	+	1.420	5.499e-05	8.385e-04	.	chr1	16936590	16936791	ENSG00000058453	.	+	px200_intron
chr1	16938923	16938973	ENSG00000058453-34	1000	+	1.990	2.521e-11	1.368e-09	.	chr1	16938909	16938983	ENSG00000058453	.	+	px500_intron
chr1	16938923	16938973	ENSG00000058453-34	1000	+	1.990	2.521e-11	1.368e-09	.	chr1	16938908	16939142	ENSG00000058453	.	+	CDS
chr1	16938973	16939023	ENSG00000058453-35	1000	+	1.500	1.086e-05	2.077e-04	.	chr1	16938908	16939142	ENSG00000058453	.	+	CDS
chr1	16938973	16939023	ENSG00000058453-35	1000	+	1.500	1.086e-05	2.077e-04	.	chr1	16938909	16938983	ENSG00000058453	.	+	px500_intron
chr1	16939023	16939073	ENSG00000058453-36	1000	+	1.250	7.244e-04	8.473e-03	.	chr1	16938908	16939142	ENSG00000058453	.	+	CDS
chr1	16939873	16939923	ENSG00000058453-37	1000	+	1.420	5.592e-05	8.431e-04	.	chr1	16939693	16939894	ENSG00000058453	.	+	px200_intron
chr1	16939873	16939923	ENSG00000058453-37	1000	+	1.420	5.592e-05	8.431e-04	.	chr1	16939893	16940093	ENSG00000058453	.	+	CDS
chr1	16939923	16939973	ENSG00000058453-38	1000	+	1.340	2.214e-04	2.917e-03	.	chr1	16939893	16940093	ENSG00000058453	.	+	CDS
chr1	16939973	16940023	ENSG00000058453-39	1000	+	1.250	7.615e-04	8.757e-03	.	chr1	16939893	16940093	ENSG00000058453	.	+	CDS
chr1	16944123	16944173	ENSG00000058453-40	1000	+	1.250	7.306e-04	8.473e-03	.	chr1	16943924	16944125	ENSG00000058453	.	+	px200_intron
chr1	16944123	16944173	ENSG00000058453-40	1000	+	1.250	7.306e-04	8.473e-03	.	chr1	16944099	16944282	ENSG00000058453	.	+	CDS
chr1	16944223	16944273	ENSG00000058453-41	1000	+	1.340	1.921e-04	2.579e-03	.	chr1	16944099	16944282	ENSG00000058453	.	+	CDS
chr1	16944273	16944323	ENSG00000058453-42	1000	+	1.690	1.005e-07	2.727e-06	.	chr1	16944282	16944482	ENSG00000058453	.	+	px200_intron
chr1	16944273	16944323	ENSG00000058453-42	1000	+	1.690	1.005e-07	2.727e-06	.	chr1	16944099	16944282	ENSG00000058453	.	+	CDS
chr1	16944323	16944373	ENSG00000058453-43	1000	+	1.750	2.257e-08	7.019e-07	.	chr1	16944282	16944482	ENSG00000058453	.	+	px200_intron
chr1	16944923	16944973	ENSG00000058453-44	1000	+	1.250	7.273e-04	8.473e-03	.	chr1	16944961	16945261	ENSG00000058453	.	+	px500_intron
chr1	16944923	16944973	ENSG00000058453-44	1000	+	1.250	7.273e-04	8.473e-03	.	chr1	16944782	16944961	ENSG00000058453	.	+	distal_intron
chr1	16944973	16945023	ENSG00000058453-45	1000	+	1.630	5.061e-07	1.184e-05	.	chr1	16944961	16945261	ENSG00000058453	.	+	px500_intron
chr1	16945123	16945173	ENSG00000058453-46	1000	+	1.490	1.145e-05	2.100e-04	.	chr1	16944961	16945261	ENSG00000058453	.	+	px500_intron
chr1	16945323	16945373	ENSG00000058453-47	1000	+	2.350	0.000e+00	0.000e+00	.	chr1	16945261	16945462	ENSG00000058453	.	+	px200_intron
chr1	16945373	16945423	ENSG00000058453-48	1000	+	1.740	2.029e-08	6.555e-07	.	chr1	16945261	16945462	ENSG00000058453	.	+	px200_intron
chr1	16946223	16946273	ENSG00000058453-49	1000	+	1.690	1.039e-07	2.765e-06	.	chr1	16946058	16946259	ENSG00000058453	.	+	px200_intron
chr1	16946223	16946273	ENSG00000058453-49	1000	+	1.690	1.039e-07	2.765e-06	.	chr1	16946099	16946300	ENSG00000058453	.	+	px200_intron
chr1	16946223	16946273	ENSG00000058453-49	1000	+	1.690	1.039e-07	2.765e-06	.	chr1	16946258	16946405	ENSG00000058453	.	+	CDS
chr1	16946273	16946323	ENSG00000058453-50	1000	+	1.850	1.357e-09	4.847e-08	.	chr1	16946300	16946405	ENSG00000058453	.	+	px500_intron
chr1	16946273	16946323	ENSG00000058453-50	1000	+	1.850	1.357e-09	4.847e-08	.	chr1	16946258	16946405	ENSG00000058453	.	+	CDS
chr1	16946273	16946323	ENSG00000058453-50	1000	+	1.850	1.357e-09	4.847e-08	.	chr1	16946099	16946300	ENSG00000058453	.	+	px200_intron
chr1	16946523	16946573	ENSG00000058453-51	1000	+	1.250	7.244e-04	8.473e-03	.	chr1	16946560	16946761	ENSG00000058453	.	+	px200_intron
chr1	16946523	16946573	ENSG00000058453-51	1000	+	1.250	7.244e-04	8.473e-03	.	chr1	16946405	16946605	ENSG00000058453	.	+	px200_intron
chr1	16946673	16946723	ENSG00000058453-52	1000	+	1.160	2.514e-03	2.685e-02	.	chr1	16946560	16946761	ENSG00000058453	.	+	px200_intron
chr1	16946673	16946723	ENSG00000058453-52	1000	+	1.160	2.514e-03	2.685e-02	.	chr1	16946666	16946867	ENSG00000058453	.	+	px200_intron
chr1	16946773	16946823	ENSG00000058453-53	1000	+	1.420	1.871e-04	2.579e-03	.	chr1	16946666	16946867	ENSG00000058453	.	+	px200_intron
chr1	16946773	16946823	ENSG00000058453-53	1000	+	1.420	1.871e-04	2.579e-03	.	chr1	16946760	16946991	ENSG00000058453	.	+	CDS
chr1	16946823	16946873	ENSG00000058453-54	1000	+	2.260	2.442e-15	3.314e-13	.	chr1	16946867	16946905	ENSG00000058453	.	+	px500_intron
chr1	16946823	16946873	ENSG00000058453-54	1000	+	2.260	2.442e-15	3.314e-13	.	chr1	16946666	16946867	ENSG00000058453	.	+	px200_intron
chr1	16946823	16946873	ENSG00000058453-54	1000	+	2.260	2.442e-15	3.314e-13	.	chr1	16946760	16946991	ENSG00000058453	.	+	CDS
chr1	16948323	16948373	ENSG00000058453-55	1000	+	1.690	1.175e-07	2.918e-06	.	chr1	16948190	16948391	ENSG00000058453	.	+	px200_intron
chr1	16948323	16948373	ENSG00000058453-55	1000	+	1.690	1.175e-07	2.918e-06	.	chr1	16948330	16948524	ENSG00000058453	.	+	CDS
chr1	16948323	16948373	ENSG00000058453-55	1000	+	1.690	1.175e-07	2.918e-06	.	chr1	16948130	16948331	ENSG00000058453	.	+	px200_intron
chr1	16948423	16948473	ENSG00000058453-56	1000	+	1.490	1.859e-05	3.319e-04	.	chr1	16948391	16948524	ENSG00000058453	.	+	px500_intron
chr1	16948423	16948473	ENSG00000058453-56	1000	+	1.490	1.859e-05	3.319e-04	.	chr1	16948330	16948524	ENSG00000058453	.	+	CDS
chr1	16948823	16948873	ENSG00000058453-57	1000	+	1.340	2.577e-04	3.362e-03	.	chr1	16948799	16948926	ENSG00000058453	.	+	px500_intron
chr1	16948823	16948873	ENSG00000058453-57	1000	+	1.340	2.577e-04	3.362e-03	.	chr1	16948798	16948926	ENSG00000058453	.	+	CDS
chr1	16950973	16951023	ENSG00000058453-58	1000	+	1.340	1.901e-04	2.579e-03	.	chr1	16950952	16951122	ENSG00000058453	.	+	CDS
chr1	16951023	16951073	ENSG00000058453-59	1000	+	1.560	4.102e-06	8.068e-05	.	chr1	16950952	16951122	ENSG00000058453	.	+	CDS
chr1	16951123	16951173	ENSG00000058453-60	1000	+	1.560	2.422e-06	4.998e-05	.	chr1	16951122	16951322	ENSG00000058453	.	+	px200_intron
chr1	16951173	16951223	ENSG00000058453-61	1000	+	1.420	4.714e-05	7.526e-04	.	chr1	16951122	16951322	ENSG00000058453	.	+	px200_intron
chr1	16951273	16951323	ENSG00000058453-62	1000	+	1.340	1.925e-04	2.579e-03	.	chr1	16951322	16951338	ENSG00000058453	.	+	px500_intron
chr1	16951273	16951323	ENSG00000058453-62	1000	+	1.340	1.925e-04	2.579e-03	.	chr1	16951122	16951322	ENSG00000058453	.	+	px200_intron
chr1	16951673	16951723	ENSG00000058453-63	1000	+	1.490	1.102e-05	2.077e-04	.	chr1	16951712	16951913	ENSG00000058453	.	+	px200_intron
chr1	16951673	16951723	ENSG00000058453-63	1000	+	1.490	1.102e-05	2.077e-04	.	chr1	16951538	16951712	ENSG00000058453	.	+	px500_intron
chr1	16951723	16951773	ENSG00000058453-64	1000	+	1.250	7.211e-04	8.473e-03	.	chr1	16951712	16951913	ENSG00000058453	.	+	px200_intron
chr1	16951873	16951923	ENSG00000058453-65	1000	+	1.340	1.939e-04	2.579e-03	.	chr1	16951712	16951913	ENSG00000058453	.	+	px200_intron
chr1	16951873	16951923	ENSG00000058453-65	1000	+	1.340	1.939e-04	2.579e-03	.	chr1	16951912	16951955	ENSG00000058453	.	+	other_exon
chr1	16952723	16952773	ENSG00000058453-66	1000	+	1.990	1.088e-11	7.030e-10	.	chr1	16952656	16952879	ENSG00000058453	.	+	px500_intron
chr1	16952723	16952773	ENSG00000058453-66	1000	+	1.990	1.088e-11	7.030e-10	.	chr1	16952579	16952879	ENSG00000058453	.	+	px500_intron
chr1	16952873	16952923	ENSG00000058453-67	1000	+	1.900	1.726e-10	6.887e-09	.	chr1	16952879	16953080	ENSG00000058453	.	+	px200_intron
chr1	16952873	16952923	ENSG00000058453-67	1000	+	1.900	1.726e-10	6.887e-09	.	chr1	16952801	16952879	ENSG00000058453	.	+	px500_intron
chr1	16952873	16952923	ENSG00000058453-67	1000	+	1.900	1.726e-10	6.887e-09	.	chr1	16952656	16952879	ENSG00000058453	.	+	px500_intron
chr1	16952873	16952923	ENSG00000058453-67	1000	+	1.900	1.726e-10	6.887e-09	.	chr1	16952579	16952879	ENSG00000058453	.	+	px500_intron
chr1	16952973	16953023	ENSG00000058453-68	1000	+	2.690	0.000e+00	0.000e+00	.	chr1	16952879	16953080	ENSG00000058453	.	+	px200_intron
chr1	16952973	16953023	ENSG00000058453-68	1000	+	2.690	0.000e+00	0.000e+00	.	chr1	16952956	16953157	ENSG00000058453	.	+	px200_intron
chr1	16953023	16953073	ENSG00000058453-69	1000	+	2.520	0.000e+00	0.000e+00	.	chr1	16952879	16953080	ENSG00000058453	.	+	px200_intron
chr1	16953023	16953073	ENSG00000058453-69	1000	+	2.520	0.000e+00	0.000e+00	.	chr1	16952956	16953157	ENSG00000058453	.	+	px200_intron
chr1	16953073	16953123	ENSG00000058453-70	1000	+	1.950	3.756e-11	1.820e-09	.	chr1	16953101	16953302	ENSG00000058453	.	+	px200_intron
chr1	16953073	16953123	ENSG00000058453-70	1000	+	1.950	3.756e-11	1.820e-09	.	chr1	16952956	16953157	ENSG00000058453	.	+	px200_intron
chr1	16953073	16953123	ENSG00000058453-70	1000	+	1.950	3.756e-11	1.820e-09	.	chr1	16952879	16953080	ENSG00000058453	.	+	px200_intron
chr1	16953073	16953123	ENSG00000058453-70	1000	+	1.950	3.756e-11	1.820e-09	.	chr1	16953079	16953215	ENSG00000058453	.	+	other_exon
chr1	16953123	16953173	ENSG00000058453-71	1000	+	1.490	1.145e-05	2.100e-04	.	chr1	16953101	16953302	ENSG00000058453	.	+	px200_intron
chr1	16953123	16953173	ENSG00000058453-71	1000	+	1.490	1.145e-05	2.100e-04	.	chr1	16952956	16953157	ENSG00000058453	.	+	px200_intron
chr1	16953123	16953173	ENSG00000058453-71	1000	+	1.490	1.145e-05	2.100e-04	.	chr1	16953079	16953215	ENSG00000058453	.	+	other_exon
chr1	16953173	16953223	ENSG00000058453-72	1000	+	1.340	1.909e-04	2.579e-03	.	chr1	16953215	16953415	ENSG00000058453	.	+	px200_intron
chr1	16953173	16953223	ENSG00000058453-72	1000	+	1.340	1.909e-04	2.579e-03	.	chr1	16953101	16953302	ENSG00000058453	.	+	px200_intron
chr1	16953173	16953223	ENSG00000058453-72	1000	+	1.340	1.909e-04	2.579e-03	.	chr1	16953079	16953215	ENSG00000058453	.	+	other_exon
chr1	16953223	16953273	ENSG00000058453-73	1000	+	1.560	2.432e-06	4.998e-05	.	chr1	16953101	16953302	ENSG00000058453	.	+	px200_intron
chr1	16953223	16953273	ENSG00000058453-73	1000	+	1.560	2.432e-06	4.998e-05	.	chr1	16953215	16953415	ENSG00000058453	.	+	px200_intron
chr1	16953273	16953323	ENSG00000058453-74	1000	+	2.440	0.000e+00	0.000e+00	.	chr1	16953101	16953302	ENSG00000058453	.	+	px200_intron
chr1	16953273	16953323	ENSG00000058453-74	1000	+	2.440	0.000e+00	0.000e+00	.	chr1	16953215	16953415	ENSG00000058453	.	+	px200_intron
chr1	16953273	16953323	ENSG00000058453-74	1000	+	2.440	0.000e+00	0.000e+00	.	chr1	16953301	16953481	ENSG00000058453	.	+	CDS
chr1	16954023	16954073	ENSG00000058453-75	1000	+	1.340	1.905e-04	2.579e-03	.	chr1	16954022	16954223	ENSG00000058453	.	+	px200_intron
chr1	16954723	16954773	ENSG00000058453-76	1000	+	2.150	2.884e-13	3.011e-11	.	chr1	16954734	16954781	ENSG00000058453	.	+	px500_intron
chr1	16954723	16954773	ENSG00000058453-76	1000	+	2.150	2.884e-13	3.011e-11	.	chr1	16954533	16954734	ENSG00000058453	.	+	px200_intron
chr1	16954723	16954773	ENSG00000058453-76	1000	+	2.150	2.884e-13	3.011e-11	.	chr1	16954733	16954877	ENSG00000058453	.	+	CDS
chr1	16954773	16954823	ENSG00000058453-77	1000	+	1.160	2.559e-03	2.685e-02	.	chr1	16954781	16954981	ENSG00000058453	.	+	px200_intron
chr1	16954773	16954823	ENSG00000058453-77	1000	+	1.160	2.559e-03	2.685e-02	.	chr1	16954733	16954877	ENSG00000058453	.	+	CDS
chr1	16954773	16954823	ENSG00000058453-77	1000	+	1.160	2.559e-03	2.685e-02	.	chr1	16954734	16954781	ENSG00000058453	.	+	px500_intron
chr1	16955323	16955373	ENSG00000058453-78	1000	+	1.850	3.753e-09	1.306e-07	.	chr1	16955311	16955550	ENSG00000058453	.	+	CDS
chr1	16955323	16955373	ENSG00000058453-78	1000	+	1.850	3.753e-09	1.306e-07	.	chr1	16955312	16955377	ENSG00000058453	.	+	px500_intron
chr1	16955373	16955423	ENSG00000058453-79	1000	+	2.150	1.066e-12	8.513e-11	.	chr1	16955311	16955550	ENSG00000058453	.	+	CDS
chr1	16955373	16955423	ENSG00000058453-79	1000	+	2.150	1.066e-12	8.513e-11	.	chr1	16955312	16955377	ENSG00000058453	.	+	px500_intron
chr1	16955423	16955473	ENSG00000058453-80	1000	+	1.900	6.689e-10	2.453e-08	.	chr1	16955311	16955550	ENSG00000058453	.	+	CDS
chr1	16956023	16956073	ENSG00000058453-81	1000	+	1.420	4.794e-05	7.546e-04	.	chr1	16955997	16956050	ENSG00000058453	.	+	px500_intron
chr1	16956023	16956073	ENSG00000058453-81	1000	+	1.420	4.794e-05	7.546e-04	.	chr1	16955996	16956156	ENSG00000058453	.	+	CDS
chr1	16956073	16956123	ENSG00000058453-82	1000	+	1.800	1.044e-08	3.542e-07	.	chr1	16955996	16956156	ENSG00000058453	.	+	CDS
chr1	16958573	16958623	ENSG00000058453-83	1000	+	2.290	3.331e-16	5.650e-14	.	chr1	16958382	16958583	ENSG00000058453	.	+	px200_intron
chr1	16958573	16958623	ENSG00000058453-83	1000	+	2.290	3.331e-16	5.650e-14	.	chr1	16958582	16958750	ENSG00000058453	.	+	CDS
chr1	16958623	16958673	ENSG00000058453-84	1000	+	1.630	5.305e-07	1.220e-05	.	chr1	16958582	16958750	ENSG00000058453	.	+	CDS
chr1	16960773	16960823	ENSG00000058453-85	1000	+	1.850	2.457e-08	7.410e-07	.	chr1	16960757	16961078	ENSG00000058453	.	+	CDS
chr1	16960773	16960823	ENSG00000058453-85	1000	+	1.850	2.457e-08	7.410e-07	.	chr1	16960757	16961130	ENSG00000058453	.	+	CDS
chr1	16960823	16960873	ENSG00000058453-86	1000	+	2.110	3.942e-12	2.797e-10	.	chr1	16960757	16961078	ENSG00000058453	.	+	CDS
chr1	16960823	16960873	ENSG00000058453-86	1000	+	2.110	3.942e-12	2.797e-10	.	chr1	16960757	16961130	ENSG00000058453	.	+	CDS
chr1	16960873	16960923	ENSG00000058453-87	1000	+	2.120	2.055e-12	1.550e-10	.	chr1	16960757	16961078	ENSG00000058453	.	+	CDS
chr1	16960873	16960923	ENSG00000058453-87	1000	+	2.120	2.055e-12	1.550e-10	.	chr1	16960757	16961130	ENSG00000058453	.	+	CDS
chr1	16960923	16960973	ENSG00000058453-88	1000	+	2.070	1.467e-11	9.049e-10	.	chr1	16960757	16961078	ENSG00000058453	.	+	CDS
chr1	16960923	16960973	ENSG00000058453-88	1000	+	2.070	1.467e-11	9.049e-10	.	chr1	16960757	16961130	ENSG00000058453	.	+	CDS
chr1	16960973	16961023	ENSG00000058453-89	1000	+	1.950	1.059e-10	4.492e-09	.	chr1	16960757	16961078	ENSG00000058453	.	+	CDS
chr1	16960973	16961023	ENSG00000058453-89	1000	+	1.950	1.059e-10	4.492e-09	.	chr1	16960757	16961130	ENSG00000058453	.	+	CDS
chr1	16961023	16961073	ENSG00000058453-90	1000	+	2.220	4.123e-12	2.797e-10	.	chr1	16960757	16961130	ENSG00000058453	.	+	CDS
chr1	16961023	16961073	ENSG00000058453-90	1000	+	2.220	4.123e-12	2.797e-10	.	chr1	16960757	16961078	ENSG00000058453	.	+	CDS
chr1	16961323	16961373	ENSG00000058453-91	1000	+	1.340	1.897e-04	2.579e-03	.	chr1	16961130	16961330	ENSG00000058453	.	+	px200_intron
chr1	16961323	16961373	ENSG00000058453-91	1000	+	1.340	1.897e-04	2.579e-03	.	chr1	16961330	16961578	ENSG00000058453	.	+	px500_intron
chr1	16961323	16961373	ENSG00000058453-91	1000	+	1.340	1.897e-04	2.579e-03	.	chr1	16961330	16961630	ENSG00000058453	.	+	px500_intron
chr1	16961423	16961473	ENSG00000058453-92	1000	+	1.420	4.693e-05	7.526e-04	.	chr1	16961330	16961578	ENSG00000058453	.	+	px500_intron
chr1	16961423	16961473	ENSG00000058453-92	1000	+	1.420	4.693e-05	7.526e-04	.	chr1	16961330	16961630	ENSG00000058453	.	+	px500_intron
chr1	16961573	16961623	ENSG00000058453-93	1000	+	1.420	4.708e-05	7.526e-04	.	chr1	16961330	16961578	ENSG00000058453	.	+	px500_intron
chr1	16961573	16961623	ENSG00000058453-93	1000	+	1.420	4.708e-05	7.526e-04	.	chr1	16961330	16961630	ENSG00000058453	.	+	px500_intron
chr1	16963273	16963323	ENSG00000058453-94	1000	+	1.250	7.210e-04	8.473e-03	.	chr1	16961630	16965222	ENSG00000058453	.	+	distal_intron
chr1	16963473	16963523	ENSG00000058453-95	1000	+	1.420	4.669e-05	7.526e-04	.	chr1	16961630	16965222	ENSG00000058453	.	+	distal_intron
chr1	16963573	16963623	ENSG00000058453-96	1000	+	1.740	3.343e-08	9.863e-07	.	chr1	16961630	16965222	ENSG00000058453	.	+	distal_intron
chr1	16963773	16963823	ENSG00000058453-97	1000	+	1.940	5.229e-11	2.365e-09	.	chr1	16961630	16965222	ENSG00000058453	.	+	distal_intron
chr1	16964123	16964173	ENSG00000058453-98	1000	+	1.250	7.185e-04	8.473e-03	.	chr1	16961630	16965222	ENSG00000058453	.	+	distal_intron
chr1	16964373	16964423	ENSG00000058453-99	1000	+	2.780	0.000e+00	0.000e+00	.	chr1	16961630	16965222	ENSG00000058453	.	+	distal_intron
chr1	16964673	16964723	ENSG00000058453-100	1000	+	1.900	2.271e-10	8.805e-09	.	chr1	16961630	16965222	ENSG00000058453	.	+	distal_intron
chr1	16965023	16965073	ENSG00000058453-101	1000	+	1.250	7.244e-04	8.473e-03	.	chr1	16961630	16965222	ENSG00000058453	.	+	distal_intron
chr1	16965723	16965773	ENSG00000058453-102	1000	+	2.220	5.218e-15	6.437e-13	.	chr1	16965722	16965892	ENSG00000058453	.	+	CDS
chr1	16965723	16965773	ENSG00000058453-102	1000	+	2.220	5.218e-15	6.437e-13	.	chr1	16965723	16965798	ENSG00000058453	.	+	px500_intron
chr1	16965773	16965823	ENSG00000058453-103	1000	+	1.340	1.935e-04	2.579e-03	.	chr1	16965722	16965892	ENSG00000058453	.	+	CDS
chr1	16965773	16965823	ENSG00000058453-103	1000	+	1.340	1.935e-04	2.579e-03	.	chr1	16965798	16965999	ENSG00000058453	.	+	px200_intron
chr1	16965773	16965823	ENSG00000058453-103	1000	+	1.340	1.935e-04	2.579e-03	.	chr1	16965723	16965798	ENSG00000058453	.	+	px500_intron
chr1	16966023	16966073	ENSG00000058453-104	1000	+	1.160	2.534e-03	2.685e-02	.	chr1	16965892	16966092	ENSG00000058453	.	+	px200_intron
chr1	16966023	16966073	ENSG00000058453-104	1000	+	1.160	2.534e-03	2.685e-02	.	chr1	16965998	16966119	ENSG00000058453	.	+	CDS
chr1	16966023	16966073	ENSG00000058453-104	1000	+	1.160	2.534e-03	2.685e-02	.	chr1	16965827	16966028	ENSG00000058453	.	+	px200_intron
chr1	16966373	16966423	ENSG00000058453-105	1000	+	1.340	1.934e-04	2.579e-03	.	chr1	16966408	16966571	ENSG00000058453	.	+	px500_intron
chr1	16966373	16966423	ENSG00000058453-105	1000	+	1.340	1.934e-04	2.579e-03	.	chr1	16966207	16966408	ENSG00000058453	.	+	px200_intron
chr1	16966373	16966423	ENSG00000058453-105	1000	+	1.340	1.934e-04	2.579e-03	.	chr1	16966407	16966571	ENSG00000058453	.	+	CDS
chr1	16966423	16966473	ENSG00000058453-106	1000	+	2.320	7.772e-16	1.172e-13	.	chr1	16966408	16966571	ENSG00000058453	.	+	px500_intron
chr1	16966423	16966473	ENSG00000058453-106	1000	+	2.320	7.772e-16	1.172e-13	.	chr1	16966407	16966571	ENSG00000058453	.	+	CDS
chr1	16966473	16966523	ENSG00000058453-107	1000	+	1.420	5.041e-05	7.773e-04	.	chr1	16966408	16966571	ENSG00000058453	.	+	px500_intron
chr1	16966473	16966523	ENSG00000058453-107	1000	+	1.420	5.041e-05	7.773e-04	.	chr1	16966407	16966571	ENSG00000058453	.	+	CDS
chr1	16968223	16968273	ENSG00000058453-108	1000	+	1.690	6.230e-07	1.409e-05	.	chr1	16968202	16968418	ENSG00000058453	.	+	CDS
chr1	16968273	16968323	ENSG00000058453-109	1000	+	1.990	1.151e-10	4.735e-09	.	chr1	16968202	16968418	ENSG00000058453	.	+	CDS
chr1	16968323	16968373	ENSG00000058453-110	1000	+	1.990	2.622e-11	1.369e-09	.	chr1	16968202	16968418	ENSG00000058453	.	+	CDS
chr1	16969123	16969173	ENSG00000058453-111	1000	+	2.110	1.543e-11	9.102e-10	.	chr1	16969115	16969340	ENSG00000058453	.	+	CDS
chr1	16969173	16969223	ENSG00000058453-112	1000	+	1.950	3.934e-10	1.483e-08	.	chr1	16969115	16969340	ENSG00000058453	.	+	CDS
chr1	16969573	16969623	ENSG00000058453-113	1000	+	1.160	2.514e-03	2.685e-02	.	chr1	16969584	16969785	ENSG00000058453	.	+	px200_intron
chr1	16969573	16969623	ENSG00000058453-113	1000	+	1.160	2.514e-03	2.685e-02	.	chr1	16969540	16969584	ENSG00000058453	.	+	px500_intron
chr1	16969723	16969773	ENSG00000058453-114	1000	+	1.250	7.289e-04	8.473e-03	.	chr1	16969584	16969785	ENSG00000058453	.	+	px200_intron
chr1	16969823	16969873	ENSG00000058453-115	1000	+	1.160	2.914e-03	3.019e-02	.	chr1	16969784	16969934	ENSG00000058453	.	+	CDS
chr1	16969823	16969873	ENSG00000058453-115	1000	+	1.160	2.914e-03	3.019e-02	.	chr1	16969785	16969934	ENSG00000058453	.	+	px500_intron
chr1	16969823	16969873	ENSG00000058453-115	1000	+	1.160	2.914e-03	3.019e-02	.	chr1	16969785	16969840	ENSG00000058453	.	+	px500_intron
chr1	16970223	16970273	ENSG00000058453-116	1000	+	1.340	1.900e-04	2.579e-03	.	chr1	16970052	16970253	ENSG00000058453	.	+	px200_intron
chr1	16970223	16970273	ENSG00000058453-116	1000	+	1.340	1.900e-04	2.579e-03	.	chr1	16970252	16970453	ENSG00000058453	.	+	CDS
chr1	16970223	16970273	ENSG00000058453-116	1000	+	1.340	1.900e-04	2.579e-03	.	chr1	16970253	16970434	ENSG00000058453	.	+	px500_intron
chr1	16970223	16970273	ENSG00000058453-116	1000	+	1.340	1.900e-04	2.579e-03	.	chr1	16970253	16970435	ENSG00000058453	.	+	px500_intron
chr1	16970273	16970323	ENSG00000058453-117	1000	+	1.490	1.333e-05	2.412e-04	.	chr1	16970252	16970453	ENSG00000058453	.	+	CDS
chr1	16970273	16970323	ENSG00000058453-117	1000	+	1.490	1.333e-05	2.412e-04	.	chr1	16970253	16970435	ENSG00000058453	.	+	px500_intron
chr1	16970273	16970323	ENSG00000058453-117	1000	+	1.490	1.333e-05	2.412e-04	.	chr1	16970253	16970434	ENSG00000058453	.	+	px500_intron
chr1	16970323	16970373	ENSG00000058453-118	1000	+	1.490	1.096e-05	2.077e-04	.	chr1	16970252	16970453	ENSG00000058453	.	+	CDS
chr1	16970323	16970373	ENSG00000058453-118	1000	+	1.490	1.096e-05	2.077e-04	.	chr1	16970253	16970435	ENSG00000058453	.	+	px500_intron
chr1	16970323	16970373	ENSG00000058453-118	1000	+	1.490	1.096e-05	2.077e-04	.	chr1	16970253	16970434	ENSG00000058453	.	+	px500_intron
chr1	16970373	16970423	ENSG00000058453-119	1000	+	1.160	2.572e-03	2.685e-02	.	chr1	16970252	16970453	ENSG00000058453	.	+	CDS
chr1	16970373	16970423	ENSG00000058453-119	1000	+	1.160	2.572e-03	2.685e-02	.	chr1	16970253	16970435	ENSG00000058453	.	+	px500_intron
chr1	16970373	16970423	ENSG00000058453-119	1000	+	1.160	2.572e-03	2.685e-02	.	chr1	16970253	16970434	ENSG00000058453	.	+	px500_intron
chr1	16971223	16971273	ENSG00000058453-120	1000	+	1.250	7.210e-04	8.473e-03	.	chr1	16971264	16971465	ENSG00000058453	.	+	px200_intron
chr1	16971223	16971273	ENSG00000058453-120	1000	+	1.250	7.210e-04	8.473e-03	.	chr1	16971167	16971264	ENSG00000058453	.	+	px500_intron
chr1	16971223	16971273	ENSG00000058453-120	1000	+	1.250	7.210e-04	8.473e-03	.	chr1	16971167	16971242	ENSG00000058453	.	+	px500_intron
chr1	16971473	16971523	ENSG00000058453-121	1000	+	2.260	2.343e-14	2.649e-12	.	chr1	16971464	16971647	ENSG00000058453	.	+	CDS
chr1	16971523	16971573	ENSG00000058453-122	1000	+	1.250	7.179e-04	8.473e-03	.	chr1	16971464	16971647	ENSG00000058453	.	+	CDS
chr1	16972323	16972373	ENSG00000058453-123	1000	+	1.160	2.522e-03	2.685e-02	.	chr1	16972159	16972360	ENSG00000058453	.	+	px200_intron
chr1	16972323	16972373	ENSG00000058453-123	1000	+	1.160	2.522e-03	2.685e-02	.	chr1	16972359	16972446	ENSG00000058453	.	+	CDS
chr1	16972373	16972423	ENSG00000058453-124	1000	+	2.150	1.049e-12	8.513e-11	.	chr1	16972359	16972446	ENSG00000058453	.	+	CDS
chr1	16972423	16972473	ENSG00000058453-125	1000	+	1.630	7.129e-07	1.586e-05	.	chr1	16972446	16972964	ENSG00000058453	.	+	3UTR
chr1	16972423	16972473	ENSG00000058453-125	1000	+	1.630	7.129e-07	1.586e-05	.	chr1	16972359	16972446	ENSG00000058453	.	+	CDS
chr1	16972473	16972523	ENSG00000058453-126	1000	+	1.690	1.183e-07	2.918e-06	.	chr1	16972446	16972964	ENSG00000058453	.	+	3UTR
chr1	16972523	16972573	ENSG00000058453-127	1000	+	2.220	8.437e-13	7.632e-11	.	chr1	16972446	16972964	ENSG00000058453	.	+	3UTR
chr1	16972573	16972623	ENSG00000058453-128	1000	+	2.030	2.875e-11	1.445e-09	.	chr1	16972446	16972964	ENSG00000058453	.	+	3UTR
chr1	16972673	16972723	ENSG00000058453-129	1000	+	1.900	4.232e-08	1.222e-06	.	chr1	16972446	16972964	ENSG00000058453	.	+	3UTR
chr1	16972723	16972773	ENSG00000058453-130	1000	+	2.150	5.780e-13	5.602e-11	.	chr1	16972446	16972964	ENSG00000058453	.	+	3UTR
chr1	16972773	16972823	ENSG00000058453-131	1000	+	1.490	3.174e-05	5.594e-04	.	chr1	16972446	16972964	ENSG00000058453	.	+	3UTR
chr1	16981126	16981176	ENSG00000226526-1	1000	+	1.000	5.712e-04	2.665e-03	.	chr1	16981035	16981132	ENSG00000117122	.	-	px500_intron
chr1	16981126	16981176	ENSG00000226526-1	1000	+	1.000	5.712e-04	2.665e-03	.	chr1	16981035	16981335	ENSG00000117122	.	-	px500_intron
chr1	16982376	16982426	ENSG00000226526-2	1000	+	1.000	5.712e-04	2.665e-03	.	chr1	16981335	16985457	ENSG00000226526	.	+	distal_intron
chr1	17003676	17003726	ENSG00000226526-3	1000	+	1.000	5.712e-04	2.665e-03	.	chr1	17002873	17003831	ENSG00000159363	.	-	distal_intron
chr1	17003676	17003726	ENSG00000226526-3	1000	+	1.000	5.712e-04	2.665e-03	.	chr1	17002873	17003831	ENSG00000226526	.	+	distal_intron
chr1	17407610	17407660	ENSG00000179051-1	1000	-	0.760	2.976e-04	3.642e-02	.	chr1	17407638	17407839	ENSG00000179051	.	-	px200_intron
chr1	17407610	17407660	ENSG00000179051-1	1000	-	0.760	2.976e-04	3.642e-02	.	chr1	17406759	17409089	ENSG00000179051	.	-	3UTR
chr1	17407610	17407660	ENSG00000179051-1	1000	-	0.760	2.976e-04	3.642e-02	.	chr1	17407582	17407638	ENSG00000179051	.	-	px500_intron
chr1	17407610	17407660	ENSG00000179051-1	1000	-	0.760	2.976e-04	3.642e-02	.	chr1	17407582	17407638	ENSG00000227751	.	+	px500_intron
chr1	17421460	17421510	ENSG00000179051-2	1000	-	1.640	1.103e-04	2.966e-02	.	chr1	17421328	17421702	ENSG00000179051	.	-	distal_intron
chr1	17424910	17424960	ENSG00000179051-3	1000	-	1.410	3.070e-04	3.642e-02	.	chr1	17423336	17425040	ENSG00000179051	.	-	distal_intron
chr1	17425310	17425360	ENSG00000179051-4	1000	-	1.190	3.723e-04	3.679e-02	.	chr1	17425040	17425340	ENSG00000179051	.	-	px500_intron
chr1	17425310	17425360	ENSG00000179051-4	1000	-	1.190	3.723e-04	3.679e-02	.	chr1	17425340	17425541	ENSG00000179051	.	-	px200_intron
chr1	17425510	17425560	ENSG00000179051-5	1000	-	1.590	1.500e-04	2.966e-02	.	chr1	17425540	17425684	ENSG00000179051	.	-	CDS
chr1	17425510	17425560	ENSG00000179051-5	1000	-	1.590	1.500e-04	2.966e-02	.	chr1	17425340	17425541	ENSG00000179051	.	-	px200_intron
chr1	17438460	17438510	ENSG00000179051-6	1000	-	0.920	9.493e-05	2.966e-02	.	chr1	17438229	17438514	ENSG00000179051	.	-	CDS
chr1	19098910	19098960	ENSG00000127481-1	1000	-	1.660	2.554e-07	1.026e-04	.	chr1	19097780	19099096	ENSG00000127481	.	-	distal_intron
chr1	19103710	19103760	ENSG00000127481-2	1000	-	1.190	1.492e-04	2.497e-02	.	chr1	19103583	19103883	ENSG00000127481	.	-	px500_intron
chr1	19110660	19110710	ENSG00000127481-3	1000	-	1.580	1.810e-04	2.796e-02	.	chr1	19110464	19110664	ENSG00000127481	.	-	px200_intron
chr1	19110660	19110710	ENSG00000127481-3	1000	-	1.580	1.810e-04	2.796e-02	.	chr1	19110541	19110742	ENSG00000127481	.	-	px200_intron
chr1	19110660	19110710	ENSG00000127481-3	1000	-	1.580	1.810e-04	2.796e-02	.	chr1	19110558	19110758	ENSG00000127481	.	-	px200_intron
chr1	19141960	19142010	ENSG00000127481-4	1000	-	1.860	1.598e-07	1.026e-04	.	chr1	19141977	19142277	ENSG00000127481	.	-	px500_intron
chr1	19141960	19142010	ENSG00000127481-4	1000	-	1.860	1.598e-07	1.026e-04	.	chr1	19141977	19142024	ENSG00000127481	.	-	px500_intron
chr1	19141960	19142010	ENSG00000127481-4	1000	-	1.860	1.598e-07	1.026e-04	.	chr1	19141777	19141977	ENSG00000127481	.	-	px200_intron
chr1	19142310	19142360	ENSG00000127481-5	1000	-	1.370	1.762e-05	3.931e-03	.	chr1	19142277	19143479	ENSG00000127481	.	-	distal_intron
chr1	19142410	19142460	ENSG00000127481-6	1000	-	1.630	1.447e-06	4.152e-04	.	chr1	19142277	19143479	ENSG00000127481	.	-	distal_intron
chr1	19142460	19142510	ENSG00000127481-7	1000	-	1.160	1.998e-04	2.865e-02	.	chr1	19142277	19143479	ENSG00000127481	.	-	distal_intron
chr1	19142510	19142560	ENSG00000127481-8	1000	-	1.540	7.425e-05	1.355e-02	.	chr1	19142277	19143479	ENSG00000127481	.	-	distal_intron
chr1	19142610	19142660	ENSG00000127481-9	1000	-	2.090	3.066e-10	3.078e-07	.	chr1	19142277	19143479	ENSG00000127481	.	-	distal_intron
chr1	19142660	19142710	ENSG00000127481-10	1000	-	1.430	2.883e-04	3.859e-02	.	chr1	19142277	19143479	ENSG00000127481	.	-	distal_intron
chr1	19142860	19142910	ENSG00000127481-11	1000	-	1.420	8.216e-06	2.062e-03	.	chr1	19142277	19143479	ENSG00000127481	.	-	distal_intron
chr1	19142910	19142960	ENSG00000127481-12	1000	-	1.930	1.078e-06	3.607e-04	.	chr1	19142277	19143479	ENSG00000127481	.	-	distal_intron
chr1	19143010	19143060	ENSG00000127481-13	1000	-	1.750	2.350e-07	1.026e-04	.	chr1	19142277	19143479	ENSG00000127481	.	-	distal_intron
chr1	19143060	19143110	ENSG00000127481-14	1000	-	3.290	0.000e+00	0.000e+00	.	chr1	19142277	19143479	ENSG00000127481	.	-	distal_intron
chr1	19143110	19143160	ENSG00000127481-15	1000	-	1.450	1.968e-05	3.951e-03	.	chr1	19142277	19143479	ENSG00000127481	.	-	distal_intron
chr1	19216810	19216860	ENSG00000127463-1	1000	-	1.390	3.360e-04	3.671e-02	.	chr1	19215659	19219302	ENSG00000127463	.	-	3UTR
chr1	19216810	19216860	ENSG00000127463-1	1000	-	1.390	3.360e-04	3.671e-02	.	chr1	19216673	19216874	ENSG00000127463	.	-	px200_intron
chr1	19216960	19217010	ENSG00000127463-2	1000	-	1.950	5.299e-07	1.158e-04	.	chr1	19215659	19219302	ENSG00000127463	.	-	3UTR
chr1	19216960	19217010	ENSG00000127463-2	1000	-	1.950	5.299e-07	1.158e-04	.	chr1	19216873	19219302	ENSG00000127463	.	-	3UTR
chr1	19217060	19217110	ENSG00000127463-3	1000	-	2.430	2.838e-13	1.240e-10	.	chr1	19215659	19219302	ENSG00000127463	.	-	3UTR
chr1	19217060	19217110	ENSG00000127463-3	1000	-	2.430	2.838e-13	1.240e-10	.	chr1	19216873	19219302	ENSG00000127463	.	-	3UTR
chr1	19218860	19218910	ENSG00000127463-4	1000	-	1.370	7.721e-06	1.125e-03	.	chr1	19218744	19218945	ENSG00000127463	.	-	px200_intron
chr1	19218860	19218910	ENSG00000127463-4	1000	-	1.370	7.721e-06	1.125e-03	.	chr1	19218147	19219302	ENSG00000127463	.	-	3UTR
chr1	19218860	19218910	ENSG00000127463-4	1000	-	1.370	7.721e-06	1.125e-03	.	chr1	19216873	19219302	ENSG00000127463	.	-	3UTR
chr1	19218860	19218910	ENSG00000127463-4	1000	-	1.370	7.721e-06	1.125e-03	.	chr1	19215659	19219302	ENSG00000127463	.	-	3UTR
chr1	19305076	19305126	ENSG00000200403-1	1000	-	2.000	6.968e-03	1.394e-02	.	chr1	19305075	19305182	ENSG00000200403	.	-	other_exon
chr1	19313326	19313376	ENSG00000040487-1	1000	+	2.030	3.417e-09	8.133e-07	.	chr1	19313089	19313389	ENSG00000040487	.	+	px500_intron
chr1	19313376	19313426	ENSG00000040487-2	1000	+	1.280	5.416e-05	6.445e-03	.	chr1	19313089	19313389	ENSG00000040487	.	+	px500_intron
chr1	19313376	19313426	ENSG00000040487-2	1000	+	1.280	5.416e-05	6.445e-03	.	chr1	19313389	19317099	ENSG00000040487	.	+	distal_intron
chr1	19892995	19893045	ENSG00000169914-1	1000	+	1.180	2.376e-04	4.396e-02	.	chr1	19891033	19893867	ENSG00000169914	.	+	distal_intron
chr1	19893045	19893095	ENSG00000169914-2	1000	+	1.400	1.882e-05	6.965e-03	.	chr1	19891033	19893867	ENSG00000169914	.	+	distal_intron
chr1	20041229	20041279	ENSG00000127472-1	1000	+	1.000	2.525e-02	3.157e-02	.	chr1	20029209	20045601	ENSG00000127472	.	+	distal_intron
chr1	20060279	20060329	ENSG00000127472-2	1000	+	1.000	2.525e-02	3.157e-02	.	chr1	20060192	20062983	ENSG00000127472	.	+	distal_intron
chr1	20068679	20068729	ENSG00000127472-3	1000	+	1.000	2.525e-02	3.157e-02	.	chr1	20068672	20068873	ENSG00000127472	.	+	px200_intron
chr1	20075929	20075979	ENSG00000127472-4	1000	+	1.000	2.525e-02	3.157e-02	.	chr1	20071444	20076260	ENSG00000127472	.	+	distal_intron
chr1	20087379	20087429	ENSG00000127472-5	1000	+	1.000	2.525e-02	3.157e-02	.	chr1	20086727	20088324	ENSG00000127472	.	+	distal_intron
chr1	20087429	20087479	ENSG00000127472-6	1000	+	1.000	2.525e-02	3.157e-02	.	chr1	20086727	20088324	ENSG00000127472	.	+	distal_intron
chr1	20087479	20087529	ENSG00000127472-7	1000	+	1.000	2.525e-02	3.157e-02	.	chr1	20086727	20088324	ENSG00000127472	.	+	distal_intron
chr1	20088929	20088979	ENSG00000127472-8	1000	+	1.000	2.525e-02	3.157e-02	.	chr1	20088824	20088943	ENSG00000127472	.	+	other_exon
chr1	20088929	20088979	ENSG00000127472-8	1000	+	1.000	2.525e-02	3.157e-02	.	chr1	20088901	20089101	ENSG00000127472	.	+	px200_intron
chr1	20088929	20088979	ENSG00000127472-8	1000	+	1.000	2.525e-02	3.157e-02	.	chr1	20088943	20089143	ENSG00000127472	.	+	px200_intron
chr1	20162153	20162203	ENSG00000187980-1	1000	-	1.000	1.035e-02	2.277e-02	.	chr1	20161252	20163990	ENSG00000187980	.	-	3UTR
chr1	20162203	20162253	ENSG00000187980-2	1000	-	1.000	1.035e-02	2.277e-02	.	chr1	20161252	20163990	ENSG00000187980	.	-	3UTR
chr1	20169403	20169453	ENSG00000187980-3	1000	-	1.000	1.035e-02	2.277e-02	.	chr1	20164657	20172293	ENSG00000187980	.	-	distal_intron
chr1	20173053	20173103	ENSG00000187980-4	1000	-	1.000	1.035e-02	2.277e-02	.	chr1	20173097	20173391	ENSG00000187980	.	-	px500_intron
chr1	20173053	20173103	ENSG00000187980-4	1000	-	1.000	1.035e-02	2.277e-02	.	chr1	20173097	20173397	ENSG00000187980	.	-	px500_intron
chr1	20173053	20173103	ENSG00000187980-4	1000	-	1.000	1.035e-02	2.277e-02	.	chr1	20172897	20173097	ENSG00000187980	.	-	px200_intron
chr1	20173053	20173103	ENSG00000187980-4	1000	-	1.000	1.035e-02	2.277e-02	.	chr1	20172891	20173091	ENSG00000187980	.	-	px200_intron
chr1	20176153	20176203	ENSG00000187980-5	1000	-	1.000	1.035e-02	2.277e-02	.	chr1	20175694	20176823	ENSG00000187980	.	-	distal_intron
chr1	20485841	20485891	ENSG00000162545-1	1000	-	0.850	1.509e-04	1.162e-02	.	chr1	20485379	20486210	ENSG00000162545	.	-	5UTR
chr1	20486458	20486508	ENSG00000289402-1	1000	-	1.000	6.081e-10	9.730e-09	.	chr1	20486410	20486710	ENSG00000162545	.	-	px500_intron
chr1	20486508	20486558	ENSG00000289402-2	1000	-	1.000	5.467e-03	4.373e-02	.	chr1	20486410	20486710	ENSG00000162545	.	-	px500_intron
chr1	20505548	20505598	ENSG00000090432-1	1000	-	1.730	5.753e-07	7.191e-05	.	chr1	20503809	20507404	ENSG00000090432	.	-	distal_intron
chr1	20633729	20633779	ENSG00000284005-1	1000	+	1.000	5.467e-03	1.640e-02	.	chr1	20633548	20633935	ENSG00000158828	.	+	CDS
chr1	20721281	20721331	ENSG00000189410-1	1000	-	1.190	1.426e-03	2.956e-02	.	chr1	20719730	20721791	ENSG00000189410	.	-	3UTR
chr1	20721281	20721331	ENSG00000189410-1	1000	-	1.190	1.426e-03	2.956e-02	.	chr1	20719731	20721791	ENSG00000189410	.	-	3UTR
chr1	20724231	20724281	ENSG00000189410-2	1000	-	1.280	3.986e-04	1.515e-02	.	chr1	20724082	20724251	ENSG00000189410	.	-	CDS
chr1	20724231	20724281	ENSG00000189410-2	1000	-	1.280	3.986e-04	1.515e-02	.	chr1	20724251	20724451	ENSG00000189410	.	-	px200_intron
chr1	20724231	20724281	ENSG00000189410-2	1000	-	1.280	3.986e-04	1.515e-02	.	chr1	20724195	20724396	ENSG00000189410	.	-	px200_intron
chr1	20724231	20724281	ENSG00000189410-2	1000	-	1.280	3.986e-04	1.515e-02	.	chr1	20724148	20724349	ENSG00000189410	.	-	px200_intron
chr1	20724581	20724631	ENSG00000189410-3	1000	-	1.290	8.872e-04	2.529e-02	.	chr1	20724400	20724601	ENSG00000189410	.	-	px200_intron
chr1	20724581	20724631	ENSG00000189410-3	1000	-	1.290	8.872e-04	2.529e-02	.	chr1	20724430	20724631	ENSG00000189410	.	-	px200_intron
chr1	20724581	20724631	ENSG00000189410-3	1000	-	1.290	8.872e-04	2.529e-02	.	chr1	20724630	20724635	ENSG00000189410	.	-	CDS
chr1	20724581	20724631	ENSG00000189410-3	1000	-	1.290	8.872e-04	2.529e-02	.	chr1	20724600	20724635	ENSG00000189410	.	-	CDS
chr1	20724581	20724631	ENSG00000189410-3	1000	-	1.290	8.872e-04	2.529e-02	.	chr1	20724395	20724635	ENSG00000189410	.	-	CDS
chr1	20728231	20728281	ENSG00000189410-4	1000	-	1.700	4.984e-07	5.682e-05	.	chr1	20728086	20728286	ENSG00000189410	.	-	px200_intron
chr1	20729831	20729881	ENSG00000189410-5	1000	-	1.280	4.737e-04	1.543e-02	.	chr1	20728586	20730245	ENSG00000189410	.	-	distal_intron
chr1	20730131	20730181	ENSG00000189410-6	1000	-	2.290	2.583e-13	5.890e-11	.	chr1	20728586	20730245	ENSG00000189410	.	-	distal_intron
chr1	20730181	20730231	ENSG00000189410-7	1000	-	1.510	1.378e-05	7.854e-04	.	chr1	20728586	20730245	ENSG00000189410	.	-	distal_intron
chr1	20730481	20730531	ENSG00000189410-8	1000	-	1.360	1.243e-04	5.666e-03	.	chr1	20730511	20730545	ENSG00000189410	.	-	px500_intron
chr1	20730481	20730531	ENSG00000189410-8	1000	-	1.360	1.243e-04	5.666e-03	.	chr1	20730245	20730545	ENSG00000189410	.	-	px500_intron
chr1	20731231	20731281	ENSG00000189410-9	1000	-	1.640	1.517e-06	1.153e-04	.	chr1	20731247	20731448	ENSG00000189410	.	-	px200_intron
chr1	20731231	20731281	ENSG00000189410-9	1000	-	1.640	1.517e-06	1.153e-04	.	chr1	20731175	20731375	ENSG00000189410	.	-	px200_intron
chr1	20731531	20731581	ENSG00000189410-10	1000	-	1.200	1.223e-03	2.956e-02	.	chr1	20731447	20731591	ENSG00000189410	.	-	5UTR
chr1	20731531	20731581	ENSG00000189410-10	1000	-	1.200	1.223e-03	2.956e-02	.	chr1	20731448	20731591	ENSG00000189410	.	-	px500_intron
chr1	20731581	20731631	ENSG00000189410-11	1000	-	1.200	1.358e-03	2.956e-02	.	chr1	20731448	20731591	ENSG00000189410	.	-	px500_intron
chr1	20731581	20731631	ENSG00000189410-11	1000	-	1.200	1.358e-03	2.956e-02	.	chr1	20731591	20731791	ENSG00000189410	.	-	px200_intron
chr1	20731581	20731631	ENSG00000189410-11	1000	-	1.200	1.358e-03	2.956e-02	.	chr1	20731447	20731591	ENSG00000189410	.	-	5UTR
chr1	20744516	20744566	ENSG00000127483-1	1000	-	0.940	9.055e-05	5.154e-03	.	chr1	20744243	20744543	ENSG00000127483	.	-	px500_intron
chr1	20744516	20744566	ENSG00000127483-1	1000	-	0.940	9.055e-05	5.154e-03	.	chr1	20744543	20744744	ENSG00000127483	.	-	px200_intron
chr1	20744516	20744566	ENSG00000127483-1	1000	-	0.940	9.055e-05	5.154e-03	.	chr1	20742678	20744796	ENSG00000127483	.	-	3UTR
chr1	20744516	20744566	ENSG00000127483-1	1000	-	0.940	9.055e-05	5.154e-03	.	chr1	20742681	20744796	ENSG00000127483	.	-	3UTR
chr1	20761766	20761816	ENSG00000127483-2	1000	-	2.140	3.284e-08	1.121e-05	.	chr1	20757756	20764876	ENSG00000127483	.	-	distal_intron
chr1	20761816	20761866	ENSG00000127483-3	1000	-	1.500	1.237e-05	1.984e-03	.	chr1	20757756	20764876	ENSG00000127483	.	-	distal_intron
chr1	20771466	20771516	ENSG00000127483-4	1000	-	1.500	7.528e-04	3.025e-02	.	chr1	20771273	20771573	ENSG00000127483	.	-	px500_intron
chr1	20773666	20773716	ENSG00000127483-5	1000	-	1.560	7.893e-05	4.901e-03	.	chr1	20773610	20773810	ENSG00000127483	.	-	px200_intron
chr1	20773666	20773716	ENSG00000127483-5	1000	-	1.560	7.893e-05	4.901e-03	.	chr1	20773504	20775005	ENSG00000127483	.	-	5UTR
chr1	20779066	20779116	ENSG00000127483-6	1000	-	1.640	2.238e-05	2.183e-03	.	chr1	20777250	20779311	ENSG00000127483	.	-	distal_intron
chr1	20779116	20779166	ENSG00000127483-7	1000	-	1.570	5.355e-05	4.064e-03	.	chr1	20777250	20779311	ENSG00000127483	.	-	distal_intron
chr1	20779166	20779216	ENSG00000127483-8	1000	-	2.690	1.110e-16	7.583e-14	.	chr1	20777250	20779311	ENSG00000127483	.	-	distal_intron
chr1	20780266	20780316	ENSG00000127483-9	1000	-	1.360	1.964e-04	9.582e-03	.	chr1	20780149	20780350	ENSG00000127483	.	-	px200_intron
chr1	20780266	20780316	ENSG00000127483-9	1000	-	1.360	1.964e-04	9.582e-03	.	chr1	20780144	20780345	ENSG00000127483	.	-	px200_intron
chr1	20780816	20780866	ENSG00000127483-10	1000	-	2.010	3.914e-07	8.912e-05	.	chr1	20780741	20781040	ENSG00000127483	.	-	px500_intron
chr1	20780816	20780866	ENSG00000127483-10	1000	-	2.010	3.914e-07	8.912e-05	.	chr1	20780741	20781041	ENSG00000127483	.	-	px500_intron
chr1	20786366	20786416	ENSG00000127483-11	1000	-	0.970	4.765e-04	2.034e-02	.	chr1	20786283	20786483	ENSG00000127483	.	-	px200_intron
chr1	20786366	20786416	ENSG00000127483-11	1000	-	0.970	4.765e-04	2.034e-02	.	chr1	20786313	20786514	ENSG00000127483	.	-	px200_intron
chr1	20786366	20786416	ENSG00000127483-11	1000	-	0.970	4.765e-04	2.034e-02	.	chr1	20786185	20786666	ENSG00000127483	.	-	5UTR
chr1	20786366	20786416	ENSG00000127483-11	1000	-	0.970	4.765e-04	2.034e-02	.	chr1	20786252	20786652	ENSG00000127483	.	-	5UTR
chr1	20786416	20786466	ENSG00000127483-12	1000	-	1.400	7.196e-05	4.901e-03	.	chr1	20786448	20786649	ENSG00000127483	.	-	px200_intron
chr1	20786416	20786466	ENSG00000127483-12	1000	-	1.400	7.196e-05	4.901e-03	.	chr1	20786313	20786514	ENSG00000127483	.	-	px200_intron
chr1	20786416	20786466	ENSG00000127483-12	1000	-	1.400	7.196e-05	4.901e-03	.	chr1	20786283	20786483	ENSG00000127483	.	-	px200_intron
chr1	20786416	20786466	ENSG00000127483-12	1000	-	1.400	7.196e-05	4.901e-03	.	chr1	20786185	20786666	ENSG00000127483	.	-	5UTR
chr1	20786416	20786466	ENSG00000127483-12	1000	-	1.400	7.196e-05	4.901e-03	.	chr1	20786252	20786652	ENSG00000127483	.	-	5UTR
chr1	20786466	20786516	ENSG00000127483-13	1000	-	1.320	2.122e-05	2.183e-03	.	chr1	20786283	20786483	ENSG00000127483	.	-	px200_intron
chr1	20786466	20786516	ENSG00000127483-13	1000	-	1.320	2.122e-05	2.183e-03	.	chr1	20786313	20786514	ENSG00000127483	.	-	px200_intron
chr1	20786466	20786516	ENSG00000127483-13	1000	-	1.320	2.122e-05	2.183e-03	.	chr1	20786448	20786649	ENSG00000127483	.	-	px200_intron
chr1	20786466	20786516	ENSG00000127483-13	1000	-	1.320	2.122e-05	2.183e-03	.	chr1	20786252	20786652	ENSG00000127483	.	-	5UTR
chr1	20786466	20786516	ENSG00000127483-13	1000	-	1.320	2.122e-05	2.183e-03	.	chr1	20786513	20786640	ENSG00000127483	.	-	5UTR
chr1	20786466	20786516	ENSG00000127483-13	1000	-	1.320	2.122e-05	2.183e-03	.	chr1	20786185	20786666	ENSG00000127483	.	-	5UTR
chr1	20786866	20786916	ENSG00000127483-14	1000	-	1.520	3.165e-05	2.703e-03	.	chr1	20786866	20786994	ENSG00000127483	.	-	px500_intron
chr1	20787116	20787166	ENSG00000127483-15	1000	-	1.270	1.730e-04	9.090e-03	.	chr1	20786994	20787195	ENSG00000127483	.	-	px200_intron
chr1	20787266	20787316	ENSG00000127483-16	1000	-	0.950	1.452e-05	1.984e-03	.	chr1	20787194	20787323	ENSG00000127483	.	-	5UTR
chr1	20787266	20787316	ENSG00000127483-16	1000	-	0.950	1.452e-05	1.984e-03	.	chr1	20787194	20787272	ENSG00000127483	.	-	5UTR
chr1	20787266	20787316	ENSG00000127483-16	1000	-	0.950	1.452e-05	1.984e-03	.	chr1	20787194	20787312	ENSG00000127483	.	-	5UTR
chr1	20787266	20787316	ENSG00000127483-16	1000	-	0.950	1.452e-05	1.984e-03	.	chr1	20787272	20787472	ENSG00000127483	.	-	px200_intron
chr1	20787266	20787316	ENSG00000127483-16	1000	-	0.950	1.452e-05	1.984e-03	.	chr1	20787312	20787512	ENSG00000127483	.	-	px200_intron
chr1	20883592	20883642	ENSG00000075151-1	1000	-	1.520	3.882e-06	1.106e-03	.	chr1	20880020	20885700	ENSG00000075151	.	-	distal_intron
chr1	20927542	20927592	ENSG00000075151-2	1000	-	1.800	2.041e-07	8.237e-05	.	chr1	20905471	20928869	ENSG00000075151	.	-	distal_intron
chr1	20927592	20927642	ENSG00000075151-3	1000	-	1.260	2.736e-04	4.568e-02	.	chr1	20905471	20928869	ENSG00000075151	.	-	distal_intron
chr1	20944492	20944542	ENSG00000075151-4	1000	-	2.130	1.242e-08	7.517e-06	.	chr1	20942830	20949502	ENSG00000075151	.	-	distal_intron
chr1	20947142	20947192	ENSG00000075151-5	1000	-	2.220	3.811e-09	2.637e-06	.	chr1	20942830	20949502	ENSG00000075151	.	-	distal_intron
chr1	20947292	20947342	ENSG00000075151-6	1000	-	2.020	1.154e-07	5.080e-05	.	chr1	20942830	20949502	ENSG00000075151	.	-	distal_intron
chr1	20947342	20947392	ENSG00000075151-7	1000	-	1.760	1.835e-06	5.924e-04	.	chr1	20942830	20949502	ENSG00000075151	.	-	distal_intron
chr1	20947492	20947542	ENSG00000075151-8	1000	-	1.730	2.716e-06	8.222e-04	.	chr1	20942830	20949502	ENSG00000075151	.	-	distal_intron
chr1	20947542	20947592	ENSG00000075151-9	1000	-	2.260	1.110e-16	1.792e-13	.	chr1	20942830	20949502	ENSG00000075151	.	-	distal_intron
chr1	20950292	20950342	ENSG00000075151-10	1000	-	1.510	1.621e-05	4.093e-03	.	chr1	20950311	20950611	ENSG00000075151	.	-	px500_intron
chr1	20950292	20950342	ENSG00000075151-10	1000	-	1.510	1.621e-05	4.093e-03	.	chr1	20950311	20950608	ENSG00000075151	.	-	px500_intron
chr1	20950292	20950342	ENSG00000075151-10	1000	-	1.510	1.621e-05	4.093e-03	.	chr1	20950111	20950311	ENSG00000075151	.	-	px200_intron
chr1	20950292	20950342	ENSG00000075151-10	1000	-	1.510	1.621e-05	4.093e-03	.	chr1	20950108	20950308	ENSG00000075151	.	-	px200_intron
chr1	20956392	20956442	ENSG00000075151-11	1000	-	1.600	1.690e-05	4.093e-03	.	chr1	20950611	20968973	ENSG00000075151	.	-	distal_intron
chr1	20983142	20983192	ENSG00000075151-12	1000	-	1.470	7.705e-06	2.073e-03	.	chr1	20982945	20987813	ENSG00000075151	.	-	distal_intron
chr1	20983242	20983292	ENSG00000075151-13	1000	-	1.450	1.091e-04	1.958e-02	.	chr1	20982945	20987813	ENSG00000075151	.	-	distal_intron
chr1	20983292	20983342	ENSG00000075151-14	1000	-	1.380	7.712e-05	1.494e-02	.	chr1	20982945	20987813	ENSG00000075151	.	-	distal_intron
chr1	21001692	21001742	ENSG00000075151-15	1000	-	2.160	4.999e-10	4.035e-07	.	chr1	21001512	21001812	ENSG00000075151	.	-	px500_intron
chr1	21029692	21029742	ENSG00000075151-16	1000	-	1.510	5.658e-05	1.246e-02	.	chr1	21004434	21050365	ENSG00000075151	.	-	distal_intron
chr1	21043842	21043892	ENSG00000075151-17	1000	-	1.790	2.605e-07	9.010e-05	.	chr1	21004434	21050365	ENSG00000075151	.	-	distal_intron
chr1	21098492	21098542	ENSG00000075151-18	1000	-	1.270	2.689e-04	4.568e-02	.	chr1	21089713	21110822	ENSG00000075151	.	-	distal_intron
chr1	21106492	21106542	ENSG00000075151-19	1000	-	1.620	5.611e-05	1.246e-02	.	chr1	21089713	21110822	ENSG00000075151	.	-	distal_intron
chr1	21142142	21142192	ENSG00000075151-20	1000	-	1.460	9.474e-05	1.765e-02	.	chr1	21112110	21160974	ENSG00000075151	.	-	distal_intron
chr1	21142492	21142542	ENSG00000075151-21	1000	-	1.660	6.963e-05	1.405e-02	.	chr1	21112110	21160974	ENSG00000075151	.	-	distal_intron
chr1	21143042	21143092	ENSG00000075151-22	1000	-	1.700	2.419e-07	9.010e-05	.	chr1	21112110	21160974	ENSG00000075151	.	-	distal_intron
chr1	21143192	21143242	ENSG00000075151-23	1000	-	3.650	0.000e+00	0.000e+00	.	chr1	21112110	21160974	ENSG00000075151	.	-	distal_intron
chr1	21143242	21143292	ENSG00000075151-24	1000	-	3.140	0.000e+00	0.000e+00	.	chr1	21112110	21160974	ENSG00000075151	.	-	distal_intron
chr1	21143292	21143342	ENSG00000075151-25	1000	-	2.700	4.441e-16	5.377e-13	.	chr1	21112110	21160974	ENSG00000075151	.	-	distal_intron
chr1	21143342	21143392	ENSG00000075151-26	1000	-	1.930	9.712e-08	4.704e-05	.	chr1	21112110	21160974	ENSG00000075151	.	-	distal_intron
chr1	21143892	21143942	ENSG00000075151-27	1000	-	2.550	4.841e-14	4.689e-11	.	chr1	21112110	21160974	ENSG00000075151	.	-	distal_intron
chr1	21176092	21176142	ENSG00000075151-28	1000	-	2.000	3.056e-08	1.644e-05	.	chr1	21175974	21176175	ENSG00000075151	.	-	px200_intron
chr1	21176692	21176742	ENSG00000075151-29	1000	-	1.560	5.965e-05	1.256e-02	.	chr1	21176521	21176722	ENSG00000075151	.	-	px200_intron
chr1	21176692	21176742	ENSG00000075151-29	1000	-	1.560	5.965e-05	1.256e-02	.	chr1	21176721	21176836	ENSG00000075151	.	-	CDS
chr1	21176692	21176742	ENSG00000075151-29	1000	-	1.560	5.965e-05	1.256e-02	.	chr1	21176721	21176847	ENSG00000075151	.	-	5UTR
chr1	21176692	21176742	ENSG00000075151-29	1000	-	1.560	5.965e-05	1.256e-02	.	chr1	21176721	21176850	ENSG00000075151	.	-	5UTR
chr1	21176692	21176742	ENSG00000075151-29	1000	-	1.560	5.965e-05	1.256e-02	.	chr1	21176721	21176857	ENSG00000075151	.	-	5UTR
chr1	21176692	21176742	ENSG00000075151-29	1000	-	1.560	5.965e-05	1.256e-02	.	chr1	21176721	21176884	ENSG00000075151	.	-	5UTR
chr1	21176692	21176742	ENSG00000075151-29	1000	-	1.560	5.965e-05	1.256e-02	.	chr1	21176721	21176888	ENSG00000075151	.	-	5UTR
chr1	21176692	21176742	ENSG00000075151-29	1000	-	1.560	5.965e-05	1.256e-02	.	chr1	21176722	21176819	ENSG00000075151	.	-	px500_intron
chr1	21445528	21445578	ENSG00000142794-1	1000	+	1.710	1.505e-06	8.730e-04	.	chr1	21445536	21445836	ENSG00000142794	.	+	px500_intron
chr1	21445528	21445578	ENSG00000142794-1	1000	+	1.710	1.505e-06	8.730e-04	.	chr1	21445419	21445719	ENSG00000142794	.	+	px500_intron
chr1	21446778	21446828	ENSG00000142794-2	1000	+	1.560	1.693e-04	4.909e-02	.	chr1	21446682	21446982	ENSG00000142794	.	+	px500_intron
chr1	21704948	21704998	ENSG00000090686-1	1000	-	2.380	3.807e-10	4.416e-07	.	chr1	21704815	21705115	ENSG00000090686	.	-	px500_intron
chr1	21704998	21705048	ENSG00000090686-2	1000	-	2.090	2.581e-08	1.497e-05	.	chr1	21704815	21705115	ENSG00000090686	.	-	px500_intron
chr1	21893644	21893694	ENSG00000142798-1	1000	-	1.410	2.044e-05	2.136e-02	.	chr1	21891194	21895421	ENSG00000142798	.	-	distal_intron
chr1	22056461	22056511	ENSG00000070831-1	1000	+	1.610	1.687e-05	4.201e-03	.	chr1	22053933	22058696	ENSG00000070831	.	+	distal_intron
chr1	22062861	22062911	ENSG00000070831-2	1000	+	1.700	1.439e-06	1.075e-03	.	chr1	22060186	22063497	ENSG00000230068	.	+	distal_intron
chr1	22062861	22062911	ENSG00000070831-2	1000	+	1.700	1.439e-06	1.075e-03	.	chr1	22060186	22063497	ENSG00000070831	.	+	distal_intron
chr1	22068511	22068561	ENSG00000070831-3	1000	+	1.470	8.841e-05	1.651e-02	.	chr1	22068339	22068827	ENSG00000271428	.	-	other_exon
chr1	22090011	22090061	ENSG00000070831-4	1000	+	1.220	9.073e-06	3.389e-03	.	chr1	22090010	22090210	ENSG00000070831	.	+	px200_intron
chr1	22090011	22090061	ENSG00000070831-4	1000	+	1.220	9.073e-06	3.389e-03	.	chr1	22089942	22090032	ENSG00000070831	.	+	CDS
chr1	22090011	22090061	ENSG00000070831-4	1000	+	1.220	9.073e-06	3.389e-03	.	chr1	22090032	22090804	ENSG00000070831	.	+	3UTR
chr1	22528688	22528738	ENSG00000184677-1	1000	+	1.550	1.615e-05	1.162e-02	.	chr1	22526396	22531157	ENSG00000184677	.	+	3UTR
chr1	22528688	22528738	ENSG00000184677-1	1000	+	1.550	1.615e-05	1.162e-02	.	chr1	22526396	22531154	ENSG00000184677	.	+	3UTR
chr1	22726239	22726289	ENSG00000133216-1	1000	+	1.460	5.916e-06	8.939e-03	.	chr1	22720098	22774677	ENSG00000133216	.	+	distal_intron
chr1	22741189	22741239	ENSG00000133216-2	1000	+	1.570	4.510e-06	8.939e-03	.	chr1	22720098	22774677	ENSG00000133216	.	+	distal_intron
chr1	22819239	22819289	ENSG00000133216-3	1000	+	1.310	4.348e-05	4.379e-02	.	chr1	22800791	22835212	ENSG00000133216	.	+	distal_intron
chr1	23019643	23019693	ENSG00000004487-1	1000	+	0.740	8.146e-04	4.753e-02	.	chr1	23019596	23019947	ENSG00000004487	.	+	CDS
chr1	23019643	23019693	ENSG00000004487-1	1000	+	0.740	8.146e-04	4.753e-02	.	chr1	23019646	23019946	ENSG00000240553	.	-	px500_intron
chr1	23019693	23019743	ENSG00000004487-2	1000	+	0.970	5.731e-07	5.168e-05	.	chr1	23019596	23019947	ENSG00000004487	.	+	CDS
chr1	23019693	23019743	ENSG00000004487-2	1000	+	0.970	5.731e-07	5.168e-05	.	chr1	23019646	23019946	ENSG00000240553	.	-	px500_intron
chr1	23031993	23032043	ENSG00000004487-3	1000	+	2.210	9.932e-11	1.642e-08	.	chr1	23031134	23043804	ENSG00000240553	.	-	distal_intron
chr1	23031993	23032043	ENSG00000004487-3	1000	+	2.210	9.932e-11	1.642e-08	.	chr1	23031134	23043804	ENSG00000004487	.	+	distal_intron
chr1	23032043	23032093	ENSG00000004487-4	1000	+	2.820	0.000e+00	0.000e+00	.	chr1	23031134	23043804	ENSG00000240553	.	-	distal_intron
chr1	23032043	23032093	ENSG00000004487-4	1000	+	2.820	0.000e+00	0.000e+00	.	chr1	23031134	23043804	ENSG00000004487	.	+	distal_intron
chr1	23032093	23032143	ENSG00000004487-5	1000	+	1.820	4.671e-08	5.148e-06	.	chr1	23031134	23043804	ENSG00000240553	.	-	distal_intron
chr1	23032093	23032143	ENSG00000004487-5	1000	+	1.820	4.671e-08	5.148e-06	.	chr1	23031134	23043804	ENSG00000004487	.	+	distal_intron
chr1	23065743	23065793	ENSG00000004487-6	1000	+	2.150	2.225e-09	3.153e-07	.	chr1	23065559	23065859	ENSG00000004487	.	+	px500_intron
chr1	23065793	23065843	ENSG00000004487-7	1000	+	2.670	2.010e-14	4.984e-12	.	chr1	23065559	23065859	ENSG00000004487	.	+	px500_intron
chr1	23065843	23065893	ENSG00000004487-8	1000	+	2.560	9.992e-16	3.304e-13	.	chr1	23065559	23065859	ENSG00000004487	.	+	px500_intron
chr1	23065843	23065893	ENSG00000004487-8	1000	+	2.560	9.992e-16	3.304e-13	.	chr1	23065859	23066060	ENSG00000004487	.	+	px200_intron
chr1	23065893	23065943	ENSG00000004487-9	1000	+	2.640	8.882e-16	3.304e-13	.	chr1	23065859	23066060	ENSG00000004487	.	+	px200_intron
chr1	23068043	23068093	ENSG00000004487-10	1000	+	1.520	5.323e-04	3.300e-02	.	chr1	23068038	23068338	ENSG00000004487	.	+	px500_intron
chr1	23079843	23079893	ENSG00000004487-11	1000	+	1.490	8.953e-05	5.921e-03	.	chr1	23079667	23079867	ENSG00000004487	.	+	px200_intron
chr1	23079843	23079893	ENSG00000004487-11	1000	+	1.490	8.953e-05	5.921e-03	.	chr1	23079867	23080167	ENSG00000004487	.	+	px500_intron
chr1	23080343	23080393	ENSG00000004487-12	1000	+	1.420	5.799e-05	4.109e-03	.	chr1	23080372	23080672	ENSG00000004487	.	+	px500_intron
chr1	23080343	23080393	ENSG00000004487-12	1000	+	1.420	5.799e-05	4.109e-03	.	chr1	23080167	23080372	ENSG00000004487	.	+	distal_intron
chr1	23080343	23080393	ENSG00000004487-12	1000	+	1.420	5.799e-05	4.109e-03	.	chr1	23080167	23080372	ENSG00000240553	.	-	distal_intron
chr1	23080393	23080443	ENSG00000004487-13	1000	+	2.250	4.600e-12	9.126e-10	.	chr1	23080372	23080672	ENSG00000004487	.	+	px500_intron
chr1	23080443	23080493	ENSG00000004487-14	1000	+	1.580	7.752e-06	5.915e-04	.	chr1	23080372	23080672	ENSG00000004487	.	+	px500_intron
chr1	23080543	23080593	ENSG00000004487-15	1000	+	2.100	8.678e-08	8.608e-06	.	chr1	23080372	23080672	ENSG00000004487	.	+	px500_intron
chr1	23080593	23080643	ENSG00000004487-16	1000	+	2.110	4.974e-09	6.168e-07	.	chr1	23080372	23080672	ENSG00000004487	.	+	px500_intron
chr1	23080643	23080693	ENSG00000004487-17	1000	+	1.750	2.554e-06	2.111e-04	.	chr1	23080372	23080672	ENSG00000004487	.	+	px500_intron
chr1	23080643	23080693	ENSG00000004487-17	1000	+	1.750	2.554e-06	2.111e-04	.	chr1	23080672	23080873	ENSG00000004487	.	+	px200_intron
chr1	23320221	23320271	ENSG00000125944-1	1000	-	1.600	9.192e-06	3.940e-04	.	chr1	23319197	23321027	ENSG00000125944	.	-	distal_intron
chr1	23320271	23320321	ENSG00000125944-2	1000	-	1.170	1.967e-04	7.026e-03	.	chr1	23319197	23321027	ENSG00000125944	.	-	distal_intron
chr1	23320321	23320371	ENSG00000125944-3	1000	-	1.970	9.188e-08	4.923e-06	.	chr1	23319197	23321027	ENSG00000125944	.	-	distal_intron
chr1	23320371	23320421	ENSG00000125944-4	1000	-	2.940	0.000e+00	0.000e+00	.	chr1	23319197	23321027	ENSG00000125944	.	-	distal_intron
chr1	23320421	23320471	ENSG00000125944-5	1000	-	2.780	1.776e-15	2.284e-13	.	chr1	23319197	23321027	ENSG00000125944	.	-	distal_intron
chr1	23320471	23320521	ENSG00000125944-6	1000	-	2.240	3.742e-09	2.187e-07	.	chr1	23319197	23321027	ENSG00000125944	.	-	distal_intron
chr1	23320521	23320571	ENSG00000125944-7	1000	-	2.510	9.920e-13	9.112e-11	.	chr1	23319197	23321027	ENSG00000125944	.	-	distal_intron
chr1	23320571	23320621	ENSG00000125944-8	1000	-	1.870	1.770e-07	8.129e-06	.	chr1	23319197	23321027	ENSG00000125944	.	-	distal_intron
chr1	23321121	23321171	ENSG00000125944-9	1000	-	1.670	5.485e-05	2.075e-03	.	chr1	23321027	23321327	ENSG00000125944	.	-	px500_intron
chr1	23322871	23322921	ENSG00000125944-10	1000	-	1.130	1.580e-03	4.839e-02	.	chr1	23322163	23323055	ENSG00000125944	.	-	distal_intron
chr1	23322921	23322971	ENSG00000125944-11	1000	-	2.000	3.847e-11	2.748e-09	.	chr1	23322163	23323055	ENSG00000125944	.	-	distal_intron
chr1	23322971	23323021	ENSG00000125944-12	1000	-	2.890	0.000e+00	0.000e+00	.	chr1	23322163	23323055	ENSG00000125944	.	-	distal_intron
chr1	23323021	23323071	ENSG00000125944-13	1000	-	2.690	0.000e+00	0.000e+00	.	chr1	23322163	23323055	ENSG00000125944	.	-	distal_intron
chr1	23323021	23323071	ENSG00000125944-13	1000	-	2.690	0.000e+00	0.000e+00	.	chr1	23323055	23323355	ENSG00000125944	.	-	px500_intron
chr1	23327971	23328021	ENSG00000125944-14	1000	-	1.950	1.204e-07	5.953e-06	.	chr1	23324232	23333017	ENSG00000125944	.	-	distal_intron
chr1	23328121	23328171	ENSG00000125944-15	1000	-	1.180	1.097e-03	3.526e-02	.	chr1	23324232	23333017	ENSG00000125944	.	-	distal_intron
chr1	23328321	23328371	ENSG00000125944-16	1000	-	1.640	2.193e-05	8.812e-04	.	chr1	23324232	23333017	ENSG00000125944	.	-	distal_intron
chr1	23332071	23332121	ENSG00000125944-17	1000	-	2.480	1.879e-12	1.510e-10	.	chr1	23324232	23333017	ENSG00000125944	.	-	distal_intron
chr1	23332121	23332171	ENSG00000125944-18	1000	-	3.420	0.000e+00	0.000e+00	.	chr1	23324232	23333017	ENSG00000125944	.	-	distal_intron
chr1	23332171	23332221	ENSG00000125944-19	1000	-	2.100	2.455e-09	1.579e-07	.	chr1	23324232	23333017	ENSG00000125944	.	-	distal_intron
chr1	23342271	23342321	ENSG00000125944-20	1000	-	1.330	2.368e-04	8.015e-03	.	chr1	23341520	23343710	ENSG00000125944	.	-	distal_intron
chr1	23342321	23342371	ENSG00000125944-21	1000	-	2.620	3.963e-14	4.248e-12	.	chr1	23341520	23343710	ENSG00000125944	.	-	distal_intron
chr1	23359848	23359898	ENSG00000125945-1	1000	-	1.100	1.967e-04	3.068e-02	.	chr1	23359447	23361968	ENSG00000125945	.	-	3UTR
chr1	23359848	23359898	ENSG00000125945-1	1000	-	1.100	1.967e-04	3.068e-02	.	chr1	23359774	23359975	ENSG00000125945	.	-	px200_intron
chr1	23368198	23368248	ENSG00000125945-2	1000	-	1.460	6.171e-04	4.814e-02	.	chr1	23368065	23368265	ENSG00000125945	.	-	px200_intron
chr1	23368198	23368248	ENSG00000125945-2	1000	-	1.460	6.171e-04	4.814e-02	.	chr1	23368005	23368386	ENSG00000125945	.	-	5UTR
chr1	23369099	23369149	ENSG00000249087-1	1000	+	1.280	6.818e-04	7.091e-03	.	chr1	23369017	23369218	ENSG00000249087	.	+	px200_intron
chr1	23369099	23369149	ENSG00000249087-1	1000	+	1.280	6.818e-04	7.091e-03	.	chr1	23369029	23369229	ENSG00000249087	.	+	px200_intron
chr1	23369099	23369149	ENSG00000249087-1	1000	+	1.280	6.818e-04	7.091e-03	.	chr1	23369035	23369236	ENSG00000249087	.	+	px200_intron
chr1	23369099	23369149	ENSG00000249087-1	1000	+	1.280	6.818e-04	7.091e-03	.	chr1	23369037	23369238	ENSG00000249087	.	+	px200_intron
chr1	23369099	23369149	ENSG00000249087-1	1000	+	1.280	6.818e-04	7.091e-03	.	chr1	23369049	23369250	ENSG00000249087	.	+	px200_intron
chr1	23369149	23369199	ENSG00000249087-2	1000	+	1.680	2.571e-06	4.456e-05	.	chr1	23369049	23369250	ENSG00000249087	.	+	px200_intron
chr1	23369149	23369199	ENSG00000249087-2	1000	+	1.680	2.571e-06	4.456e-05	.	chr1	23369037	23369238	ENSG00000249087	.	+	px200_intron
chr1	23369149	23369199	ENSG00000249087-2	1000	+	1.680	2.571e-06	4.456e-05	.	chr1	23369035	23369236	ENSG00000249087	.	+	px200_intron
chr1	23369149	23369199	ENSG00000249087-2	1000	+	1.680	2.571e-06	4.456e-05	.	chr1	23369029	23369229	ENSG00000249087	.	+	px200_intron
chr1	23369149	23369199	ENSG00000249087-2	1000	+	1.680	2.571e-06	4.456e-05	.	chr1	23369017	23369218	ENSG00000249087	.	+	px200_intron
chr1	23369149	23369199	ENSG00000249087-2	1000	+	1.680	2.571e-06	4.456e-05	.	chr1	23369165	23369366	ENSG00000125945	.	-	px200_intron
chr1	23369199	23369249	ENSG00000249087-3	1000	+	1.460	4.823e-05	6.270e-04	.	chr1	23369049	23369250	ENSG00000249087	.	+	px200_intron
chr1	23369199	23369249	ENSG00000249087-3	1000	+	1.460	4.823e-05	6.270e-04	.	chr1	23369237	23369324	ENSG00000249087	.	+	other_exon
chr1	23369199	23369249	ENSG00000249087-3	1000	+	1.460	4.823e-05	6.270e-04	.	chr1	23369165	23369366	ENSG00000125945	.	-	px200_intron
chr1	23369199	23369249	ENSG00000249087-3	1000	+	1.460	4.823e-05	6.270e-04	.	chr1	23369037	23369238	ENSG00000249087	.	+	px200_intron
chr1	23369199	23369249	ENSG00000249087-3	1000	+	1.460	4.823e-05	6.270e-04	.	chr1	23369035	23369236	ENSG00000249087	.	+	px200_intron
chr1	23369199	23369249	ENSG00000249087-3	1000	+	1.460	4.823e-05	6.270e-04	.	chr1	23369029	23369229	ENSG00000249087	.	+	px200_intron
chr1	23369199	23369249	ENSG00000249087-3	1000	+	1.460	4.823e-05	6.270e-04	.	chr1	23369017	23369218	ENSG00000249087	.	+	px200_intron
chr1	23369299	23369349	ENSG00000249087-4	1000	+	1.080	7.523e-03	3.950e-02	.	chr1	23369165	23369366	ENSG00000125945	.	-	px200_intron
chr1	23369299	23369349	ENSG00000249087-4	1000	+	1.080	7.523e-03	3.950e-02	.	chr1	23369324	23369524	ENSG00000249087	.	+	px200_intron
chr1	23369299	23369349	ENSG00000249087-4	1000	+	1.080	7.523e-03	3.950e-02	.	chr1	23369237	23369324	ENSG00000249087	.	+	other_exon
chr1	23370799	23370849	ENSG00000249087-5	1000	+	1.070	7.596e-03	3.950e-02	.	chr1	23370546	23370846	ENSG00000201405	.	+	px500_intron
chr1	23370799	23370849	ENSG00000249087-5	1000	+	1.070	7.596e-03	3.950e-02	.	chr1	23370638	23370938	ENSG00000249087	.	+	px500_intron
chr1	23370799	23370849	ENSG00000249087-5	1000	+	1.070	7.596e-03	3.950e-02	.	chr1	23370643	23370938	ENSG00000249087	.	+	px500_intron
chr1	23370949	23370999	ENSG00000249087-6	1000	+	1.080	7.530e-03	3.950e-02	.	chr1	23370938	23371139	ENSG00000249087	.	+	px200_intron
chr1	23370949	23370999	ENSG00000249087-6	1000	+	1.080	7.530e-03	3.950e-02	.	chr1	23370943	23371144	ENSG00000249087	.	+	px200_intron
chr1	23371049	23371099	ENSG00000249087-7	1000	+	1.080	7.563e-03	3.950e-02	.	chr1	23370938	23371139	ENSG00000249087	.	+	px200_intron
chr1	23371049	23371099	ENSG00000249087-7	1000	+	1.080	7.563e-03	3.950e-02	.	chr1	23370943	23371144	ENSG00000249087	.	+	px200_intron
chr1	23371099	23371149	ENSG00000249087-8	1000	+	2.510	3.331e-16	1.732e-14	.	chr1	23371138	23371209	ENSG00000249087	.	+	other_exon
chr1	23371099	23371149	ENSG00000249087-8	1000	+	2.510	3.331e-16	1.732e-14	.	chr1	23371144	23371209	ENSG00000249087	.	+	px500_intron
chr1	23371099	23371149	ENSG00000249087-8	1000	+	2.510	3.331e-16	1.732e-14	.	chr1	23371138	23371512	ENSG00000249087	.	+	other_exon
chr1	23371099	23371149	ENSG00000249087-8	1000	+	2.510	3.331e-16	1.732e-14	.	chr1	23371138	23371839	ENSG00000249087	.	+	other_exon
chr1	23371099	23371149	ENSG00000249087-8	1000	+	2.510	3.331e-16	1.732e-14	.	chr1	23371143	23371209	ENSG00000249087	.	+	other_exon
chr1	23371099	23371149	ENSG00000249087-8	1000	+	2.510	3.331e-16	1.732e-14	.	chr1	23370943	23371144	ENSG00000249087	.	+	px200_intron
chr1	23371099	23371149	ENSG00000249087-8	1000	+	2.510	3.331e-16	1.732e-14	.	chr1	23370938	23371139	ENSG00000249087	.	+	px200_intron
chr1	23371149	23371199	ENSG00000249087-9	1000	+	1.680	1.083e-06	2.815e-05	.	chr1	23371138	23371839	ENSG00000249087	.	+	other_exon
chr1	23371149	23371199	ENSG00000249087-9	1000	+	1.680	1.083e-06	2.815e-05	.	chr1	23371138	23371512	ENSG00000249087	.	+	other_exon
chr1	23371149	23371199	ENSG00000249087-9	1000	+	1.680	1.083e-06	2.815e-05	.	chr1	23371138	23371209	ENSG00000249087	.	+	other_exon
chr1	23371149	23371199	ENSG00000249087-9	1000	+	1.680	1.083e-06	2.815e-05	.	chr1	23371143	23371209	ENSG00000249087	.	+	other_exon
chr1	23371149	23371199	ENSG00000249087-9	1000	+	1.680	1.083e-06	2.815e-05	.	chr1	23371144	23371209	ENSG00000249087	.	+	px500_intron
chr1	23371349	23371399	ENSG00000249087-10	1000	+	1.180	2.268e-03	1.966e-02	.	chr1	23371138	23371512	ENSG00000249087	.	+	other_exon
chr1	23371349	23371399	ENSG00000249087-10	1000	+	1.180	2.268e-03	1.966e-02	.	chr1	23371138	23371839	ENSG00000249087	.	+	other_exon
chr1	23371349	23371399	ENSG00000249087-10	1000	+	1.180	2.268e-03	1.966e-02	.	chr1	23371209	23371409	ENSG00000249087	.	+	px200_intron
chr1	23371349	23371399	ENSG00000249087-10	1000	+	1.180	2.268e-03	1.966e-02	.	chr1	23371273	23371474	ENSG00000249087	.	+	px200_intron
chr1	23371349	23371399	ENSG00000249087-10	1000	+	1.180	2.268e-03	1.966e-02	.	chr1	23371312	23371513	ENSG00000249087	.	+	px200_intron
chr1	23507488	23507538	ENSG00000007968-1	1000	-	2.000	1.375e-07	4.250e-05	.	chr1	23506437	23509879	ENSG00000007968	.	-	3UTR
chr1	23691842	23691892	ENSG00000142676-1	1000	+	2.180	4.024e-11	3.421e-09	.	chr1	23691823	23691958	ENSG00000142676	.	+	CDS
chr1	23691842	23691892	ENSG00000142676-1	1000	+	2.180	4.024e-11	3.421e-09	.	chr1	23691829	23692029	ENSG00000142676	.	+	px200_intron
chr1	23692092	23692142	ENSG00000142676-2	1000	+	1.410	1.103e-04	1.883e-03	.	chr1	23692060	23692260	ENSG00000142676	.	+	px200_intron
chr1	23692092	23692142	ENSG00000142676-2	1000	+	1.410	1.103e-04	1.883e-03	.	chr1	23692105	23692306	ENSG00000142676	.	+	px200_intron
chr1	23694092	23694142	ENSG00000142676-3	1000	+	1.170	1.649e-03	2.002e-02	.	chr1	23693913	23694113	ENSG00000142676	.	+	px200_intron
chr1	23694092	23694142	ENSG00000142676-3	1000	+	1.170	1.649e-03	2.002e-02	.	chr1	23694113	23694413	ENSG00000142676	.	+	px500_intron
chr1	23694892	23694942	ENSG00000142676-4	1000	+	2.150	3.007e-10	1.278e-08	.	chr1	23694791	23694991	ENSG00000142676	.	+	px200_intron
chr1	23694942	23694992	ENSG00000142676-5	1000	+	1.330	4.271e-04	6.051e-03	.	chr1	23694791	23694991	ENSG00000142676	.	+	px200_intron
chr1	23694942	23694992	ENSG00000142676-5	1000	+	1.330	4.271e-04	6.051e-03	.	chr1	23694991	23695291	ENSG00000142676	.	+	px500_intron
chr1	23695092	23695142	ENSG00000142676-6	1000	+	1.610	1.108e-04	1.883e-03	.	chr1	23694991	23695291	ENSG00000142676	.	+	px500_intron
chr1	23695742	23695792	ENSG00000142676-7	1000	+	1.870	8.650e-07	2.451e-05	.	chr1	23695597	23695798	ENSG00000142676	.	+	px200_intron
chr1	23759998	23760048	ENSG00000011007-1	1000	+	1.440	7.770e-05	1.888e-02	.	chr1	23759893	23760093	ENSG00000011007	.	+	px200_intron
chr1	23759998	23760048	ENSG00000011007-1	1000	+	1.440	7.770e-05	1.888e-02	.	chr1	23759573	23762040	ENSG00000011007	.	+	3UTR
chr1	23759998	23760048	ENSG00000011007-1	1000	+	1.440	7.770e-05	1.888e-02	.	chr1	23759573	23762059	ENSG00000011007	.	+	3UTR
chr1	23959889	23959939	ENSG00000189266-1	1000	+	1.110	3.990e-04	1.536e-02	.	chr1	23959827	23959998	ENSG00000189266	.	+	5UTR
chr1	23960039	23960089	ENSG00000189266-2	1000	+	1.790	1.383e-06	1.065e-04	.	chr1	23959998	23960198	ENSG00000189266	.	+	px200_intron
chr1	23980097	23980147	ENSG00000188529-1	1000	-	1.780	6.280e-06	1.840e-03	.	chr1	23979990	23980191	ENSG00000188529	.	-	px200_intron
chr1	23980247	23980297	ENSG00000188529-2	1000	-	0.830	3.271e-04	4.793e-02	.	chr1	23980190	23980255	ENSG00000188529	.	-	CDS
chr1	23980247	23980297	ENSG00000188529-2	1000	-	0.830	3.271e-04	4.793e-02	.	chr1	23980296	23980496	ENSG00000188529	.	-	px200_intron
chr1	23980247	23980297	ENSG00000188529-2	1000	-	0.830	3.271e-04	4.793e-02	.	chr1	23980294	23980494	ENSG00000188529	.	-	px200_intron
chr1	23980247	23980297	ENSG00000188529-2	1000	-	0.830	3.271e-04	4.793e-02	.	chr1	23980271	23980471	ENSG00000188529	.	-	px200_intron
chr1	23980247	23980297	ENSG00000188529-2	1000	-	0.830	3.271e-04	4.793e-02	.	chr1	23980255	23980271	ENSG00000188529	.	-	5UTR
chr1	23980247	23980297	ENSG00000188529-2	1000	-	0.830	3.271e-04	4.793e-02	.	chr1	23980255	23980294	ENSG00000188529	.	-	5UTR
chr1	23980247	23980297	ENSG00000188529-2	1000	-	0.830	3.271e-04	4.793e-02	.	chr1	23980255	23980296	ENSG00000188529	.	-	5UTR
chr1	23980247	23980297	ENSG00000188529-2	1000	-	0.830	3.271e-04	4.793e-02	.	chr1	23980255	23980308	ENSG00000188529	.	-	5UTR
chr1	23980247	23980297	ENSG00000188529-2	1000	-	0.830	3.271e-04	4.793e-02	.	chr1	23980255	23980319	ENSG00000188529	.	-	5UTR
chr1	23980247	23980297	ENSG00000188529-2	1000	-	0.830	3.271e-04	4.793e-02	.	chr1	23980255	23980327	ENSG00000188529	.	-	5UTR
chr1	23980247	23980297	ENSG00000188529-2	1000	-	0.830	3.271e-04	4.793e-02	.	chr1	23980255	23980331	ENSG00000188529	.	-	5UTR
chr1	23980247	23980297	ENSG00000188529-2	1000	-	0.830	3.271e-04	4.793e-02	.	chr1	23980255	23980356	ENSG00000188529	.	-	5UTR
chr1	24073574	24073624	ENSG00000230703-1	1000	+	1.000	2.362e-02	4.251e-02	.	chr1	24072513	24073659	ENSG00000142661	.	-	distal_intron
chr1	24073574	24073624	ENSG00000230703-1	1000	+	1.000	2.362e-02	4.251e-02	.	chr1	24072513	24073659	ENSG00000230703	.	+	distal_intron
chr1	24073574	24073624	ENSG00000230703-1	1000	+	1.000	2.362e-02	4.251e-02	.	chr1	24072513	24073659	ENSG00000225315	.	+	distal_intron
chr1	24076524	24076574	ENSG00000230703-2	1000	+	1.000	2.362e-02	4.251e-02	.	chr1	24076473	24076773	ENSG00000142661	.	-	px500_intron
chr1	24076824	24076874	ENSG00000230703-3	1000	+	1.000	2.362e-02	4.251e-02	.	chr1	24076773	24079515	ENSG00000230703	.	+	distal_intron
chr1	24076824	24076874	ENSG00000230703-3	1000	+	1.000	2.362e-02	4.251e-02	.	chr1	24076773	24079515	ENSG00000225315	.	+	distal_intron
chr1	24076824	24076874	ENSG00000230703-3	1000	+	1.000	2.362e-02	4.251e-02	.	chr1	24076773	24079515	ENSG00000142661	.	-	distal_intron
chr1	24076924	24076974	ENSG00000230703-4	1000	+	1.000	2.362e-02	4.251e-02	.	chr1	24076773	24079515	ENSG00000230703	.	+	distal_intron
chr1	24076924	24076974	ENSG00000230703-4	1000	+	1.000	2.362e-02	4.251e-02	.	chr1	24076773	24079515	ENSG00000225315	.	+	distal_intron
chr1	24076924	24076974	ENSG00000230703-4	1000	+	1.000	2.362e-02	4.251e-02	.	chr1	24076773	24079515	ENSG00000142661	.	-	distal_intron
chr1	24078174	24078224	ENSG00000230703-5	1000	+	1.000	2.362e-02	4.251e-02	.	chr1	24076773	24079515	ENSG00000230703	.	+	distal_intron
chr1	24078174	24078224	ENSG00000230703-5	1000	+	1.000	2.362e-02	4.251e-02	.	chr1	24076773	24079515	ENSG00000225315	.	+	distal_intron
chr1	24078174	24078224	ENSG00000230703-5	1000	+	1.000	2.362e-02	4.251e-02	.	chr1	24076773	24079515	ENSG00000142661	.	-	distal_intron
chr1	24496804	24496854	ENSG00000286061-1	1000	-	1.000	2.376e-02	4.535e-02	.	chr1	24496796	24497096	ENSG00000286061	.	-	px500_intron
chr1	24501154	24501204	ENSG00000286061-2	1000	-	1.000	2.376e-02	4.535e-02	.	chr1	24500304	24501847	ENSG00000286061	.	-	distal_intron
chr1	24511254	24511304	ENSG00000286061-3	1000	-	1.000	2.376e-02	4.535e-02	.	chr1	24508228	24513813	ENSG00000117602	.	+	distal_intron
chr1	24511254	24511304	ENSG00000286061-3	1000	-	1.000	2.376e-02	4.535e-02	.	chr1	24508228	24513813	ENSG00000286061	.	-	distal_intron
chr1	24513154	24513204	ENSG00000286061-4	1000	-	1.000	2.376e-02	4.535e-02	.	chr1	24508228	24513813	ENSG00000117602	.	+	distal_intron
chr1	24513154	24513204	ENSG00000286061-4	1000	-	1.000	2.376e-02	4.535e-02	.	chr1	24508228	24513813	ENSG00000286061	.	-	distal_intron
chr1	24518104	24518154	ENSG00000286061-5	1000	-	1.000	2.376e-02	4.535e-02	.	chr1	24515067	24530717	ENSG00000117602	.	+	distal_intron
chr1	24518104	24518154	ENSG00000286061-5	1000	-	1.000	2.376e-02	4.535e-02	.	chr1	24515067	24530717	ENSG00000286061	.	-	distal_intron
chr1	24518654	24518704	ENSG00000286061-6	1000	-	1.000	2.376e-02	4.535e-02	.	chr1	24515067	24530717	ENSG00000286061	.	-	distal_intron
chr1	24518654	24518704	ENSG00000286061-6	1000	-	1.000	2.376e-02	4.535e-02	.	chr1	24515067	24530717	ENSG00000117602	.	+	distal_intron
chr1	24518704	24518754	ENSG00000286061-7	1000	-	1.000	2.376e-02	4.535e-02	.	chr1	24515067	24530717	ENSG00000286061	.	-	distal_intron
chr1	24518704	24518754	ENSG00000286061-7	1000	-	1.000	2.376e-02	4.535e-02	.	chr1	24515067	24530717	ENSG00000117602	.	+	distal_intron
chr1	24518804	24518854	ENSG00000286061-8	1000	-	1.000	2.376e-02	4.535e-02	.	chr1	24515067	24530717	ENSG00000286061	.	-	distal_intron
chr1	24518804	24518854	ENSG00000286061-8	1000	-	1.000	2.376e-02	4.535e-02	.	chr1	24515067	24530717	ENSG00000117602	.	+	distal_intron
chr1	24520554	24520604	ENSG00000286061-9	1000	-	1.000	2.376e-02	4.535e-02	.	chr1	24515067	24530717	ENSG00000117602	.	+	distal_intron
chr1	24520554	24520604	ENSG00000286061-9	1000	-	1.000	2.376e-02	4.535e-02	.	chr1	24515067	24530717	ENSG00000286061	.	-	distal_intron
chr1	24523254	24523304	ENSG00000286061-10	1000	-	1.000	2.376e-02	4.535e-02	.	chr1	24515067	24530717	ENSG00000286061	.	-	distal_intron
chr1	24523254	24523304	ENSG00000286061-10	1000	-	1.000	2.376e-02	4.535e-02	.	chr1	24515067	24530717	ENSG00000117602	.	+	distal_intron
chr1	24530154	24530204	ENSG00000286061-11	1000	-	1.000	2.376e-02	4.535e-02	.	chr1	24515067	24530717	ENSG00000286061	.	-	distal_intron
chr1	24530154	24530204	ENSG00000286061-11	1000	-	1.000	2.376e-02	4.535e-02	.	chr1	24515067	24530717	ENSG00000117602	.	+	distal_intron
chr1	24543952	24544002	ENSG00000264443-1	1000	-	1.000	2.761e-02	4.417e-02	.	chr1	24541540	24551387	ENSG00000264443	.	-	distal_intron
chr1	24547052	24547102	ENSG00000264443-2	1000	-	1.000	2.761e-02	4.417e-02	.	chr1	24541540	24551387	ENSG00000264443	.	-	distal_intron
chr1	24547102	24547152	ENSG00000264443-3	1000	-	1.000	2.761e-02	4.417e-02	.	chr1	24541540	24551387	ENSG00000264443	.	-	distal_intron
chr1	24548602	24548652	ENSG00000264443-4	1000	-	1.000	2.761e-02	4.417e-02	.	chr1	24541540	24551387	ENSG00000264443	.	-	distal_intron
chr1	24549502	24549552	ENSG00000264443-5	1000	-	1.000	2.761e-02	4.417e-02	.	chr1	24541540	24551387	ENSG00000264443	.	-	distal_intron
chr1	24669116	24669166	ENSG00000133226-1	1000	+	1.210	1.484e-05	2.982e-03	.	chr1	24669123	24669264	ENSG00000133226	.	+	px500_intron
chr1	24669116	24669166	ENSG00000133226-1	1000	+	1.210	1.484e-05	2.982e-03	.	chr1	24669122	24669587	ENSG00000133226	.	+	CDS
chr1	24669116	24669166	ENSG00000133226-1	1000	+	1.210	1.484e-05	2.982e-03	.	chr1	24669122	24669508	ENSG00000133226	.	+	CDS
chr1	24669116	24669166	ENSG00000133226-1	1000	+	1.210	1.484e-05	2.982e-03	.	chr1	24668922	24669123	ENSG00000133226	.	+	px200_intron
chr1	24672666	24672716	ENSG00000133226-2	1000	+	1.130	4.600e-07	1.849e-04	.	chr1	24672626	24672826	ENSG00000133226	.	+	px200_intron
chr1	24672666	24672716	ENSG00000133226-2	1000	+	1.130	4.600e-07	1.849e-04	.	chr1	24672181	24673262	ENSG00000133226	.	+	3UTR
chr1	24672666	24672716	ENSG00000133226-2	1000	+	1.130	4.600e-07	1.849e-04	.	chr1	24672286	24673281	ENSG00000133226	.	+	3UTR
chr1	24775532	24775582	ENSG00000169504-1	1000	+	1.740	7.815e-06	3.767e-03	.	chr1	24746125	24777372	ENSG00000169504	.	+	distal_intron
chr1	24819182	24819232	ENSG00000169504-2	1000	+	1.620	3.128e-06	3.016e-03	.	chr1	24814719	24826509	ENSG00000169504	.	+	distal_intron
chr1	25058307	25058357	ENSG00000233755-1	1000	-	1.000	3.512e-06	5.017e-06	.	chr1	25047904	25103352	ENSG00000233755	.	-	distal_intron
chr1	25058357	25058407	ENSG00000233755-2	1000	-	1.000	3.512e-06	5.017e-06	.	chr1	25047904	25103352	ENSG00000233755	.	-	distal_intron
chr1	25058607	25058657	ENSG00000233755-3	1000	-	1.000	3.512e-06	5.017e-06	.	chr1	25047904	25103352	ENSG00000233755	.	-	distal_intron
chr1	25058957	25059007	ENSG00000233755-4	1000	-	1.000	3.512e-06	5.017e-06	.	chr1	25047904	25103352	ENSG00000233755	.	-	distal_intron
chr1	25059357	25059407	ENSG00000233755-5	1000	-	1.000	3.512e-06	5.017e-06	.	chr1	25047904	25103352	ENSG00000233755	.	-	distal_intron
chr1	25060207	25060257	ENSG00000233755-6	1000	-	1.000	3.512e-06	5.017e-06	.	chr1	25047904	25103352	ENSG00000233755	.	-	distal_intron
chr1	25060257	25060307	ENSG00000233755-7	1000	-	1.000	3.512e-06	5.017e-06	.	chr1	25047904	25103352	ENSG00000233755	.	-	distal_intron
chr1	25060857	25060907	ENSG00000233755-8	1000	-	1.000	3.512e-06	5.017e-06	.	chr1	25047904	25103352	ENSG00000233755	.	-	distal_intron
chr1	25074507	25074557	ENSG00000233755-9	1000	-	1.000	3.512e-06	5.017e-06	.	chr1	25047904	25103352	ENSG00000233755	.	-	distal_intron
chr1	25075557	25075607	ENSG00000233755-10	1000	-	1.000	3.512e-06	5.017e-06	.	chr1	25047904	25103352	ENSG00000233755	.	-	distal_intron
chr1	25075607	25075657	ENSG00000233755-11	1000	-	1.000	3.512e-06	5.017e-06	.	chr1	25047904	25103352	ENSG00000233755	.	-	distal_intron
chr1	25077807	25077857	ENSG00000233755-12	1000	-	1.000	3.512e-06	5.017e-06	.	chr1	25047904	25103352	ENSG00000233755	.	-	distal_intron
chr1	25097257	25097307	ENSG00000233755-13	1000	-	1.000	3.512e-06	5.017e-06	.	chr1	25047904	25103352	ENSG00000233755	.	-	distal_intron
chr1	25100157	25100207	ENSG00000233755-14	1000	-	1.000	3.512e-06	5.017e-06	.	chr1	25047904	25103352	ENSG00000233755	.	-	distal_intron
chr1	25232176	25232226	ENSG00000117614-1	1000	-	1.780	2.920e-05	2.336e-03	.	chr1	25232211	25232411	ENSG00000117614	.	-	px200_intron
chr1	25232176	25232226	ENSG00000117614-1	1000	-	1.780	2.920e-05	2.336e-03	.	chr1	25232103	25232211	ENSG00000117614	.	-	CDS
chr1	25232176	25232226	ENSG00000117614-1	1000	-	1.780	2.920e-05	2.336e-03	.	chr1	25232104	25232211	ENSG00000117614	.	-	px500_intron
chr1	25232176	25232226	ENSG00000117614-1	1000	-	1.780	2.920e-05	2.336e-03	.	chr1	25232104	25232211	ENSG00000284602	.	+	px500_intron
chr1	25294564	25294614	ENSG00000224183-1	1000	-	1.000	0.000e+00	0.000e+00	.	chr1	25294163	25294643	ENSG00000224183	.	-	other_exon
chr1	25356067	25356117	ENSG00000183726-1	1000	+	1.380	1.322e-04	3.238e-02	.	chr1	25353474	25356292	ENSG00000183726	.	+	distal_intron
chr1	25450258	25450308	ENSG00000204178-1	1000	+	1.660	2.679e-06	2.224e-03	.	chr1	25449434	25453758	ENSG00000204178	.	+	distal_intron
chr1	25482408	25482458	ENSG00000204178-2	1000	+	1.320	7.083e-05	1.959e-02	.	chr1	25459392	25483615	ENSG00000204178	.	+	distal_intron
chr1	25482458	25482508	ENSG00000204178-3	1000	+	1.420	2.033e-05	8.436e-03	.	chr1	25459392	25483615	ENSG00000204178	.	+	distal_intron
chr1	25482608	25482658	ENSG00000204178-4	1000	+	1.340	1.635e-04	3.394e-02	.	chr1	25459392	25483615	ENSG00000204178	.	+	distal_intron
chr1	25582428	25582478	ENSG00000225643-1	1000	+	1.000	2.407e-10	2.167e-09	.	chr1	25582272	25589668	ENSG00000225643	.	+	distal_intron
chr1	25582878	25582928	ENSG00000225643-2	1000	+	1.000	2.407e-10	2.167e-09	.	chr1	25582272	25589668	ENSG00000225643	.	+	distal_intron
chr1	25585328	25585378	ENSG00000225643-3	1000	+	1.000	2.407e-10	2.167e-09	.	chr1	25582272	25589668	ENSG00000225643	.	+	distal_intron
chr1	25585428	25585478	ENSG00000225643-4	1000	+	1.000	2.407e-10	2.167e-09	.	chr1	25582272	25589668	ENSG00000225643	.	+	distal_intron
chr1	25816543	25816593	ENSG00000162430-1	1000	+	0.910	1.187e-04	6.909e-03	.	chr1	25816248	25816548	ENSG00000228172	.	-	px500_intron
chr1	25816543	25816593	ENSG00000162430-1	1000	+	0.910	1.187e-04	6.909e-03	.	chr1	25816249	25816548	ENSG00000228172	.	-	px500_intron
chr1	25816543	25816593	ENSG00000162430-1	1000	+	0.910	1.187e-04	6.909e-03	.	chr1	25816548	25816749	ENSG00000228172	.	-	px200_intron
chr1	25816543	25816593	ENSG00000162430-1	1000	+	0.910	1.187e-04	6.909e-03	.	chr1	25816549	25816750	ENSG00000228172	.	-	px200_intron
chr1	25816543	25816593	ENSG00000162430-1	1000	+	0.910	1.187e-04	6.909e-03	.	chr1	25815718	25818221	ENSG00000162430	.	+	3UTR
chr1	25816543	25816593	ENSG00000162430-1	1000	+	0.910	1.187e-04	6.909e-03	.	chr1	25815718	25818219	ENSG00000162430	.	+	3UTR
chr1	25816570	25816620	ENSG00000255054-1	1000	+	1.090	1.233e-05	1.289e-03	.	chr1	25815718	25818219	ENSG00000162430	.	+	3UTR
chr1	25816570	25816620	ENSG00000255054-1	1000	+	1.090	1.233e-05	1.289e-03	.	chr1	25815718	25818221	ENSG00000162430	.	+	3UTR
chr1	25816570	25816620	ENSG00000255054-1	1000	+	1.090	1.233e-05	1.289e-03	.	chr1	25816548	25816749	ENSG00000228172	.	-	px200_intron
chr1	25816570	25816620	ENSG00000255054-1	1000	+	1.090	1.233e-05	1.289e-03	.	chr1	25816549	25816750	ENSG00000228172	.	-	px200_intron
chr1	25816720	25816770	ENSG00000255054-2	1000	+	0.800	4.771e-04	1.425e-02	.	chr1	25816548	25816749	ENSG00000228172	.	-	px200_intron
chr1	25816720	25816770	ENSG00000255054-2	1000	+	0.800	4.771e-04	1.425e-02	.	chr1	25815718	25818221	ENSG00000162430	.	+	3UTR
chr1	25816720	25816770	ENSG00000255054-2	1000	+	0.800	4.771e-04	1.425e-02	.	chr1	25815718	25818219	ENSG00000162430	.	+	3UTR
chr1	25816720	25816770	ENSG00000255054-2	1000	+	0.800	4.771e-04	1.425e-02	.	chr1	25816549	25816750	ENSG00000228172	.	-	px200_intron
chr1	25816743	25816793	ENSG00000162430-2	1000	+	1.020	1.456e-07	2.118e-05	.	chr1	25816549	25816750	ENSG00000228172	.	-	px200_intron
chr1	25816743	25816793	ENSG00000162430-2	1000	+	1.020	1.456e-07	2.118e-05	.	chr1	25816548	25816749	ENSG00000228172	.	-	px200_intron
chr1	25816743	25816793	ENSG00000162430-2	1000	+	1.020	1.456e-07	2.118e-05	.	chr1	25815718	25818221	ENSG00000162430	.	+	3UTR
chr1	25816743	25816793	ENSG00000162430-2	1000	+	1.020	1.456e-07	2.118e-05	.	chr1	25815718	25818219	ENSG00000162430	.	+	3UTR
chr1	25817020	25817070	ENSG00000255054-3	1000	+	1.040	2.051e-04	8.571e-03	.	chr1	25816880	25817080	ENSG00000228172	.	-	px200_intron
chr1	25817020	25817070	ENSG00000255054-3	1000	+	1.040	2.051e-04	8.571e-03	.	chr1	25815718	25818221	ENSG00000162430	.	+	3UTR
chr1	25817020	25817070	ENSG00000255054-3	1000	+	1.040	2.051e-04	8.571e-03	.	chr1	25815718	25818219	ENSG00000162430	.	+	3UTR
chr1	25817043	25817093	ENSG00000162430-3	1000	+	0.790	1.029e-03	4.989e-02	.	chr1	25817080	25817361	ENSG00000228172	.	-	px500_intron
chr1	25817043	25817093	ENSG00000162430-3	1000	+	0.790	1.029e-03	4.989e-02	.	chr1	25816880	25817080	ENSG00000228172	.	-	px200_intron
chr1	25817043	25817093	ENSG00000162430-3	1000	+	0.790	1.029e-03	4.989e-02	.	chr1	25815718	25818221	ENSG00000162430	.	+	3UTR
chr1	25817043	25817093	ENSG00000162430-3	1000	+	0.790	1.029e-03	4.989e-02	.	chr1	25815718	25818219	ENSG00000162430	.	+	3UTR
chr1	25817193	25817243	ENSG00000162430-4	1000	+	1.460	7.323e-09	2.131e-06	.	chr1	25815718	25818219	ENSG00000162430	.	+	3UTR
chr1	25817193	25817243	ENSG00000162430-4	1000	+	1.460	7.323e-09	2.131e-06	.	chr1	25815718	25818221	ENSG00000162430	.	+	3UTR
chr1	25817193	25817243	ENSG00000162430-4	1000	+	1.460	7.323e-09	2.131e-06	.	chr1	25817080	25817361	ENSG00000228172	.	-	px500_intron
chr1	25817220	25817270	ENSG00000255054-4	1000	+	1.380	2.634e-11	5.506e-09	.	chr1	25817080	25817361	ENSG00000228172	.	-	px500_intron
chr1	25817220	25817270	ENSG00000255054-4	1000	+	1.380	2.634e-11	5.506e-09	.	chr1	25815718	25818221	ENSG00000162430	.	+	3UTR
chr1	25817220	25817270	ENSG00000255054-4	1000	+	1.380	2.634e-11	5.506e-09	.	chr1	25815718	25818219	ENSG00000162430	.	+	3UTR
chr1	25817243	25817293	ENSG00000162430-5	1000	+	1.240	6.009e-07	5.828e-05	.	chr1	25815718	25818219	ENSG00000162430	.	+	3UTR
chr1	25817243	25817293	ENSG00000162430-5	1000	+	1.240	6.009e-07	5.828e-05	.	chr1	25817080	25817361	ENSG00000228172	.	-	px500_intron
chr1	25817243	25817293	ENSG00000162430-5	1000	+	1.240	6.009e-07	5.828e-05	.	chr1	25815718	25818221	ENSG00000162430	.	+	3UTR
chr1	25817870	25817920	ENSG00000255054-5	1000	+	1.030	5.305e-05	3.696e-03	.	chr1	25817913	25818022	ENSG00000228172	.	-	px500_intron
chr1	25817870	25817920	ENSG00000255054-5	1000	+	1.030	5.305e-05	3.696e-03	.	chr1	25815718	25818219	ENSG00000162430	.	+	3UTR
chr1	25817870	25817920	ENSG00000255054-5	1000	+	1.030	5.305e-05	3.696e-03	.	chr1	25815718	25818221	ENSG00000162430	.	+	3UTR
chr1	25817870	25817920	ENSG00000255054-5	1000	+	1.030	5.305e-05	3.696e-03	.	chr1	25817713	25817913	ENSG00000228172	.	-	px200_intron
chr1	25817893	25817943	ENSG00000162430-6	1000	+	1.020	5.172e-05	3.763e-03	.	chr1	25815718	25818219	ENSG00000162430	.	+	3UTR
chr1	25817893	25817943	ENSG00000162430-6	1000	+	1.020	5.172e-05	3.763e-03	.	chr1	25815718	25818221	ENSG00000162430	.	+	3UTR
chr1	25817893	25817943	ENSG00000162430-6	1000	+	1.020	5.172e-05	3.763e-03	.	chr1	25817913	25818022	ENSG00000228172	.	-	px500_intron
chr1	25817893	25817943	ENSG00000162430-6	1000	+	1.020	5.172e-05	3.763e-03	.	chr1	25817713	25817913	ENSG00000228172	.	-	px200_intron
chr1	25820420	25820470	ENSG00000255054-6	1000	+	1.210	7.067e-04	1.846e-02	.	chr1	25820414	25820614	ENSG00000117640	.	+	px200_intron
chr1	25820420	25820470	ENSG00000255054-6	1000	+	1.210	7.067e-04	1.846e-02	.	chr1	25820349	25820549	ENSG00000117640	.	+	px200_intron
chr1	25820420	25820470	ENSG00000255054-6	1000	+	1.210	7.067e-04	1.846e-02	.	chr1	25820242	25820443	ENSG00000117640	.	+	px200_intron
chr1	25820420	25820470	ENSG00000255054-6	1000	+	1.210	7.067e-04	1.846e-02	.	chr1	25820231	25820659	ENSG00000117640	.	+	5UTR
chr1	25820420	25820470	ENSG00000255054-6	1000	+	1.210	7.067e-04	1.846e-02	.	chr1	25820442	25820659	ENSG00000117640	.	+	5UTR
chr1	25821720	25821770	ENSG00000255054-7	1000	+	1.590	1.268e-04	6.625e-03	.	chr1	25821522	25823104	ENSG00000117640	.	+	5UTR
chr1	25821740	25821790	ENSG00000117640-1	1000	+	2.090	1.981e-07	3.665e-05	.	chr1	25821522	25823104	ENSG00000117640	.	+	5UTR
chr1	25821770	25821820	ENSG00000255054-8	1000	+	1.530	2.617e-04	9.117e-03	.	chr1	25821522	25823104	ENSG00000117640	.	+	5UTR
chr1	25900731	25900781	ENSG00000117632-2	1000	-	1.390	0.000e+00	0.000e+00	.	chr1	25900117	25901015	ENSG00000117632	.	-	3UTR
chr1	25900731	25900781	ENSG00000117632-2	1000	-	1.390	0.000e+00	0.000e+00	.	chr1	25900115	25901015	ENSG00000117632	.	-	3UTR
chr1	25900731	25900781	ENSG00000117632-2	1000	-	1.390	0.000e+00	0.000e+00	.	chr1	25900540	25900741	ENSG00000117632	.	-	px200_intron
chr1	25900731	25900781	ENSG00000117632-2	1000	-	1.390	0.000e+00	0.000e+00	.	chr1	25900740	25901015	ENSG00000117632	.	-	3UTR
chr1	25900731	25900781	ENSG00000117632-2	1000	-	1.390	0.000e+00	0.000e+00	.	chr1	25900594	25901015	ENSG00000117632	.	-	3UTR
chr1	25900781	25900831	ENSG00000117632-3	1000	-	1.450	0.000e+00	0.000e+00	.	chr1	25900740	25901015	ENSG00000117632	.	-	3UTR
chr1	25900781	25900831	ENSG00000117632-3	1000	-	1.450	0.000e+00	0.000e+00	.	chr1	25900594	25901015	ENSG00000117632	.	-	3UTR
chr1	25900781	25900831	ENSG00000117632-3	1000	-	1.450	0.000e+00	0.000e+00	.	chr1	25900117	25901015	ENSG00000117632	.	-	3UTR
chr1	25900781	25900831	ENSG00000117632-3	1000	-	1.450	0.000e+00	0.000e+00	.	chr1	25900115	25901015	ENSG00000117632	.	-	3UTR
chr1	25901981	25902031	ENSG00000117632-4	1000	-	1.830	2.784e-09	3.285e-07	.	chr1	25901882	25902182	ENSG00000117632	.	-	px500_intron
chr1	25905831	25905881	ENSG00000117632-5	1000	-	1.410	8.330e-05	5.898e-03	.	chr1	25905852	25905989	ENSG00000117632	.	-	px500_intron
chr1	25905831	25905881	ENSG00000117632-5	1000	-	1.410	8.330e-05	5.898e-03	.	chr1	25905651	25905852	ENSG00000117632	.	-	px200_intron
chr1	25905831	25905881	ENSG00000117632-5	1000	-	1.410	8.330e-05	5.898e-03	.	chr1	25905861	25906153	ENSG00000283938	.	-	px500_intron
chr1	25905831	25905881	ENSG00000117632-5	1000	-	1.410	8.330e-05	5.898e-03	.	chr1	25905851	25906153	ENSG00000117632	.	-	5UTR
chr1	26192311	26192361	ENSG00000188782-1	1000	+	1.000	1.319e-05	4.616e-05	.	chr1	26191930	26193286	ENSG00000188782	.	+	distal_intron
chr1	26196911	26196961	ENSG00000188782-2	1000	+	1.000	1.319e-05	4.616e-05	.	chr1	26194388	26197185	ENSG00000188782	.	+	distal_intron
chr1	26215841	26215891	ENSG00000236155-1	1000	+	1.000	3.849e-05	6.929e-05	.	chr1	26215833	26216034	ENSG00000236155	.	+	px200_intron
chr1	26218241	26218291	ENSG00000236155-2	1000	+	1.000	3.849e-05	6.929e-05	.	chr1	26218080	26218380	ENSG00000278572	.	-	px500_intron
chr1	26218291	26218341	ENSG00000236155-3	1000	+	1.000	3.849e-05	6.929e-05	.	chr1	26218080	26218380	ENSG00000278572	.	-	px500_intron
chr1	26224291	26224341	ENSG00000236155-4	1000	+	1.000	3.849e-05	6.929e-05	.	chr1	26224253	26224600	ENSG00000236155	.	+	distal_intron
chr1	26226791	26226841	ENSG00000236155-5	1000	+	1.000	3.849e-05	6.929e-05	.	chr1	26226816	26227116	ENSG00000236155	.	+	px500_intron
chr1	26226791	26226841	ENSG00000236155-5	1000	+	1.000	3.849e-05	6.929e-05	.	chr1	26226616	26226816	ENSG00000236155	.	+	px200_intron
chr1	26281236	26281286	ENSG00000142669-1	1000	+	0.840	5.873e-04	1.527e-02	.	chr1	26281123	26281522	ENSG00000142669	.	+	3UTR
chr1	26281236	26281286	ENSG00000142669-1	1000	+	0.840	5.873e-04	1.527e-02	.	chr1	26280983	26281450	ENSG00000142669	.	+	3UTR
chr1	26281236	26281286	ENSG00000142669-1	1000	+	0.840	5.873e-04	1.527e-02	.	chr1	26281127	26281328	ENSG00000158062	.	-	px200_intron
chr1	26413817	26413867	ENSG00000131914-1	1000	+	1.000	3.268e-03	5.602e-03	.	chr1	26412082	26424802	ENSG00000131914	.	+	distal_intron
chr1	26422167	26422217	ENSG00000131914-2	1000	+	1.000	3.268e-03	5.602e-03	.	chr1	26412082	26424802	ENSG00000131914	.	+	distal_intron
chr1	26423317	26423367	ENSG00000131914-3	1000	+	1.000	3.268e-03	5.602e-03	.	chr1	26412082	26424802	ENSG00000131914	.	+	distal_intron
chr1	26423767	26423817	ENSG00000131914-4	1000	+	1.000	3.268e-03	5.602e-03	.	chr1	26412082	26424802	ENSG00000131914	.	+	distal_intron
chr1	26424817	26424867	ENSG00000131914-5	1000	+	1.000	3.268e-03	5.602e-03	.	chr1	26424802	26425102	ENSG00000131914	.	+	px500_intron
chr1	26424867	26424917	ENSG00000131914-6	1000	+	1.000	3.268e-03	5.602e-03	.	chr1	26424802	26425102	ENSG00000131914	.	+	px500_intron
chr1	26428517	26428567	ENSG00000131914-7	1000	+	1.000	3.268e-03	5.602e-03	.	chr1	26426458	26428587	ENSG00000131914	.	+	3UTR
chr1	26428517	26428567	ENSG00000131914-7	1000	+	1.000	3.268e-03	5.602e-03	.	chr1	26426458	26429728	ENSG00000131914	.	+	3UTR
chr1	26470282	26470332	ENSG00000117682-1	1000	+	1.640	1.032e-04	1.889e-02	.	chr1	26468894	26471294	ENSG00000117682	.	+	3UTR
chr1	26470282	26470332	ENSG00000117682-1	1000	+	1.640	1.032e-04	1.889e-02	.	chr1	26469131	26471294	ENSG00000117682	.	+	3UTR
chr1	26470282	26470332	ENSG00000117682-1	1000	+	1.640	1.032e-04	1.889e-02	.	chr1	26469131	26471306	ENSG00000117682	.	+	3UTR
chr1	26470332	26470382	ENSG00000117682-2	1000	+	2.210	8.837e-09	3.234e-06	.	chr1	26468894	26471294	ENSG00000117682	.	+	3UTR
chr1	26470332	26470382	ENSG00000117682-2	1000	+	2.210	8.837e-09	3.234e-06	.	chr1	26469131	26471294	ENSG00000117682	.	+	3UTR
chr1	26470332	26470382	ENSG00000117682-2	1000	+	2.210	8.837e-09	3.234e-06	.	chr1	26469131	26471306	ENSG00000117682	.	+	3UTR
chr1	26472640	26472690	ENSG00000198830-1	1000	+	1.860	1.952e-07	7.905e-06	.	chr1	26472562	26472762	ENSG00000198830	.	+	px200_intron
chr1	26472640	26472690	ENSG00000198830-1	1000	+	1.860	1.952e-07	7.905e-06	.	chr1	26472627	26472827	ENSG00000198830	.	+	px200_intron
chr1	26472690	26472740	ENSG00000198830-2	1000	+	1.970	6.486e-07	1.313e-05	.	chr1	26472562	26472762	ENSG00000198830	.	+	px200_intron
chr1	26472690	26472740	ENSG00000198830-2	1000	+	1.970	6.486e-07	1.313e-05	.	chr1	26472627	26472827	ENSG00000198830	.	+	px200_intron
chr1	26472890	26472940	ENSG00000198830-3	1000	+	1.510	9.818e-05	8.836e-04	.	chr1	26472827	26473005	ENSG00000198830	.	+	px500_intron
chr1	26472890	26472940	ENSG00000198830-3	1000	+	1.510	9.818e-05	8.836e-04	.	chr1	26472928	26473005	ENSG00000198830	.	+	px500_intron
chr1	26472940	26472990	ENSG00000198830-4	1000	+	1.650	1.894e-05	1.918e-04	.	chr1	26472982	26473005	ENSG00000198830	.	+	px500_intron
chr1	26472940	26472990	ENSG00000198830-4	1000	+	1.650	1.894e-05	1.918e-04	.	chr1	26472827	26473005	ENSG00000198830	.	+	px500_intron
chr1	26472940	26472990	ENSG00000198830-4	1000	+	1.650	1.894e-05	1.918e-04	.	chr1	26472928	26473005	ENSG00000198830	.	+	px500_intron
chr1	26472940	26472990	ENSG00000198830-4	1000	+	1.650	1.894e-05	1.918e-04	.	chr1	26472959	26473005	ENSG00000198830	.	+	px500_intron
chr1	26472990	26473040	ENSG00000198830-5	1000	+	1.500	2.297e-04	1.861e-03	.	chr1	26473005	26473206	ENSG00000198830	.	+	px200_intron
chr1	26472990	26473040	ENSG00000198830-5	1000	+	1.500	2.297e-04	1.861e-03	.	chr1	26472982	26473005	ENSG00000198830	.	+	px500_intron
chr1	26472990	26473040	ENSG00000198830-5	1000	+	1.500	2.297e-04	1.861e-03	.	chr1	26472959	26473005	ENSG00000198830	.	+	px500_intron
chr1	26472990	26473040	ENSG00000198830-5	1000	+	1.500	2.297e-04	1.861e-03	.	chr1	26472928	26473005	ENSG00000198830	.	+	px500_intron
chr1	26472990	26473040	ENSG00000198830-5	1000	+	1.500	2.297e-04	1.861e-03	.	chr1	26472827	26473005	ENSG00000198830	.	+	px500_intron
chr1	26473040	26473090	ENSG00000198830-6	1000	+	2.180	2.265e-13	1.835e-11	.	chr1	26473005	26473206	ENSG00000198830	.	+	px200_intron
chr1	26473090	26473140	ENSG00000198830-7	1000	+	1.810	3.416e-07	9.224e-06	.	chr1	26473005	26473206	ENSG00000198830	.	+	px200_intron
chr1	26473140	26473190	ENSG00000198830-8	1000	+	1.850	9.904e-06	1.146e-04	.	chr1	26473005	26473206	ENSG00000198830	.	+	px200_intron
chr1	26473190	26473240	ENSG00000198830-9	1000	+	1.400	2.364e-06	3.830e-05	.	chr1	26473005	26473206	ENSG00000198830	.	+	px200_intron
chr1	26473190	26473240	ENSG00000198830-9	1000	+	1.400	2.364e-06	3.830e-05	.	chr1	26473206	26473228	ENSG00000198830	.	+	px500_intron
chr1	26473190	26473240	ENSG00000198830-9	1000	+	1.400	2.364e-06	3.830e-05	.	chr1	26473228	26473429	ENSG00000198830	.	+	px200_intron
chr1	26473240	26473290	ENSG00000198830-10	1000	+	1.740	6.723e-06	9.076e-05	.	chr1	26473259	26473460	ENSG00000198830	.	+	px200_intron
chr1	26473240	26473290	ENSG00000198830-10	1000	+	1.740	6.723e-06	9.076e-05	.	chr1	26473282	26473483	ENSG00000198830	.	+	px200_intron
chr1	26473240	26473290	ENSG00000198830-10	1000	+	1.740	6.723e-06	9.076e-05	.	chr1	26473228	26473429	ENSG00000198830	.	+	px200_intron
chr1	26473290	26473340	ENSG00000198830-11	1000	+	1.300	7.644e-04	5.160e-03	.	chr1	26473228	26473429	ENSG00000198830	.	+	px200_intron
chr1	26473290	26473340	ENSG00000198830-11	1000	+	1.300	7.644e-04	5.160e-03	.	chr1	26473259	26473460	ENSG00000198830	.	+	px200_intron
chr1	26473290	26473340	ENSG00000198830-11	1000	+	1.300	7.644e-04	5.160e-03	.	chr1	26473282	26473483	ENSG00000198830	.	+	px200_intron
chr1	26473540	26473590	ENSG00000198830-12	1000	+	1.470	3.117e-04	2.295e-03	.	chr1	26473585	26473785	ENSG00000198830	.	+	px200_intron
chr1	26473540	26473590	ENSG00000198830-12	1000	+	1.470	3.117e-04	2.295e-03	.	chr1	26473527	26473727	ENSG00000198830	.	+	px200_intron
chr1	26473540	26473590	ENSG00000198830-12	1000	+	1.470	3.117e-04	2.295e-03	.	chr1	26473502	26473703	ENSG00000198830	.	+	px200_intron
chr1	26474040	26474090	ENSG00000198830-13	1000	+	1.190	2.305e-03	1.436e-02	.	chr1	26473884	26474085	ENSG00000198830	.	+	px200_intron
chr1	26474040	26474090	ENSG00000198830-13	1000	+	1.190	2.305e-03	1.436e-02	.	chr1	26474084	26474135	ENSG00000198830	.	+	CDS
chr1	26474040	26474090	ENSG00000198830-13	1000	+	1.190	2.305e-03	1.436e-02	.	chr1	26474085	26474128	ENSG00000198830	.	+	px500_intron
chr1	26695736	26695786	ENSG00000117713-1	1000	+	1.250	4.121e-04	3.027e-02	.	chr1	26695514	26695814	ENSG00000117713	.	+	px500_intron
chr1	26695736	26695786	ENSG00000117713-1	1000	+	1.250	4.121e-04	3.027e-02	.	chr1	26695531	26695814	ENSG00000117713	.	+	px500_intron
chr1	26696086	26696136	ENSG00000117713-2	1000	+	0.960	4.751e-04	3.323e-02	.	chr1	26696100	26696300	ENSG00000117713	.	+	px200_intron
chr1	26696086	26696136	ENSG00000117713-2	1000	+	0.960	4.751e-04	3.323e-02	.	chr1	26696032	26696100	ENSG00000117713	.	+	px500_intron
chr1	26696086	26696136	ENSG00000117713-2	1000	+	0.960	4.751e-04	3.323e-02	.	chr1	26696014	26696403	ENSG00000117713	.	+	5UTR
chr1	26696086	26696136	ENSG00000117713-2	1000	+	0.960	4.751e-04	3.323e-02	.	chr1	26696031	26696100	ENSG00000117713	.	+	5UTR
chr1	26696136	26696186	ENSG00000117713-3	1000	+	1.620	3.578e-07	1.051e-04	.	chr1	26696100	26696300	ENSG00000117713	.	+	px200_intron
chr1	26696136	26696186	ENSG00000117713-3	1000	+	1.620	3.578e-07	1.051e-04	.	chr1	26696014	26696403	ENSG00000117713	.	+	5UTR
chr1	26696586	26696636	ENSG00000117713-4	1000	+	0.910	6.792e-04	4.338e-02	.	chr1	26696404	26696600	ENSG00000117713	.	+	px500_intron
chr1	26696586	26696636	ENSG00000117713-4	1000	+	0.910	6.792e-04	4.338e-02	.	chr1	26696403	26697540	ENSG00000117713	.	+	CDS
chr1	26697036	26697086	ENSG00000117713-5	1000	+	1.780	2.295e-06	5.618e-04	.	chr1	26696403	26697540	ENSG00000117713	.	+	CDS
chr1	26697386	26697436	ENSG00000117713-6	1000	+	1.140	9.045e-05	1.208e-02	.	chr1	26696403	26697540	ENSG00000117713	.	+	CDS
chr1	26697886	26697936	ENSG00000117713-7	1000	+	1.700	6.911e-06	1.450e-03	.	chr1	26697740	26698040	ENSG00000117713	.	+	px500_intron
chr1	26697936	26697986	ENSG00000117713-8	1000	+	1.510	5.354e-04	3.575e-02	.	chr1	26697740	26698040	ENSG00000117713	.	+	px500_intron
chr1	26697986	26698036	ENSG00000117713-9	1000	+	1.460	1.442e-04	1.705e-02	.	chr1	26697740	26698040	ENSG00000117713	.	+	px500_intron
chr1	26699286	26699336	ENSG00000117713-10	1000	+	1.430	1.985e-04	2.083e-02	.	chr1	26698040	26727207	ENSG00000117713	.	+	distal_intron
chr1	26713186	26713236	ENSG00000117713-11	1000	+	2.740	3.220e-15	4.730e-12	.	chr1	26698040	26727207	ENSG00000117713	.	+	distal_intron
chr1	26713336	26713386	ENSG00000117713-12	1000	+	1.370	3.710e-04	2.940e-02	.	chr1	26698040	26727207	ENSG00000117713	.	+	distal_intron
chr1	26713736	26713786	ENSG00000117713-13	1000	+	1.550	8.179e-05	1.202e-02	.	chr1	26698040	26727207	ENSG00000117713	.	+	distal_intron
chr1	26725836	26725886	ENSG00000117713-14	1000	+	1.380	3.338e-04	2.884e-02	.	chr1	26698040	26727207	ENSG00000117713	.	+	distal_intron
chr1	26731336	26731386	ENSG00000117713-15	1000	+	0.740	2.237e-04	2.191e-02	.	chr1	26731151	26731568	ENSG00000117713	.	+	CDS
chr1	26731336	26731386	ENSG00000117713-15	1000	+	0.740	2.237e-04	2.191e-02	.	chr1	26731151	26731604	ENSG00000117713	.	+	CDS
chr1	26731336	26731386	ENSG00000117713-15	1000	+	0.740	2.237e-04	2.191e-02	.	chr1	26731318	26731518	ENSG00000117713	.	+	px200_intron
chr1	26735836	26735886	ENSG00000117713-16	1000	+	2.040	4.544e-09	1.669e-06	.	chr1	26733292	26752451	ENSG00000117713	.	+	distal_intron
chr1	26739836	26739886	ENSG00000117713-17	1000	+	1.190	2.949e-04	2.708e-02	.	chr1	26733292	26752451	ENSG00000117713	.	+	distal_intron
chr1	26739936	26739986	ENSG00000117713-18	1000	+	1.450	1.509e-04	1.705e-02	.	chr1	26733292	26752451	ENSG00000117713	.	+	distal_intron
chr1	26748336	26748386	ENSG00000117713-19	1000	+	1.170	3.803e-04	2.940e-02	.	chr1	26733292	26752451	ENSG00000117713	.	+	distal_intron
chr1	26773136	26773186	ENSG00000117713-20	1000	+	1.440	5.550e-05	9.059e-03	.	chr1	26772987	26773187	ENSG00000117713	.	+	px200_intron
chr1	26773136	26773186	ENSG00000117713-20	1000	+	1.440	5.550e-05	9.059e-03	.	chr1	26773145	26773346	ENSG00000117713	.	+	px200_intron
chr1	26780836	26780886	ENSG00000117713-21	1000	+	1.230	1.062e-05	1.951e-03	.	chr1	26780756	26780956	ENSG00000117713	.	+	px200_intron
chr1	26780836	26780886	ENSG00000117713-21	1000	+	1.230	1.062e-05	1.951e-03	.	chr1	26780817	26781017	ENSG00000117713	.	+	px200_intron
chr1	26780836	26780886	ENSG00000117713-21	1000	+	1.230	1.062e-05	1.951e-03	.	chr1	26779022	26780983	ENSG00000117713	.	+	3UTR
chr1	26780836	26780886	ENSG00000117713-21	1000	+	1.230	1.062e-05	1.951e-03	.	chr1	26779022	26781180	ENSG00000117713	.	+	3UTR
chr1	26780836	26780886	ENSG00000117713-21	1000	+	1.230	1.062e-05	1.951e-03	.	chr1	26780756	26782104	ENSG00000117713	.	+	3UTR
chr1	26780836	26780886	ENSG00000117713-21	1000	+	1.230	1.062e-05	1.951e-03	.	chr1	26780756	26782102	ENSG00000117713	.	+	3UTR
chr1	26780836	26780886	ENSG00000117713-21	1000	+	1.230	1.062e-05	1.951e-03	.	chr1	26780756	26781177	ENSG00000117713	.	+	3UTR
chr1	26780886	26780936	ENSG00000117713-22	1000	+	1.570	1.415e-11	6.931e-09	.	chr1	26780756	26780956	ENSG00000117713	.	+	px200_intron
chr1	26780886	26780936	ENSG00000117713-22	1000	+	1.570	1.415e-11	6.931e-09	.	chr1	26780817	26781017	ENSG00000117713	.	+	px200_intron
chr1	26780886	26780936	ENSG00000117713-22	1000	+	1.570	1.415e-11	6.931e-09	.	chr1	26779022	26780983	ENSG00000117713	.	+	3UTR
chr1	26780886	26780936	ENSG00000117713-22	1000	+	1.570	1.415e-11	6.931e-09	.	chr1	26779022	26781180	ENSG00000117713	.	+	3UTR
chr1	26780886	26780936	ENSG00000117713-22	1000	+	1.570	1.415e-11	6.931e-09	.	chr1	26780756	26782104	ENSG00000117713	.	+	3UTR
chr1	26780886	26780936	ENSG00000117713-22	1000	+	1.570	1.415e-11	6.931e-09	.	chr1	26780756	26782102	ENSG00000117713	.	+	3UTR
chr1	26780886	26780936	ENSG00000117713-22	1000	+	1.570	1.415e-11	6.931e-09	.	chr1	26780756	26781177	ENSG00000117713	.	+	3UTR
chr1	26780936	26780986	ENSG00000117713-23	1000	+	1.500	5.477e-13	4.023e-10	.	chr1	26779022	26780983	ENSG00000117713	.	+	3UTR
chr1	26780936	26780986	ENSG00000117713-23	1000	+	1.500	5.477e-13	4.023e-10	.	chr1	26779022	26781180	ENSG00000117713	.	+	3UTR
chr1	26780936	26780986	ENSG00000117713-23	1000	+	1.500	5.477e-13	4.023e-10	.	chr1	26780756	26781177	ENSG00000117713	.	+	3UTR
chr1	26780936	26780986	ENSG00000117713-23	1000	+	1.500	5.477e-13	4.023e-10	.	chr1	26780756	26782102	ENSG00000117713	.	+	3UTR
chr1	26780936	26780986	ENSG00000117713-23	1000	+	1.500	5.477e-13	4.023e-10	.	chr1	26780756	26782104	ENSG00000117713	.	+	3UTR
chr1	26780936	26780986	ENSG00000117713-23	1000	+	1.500	5.477e-13	4.023e-10	.	chr1	26780756	26780956	ENSG00000117713	.	+	px200_intron
chr1	26780936	26780986	ENSG00000117713-23	1000	+	1.500	5.477e-13	4.023e-10	.	chr1	26780817	26781017	ENSG00000117713	.	+	px200_intron
chr1	26780936	26780986	ENSG00000117713-23	1000	+	1.500	5.477e-13	4.023e-10	.	chr1	26780983	26781183	ENSG00000117713	.	+	px200_intron
chr1	26890082	26890132	ENSG00000142751-1	1000	-	1.640	6.192e-05	1.022e-02	.	chr1	26890096	26890260	ENSG00000142751	.	-	5UTR
chr1	26890082	26890132	ENSG00000142751-1	1000	-	1.640	6.192e-05	1.022e-02	.	chr1	26890096	26890283	ENSG00000142751	.	-	5UTR
chr1	26890082	26890132	ENSG00000142751-1	1000	-	1.640	6.192e-05	1.022e-02	.	chr1	26889945	26890232	ENSG00000142751	.	-	px500_intron
chr1	26890082	26890132	ENSG00000142751-1	1000	-	1.640	6.192e-05	1.022e-02	.	chr1	26889987	26890260	ENSG00000198746	.	-	px500_intron
chr1	26890082	26890132	ENSG00000142751-1	1000	-	1.640	6.192e-05	1.022e-02	.	chr1	26889685	26890096	ENSG00000142751	.	-	CDS
chr1	26890082	26890132	ENSG00000142751-1	1000	-	1.640	6.192e-05	1.022e-02	.	chr1	26889944	26890096	ENSG00000142751	.	-	CDS
chr1	27007570	27007620	ENSG00000158246-1	1000	-	1.000	8.787e-05	1.582e-03	.	chr1	27007457	27011906	ENSG00000158246	.	-	distal_intron
chr1	27207280	27207330	ENSG00000225159-1	1000	+	0.920	7.091e-03	4.964e-02	.	chr1	27206929	27207796	ENSG00000225159	.	+	other_exon
chr1	27344420	27344470	ENSG00000142765-1	1000	+	1.000	1.341e-08	1.039e-07	.	chr1	27344372	27344672	ENSG00000142765	.	+	px500_intron
chr1	27344570	27344620	ENSG00000142765-2	1000	+	1.000	1.341e-08	1.039e-07	.	chr1	27344372	27344672	ENSG00000142765	.	+	px500_intron
chr1	27348570	27348620	ENSG00000142765-3	1000	+	1.000	1.341e-08	1.039e-07	.	chr1	27348615	27348879	ENSG00000142765	.	+	px500_intron
chr1	27348570	27348620	ENSG00000142765-3	1000	+	1.000	1.341e-08	1.039e-07	.	chr1	27348579	27348879	ENSG00000142765	.	+	px500_intron
chr1	27348570	27348620	ENSG00000142765-3	1000	+	1.000	1.341e-08	1.039e-07	.	chr1	27348512	27348579	ENSG00000142765	.	+	distal_intron
chr1	27408380	27408430	ENSG00000158195-1	1000	-	1.320	9.329e-05	3.425e-02	.	chr1	27408346	27408546	ENSG00000158195	.	-	px200_intron
chr1	27408430	27408480	ENSG00000158195-2	1000	-	1.380	1.350e-04	3.425e-02	.	chr1	27408346	27408546	ENSG00000158195	.	-	px200_intron
chr1	27409830	27409880	ENSG00000158195-3	1000	-	1.610	1.158e-04	3.425e-02	.	chr1	27409691	27410206	ENSG00000158195	.	-	CDS
chr1	27566185	27566235	ENSG00000126705-1	1000	-	1.280	6.244e-05	3.847e-02	.	chr1	27559383	27567525	ENSG00000126705	.	-	distal_intron
chr1	27566235	27566285	ENSG00000126705-2	1000	-	1.450	8.306e-06	1.023e-02	.	chr1	27559383	27567525	ENSG00000126705	.	-	distal_intron
chr1	27613514	27613564	ENSG00000000938-1	1000	-	1.000	1.883e-02	4.709e-02	.	chr1	27613350	27613550	ENSG00000000938	.	-	px200_intron
chr1	27613514	27613564	ENSG00000000938-1	1000	-	1.000	1.883e-02	4.709e-02	.	chr1	27613550	27613850	ENSG00000000938	.	-	px500_intron
chr1	27613514	27613564	ENSG00000000938-1	1000	-	1.000	1.883e-02	4.709e-02	.	chr1	27613550	27613622	ENSG00000000938	.	-	px500_intron
chr1	27613614	27613664	ENSG00000000938-2	1000	-	1.000	1.883e-02	4.709e-02	.	chr1	27613550	27613622	ENSG00000000938	.	-	px500_intron
chr1	27613614	27613664	ENSG00000000938-2	1000	-	1.000	1.883e-02	4.709e-02	.	chr1	27613550	27613850	ENSG00000000938	.	-	px500_intron
chr1	27619414	27619464	ENSG00000000938-3	1000	-	1.000	1.883e-02	4.709e-02	.	chr1	27617796	27621058	ENSG00000000938	.	-	distal_intron
chr1	27625914	27625964	ENSG00000000938-4	1000	-	1.000	1.883e-02	4.709e-02	.	chr1	27625845	27626046	ENSG00000000938	.	-	px200_intron
chr1	27628114	27628164	ENSG00000000938-5	1000	-	1.000	1.883e-02	4.709e-02	.	chr1	27627069	27634564	ENSG00000000938	.	-	distal_intron
chr1	27628264	27628314	ENSG00000000938-6	1000	-	1.000	1.883e-02	4.709e-02	.	chr1	27627069	27634564	ENSG00000000938	.	-	distal_intron
chr1	27760861	27760911	ENSG00000009780-1	1000	+	1.580	7.169e-05	2.022e-02	.	chr1	27760581	27763122	ENSG00000009780	.	+	3UTR
chr1	27760861	27760911	ENSG00000009780-1	1000	+	1.580	7.169e-05	2.022e-02	.	chr1	27760581	27761964	ENSG00000009780	.	+	3UTR
chr1	27760861	27760911	ENSG00000009780-1	1000	+	1.580	7.169e-05	2.022e-02	.	chr1	27760581	27761473	ENSG00000009780	.	+	3UTR
chr1	27760861	27760911	ENSG00000009780-1	1000	+	1.580	7.169e-05	2.022e-02	.	chr1	27760781	27761081	ENSG00000009780	.	+	px500_intron
chr1	27830932	27830982	ENSG00000117751-1	1000	+	1.160	1.579e-03	3.625e-02	.	chr1	27830821	27831246	ENSG00000117751	.	+	5UTR
chr1	27830932	27830982	ENSG00000117751-1	1000	+	1.160	1.579e-03	3.625e-02	.	chr1	27830813	27831366	ENSG00000117751	.	+	5UTR
chr1	27830932	27830982	ENSG00000117751-1	1000	+	1.160	1.579e-03	3.625e-02	.	chr1	27830891	27831091	ENSG00000117751	.	+	px200_intron
chr1	27841082	27841132	ENSG00000117751-2	1000	+	1.120	2.425e-03	4.717e-02	.	chr1	27841013	27841234	ENSG00000117751	.	+	CDS
chr1	27841082	27841132	ENSG00000117751-2	1000	+	1.120	2.425e-03	4.717e-02	.	chr1	27841013	27841168	ENSG00000117751	.	+	5UTR
chr1	27850082	27850132	ENSG00000117751-3	1000	+	2.110	7.384e-09	7.901e-07	.	chr1	27850092	27850432	ENSG00000117751	.	+	CDS
chr1	27850082	27850132	ENSG00000117751-3	1000	+	2.110	7.384e-09	7.901e-07	.	chr1	27850092	27850446	ENSG00000117751	.	+	CDS
chr1	27850082	27850132	ENSG00000117751-3	1000	+	2.110	7.384e-09	7.901e-07	.	chr1	27849892	27850093	ENSG00000117751	.	+	px200_intron
chr1	27850132	27850182	ENSG00000117751-4	1000	+	1.100	1.422e-04	3.805e-03	.	chr1	27850092	27850432	ENSG00000117751	.	+	CDS
chr1	27850132	27850182	ENSG00000117751-4	1000	+	1.100	1.422e-04	3.805e-03	.	chr1	27850092	27850446	ENSG00000117751	.	+	CDS
chr1	27850482	27850532	ENSG00000117751-5	1000	+	1.240	1.694e-03	3.625e-02	.	chr1	27850432	27850632	ENSG00000117751	.	+	px200_intron
chr1	27850482	27850532	ENSG00000117751-5	1000	+	1.240	1.694e-03	3.625e-02	.	chr1	27850414	27850614	ENSG00000117751	.	+	px200_intron
chr1	27850482	27850532	ENSG00000117751-5	1000	+	1.240	1.694e-03	3.625e-02	.	chr1	27850446	27851676	ENSG00000117751	.	+	3UTR
chr1	27850482	27850532	ENSG00000117751-5	1000	+	1.240	1.694e-03	3.625e-02	.	chr1	27850446	27851672	ENSG00000117751	.	+	3UTR
chr1	27850482	27850532	ENSG00000117751-5	1000	+	1.240	1.694e-03	3.625e-02	.	chr1	27850446	27851528	ENSG00000117751	.	+	3UTR
chr1	27850632	27850682	ENSG00000117751-6	1000	+	1.580	1.529e-05	1.091e-03	.	chr1	27850446	27851676	ENSG00000117751	.	+	3UTR
chr1	27850632	27850682	ENSG00000117751-6	1000	+	1.580	1.529e-05	1.091e-03	.	chr1	27850446	27851672	ENSG00000117751	.	+	3UTR
chr1	27850632	27850682	ENSG00000117751-6	1000	+	1.580	1.529e-05	1.091e-03	.	chr1	27850446	27851528	ENSG00000117751	.	+	3UTR
chr1	27850632	27850682	ENSG00000117751-6	1000	+	1.580	1.529e-05	1.091e-03	.	chr1	27850632	27850932	ENSG00000117751	.	+	px500_intron
chr1	27850632	27850682	ENSG00000117751-6	1000	+	1.580	1.529e-05	1.091e-03	.	chr1	27850632	27850914	ENSG00000117751	.	+	px500_intron
chr1	27850682	27850732	ENSG00000117751-7	1000	+	2.180	1.158e-10	2.478e-08	.	chr1	27850632	27850932	ENSG00000117751	.	+	px500_intron
chr1	27850682	27850732	ENSG00000117751-7	1000	+	2.180	1.158e-10	2.478e-08	.	chr1	27850632	27850914	ENSG00000117751	.	+	px500_intron
chr1	27850682	27850732	ENSG00000117751-7	1000	+	2.180	1.158e-10	2.478e-08	.	chr1	27850446	27851528	ENSG00000117751	.	+	3UTR
chr1	27850682	27850732	ENSG00000117751-7	1000	+	2.180	1.158e-10	2.478e-08	.	chr1	27850446	27851672	ENSG00000117751	.	+	3UTR
chr1	27850682	27850732	ENSG00000117751-7	1000	+	2.180	1.158e-10	2.478e-08	.	chr1	27850446	27851676	ENSG00000117751	.	+	3UTR
chr1	27850732	27850782	ENSG00000117751-8	1000	+	1.580	3.632e-05	1.555e-03	.	chr1	27850632	27850914	ENSG00000117751	.	+	px500_intron
chr1	27850732	27850782	ENSG00000117751-8	1000	+	1.580	3.632e-05	1.555e-03	.	chr1	27850632	27850932	ENSG00000117751	.	+	px500_intron
chr1	27850732	27850782	ENSG00000117751-8	1000	+	1.580	3.632e-05	1.555e-03	.	chr1	27850446	27851528	ENSG00000117751	.	+	3UTR
chr1	27850732	27850782	ENSG00000117751-8	1000	+	1.580	3.632e-05	1.555e-03	.	chr1	27850446	27851672	ENSG00000117751	.	+	3UTR
chr1	27850732	27850782	ENSG00000117751-8	1000	+	1.580	3.632e-05	1.555e-03	.	chr1	27850446	27851676	ENSG00000117751	.	+	3UTR
chr1	27850832	27850882	ENSG00000117751-9	1000	+	1.360	1.175e-04	3.591e-03	.	chr1	27850632	27850914	ENSG00000117751	.	+	px500_intron
chr1	27850832	27850882	ENSG00000117751-9	1000	+	1.360	1.175e-04	3.591e-03	.	chr1	27850632	27850932	ENSG00000117751	.	+	px500_intron
chr1	27850832	27850882	ENSG00000117751-9	1000	+	1.360	1.175e-04	3.591e-03	.	chr1	27850446	27851676	ENSG00000117751	.	+	3UTR
chr1	27850832	27850882	ENSG00000117751-9	1000	+	1.360	1.175e-04	3.591e-03	.	chr1	27850446	27851672	ENSG00000117751	.	+	3UTR
chr1	27850832	27850882	ENSG00000117751-9	1000	+	1.360	1.175e-04	3.591e-03	.	chr1	27850446	27851528	ENSG00000117751	.	+	3UTR
chr1	27850982	27851032	ENSG00000117751-10	1000	+	1.770	4.623e-05	1.649e-03	.	chr1	27850446	27851676	ENSG00000117751	.	+	3UTR
chr1	27850982	27851032	ENSG00000117751-10	1000	+	1.770	4.623e-05	1.649e-03	.	chr1	27850446	27851672	ENSG00000117751	.	+	3UTR
chr1	27850982	27851032	ENSG00000117751-10	1000	+	1.770	4.623e-05	1.649e-03	.	chr1	27850446	27851528	ENSG00000117751	.	+	3UTR
chr1	27851082	27851132	ENSG00000117751-11	1000	+	1.350	2.161e-05	1.156e-03	.	chr1	27851039	27851339	ENSG00000117751	.	+	px500_intron
chr1	27851082	27851132	ENSG00000117751-11	1000	+	1.350	2.161e-05	1.156e-03	.	chr1	27850446	27851676	ENSG00000117751	.	+	3UTR
chr1	27851082	27851132	ENSG00000117751-11	1000	+	1.350	2.161e-05	1.156e-03	.	chr1	27850446	27851672	ENSG00000117751	.	+	3UTR
chr1	27851082	27851132	ENSG00000117751-11	1000	+	1.350	2.161e-05	1.156e-03	.	chr1	27850446	27851528	ENSG00000117751	.	+	3UTR
chr1	27939775	27939825	ENSG00000227050-1	1000	-	1.000	3.164e-06	1.040e-05	.	chr1	27939579	27940970	ENSG00000227050	.	-	distal_intron
chr1	27939775	27939825	ENSG00000227050-1	1000	-	1.000	3.164e-06	1.040e-05	.	chr1	27939579	27940970	ENSG00000130768	.	+	distal_intron
chr1	27942775	27942825	ENSG00000227050-2	1000	-	1.000	3.164e-06	1.040e-05	.	chr1	27942564	27942864	ENSG00000130768	.	+	px500_intron
chr1	27943925	27943975	ENSG00000227050-3	1000	-	1.000	3.164e-06	1.040e-05	.	chr1	27942864	27944731	ENSG00000227050	.	-	distal_intron
chr1	27943925	27943975	ENSG00000227050-3	1000	-	1.000	3.164e-06	1.040e-05	.	chr1	27942864	27944731	ENSG00000130768	.	+	distal_intron
chr1	27943975	27944025	ENSG00000227050-4	1000	-	1.000	3.164e-06	1.040e-05	.	chr1	27942864	27944731	ENSG00000227050	.	-	distal_intron
chr1	27943975	27944025	ENSG00000227050-4	1000	-	1.000	3.164e-06	1.040e-05	.	chr1	27942864	27944731	ENSG00000130768	.	+	distal_intron
chr1	27947075	27947125	ENSG00000227050-5	1000	-	1.000	3.164e-06	1.040e-05	.	chr1	27945945	27948493	ENSG00000130768	.	+	distal_intron
chr1	27947075	27947125	ENSG00000227050-5	1000	-	1.000	3.164e-06	1.040e-05	.	chr1	27945945	27948493	ENSG00000227050	.	-	distal_intron
chr1	27947175	27947225	ENSG00000227050-6	1000	-	1.000	3.164e-06	1.040e-05	.	chr1	27945945	27948493	ENSG00000130768	.	+	distal_intron
chr1	27947175	27947225	ENSG00000227050-6	1000	-	1.000	3.164e-06	1.040e-05	.	chr1	27945945	27948493	ENSG00000227050	.	-	distal_intron
chr1	27959025	27959075	ENSG00000227050-7	1000	-	1.000	3.164e-06	1.040e-05	.	chr1	27958940	27959140	ENSG00000227050	.	-	px200_intron
chr1	27959025	27959075	ENSG00000227050-7	1000	-	1.000	3.164e-06	1.040e-05	.	chr1	27958475	27959157	ENSG00000130768	.	+	3UTR
chr1	27959025	27959075	ENSG00000227050-7	1000	-	1.000	3.164e-06	1.040e-05	.	chr1	27958838	27959151	ENSG00000130768	.	+	3UTR
chr1	27959025	27959075	ENSG00000227050-7	1000	-	1.000	3.164e-06	1.040e-05	.	chr1	27958838	27959152	ENSG00000130768	.	+	3UTR
chr1	27974244	27974294	ENSG00000158161-1	1000	-	2.340	0.000e+00	0.000e+00	.	chr1	27970343	27974465	ENSG00000158161	.	-	3UTR
chr1	27974244	27974294	ENSG00000158161-1	1000	-	2.340	0.000e+00	0.000e+00	.	chr1	27970346	27974465	ENSG00000158161	.	-	3UTR
chr1	27974244	27974294	ENSG00000158161-1	1000	-	2.340	0.000e+00	0.000e+00	.	chr1	27973467	27974465	ENSG00000158161	.	-	3UTR
chr1	27974294	27974344	ENSG00000158161-2	1000	-	3.160	0.000e+00	0.000e+00	.	chr1	27970343	27974465	ENSG00000158161	.	-	3UTR
chr1	27974294	27974344	ENSG00000158161-2	1000	-	3.160	0.000e+00	0.000e+00	.	chr1	27973467	27974465	ENSG00000158161	.	-	3UTR
chr1	27974294	27974344	ENSG00000158161-2	1000	-	3.160	0.000e+00	0.000e+00	.	chr1	27970346	27974465	ENSG00000158161	.	-	3UTR
chr1	27974344	27974394	ENSG00000158161-3	1000	-	2.470	9.159e-14	3.349e-11	.	chr1	27970346	27974465	ENSG00000158161	.	-	3UTR
chr1	27974344	27974394	ENSG00000158161-3	1000	-	2.470	9.159e-14	3.349e-11	.	chr1	27973467	27974465	ENSG00000158161	.	-	3UTR
chr1	27974344	27974394	ENSG00000158161-3	1000	-	2.470	9.159e-14	3.349e-11	.	chr1	27970343	27974465	ENSG00000158161	.	-	3UTR
chr1	27974394	27974444	ENSG00000158161-4	1000	-	1.260	1.344e-04	3.686e-02	.	chr1	27970343	27974465	ENSG00000158161	.	-	3UTR
chr1	27974394	27974444	ENSG00000158161-4	1000	-	1.260	1.344e-04	3.686e-02	.	chr1	27970346	27974465	ENSG00000158161	.	-	3UTR
chr1	27974394	27974444	ENSG00000158161-4	1000	-	1.260	1.344e-04	3.686e-02	.	chr1	27973467	27974465	ENSG00000158161	.	-	3UTR
chr1	28032134	28032184	ENSG00000240750-1	1000	-	1.640	6.563e-03	2.625e-02	.	chr1	28031883	28032180	ENSG00000240750	.	-	other_exon
chr1	28032134	28032184	ENSG00000240750-1	1000	-	1.640	6.563e-03	2.625e-02	.	chr1	28032180	28032380	ENSG00000240750	.	-	px200_intron
chr1	28221306	28221356	ENSG00000126698-1	1000	-	1.420	1.254e-04	3.210e-02	.	chr1	28215496	28228421	ENSG00000126698	.	-	distal_intron
chr1	28237509	28237559	ENSG00000130770-1	1000	+	1.310	7.774e-04	4.820e-02	.	chr1	28236456	28238098	ENSG00000130770	.	+	3UTR
chr1	28237509	28237559	ENSG00000130770-1	1000	+	1.310	7.774e-04	4.820e-02	.	chr1	28237336	28237560	ENSG00000130770	.	+	px500_intron
chr1	28237509	28237559	ENSG00000130770-1	1000	+	1.310	7.774e-04	4.820e-02	.	chr1	28237260	28237560	ENSG00000130770	.	+	px500_intron
chr1	28428232	28428282	ENSG00000204138-1	1000	+	2.030	1.001e-08	7.321e-06	.	chr1	28423155	28432430	ENSG00000204138	.	+	distal_intron
chr1	28443282	28443332	ENSG00000204138-2	1000	+	3.360	0.000e+00	0.000e+00	.	chr1	28438930	28453040	ENSG00000204138	.	+	distal_intron
chr1	28457932	28457982	ENSG00000204138-3	1000	+	1.750	5.061e-06	2.468e-03	.	chr1	28457855	28458055	ENSG00000204138	.	+	px200_intron
chr1	28457932	28457982	ENSG00000204138-3	1000	+	1.750	5.061e-06	2.468e-03	.	chr1	28457859	28458059	ENSG00000204138	.	+	px200_intron
chr1	28506030	28506080	ENSG00000242125-1	1000	+	1.240	5.812e-03	2.874e-02	.	chr1	28506057	28506084	ENSG00000242125	.	+	px500_intron
chr1	28506030	28506080	ENSG00000242125-1	1000	+	1.240	5.812e-03	2.874e-02	.	chr1	28505842	28506043	ENSG00000242125	.	+	px200_intron
chr1	28506030	28506080	ENSG00000242125-1	1000	+	1.240	5.812e-03	2.874e-02	.	chr1	28505855	28506056	ENSG00000180198	.	+	px200_intron
chr1	28506030	28506080	ENSG00000242125-1	1000	+	1.240	5.812e-03	2.874e-02	.	chr1	28505856	28506057	ENSG00000180198	.	+	px200_intron
chr1	28506030	28506080	ENSG00000242125-1	1000	+	1.240	5.812e-03	2.874e-02	.	chr1	28506055	28506084	ENSG00000180198	.	+	5UTR
chr1	28506030	28506080	ENSG00000242125-1	1000	+	1.240	5.812e-03	2.874e-02	.	chr1	28506056	28506084	ENSG00000180198	.	+	5UTR
chr1	28506030	28506080	ENSG00000242125-1	1000	+	1.240	5.812e-03	2.874e-02	.	chr1	28505989	28506084	ENSG00000180198	.	+	5UTR
chr1	28506030	28506080	ENSG00000242125-1	1000	+	1.240	5.812e-03	2.874e-02	.	chr1	28505942	28506084	ENSG00000180198	.	+	5UTR
chr1	28506030	28506080	ENSG00000242125-1	1000	+	1.240	5.812e-03	2.874e-02	.	chr1	28505979	28506084	ENSG00000180198	.	+	5UTR
chr1	28506180	28506230	ENSG00000242125-2	1000	+	1.330	3.311e-04	2.947e-03	.	chr1	28506084	28506284	ENSG00000180198	.	+	px200_intron
chr1	28506180	28506230	ENSG00000242125-2	1000	+	1.330	3.311e-04	2.947e-03	.	chr1	28506084	28506284	ENSG00000242125	.	+	px200_intron
chr1	28506180	28506230	ENSG00000242125-2	1000	+	1.330	3.311e-04	2.947e-03	.	chr1	28506150	28506351	ENSG00000242125	.	+	px200_intron
chr1	28506193	28506243	ENSG00000180198-1	1000	+	1.870	1.963e-06	8.811e-05	.	chr1	28506084	28506284	ENSG00000180198	.	+	px200_intron
chr1	28506193	28506243	ENSG00000180198-1	1000	+	1.870	1.963e-06	8.811e-05	.	chr1	28506084	28506284	ENSG00000242125	.	+	px200_intron
chr1	28506193	28506243	ENSG00000180198-1	1000	+	1.870	1.963e-06	8.811e-05	.	chr1	28506150	28506351	ENSG00000242125	.	+	px200_intron
chr1	28506230	28506280	ENSG00000242125-3	1000	+	1.140	5.780e-03	2.874e-02	.	chr1	28506150	28506351	ENSG00000242125	.	+	px200_intron
chr1	28506230	28506280	ENSG00000242125-3	1000	+	1.140	5.780e-03	2.874e-02	.	chr1	28506084	28506284	ENSG00000242125	.	+	px200_intron
chr1	28506230	28506280	ENSG00000242125-3	1000	+	1.140	5.780e-03	2.874e-02	.	chr1	28506084	28506284	ENSG00000180198	.	+	px200_intron
chr1	28506880	28506930	ENSG00000242125-6	1000	+	1.330	9.515e-04	7.699e-03	.	chr1	28506865	28507165	ENSG00000274266	.	+	px500_intron
chr1	28507580	28507630	ENSG00000242125-7	1000	+	1.410	6.679e-05	7.431e-04	.	chr1	28507571	28507771	ENSG00000274266	.	+	px200_intron
chr1	28507593	28507643	ENSG00000180198-3	1000	+	2.090	3.291e-09	4.432e-07	.	chr1	28507571	28507771	ENSG00000274266	.	+	px200_intron
chr1	28507630	28507680	ENSG00000242125-8	1000	+	1.620	4.251e-06	6.305e-05	.	chr1	28507571	28507771	ENSG00000274266	.	+	px200_intron
chr1	28508559	28508609	ENSG00000200087-1	1000	+	0.770	3.433e-06	1.373e-05	.	chr1	28508559	28508629	ENSG00000180198	.	+	px500_intron
chr1	28508559	28508609	ENSG00000200087-1	1000	+	0.770	3.433e-06	1.373e-05	.	chr1	28508559	28508629	ENSG00000242125	.	+	px500_intron
chr1	28508559	28508609	ENSG00000200087-1	1000	+	0.770	3.433e-06	1.373e-05	.	chr1	28508558	28508762	ENSG00000200087	.	+	other_exon
chr1	28508880	28508930	ENSG00000242125-9	1000	+	1.930	9.389e-08	2.089e-06	.	chr1	28508829	28508905	ENSG00000180198	.	+	5UTR
chr1	28508880	28508930	ENSG00000242125-9	1000	+	1.930	9.389e-08	2.089e-06	.	chr1	28508829	28508901	ENSG00000180198	.	+	5UTR
chr1	28508880	28508930	ENSG00000242125-9	1000	+	1.930	9.389e-08	2.089e-06	.	chr1	28508762	28508962	ENSG00000200087	.	+	px200_intron
chr1	28508880	28508930	ENSG00000242125-9	1000	+	1.930	9.389e-08	2.089e-06	.	chr1	28508901	28509101	ENSG00000180198	.	+	px200_intron
chr1	28508880	28508930	ENSG00000242125-9	1000	+	1.930	9.389e-08	2.089e-06	.	chr1	28508905	28509105	ENSG00000180198	.	+	px200_intron
chr1	28508893	28508943	ENSG00000180198-4	1000	+	1.990	2.426e-07	1.810e-05	.	chr1	28508762	28508962	ENSG00000200087	.	+	px200_intron
chr1	28508893	28508943	ENSG00000180198-4	1000	+	1.990	2.426e-07	1.810e-05	.	chr1	28508901	28509101	ENSG00000180198	.	+	px200_intron
chr1	28508893	28508943	ENSG00000180198-4	1000	+	1.990	2.426e-07	1.810e-05	.	chr1	28508905	28509105	ENSG00000180198	.	+	px200_intron
chr1	28508893	28508943	ENSG00000180198-4	1000	+	1.990	2.426e-07	1.810e-05	.	chr1	28508829	28508905	ENSG00000180198	.	+	5UTR
chr1	28508893	28508943	ENSG00000180198-4	1000	+	1.990	2.426e-07	1.810e-05	.	chr1	28508829	28508901	ENSG00000180198	.	+	5UTR
chr1	28508930	28508980	ENSG00000242125-10	1000	+	2.440	4.508e-13	4.012e-11	.	chr1	28508905	28509105	ENSG00000180198	.	+	px200_intron
chr1	28508930	28508980	ENSG00000242125-10	1000	+	2.440	4.508e-13	4.012e-11	.	chr1	28508901	28509101	ENSG00000180198	.	+	px200_intron
chr1	28508930	28508980	ENSG00000242125-10	1000	+	2.440	4.508e-13	4.012e-11	.	chr1	28508762	28508962	ENSG00000200087	.	+	px200_intron
chr1	28508943	28508993	ENSG00000180198-5	1000	+	2.190	3.227e-10	7.308e-08	.	chr1	28508762	28508962	ENSG00000200087	.	+	px200_intron
chr1	28508943	28508993	ENSG00000180198-5	1000	+	2.190	3.227e-10	7.308e-08	.	chr1	28508901	28509101	ENSG00000180198	.	+	px200_intron
chr1	28508943	28508993	ENSG00000180198-5	1000	+	2.190	3.227e-10	7.308e-08	.	chr1	28508905	28509105	ENSG00000180198	.	+	px200_intron
chr1	28508980	28509030	ENSG00000242125-11	1000	+	1.680	1.901e-06	3.384e-05	.	chr1	28508901	28509101	ENSG00000180198	.	+	px200_intron
chr1	28508980	28509030	ENSG00000242125-11	1000	+	1.680	1.901e-06	3.384e-05	.	chr1	28508905	28509105	ENSG00000180198	.	+	px200_intron
chr1	28509130	28509180	ENSG00000242125-12	1000	+	1.140	5.709e-03	2.874e-02	.	chr1	28509105	28509405	ENSG00000180198	.	+	px500_intron
chr1	28509130	28509180	ENSG00000242125-12	1000	+	1.140	5.709e-03	2.874e-02	.	chr1	28509105	28509401	ENSG00000180198	.	+	px500_intron
chr1	28509130	28509180	ENSG00000242125-12	1000	+	1.140	5.709e-03	2.874e-02	.	chr1	28509105	28509262	ENSG00000200087	.	+	px500_intron
chr1	28509180	28509230	ENSG00000242125-13	1000	+	1.320	1.771e-03	1.212e-02	.	chr1	28509105	28509405	ENSG00000180198	.	+	px500_intron
chr1	28509180	28509230	ENSG00000242125-13	1000	+	1.320	1.771e-03	1.212e-02	.	chr1	28509105	28509401	ENSG00000180198	.	+	px500_intron
chr1	28509180	28509230	ENSG00000242125-13	1000	+	1.320	1.771e-03	1.212e-02	.	chr1	28509105	28509262	ENSG00000200087	.	+	px500_intron
chr1	28509280	28509330	ENSG00000242125-14	1000	+	2.350	7.182e-12	3.196e-10	.	chr1	28509105	28509405	ENSG00000180198	.	+	px500_intron
chr1	28509280	28509330	ENSG00000242125-14	1000	+	2.350	7.182e-12	3.196e-10	.	chr1	28509105	28509401	ENSG00000180198	.	+	px500_intron
chr1	28509293	28509343	ENSG00000180198-6	1000	+	2.400	3.618e-10	7.308e-08	.	chr1	28509105	28509401	ENSG00000180198	.	+	px500_intron
chr1	28509293	28509343	ENSG00000180198-6	1000	+	2.400	3.618e-10	7.308e-08	.	chr1	28509105	28509405	ENSG00000180198	.	+	px500_intron
chr1	28509330	28509380	ENSG00000242125-15	1000	+	1.140	3.402e-03	2.019e-02	.	chr1	28509105	28509405	ENSG00000180198	.	+	px500_intron
chr1	28509330	28509380	ENSG00000242125-15	1000	+	1.140	3.402e-03	2.019e-02	.	chr1	28509105	28509401	ENSG00000180198	.	+	px500_intron
chr1	28509380	28509430	ENSG00000242125-16	1000	+	1.240	1.242e-03	9.208e-03	.	chr1	28509105	28509405	ENSG00000180198	.	+	px500_intron
chr1	28509380	28509430	ENSG00000242125-16	1000	+	1.240	1.242e-03	9.208e-03	.	chr1	28509105	28509401	ENSG00000180198	.	+	px500_intron
chr1	28509393	28509443	ENSG00000180198-7	1000	+	1.870	2.966e-07	1.810e-05	.	chr1	28509105	28509401	ENSG00000180198	.	+	px500_intron
chr1	28509393	28509443	ENSG00000180198-7	1000	+	1.870	2.966e-07	1.810e-05	.	chr1	28509105	28509405	ENSG00000180198	.	+	px500_intron
chr1	28510330	28510380	ENSG00000242125-19	1000	+	1.040	9.541e-03	4.469e-02	.	chr1	28510304	28510604	ENSG00000180198	.	+	px500_intron
chr1	28531143	28531193	ENSG00000180198-10	1000	+	1.270	9.062e-04	2.034e-02	.	chr1	28531115	28531302	ENSG00000180198	.	+	distal_intron
chr1	28531743	28531793	ENSG00000180198-11	1000	+	1.580	5.654e-05	1.903e-03	.	chr1	28531734	28531935	ENSG00000180198	.	+	px200_intron
chr1	28531743	28531793	ENSG00000180198-11	1000	+	1.580	5.654e-05	1.903e-03	.	chr1	28531602	28531803	ENSG00000180198	.	+	px200_intron
chr1	28531793	28531843	ENSG00000180198-12	1000	+	2.210	3.648e-08	3.684e-06	.	chr1	28531802	28531818	ENSG00000180198	.	+	CDS
chr1	28531793	28531843	ENSG00000180198-12	1000	+	2.210	3.648e-08	3.684e-06	.	chr1	28531818	28532018	ENSG00000180198	.	+	px200_intron
chr1	28531793	28531843	ENSG00000180198-12	1000	+	2.210	3.648e-08	3.684e-06	.	chr1	28531734	28531935	ENSG00000180198	.	+	px200_intron
chr1	28531793	28531843	ENSG00000180198-12	1000	+	2.210	3.648e-08	3.684e-06	.	chr1	28531602	28531803	ENSG00000180198	.	+	px200_intron
chr1	28531793	28531843	ENSG00000180198-12	1000	+	2.210	3.648e-08	3.684e-06	.	chr1	28531802	28531990	ENSG00000180198	.	+	CDS
chr1	28532193	28532243	ENSG00000180198-13	1000	+	1.510	1.242e-03	2.640e-02	.	chr1	28532170	28532350	ENSG00000180198	.	+	CDS
chr1	28532193	28532243	ENSG00000180198-13	1000	+	1.510	1.242e-03	2.640e-02	.	chr1	28532190	28532350	ENSG00000180198	.	+	px500_intron
chr1	28532193	28532243	ENSG00000180198-13	1000	+	1.510	1.242e-03	2.640e-02	.	chr1	28532190	28532318	ENSG00000180198	.	+	px500_intron
chr1	28535293	28535343	ENSG00000180198-14	1000	+	1.360	2.530e-03	4.867e-02	.	chr1	28535257	28535380	ENSG00000180198	.	+	CDS
chr1	28535293	28535343	ENSG00000180198-14	1000	+	1.360	2.530e-03	4.867e-02	.	chr1	28535146	28535346	ENSG00000180198	.	+	px200_intron
chr1	28537843	28537893	ENSG00000180198-15	1000	+	1.560	4.734e-05	1.739e-03	.	chr1	28537831	28538007	ENSG00000180198	.	+	CDS
chr1	28538043	28538093	ENSG00000180198-16	1000	+	1.440	6.620e-05	2.057e-03	.	chr1	28538007	28539300	ENSG00000180198	.	+	3UTR
chr1	28538043	28538093	ENSG00000180198-16	1000	+	1.440	6.620e-05	2.057e-03	.	chr1	28538007	28539196	ENSG00000180198	.	+	3UTR
chr1	28538043	28538093	ENSG00000180198-16	1000	+	1.440	6.620e-05	2.057e-03	.	chr1	28538007	28538983	ENSG00000180198	.	+	3UTR
chr1	28538043	28538093	ENSG00000180198-16	1000	+	1.440	6.620e-05	2.057e-03	.	chr1	28538007	28538968	ENSG00000180198	.	+	3UTR
chr1	28538043	28538093	ENSG00000180198-16	1000	+	1.440	6.620e-05	2.057e-03	.	chr1	28538007	28538164	ENSG00000180198	.	+	3UTR
chr1	28538043	28538093	ENSG00000180198-16	1000	+	1.440	6.620e-05	2.057e-03	.	chr1	28537898	28538098	ENSG00000180198	.	+	px200_intron
chr1	28538143	28538193	ENSG00000180198-17	1000	+	1.460	8.596e-04	2.034e-02	.	chr1	28538007	28538968	ENSG00000180198	.	+	3UTR
chr1	28538143	28538193	ENSG00000180198-17	1000	+	1.460	8.596e-04	2.034e-02	.	chr1	28538007	28538983	ENSG00000180198	.	+	3UTR
chr1	28538143	28538193	ENSG00000180198-17	1000	+	1.460	8.596e-04	2.034e-02	.	chr1	28538007	28539196	ENSG00000180198	.	+	3UTR
chr1	28538143	28538193	ENSG00000180198-17	1000	+	1.460	8.596e-04	2.034e-02	.	chr1	28538007	28539300	ENSG00000180198	.	+	3UTR
chr1	28538143	28538193	ENSG00000180198-17	1000	+	1.460	8.596e-04	2.034e-02	.	chr1	28538007	28538164	ENSG00000180198	.	+	3UTR
chr1	28538143	28538193	ENSG00000180198-17	1000	+	1.460	8.596e-04	2.034e-02	.	chr1	28538098	28538164	ENSG00000180198	.	+	px500_intron
chr1	28538143	28538193	ENSG00000180198-17	1000	+	1.460	8.596e-04	2.034e-02	.	chr1	28538164	28538364	ENSG00000180198	.	+	px200_intron
chr1	28538193	28538243	ENSG00000180198-18	1000	+	1.360	7.723e-04	1.950e-02	.	chr1	28538007	28538968	ENSG00000180198	.	+	3UTR
chr1	28538193	28538243	ENSG00000180198-18	1000	+	1.360	7.723e-04	1.950e-02	.	chr1	28538007	28538983	ENSG00000180198	.	+	3UTR
chr1	28538193	28538243	ENSG00000180198-18	1000	+	1.360	7.723e-04	1.950e-02	.	chr1	28538007	28539196	ENSG00000180198	.	+	3UTR
chr1	28538193	28538243	ENSG00000180198-18	1000	+	1.360	7.723e-04	1.950e-02	.	chr1	28538007	28539300	ENSG00000180198	.	+	3UTR
chr1	28538193	28538243	ENSG00000180198-18	1000	+	1.360	7.723e-04	1.950e-02	.	chr1	28538164	28538364	ENSG00000180198	.	+	px200_intron
chr1	28538243	28538293	ENSG00000180198-19	1000	+	1.350	1.324e-04	3.821e-03	.	chr1	28538007	28539300	ENSG00000180198	.	+	3UTR
chr1	28538243	28538293	ENSG00000180198-19	1000	+	1.350	1.324e-04	3.821e-03	.	chr1	28538007	28539196	ENSG00000180198	.	+	3UTR
chr1	28538243	28538293	ENSG00000180198-19	1000	+	1.350	1.324e-04	3.821e-03	.	chr1	28538007	28538983	ENSG00000180198	.	+	3UTR
chr1	28538243	28538293	ENSG00000180198-19	1000	+	1.350	1.324e-04	3.821e-03	.	chr1	28538007	28538968	ENSG00000180198	.	+	3UTR
chr1	28538243	28538293	ENSG00000180198-19	1000	+	1.350	1.324e-04	3.821e-03	.	chr1	28538164	28538364	ENSG00000180198	.	+	px200_intron
chr1	28538293	28538343	ENSG00000180198-20	1000	+	1.780	3.137e-07	1.810e-05	.	chr1	28538164	28538364	ENSG00000180198	.	+	px200_intron
chr1	28538293	28538343	ENSG00000180198-20	1000	+	1.780	3.137e-07	1.810e-05	.	chr1	28538007	28538968	ENSG00000180198	.	+	3UTR
chr1	28538293	28538343	ENSG00000180198-20	1000	+	1.780	3.137e-07	1.810e-05	.	chr1	28538007	28538983	ENSG00000180198	.	+	3UTR
chr1	28538293	28538343	ENSG00000180198-20	1000	+	1.780	3.137e-07	1.810e-05	.	chr1	28538007	28539196	ENSG00000180198	.	+	3UTR
chr1	28538293	28538343	ENSG00000180198-20	1000	+	1.780	3.137e-07	1.810e-05	.	chr1	28538007	28539300	ENSG00000180198	.	+	3UTR
chr1	28538793	28538843	ENSG00000180198-21	1000	+	1.280	1.886e-03	3.809e-02	.	chr1	28538007	28539300	ENSG00000180198	.	+	3UTR
chr1	28538793	28538843	ENSG00000180198-21	1000	+	1.280	1.886e-03	3.809e-02	.	chr1	28538007	28538968	ENSG00000180198	.	+	3UTR
chr1	28538793	28538843	ENSG00000180198-21	1000	+	1.280	1.886e-03	3.809e-02	.	chr1	28538007	28538983	ENSG00000180198	.	+	3UTR
chr1	28538793	28538843	ENSG00000180198-21	1000	+	1.280	1.886e-03	3.809e-02	.	chr1	28538007	28539196	ENSG00000180198	.	+	3UTR
chr1	28567135	28567185	ENSG00000180098-1	1000	+	1.650	3.106e-06	4.301e-04	.	chr1	28567093	28567294	ENSG00000180098	.	+	px200_intron
chr1	28567185	28567235	ENSG00000180098-2	1000	+	1.960	2.232e-08	6.184e-06	.	chr1	28567093	28567294	ENSG00000180098	.	+	px200_intron
chr1	28578749	28578799	ENSG00000221539-1	1000	-	2.510	3.414e-04	6.828e-04	.	chr1	28578748	28578822	ENSG00000221539	.	-	other_exon
chr1	28578749	28578799	ENSG00000221539-1	1000	-	2.510	3.414e-04	6.828e-04	.	chr1	28578680	28578880	ENSG00000197989	.	-	px200_intron
chr1	28579188	28579238	ENSG00000197989-1	1000	-	1.330	1.249e-04	9.991e-04	.	chr1	28579022	28579322	ENSG00000221539	.	-	px500_intron
chr1	28579188	28579238	ENSG00000197989-1	1000	-	1.330	1.249e-04	9.991e-04	.	chr1	28579032	28579332	ENSG00000197989	.	-	px500_intron
chr1	28579188	28579238	ENSG00000197989-1	1000	-	1.330	1.249e-04	9.991e-04	.	chr1	28579009	28579587	ENSG00000197989	.	-	other_exon
chr1	28579338	28579388	ENSG00000197989-2	1000	-	1.400	3.431e-05	3.137e-04	.	chr1	28579332	28579533	ENSG00000197989	.	-	px200_intron
chr1	28579338	28579388	ENSG00000197989-2	1000	-	1.400	3.431e-05	3.137e-04	.	chr1	28579009	28579587	ENSG00000197989	.	-	other_exon
chr1	28580288	28580338	ENSG00000197989-3	1000	-	2.220	9.992e-16	6.395e-14	.	chr1	28579532	28580646	ENSG00000197989	.	-	other_exon
chr1	28580288	28580338	ENSG00000197989-3	1000	-	2.220	9.992e-16	6.395e-14	.	chr1	28579911	28581229	ENSG00000197989	.	-	other_exon
chr1	28580288	28580338	ENSG00000197989-3	1000	-	2.220	9.992e-16	6.395e-14	.	chr1	28580334	28580646	ENSG00000197989	.	-	other_exon
chr1	28580288	28580338	ENSG00000197989-3	1000	-	2.220	9.992e-16	6.395e-14	.	chr1	28580134	28580335	ENSG00000197989	.	-	px200_intron
chr1	28580288	28580338	ENSG00000197989-3	1000	-	2.220	9.992e-16	6.395e-14	.	chr1	28580180	28580381	ENSG00000273544	.	-	px200_intron
chr1	28580288	28580338	ENSG00000197989-3	1000	-	2.220	9.992e-16	6.395e-14	.	chr1	28580185	28580385	ENSG00000197989	.	-	px200_intron
chr1	28580288	28580338	ENSG00000197989-3	1000	-	2.220	9.992e-16	6.395e-14	.	chr1	28580224	28580425	ENSG00000197989	.	-	px200_intron
chr1	28581138	28581188	ENSG00000197989-4	1000	-	1.150	1.665e-03	1.184e-02	.	chr1	28579911	28581229	ENSG00000197989	.	-	other_exon
chr1	28581138	28581188	ENSG00000197989-4	1000	-	1.150	1.665e-03	1.184e-02	.	chr1	28581010	28581210	ENSG00000197989	.	-	px200_intron
chr1	28581138	28581188	ENSG00000197989-4	1000	-	1.150	1.665e-03	1.184e-02	.	chr1	28581054	28581254	ENSG00000280498	.	-	px200_intron
chr1	28581138	28581188	ENSG00000197989-4	1000	-	1.150	1.665e-03	1.184e-02	.	chr1	28581056	28581256	ENSG00000274582	.	-	px200_intron
chr1	28581138	28581188	ENSG00000197989-4	1000	-	1.150	1.665e-03	1.184e-02	.	chr1	28580559	28581229	ENSG00000197989	.	-	other_exon
chr1	28581138	28581188	ENSG00000197989-4	1000	-	1.150	1.665e-03	1.184e-02	.	chr1	28580559	28581871	ENSG00000197989	.	-	other_exon
chr1	28581138	28581188	ENSG00000197989-4	1000	-	1.150	1.665e-03	1.184e-02	.	chr1	28581093	28581229	ENSG00000197989	.	-	other_exon
chr1	28581138	28581188	ENSG00000197989-4	1000	-	1.150	1.665e-03	1.184e-02	.	chr1	28581110	28581229	ENSG00000197989	.	-	other_exon
chr1	28581138	28581188	ENSG00000197989-4	1000	-	1.150	1.665e-03	1.184e-02	.	chr1	28581134	28583132	ENSG00000197989	.	-	other_exon
chr1	28581638	28581688	ENSG00000197989-5	1000	-	1.710	5.031e-08	8.050e-07	.	chr1	28580559	28581871	ENSG00000197989	.	-	other_exon
chr1	28581638	28581688	ENSG00000197989-5	1000	-	1.710	5.031e-08	8.050e-07	.	chr1	28581134	28583132	ENSG00000197989	.	-	other_exon
chr1	28581638	28581688	ENSG00000197989-5	1000	-	1.710	5.031e-08	8.050e-07	.	chr1	28581589	28581695	ENSG00000197989	.	-	other_exon
chr1	28581638	28581688	ENSG00000197989-5	1000	-	1.710	5.031e-08	8.050e-07	.	chr1	28581589	28581818	ENSG00000197989	.	-	other_exon
chr1	28581638	28581688	ENSG00000197989-5	1000	-	1.710	5.031e-08	8.050e-07	.	chr1	28581589	28581853	ENSG00000197989	.	-	other_exon
chr1	28581638	28581688	ENSG00000197989-5	1000	-	1.710	5.031e-08	8.050e-07	.	chr1	28581589	28581857	ENSG00000197989	.	-	other_exon
chr1	28581638	28581688	ENSG00000197989-5	1000	-	1.710	5.031e-08	8.050e-07	.	chr1	28581589	28581867	ENSG00000197989	.	-	other_exon
chr1	28581638	28581688	ENSG00000197989-5	1000	-	1.710	5.031e-08	8.050e-07	.	chr1	28581623	28581823	ENSG00000197989	.	-	px200_intron
chr1	28581638	28581688	ENSG00000197989-5	1000	-	1.710	5.031e-08	8.050e-07	.	chr1	28581589	28581871	ENSG00000197989	.	-	other_exon
chr1	28581638	28581688	ENSG00000197989-5	1000	-	1.710	5.031e-08	8.050e-07	.	chr1	28581589	28581873	ENSG00000197989	.	-	other_exon
chr1	28581638	28581688	ENSG00000197989-5	1000	-	1.710	5.031e-08	8.050e-07	.	chr1	28581589	28581878	ENSG00000197989	.	-	other_exon
chr1	28581638	28581688	ENSG00000197989-5	1000	-	1.710	5.031e-08	8.050e-07	.	chr1	28581589	28582986	ENSG00000197989	.	-	other_exon
chr1	28581688	28581738	ENSG00000197989-6	1000	-	1.600	1.142e-06	1.218e-05	.	chr1	28580559	28581871	ENSG00000197989	.	-	other_exon
chr1	28581688	28581738	ENSG00000197989-6	1000	-	1.600	1.142e-06	1.218e-05	.	chr1	28581134	28583132	ENSG00000197989	.	-	other_exon
chr1	28581688	28581738	ENSG00000197989-6	1000	-	1.600	1.142e-06	1.218e-05	.	chr1	28581589	28581695	ENSG00000197989	.	-	other_exon
chr1	28581688	28581738	ENSG00000197989-6	1000	-	1.600	1.142e-06	1.218e-05	.	chr1	28581589	28581818	ENSG00000197989	.	-	other_exon
chr1	28581688	28581738	ENSG00000197989-6	1000	-	1.600	1.142e-06	1.218e-05	.	chr1	28581589	28581853	ENSG00000197989	.	-	other_exon
chr1	28581688	28581738	ENSG00000197989-6	1000	-	1.600	1.142e-06	1.218e-05	.	chr1	28581589	28581857	ENSG00000197989	.	-	other_exon
chr1	28581688	28581738	ENSG00000197989-6	1000	-	1.600	1.142e-06	1.218e-05	.	chr1	28581589	28581867	ENSG00000197989	.	-	other_exon
chr1	28581688	28581738	ENSG00000197989-6	1000	-	1.600	1.142e-06	1.218e-05	.	chr1	28581589	28581871	ENSG00000197989	.	-	other_exon
chr1	28581688	28581738	ENSG00000197989-6	1000	-	1.600	1.142e-06	1.218e-05	.	chr1	28581589	28581873	ENSG00000197989	.	-	other_exon
chr1	28581688	28581738	ENSG00000197989-6	1000	-	1.600	1.142e-06	1.218e-05	.	chr1	28581623	28581823	ENSG00000197989	.	-	px200_intron
chr1	28581688	28581738	ENSG00000197989-6	1000	-	1.600	1.142e-06	1.218e-05	.	chr1	28581695	28581895	ENSG00000197989	.	-	px200_intron
chr1	28581688	28581738	ENSG00000197989-6	1000	-	1.600	1.142e-06	1.218e-05	.	chr1	28581589	28582986	ENSG00000197989	.	-	other_exon
chr1	28581688	28581738	ENSG00000197989-6	1000	-	1.600	1.142e-06	1.218e-05	.	chr1	28581589	28581878	ENSG00000197989	.	-	other_exon
chr1	28581738	28581788	ENSG00000197989-7	1000	-	1.990	6.613e-12	1.411e-10	.	chr1	28581623	28581823	ENSG00000197989	.	-	px200_intron
chr1	28581738	28581788	ENSG00000197989-7	1000	-	1.990	6.613e-12	1.411e-10	.	chr1	28581695	28581895	ENSG00000197989	.	-	px200_intron
chr1	28581738	28581788	ENSG00000197989-7	1000	-	1.990	6.613e-12	1.411e-10	.	chr1	28580559	28581871	ENSG00000197989	.	-	other_exon
chr1	28581738	28581788	ENSG00000197989-7	1000	-	1.990	6.613e-12	1.411e-10	.	chr1	28581134	28583132	ENSG00000197989	.	-	other_exon
chr1	28581738	28581788	ENSG00000197989-7	1000	-	1.990	6.613e-12	1.411e-10	.	chr1	28581589	28581818	ENSG00000197989	.	-	other_exon
chr1	28581738	28581788	ENSG00000197989-7	1000	-	1.990	6.613e-12	1.411e-10	.	chr1	28581589	28581853	ENSG00000197989	.	-	other_exon
chr1	28581738	28581788	ENSG00000197989-7	1000	-	1.990	6.613e-12	1.411e-10	.	chr1	28581589	28581857	ENSG00000197989	.	-	other_exon
chr1	28581738	28581788	ENSG00000197989-7	1000	-	1.990	6.613e-12	1.411e-10	.	chr1	28581589	28581867	ENSG00000197989	.	-	other_exon
chr1	28581738	28581788	ENSG00000197989-7	1000	-	1.990	6.613e-12	1.411e-10	.	chr1	28581589	28581871	ENSG00000197989	.	-	other_exon
chr1	28581738	28581788	ENSG00000197989-7	1000	-	1.990	6.613e-12	1.411e-10	.	chr1	28581589	28581873	ENSG00000197989	.	-	other_exon
chr1	28581738	28581788	ENSG00000197989-7	1000	-	1.990	6.613e-12	1.411e-10	.	chr1	28581589	28581878	ENSG00000197989	.	-	other_exon
chr1	28581738	28581788	ENSG00000197989-7	1000	-	1.990	6.613e-12	1.411e-10	.	chr1	28581589	28582986	ENSG00000197989	.	-	other_exon
chr1	28581788	28581838	ENSG00000197989-8	1000	-	2.290	4.663e-15	1.492e-13	.	chr1	28581589	28581853	ENSG00000197989	.	-	other_exon
chr1	28581788	28581838	ENSG00000197989-8	1000	-	2.290	4.663e-15	1.492e-13	.	chr1	28581589	28581818	ENSG00000197989	.	-	other_exon
chr1	28581788	28581838	ENSG00000197989-8	1000	-	2.290	4.663e-15	1.492e-13	.	chr1	28581134	28583132	ENSG00000197989	.	-	other_exon
chr1	28581788	28581838	ENSG00000197989-8	1000	-	2.290	4.663e-15	1.492e-13	.	chr1	28580559	28581871	ENSG00000197989	.	-	other_exon
chr1	28581788	28581838	ENSG00000197989-8	1000	-	2.290	4.663e-15	1.492e-13	.	chr1	28581623	28581823	ENSG00000197989	.	-	px200_intron
chr1	28581788	28581838	ENSG00000197989-8	1000	-	2.290	4.663e-15	1.492e-13	.	chr1	28581695	28581895	ENSG00000197989	.	-	px200_intron
chr1	28581788	28581838	ENSG00000197989-8	1000	-	2.290	4.663e-15	1.492e-13	.	chr1	28581818	28582018	ENSG00000197989	.	-	px200_intron
chr1	28581788	28581838	ENSG00000197989-8	1000	-	2.290	4.663e-15	1.492e-13	.	chr1	28581589	28581873	ENSG00000197989	.	-	other_exon
chr1	28581788	28581838	ENSG00000197989-8	1000	-	2.290	4.663e-15	1.492e-13	.	chr1	28581589	28581878	ENSG00000197989	.	-	other_exon
chr1	28581788	28581838	ENSG00000197989-8	1000	-	2.290	4.663e-15	1.492e-13	.	chr1	28581589	28582986	ENSG00000197989	.	-	other_exon
chr1	28581788	28581838	ENSG00000197989-8	1000	-	2.290	4.663e-15	1.492e-13	.	chr1	28581589	28581871	ENSG00000197989	.	-	other_exon
chr1	28581788	28581838	ENSG00000197989-8	1000	-	2.290	4.663e-15	1.492e-13	.	chr1	28581589	28581857	ENSG00000197989	.	-	other_exon
chr1	28581788	28581838	ENSG00000197989-8	1000	-	2.290	4.663e-15	1.492e-13	.	chr1	28581589	28581867	ENSG00000197989	.	-	other_exon
chr1	28581838	28581888	ENSG00000197989-9	1000	-	1.870	8.470e-08	1.084e-06	.	chr1	28581857	28582057	ENSG00000197989	.	-	px200_intron
chr1	28581838	28581888	ENSG00000197989-9	1000	-	1.870	8.470e-08	1.084e-06	.	chr1	28581867	28582067	ENSG00000197989	.	-	px200_intron
chr1	28581838	28581888	ENSG00000197989-9	1000	-	1.870	8.470e-08	1.084e-06	.	chr1	28581871	28582071	ENSG00000197989	.	-	px200_intron
chr1	28581838	28581888	ENSG00000197989-9	1000	-	1.870	8.470e-08	1.084e-06	.	chr1	28581873	28582073	ENSG00000197989	.	-	px200_intron
chr1	28581838	28581888	ENSG00000197989-9	1000	-	1.870	8.470e-08	1.084e-06	.	chr1	28581878	28582078	ENSG00000197989	.	-	px200_intron
chr1	28581838	28581888	ENSG00000197989-9	1000	-	1.870	8.470e-08	1.084e-06	.	chr1	28581853	28582053	ENSG00000197989	.	-	px200_intron
chr1	28581838	28581888	ENSG00000197989-9	1000	-	1.870	8.470e-08	1.084e-06	.	chr1	28581818	28582018	ENSG00000197989	.	-	px200_intron
chr1	28581838	28581888	ENSG00000197989-9	1000	-	1.870	8.470e-08	1.084e-06	.	chr1	28581695	28581895	ENSG00000197989	.	-	px200_intron
chr1	28581838	28581888	ENSG00000197989-9	1000	-	1.870	8.470e-08	1.084e-06	.	chr1	28580559	28581871	ENSG00000197989	.	-	other_exon
chr1	28581838	28581888	ENSG00000197989-9	1000	-	1.870	8.470e-08	1.084e-06	.	chr1	28581134	28583132	ENSG00000197989	.	-	other_exon
chr1	28581838	28581888	ENSG00000197989-9	1000	-	1.870	8.470e-08	1.084e-06	.	chr1	28581589	28581853	ENSG00000197989	.	-	other_exon
chr1	28581838	28581888	ENSG00000197989-9	1000	-	1.870	8.470e-08	1.084e-06	.	chr1	28581589	28581857	ENSG00000197989	.	-	other_exon
chr1	28581838	28581888	ENSG00000197989-9	1000	-	1.870	8.470e-08	1.084e-06	.	chr1	28581589	28581867	ENSG00000197989	.	-	other_exon
chr1	28581838	28581888	ENSG00000197989-9	1000	-	1.870	8.470e-08	1.084e-06	.	chr1	28581589	28581871	ENSG00000197989	.	-	other_exon
chr1	28581838	28581888	ENSG00000197989-9	1000	-	1.870	8.470e-08	1.084e-06	.	chr1	28581589	28581873	ENSG00000197989	.	-	other_exon
chr1	28581838	28581888	ENSG00000197989-9	1000	-	1.870	8.470e-08	1.084e-06	.	chr1	28581589	28581878	ENSG00000197989	.	-	other_exon
chr1	28581838	28581888	ENSG00000197989-9	1000	-	1.870	8.470e-08	1.084e-06	.	chr1	28581589	28582986	ENSG00000197989	.	-	other_exon
chr1	28737121	28737171	ENSG00000198492-1	1000	+	2.110	2.842e-13	2.778e-11	.	chr1	28737120	28737147	ENSG00000198492	.	+	CDS
chr1	28737121	28737171	ENSG00000198492-1	1000	+	2.110	2.842e-13	2.778e-11	.	chr1	28737047	28737147	ENSG00000198492	.	+	px500_intron
chr1	28737121	28737171	ENSG00000198492-1	1000	+	2.110	2.842e-13	2.778e-11	.	chr1	28737147	28737347	ENSG00000198492	.	+	px200_intron
chr1	28737121	28737171	ENSG00000198492-1	1000	+	2.110	2.842e-13	2.778e-11	.	chr1	28736939	28737147	ENSG00000198492	.	+	5UTR
chr1	28737171	28737221	ENSG00000198492-2	1000	+	2.760	3.919e-14	5.108e-12	.	chr1	28737147	28737347	ENSG00000198492	.	+	px200_intron
chr1	28737221	28737271	ENSG00000198492-3	1000	+	2.150	6.748e-10	3.769e-08	.	chr1	28737147	28737347	ENSG00000198492	.	+	px200_intron
chr1	28737271	28737321	ENSG00000198492-4	1000	+	1.990	1.710e-06	6.684e-05	.	chr1	28737147	28737347	ENSG00000198492	.	+	px200_intron
chr1	28737321	28737371	ENSG00000198492-5	1000	+	2.950	0.000e+00	0.000e+00	.	chr1	28737347	28737457	ENSG00000198492	.	+	px500_intron
chr1	28737321	28737371	ENSG00000198492-5	1000	+	2.950	0.000e+00	0.000e+00	.	chr1	28737147	28737347	ENSG00000198492	.	+	px200_intron
chr1	28737371	28737421	ENSG00000198492-6	1000	+	2.420	4.287e-10	2.793e-08	.	chr1	28737347	28737457	ENSG00000198492	.	+	px500_intron
chr1	28737421	28737471	ENSG00000198492-7	1000	+	2.920	2.220e-16	4.341e-14	.	chr1	28737347	28737457	ENSG00000198492	.	+	px500_intron
chr1	28737421	28737471	ENSG00000198492-7	1000	+	2.920	2.220e-16	4.341e-14	.	chr1	28737457	28737658	ENSG00000198492	.	+	px200_intron
chr1	28737471	28737521	ENSG00000198492-8	1000	+	1.750	5.300e-05	1.594e-03	.	chr1	28737457	28737658	ENSG00000198492	.	+	px200_intron
chr1	28737521	28737571	ENSG00000198492-9	1000	+	2.260	1.998e-09	9.764e-08	.	chr1	28737549	28737750	ENSG00000198492	.	+	px200_intron
chr1	28737521	28737571	ENSG00000198492-9	1000	+	2.260	1.998e-09	9.764e-08	.	chr1	28737457	28737658	ENSG00000198492	.	+	px200_intron
chr1	28737571	28737621	ENSG00000198492-10	1000	+	2.330	7.171e-11	5.608e-09	.	chr1	28737549	28737750	ENSG00000198492	.	+	px200_intron
chr1	28737571	28737621	ENSG00000198492-10	1000	+	2.330	7.171e-11	5.608e-09	.	chr1	28737457	28737658	ENSG00000198492	.	+	px200_intron
chr1	28737721	28737771	ENSG00000198492-11	1000	+	1.840	3.360e-06	1.194e-04	.	chr1	28737749	28737829	ENSG00000198492	.	+	other_exon
chr1	28737721	28737771	ENSG00000198492-11	1000	+	1.840	3.360e-06	1.194e-04	.	chr1	28737749	28737797	ENSG00000198492	.	+	other_exon
chr1	28737721	28737771	ENSG00000198492-11	1000	+	1.840	3.360e-06	1.194e-04	.	chr1	28737549	28737750	ENSG00000198492	.	+	px200_intron
chr1	28737721	28737771	ENSG00000198492-11	1000	+	1.840	3.360e-06	1.194e-04	.	chr1	28737682	28737882	ENSG00000198492	.	+	px200_intron
chr1	28738421	28738471	ENSG00000198492-12	1000	+	1.970	4.238e-07	1.841e-05	.	chr1	28738329	28738529	ENSG00000198492	.	+	px200_intron
chr1	28738421	28738471	ENSG00000198492-12	1000	+	1.970	4.238e-07	1.841e-05	.	chr1	28738338	28738538	ENSG00000198492	.	+	px200_intron
chr1	28738471	28738521	ENSG00000198492-13	1000	+	1.770	3.760e-05	1.225e-03	.	chr1	28738329	28738529	ENSG00000198492	.	+	px200_intron
chr1	28738471	28738521	ENSG00000198492-13	1000	+	1.770	3.760e-05	1.225e-03	.	chr1	28738338	28738538	ENSG00000198492	.	+	px200_intron
chr1	29018091	29018141	ENSG00000159023-1	1000	+	1.500	8.628e-06	6.575e-03	.	chr1	29018023	29018224	ENSG00000159023	.	+	px200_intron
chr1	29018141	29018191	ENSG00000159023-2	1000	+	1.520	6.417e-06	6.575e-03	.	chr1	29018158	29018359	ENSG00000159023	.	+	px200_intron
chr1	29018141	29018191	ENSG00000159023-2	1000	+	1.520	6.417e-06	6.575e-03	.	chr1	29018023	29018224	ENSG00000159023	.	+	px200_intron
chr1	29144944	29144994	ENSG00000225750-1	1000	-	1.000	4.949e-08	1.089e-06	.	chr1	29144749	29145049	ENSG00000225750	.	-	px500_intron
chr1	29149643	29149693	ENSG00000116350-1	1000	-	1.490	1.710e-05	4.053e-03	.	chr1	29149602	29149902	ENSG00000116350	.	-	px500_intron
chr1	29149643	29149693	ENSG00000116350-1	1000	-	1.490	1.710e-05	4.053e-03	.	chr1	29149426	29149726	ENSG00000116350	.	-	px500_intron
chr1	29156743	29156793	ENSG00000116350-2	1000	-	1.870	2.416e-07	1.145e-04	.	chr1	29155410	29158873	ENSG00000116350	.	-	distal_intron
chr1	29181543	29181593	ENSG00000116350-3	1000	-	1.400	1.362e-04	2.152e-02	.	chr1	29181445	29181646	ENSG00000116350	.	-	px200_intron
chr1	30843873	30843923	ENSG00000222784-1	1000	+	1.330	3.668e-04	1.100e-03	.	chr1	30843822	30844110	ENSG00000222784	.	+	other_exon
chr1	30869766	30869816	ENSG00000162512-1	1000	-	1.010	4.250e-05	2.592e-02	.	chr1	30869465	30873210	ENSG00000162512	.	-	3UTR
chr1	30869766	30869816	ENSG00000162512-1	1000	-	1.010	4.250e-05	2.592e-02	.	chr1	30869466	30873210	ENSG00000162512	.	-	3UTR
chr1	30936306	30936356	ENSG00000134644-1	1000	-	1.480	6.476e-05	7.593e-03	.	chr1	30936223	30936442	ENSG00000134644	.	-	px500_intron
chr1	30936306	30936356	ENSG00000134644-1	1000	-	1.480	6.476e-05	7.593e-03	.	chr1	30936221	30936442	ENSG00000134644	.	-	px500_intron
chr1	30936306	30936356	ENSG00000134644-1	1000	-	1.480	6.476e-05	7.593e-03	.	chr1	30936142	30936442	ENSG00000134644	.	-	px500_intron
chr1	30937556	30937606	ENSG00000134644-2	1000	-	1.800	7.756e-07	2.910e-04	.	chr1	30937335	30940650	ENSG00000134644	.	-	distal_intron
chr1	30938306	30938356	ENSG00000134644-3	1000	-	1.580	1.875e-05	3.908e-03	.	chr1	30937335	30940650	ENSG00000134644	.	-	distal_intron
chr1	30945206	30945256	ENSG00000134644-4	1000	-	1.240	3.618e-04	2.610e-02	.	chr1	30945145	30945346	ENSG00000134644	.	-	px200_intron
chr1	30945206	30945256	ENSG00000134644-4	1000	-	1.240	3.618e-04	2.610e-02	.	chr1	30945200	30945401	ENSG00000134644	.	-	px200_intron
chr1	30949756	30949806	ENSG00000134644-5	1000	-	1.480	1.880e-04	1.511e-02	.	chr1	30949632	30949926	ENSG00000134644	.	-	px500_intron
chr1	30949756	30949806	ENSG00000134644-5	1000	-	1.480	1.880e-04	1.511e-02	.	chr1	30949626	30949926	ENSG00000134644	.	-	px500_intron
chr1	30964756	30964806	ENSG00000134644-6	1000	-	1.080	2.215e-06	6.926e-04	.	chr1	30964687	30964888	ENSG00000134644	.	-	px200_intron
chr1	30964756	30964806	ENSG00000134644-6	1000	-	1.080	2.215e-06	6.926e-04	.	chr1	30964673	30964872	ENSG00000134644	.	-	CDS
chr1	30964756	30964806	ENSG00000134644-6	1000	-	1.080	2.215e-06	6.926e-04	.	chr1	30964673	30964910	ENSG00000134644	.	-	CDS
chr1	30972056	30972106	ENSG00000134644-7	1000	-	1.450	3.376e-05	4.524e-03	.	chr1	30968992	30974148	ENSG00000134644	.	-	distal_intron
chr1	30972206	30972256	ENSG00000134644-8	1000	-	2.720	5.529e-14	5.186e-11	.	chr1	30968992	30974148	ENSG00000134644	.	-	distal_intron
chr1	30972256	30972306	ENSG00000134644-9	1000	-	1.460	3.028e-05	4.524e-03	.	chr1	30968992	30974148	ENSG00000134644	.	-	distal_intron
chr1	30972706	30972756	ENSG00000134644-10	1000	-	1.630	9.746e-06	2.612e-03	.	chr1	30968992	30974148	ENSG00000134644	.	-	distal_intron
chr1	30979056	30979106	ENSG00000134644-11	1000	-	1.800	2.207e-07	1.035e-04	.	chr1	30975359	30979561	ENSG00000134644	.	-	distal_intron
chr1	30979106	30979156	ENSG00000134644-12	1000	-	1.380	1.897e-04	1.511e-02	.	chr1	30975359	30979561	ENSG00000134644	.	-	distal_intron
chr1	30979556	30979606	ENSG00000134644-13	1000	-	1.350	1.093e-04	1.139e-02	.	chr1	30979561	30979861	ENSG00000134644	.	-	px500_intron
chr1	30979556	30979606	ENSG00000134644-13	1000	-	1.350	1.093e-04	1.139e-02	.	chr1	30975359	30979561	ENSG00000134644	.	-	distal_intron
chr1	30990406	30990456	ENSG00000134644-14	1000	-	1.690	1.250e-04	1.234e-02	.	chr1	30982645	30991889	ENSG00000134644	.	-	distal_intron
chr1	30991156	30991206	ENSG00000134644-15	1000	-	1.480	2.093e-05	3.927e-03	.	chr1	30982645	30991889	ENSG00000134644	.	-	distal_intron
chr1	31000406	31000456	ENSG00000134644-16	1000	-	1.620	3.375e-05	4.524e-03	.	chr1	30995720	31005352	ENSG00000134644	.	-	distal_intron
chr1	31004306	31004356	ENSG00000134644-17	1000	-	1.310	1.682e-04	1.511e-02	.	chr1	30995720	31005352	ENSG00000134644	.	-	distal_intron
chr1	31004356	31004406	ENSG00000134644-18	1000	-	1.260	2.684e-04	2.014e-02	.	chr1	30995720	31005352	ENSG00000134644	.	-	distal_intron
chr1	31004406	31004456	ENSG00000134644-19	1000	-	1.380	7.348e-05	8.109e-03	.	chr1	30995720	31005352	ENSG00000134644	.	-	distal_intron
chr1	31004456	31004506	ENSG00000134644-20	1000	-	3.000	0.000e+00	0.000e+00	.	chr1	30995720	31005352	ENSG00000134644	.	-	distal_intron
chr1	31005756	31005806	ENSG00000134644-21	1000	-	1.500	1.747e-05	3.908e-03	.	chr1	31005652	31005853	ENSG00000134644	.	-	px200_intron
chr1	31005806	31005856	ENSG00000134644-22	1000	-	2.290	6.462e-11	4.041e-08	.	chr1	31005852	31006031	ENSG00000134644	.	-	3UTR
chr1	31005806	31005856	ENSG00000134644-22	1000	-	2.290	6.462e-11	4.041e-08	.	chr1	31005852	31006031	ENSG00000134644	.	-	CDS
chr1	31005806	31005856	ENSG00000134644-22	1000	-	2.290	6.462e-11	4.041e-08	.	chr1	31005652	31005853	ENSG00000134644	.	-	px200_intron
chr1	31011806	31011856	ENSG00000134644-23	1000	-	1.190	5.983e-04	4.157e-02	.	chr1	31007602	31028257	ENSG00000134644	.	-	distal_intron
chr1	31034906	31034956	ENSG00000134644-24	1000	-	1.670	3.348e-05	4.524e-03	.	chr1	31029364	31036233	ENSG00000134644	.	-	distal_intron
chr1	31040356	31040406	ENSG00000134644-25	1000	-	1.690	5.773e-05	7.221e-03	.	chr1	31037740	31050371	ENSG00000134644	.	-	distal_intron
chr1	31040406	31040456	ENSG00000134644-26	1000	-	1.390	1.866e-04	1.511e-02	.	chr1	31037740	31050371	ENSG00000134644	.	-	distal_intron
chr1	31040856	31040906	ENSG00000134644-27	1000	-	1.380	1.933e-04	1.511e-02	.	chr1	31037740	31050371	ENSG00000134644	.	-	distal_intron
chr1	31181345	31181395	ENSG00000084628-1	1000	-	1.160	4.172e-07	1.541e-04	.	chr1	31181359	31181388	ENSG00000084628	.	-	px500_intron
chr1	31181345	31181395	ENSG00000084628-1	1000	-	1.160	4.172e-07	1.541e-04	.	chr1	31181239	31181388	ENSG00000084628	.	-	px500_intron
chr1	31181345	31181395	ENSG00000084628-1	1000	-	1.160	4.172e-07	1.541e-04	.	chr1	31181388	31181589	ENSG00000084628	.	-	px200_intron
chr1	31181345	31181395	ENSG00000084628-1	1000	-	1.160	4.172e-07	1.541e-04	.	chr1	31179744	31181702	ENSG00000084628	.	-	3UTR
chr1	31181395	31181445	ENSG00000084628-2	1000	-	1.530	2.189e-12	1.618e-09	.	chr1	31181388	31181589	ENSG00000084628	.	-	px200_intron
chr1	31181395	31181445	ENSG00000084628-2	1000	-	1.530	2.189e-12	1.618e-09	.	chr1	31179744	31181702	ENSG00000084628	.	-	3UTR
chr1	31267068	31267118	ENSG00000060688-1	1000	-	2.090	2.307e-09	1.018e-06	.	chr1	31264181	31267370	ENSG00000060688	.	-	distal_intron
chr1	31267118	31267168	ENSG00000060688-2	1000	-	1.830	1.985e-08	4.377e-06	.	chr1	31264181	31267370	ENSG00000060688	.	-	distal_intron
chr1	31313832	31313882	ENSG00000121766-1	1000	+	1.380	3.741e-05	1.459e-02	.	chr1	31310664	31317666	ENSG00000121766	.	+	distal_intron
chr1	31313882	31313932	ENSG00000121766-2	1000	+	2.010	5.441e-08	4.244e-05	.	chr1	31310664	31317666	ENSG00000121766	.	+	distal_intron
chr1	31413365	31413415	ENSG00000168528-1	1000	+	1.290	3.528e-04	4.610e-02	.	chr1	31413304	31413504	ENSG00000168528	.	+	px200_intron
chr1	31413415	31413465	ENSG00000168528-2	1000	+	2.220	2.657e-09	1.042e-06	.	chr1	31413304	31413504	ENSG00000168528	.	+	px200_intron
chr1	31413615	31413665	ENSG00000168528-3	1000	+	1.050	5.078e-04	4.977e-02	.	chr1	31413612	31413813	ENSG00000168528	.	+	px200_intron
chr1	31413865	31413915	ENSG00000168528-4	1000	+	1.660	3.470e-06	6.802e-04	.	chr1	31413812	31414013	ENSG00000168528	.	+	5UTR
chr1	31733267	31733317	ENSG00000121753-1	1000	-	1.590	1.283e-04	1.117e-02	.	chr1	31733143	31733343	ENSG00000121753	.	-	px200_intron
chr1	31733317	31733367	ENSG00000121753-2	1000	-	1.480	3.726e-06	6.810e-04	.	chr1	31733143	31733343	ENSG00000121753	.	-	px200_intron
chr1	31733317	31733367	ENSG00000121753-2	1000	-	1.480	3.726e-06	6.810e-04	.	chr1	31733343	31733643	ENSG00000121753	.	-	px500_intron
chr1	31733517	31733567	ENSG00000121753-3	1000	-	1.780	3.480e-08	1.272e-05	.	chr1	31733343	31733643	ENSG00000121753	.	-	px500_intron
chr1	31735267	31735317	ENSG00000121753-4	1000	-	1.590	1.304e-04	1.117e-02	.	chr1	31735281	31735481	ENSG00000121753	.	-	px200_intron
chr1	31735267	31735317	ENSG00000121753-4	1000	-	1.590	1.304e-04	1.117e-02	.	chr1	31735182	31735281	ENSG00000121753	.	-	CDS
chr1	31735267	31735317	ENSG00000121753-4	1000	-	1.590	1.304e-04	1.117e-02	.	chr1	31735183	31735281	ENSG00000121753	.	-	px500_intron
chr1	31740567	31740617	ENSG00000121753-5	1000	-	1.600	2.592e-06	6.316e-04	.	chr1	31740541	31740741	ENSG00000121753	.	-	px200_intron
chr1	31740617	31740667	ENSG00000121753-6	1000	-	1.510	1.376e-04	1.117e-02	.	chr1	31740541	31740741	ENSG00000121753	.	-	px200_intron
chr1	31740667	31740717	ENSG00000121753-7	1000	-	1.540	2.473e-05	3.615e-03	.	chr1	31740541	31740741	ENSG00000121753	.	-	px200_intron
chr1	31749867	31749917	ENSG00000121753-8	1000	-	1.530	1.029e-04	1.117e-02	.	chr1	31745231	31755498	ENSG00000121753	.	-	distal_intron
chr1	31749917	31749967	ENSG00000121753-9	1000	-	2.620	3.331e-16	2.435e-13	.	chr1	31745231	31755498	ENSG00000121753	.	-	distal_intron
chr1	31908313	31908363	ENSG00000269967-1	1000	-	1.140	1.906e-04	2.109e-02	.	chr1	31906420	31908851	ENSG00000184007	.	-	3UTR
chr1	31908313	31908363	ENSG00000269967-1	1000	-	1.140	1.906e-04	2.109e-02	.	chr1	31908262	31908851	ENSG00000184007	.	-	3UTR
chr1	31908313	31908363	ENSG00000269967-1	1000	-	1.140	1.906e-04	2.109e-02	.	chr1	31908263	31908333	ENSG00000184007	.	-	px500_intron
chr1	31908313	31908363	ENSG00000269967-1	1000	-	1.140	1.906e-04	2.109e-02	.	chr1	31908333	31908534	ENSG00000184007	.	-	px200_intron
chr1	31908321	31908371	ENSG00000184007-1	1000	-	1.130	2.429e-05	1.328e-03	.	chr1	31908333	31908534	ENSG00000184007	.	-	px200_intron
chr1	31908321	31908371	ENSG00000184007-1	1000	-	1.130	2.429e-05	1.328e-03	.	chr1	31906420	31908851	ENSG00000184007	.	-	3UTR
chr1	31908321	31908371	ENSG00000184007-1	1000	-	1.130	2.429e-05	1.328e-03	.	chr1	31908263	31908333	ENSG00000184007	.	-	px500_intron
chr1	31908321	31908371	ENSG00000184007-1	1000	-	1.130	2.429e-05	1.328e-03	.	chr1	31908262	31908851	ENSG00000184007	.	-	3UTR
chr1	31908363	31908413	ENSG00000269967-2	1000	-	1.710	2.953e-13	9.805e-11	.	chr1	31908333	31908534	ENSG00000184007	.	-	px200_intron
chr1	31908363	31908413	ENSG00000269967-2	1000	-	1.710	2.953e-13	9.805e-11	.	chr1	31906420	31908851	ENSG00000184007	.	-	3UTR
chr1	31908363	31908413	ENSG00000269967-2	1000	-	1.710	2.953e-13	9.805e-11	.	chr1	31908262	31908851	ENSG00000184007	.	-	3UTR
chr1	31908371	31908421	ENSG00000184007-2	1000	-	1.310	6.070e-08	3.982e-06	.	chr1	31908333	31908534	ENSG00000184007	.	-	px200_intron
chr1	31908371	31908421	ENSG00000184007-2	1000	-	1.310	6.070e-08	3.982e-06	.	chr1	31906420	31908851	ENSG00000184007	.	-	3UTR
chr1	31908371	31908421	ENSG00000184007-2	1000	-	1.310	6.070e-08	3.982e-06	.	chr1	31908262	31908851	ENSG00000184007	.	-	3UTR
chr1	31919063	31919113	ENSG00000269967-3	1000	-	0.910	1.280e-06	2.124e-04	.	chr1	31918893	31919094	ENSG00000184007	.	-	px200_intron
chr1	31919063	31919113	ENSG00000269967-3	1000	-	0.910	1.280e-06	2.124e-04	.	chr1	31918929	31919130	ENSG00000184007	.	-	px200_intron
chr1	31919063	31919113	ENSG00000269967-3	1000	-	0.910	1.280e-06	2.124e-04	.	chr1	31919065	31919109	ENSG00000184007	.	-	5UTR
chr1	31919063	31919113	ENSG00000269967-3	1000	-	0.910	1.280e-06	2.124e-04	.	chr1	31919065	31919123	ENSG00000184007	.	-	5UTR
chr1	31919063	31919113	ENSG00000269967-3	1000	-	0.910	1.280e-06	2.124e-04	.	chr1	31919065	31919359	ENSG00000184007	.	-	5UTR
chr1	31919063	31919113	ENSG00000269967-3	1000	-	0.910	1.280e-06	2.124e-04	.	chr1	31919065	31919368	ENSG00000184007	.	-	5UTR
chr1	31919063	31919113	ENSG00000269967-3	1000	-	0.910	1.280e-06	2.124e-04	.	chr1	31919065	31919464	ENSG00000184007	.	-	5UTR
chr1	31919063	31919113	ENSG00000269967-3	1000	-	0.910	1.280e-06	2.124e-04	.	chr1	31919065	31919470	ENSG00000184007	.	-	5UTR
chr1	31919063	31919113	ENSG00000269967-3	1000	-	0.910	1.280e-06	2.124e-04	.	chr1	31919065	31919483	ENSG00000184007	.	-	5UTR
chr1	31919063	31919113	ENSG00000269967-3	1000	-	0.910	1.280e-06	2.124e-04	.	chr1	31919065	31919658	ENSG00000184007	.	-	5UTR
chr1	31919063	31919113	ENSG00000269967-3	1000	-	0.910	1.280e-06	2.124e-04	.	chr1	31918999	31919065	ENSG00000184007	.	-	CDS
chr1	31919063	31919113	ENSG00000269967-3	1000	-	0.910	1.280e-06	2.124e-04	.	chr1	31918969	31919065	ENSG00000184007	.	-	CDS
chr1	31919063	31919113	ENSG00000269967-3	1000	-	0.910	1.280e-06	2.124e-04	.	chr1	31919028	31919229	ENSG00000184007	.	-	px200_intron
chr1	31919063	31919113	ENSG00000269967-3	1000	-	0.910	1.280e-06	2.124e-04	.	chr1	31919109	31919309	ENSG00000184007	.	-	px200_intron
chr1	31919063	31919113	ENSG00000269967-3	1000	-	0.910	1.280e-06	2.124e-04	.	chr1	31919059	31919260	ENSG00000184007	.	-	px200_intron
chr1	31919063	31919113	ENSG00000269967-3	1000	-	0.910	1.280e-06	2.124e-04	.	chr1	31919046	31919247	ENSG00000184007	.	-	px200_intron
chr1	31919063	31919113	ENSG00000269967-3	1000	-	0.910	1.280e-06	2.124e-04	.	chr1	31919043	31919244	ENSG00000184007	.	-	px200_intron
chr1	31938071	31938121	ENSG00000184007-3	1000	-	1.460	1.016e-08	8.331e-07	.	chr1	31938042	31938242	ENSG00000184007	.	-	px200_intron
chr1	31938071	31938121	ENSG00000184007-3	1000	-	1.460	1.016e-08	8.331e-07	.	chr1	31938059	31938259	ENSG00000184007	.	-	px200_intron
chr1	31938071	31938121	ENSG00000184007-3	1000	-	1.460	1.016e-08	8.331e-07	.	chr1	31938062	31938263	ENSG00000184007	.	-	px200_intron
chr1	31938071	31938121	ENSG00000184007-3	1000	-	1.460	1.016e-08	8.331e-07	.	chr1	31937918	31938119	ENSG00000184007	.	-	px200_intron
chr1	31938071	31938121	ENSG00000184007-3	1000	-	1.460	1.016e-08	8.331e-07	.	chr1	31937886	31938086	ENSG00000184007	.	-	px200_intron
chr1	31938071	31938121	ENSG00000184007-3	1000	-	1.460	1.016e-08	8.331e-07	.	chr1	31937986	31938368	ENSG00000184007	.	-	5UTR
chr1	31938121	31938171	ENSG00000184007-4	1000	-	1.760	2.963e-09	4.859e-07	.	chr1	31938062	31938263	ENSG00000184007	.	-	px200_intron
chr1	31938121	31938171	ENSG00000184007-4	1000	-	1.760	2.963e-09	4.859e-07	.	chr1	31938059	31938259	ENSG00000184007	.	-	px200_intron
chr1	31938121	31938171	ENSG00000184007-4	1000	-	1.760	2.963e-09	4.859e-07	.	chr1	31938042	31938242	ENSG00000184007	.	-	px200_intron
chr1	31938121	31938171	ENSG00000184007-4	1000	-	1.760	2.963e-09	4.859e-07	.	chr1	31937986	31938368	ENSG00000184007	.	-	5UTR
chr1	31938171	31938221	ENSG00000184007-5	1000	-	0.800	6.805e-04	2.546e-02	.	chr1	31937986	31938368	ENSG00000184007	.	-	5UTR
chr1	31938171	31938221	ENSG00000184007-5	1000	-	0.800	6.805e-04	2.546e-02	.	chr1	31938062	31938263	ENSG00000184007	.	-	px200_intron
chr1	31938171	31938221	ENSG00000184007-5	1000	-	0.800	6.805e-04	2.546e-02	.	chr1	31938059	31938259	ENSG00000184007	.	-	px200_intron
chr1	31938171	31938221	ENSG00000184007-5	1000	-	0.800	6.805e-04	2.546e-02	.	chr1	31938186	31938386	ENSG00000184007	.	-	px200_intron
chr1	31938171	31938221	ENSG00000184007-5	1000	-	0.800	6.805e-04	2.546e-02	.	chr1	31938042	31938242	ENSG00000184007	.	-	px200_intron
chr1	31938221	31938271	ENSG00000184007-6	1000	-	1.210	6.935e-09	7.582e-07	.	chr1	31938186	31938386	ENSG00000184007	.	-	px200_intron
chr1	31938221	31938271	ENSG00000184007-6	1000	-	1.210	6.935e-09	7.582e-07	.	chr1	31937986	31938368	ENSG00000184007	.	-	5UTR
chr1	31938221	31938271	ENSG00000184007-6	1000	-	1.210	6.935e-09	7.582e-07	.	chr1	31938062	31938263	ENSG00000184007	.	-	px200_intron
chr1	31938221	31938271	ENSG00000184007-6	1000	-	1.210	6.935e-09	7.582e-07	.	chr1	31938059	31938259	ENSG00000184007	.	-	px200_intron
chr1	31938221	31938271	ENSG00000184007-6	1000	-	1.210	6.935e-09	7.582e-07	.	chr1	31938042	31938242	ENSG00000184007	.	-	px200_intron
chr1	31938271	31938321	ENSG00000184007-7	1000	-	1.360	1.848e-09	4.859e-07	.	chr1	31938186	31938386	ENSG00000184007	.	-	px200_intron
chr1	31938271	31938321	ENSG00000184007-7	1000	-	1.360	1.848e-09	4.859e-07	.	chr1	31937986	31938368	ENSG00000184007	.	-	5UTR
chr1	31938321	31938371	ENSG00000184007-8	1000	-	0.740	6.987e-04	2.546e-02	.	chr1	31938186	31938386	ENSG00000184007	.	-	px200_intron
chr1	31938321	31938371	ENSG00000184007-8	1000	-	0.740	6.987e-04	2.546e-02	.	chr1	31938358	31938558	ENSG00000184007	.	-	px200_intron
chr1	31938321	31938371	ENSG00000184007-8	1000	-	0.740	6.987e-04	2.546e-02	.	chr1	31938368	31938568	ENSG00000184007	.	-	px200_intron
chr1	31938321	31938371	ENSG00000184007-8	1000	-	0.740	6.987e-04	2.546e-02	.	chr1	31937986	31938368	ENSG00000184007	.	-	5UTR
chr1	31972339	31972389	ENSG00000284702-1	1000	-	1.000	3.017e-04	1.659e-03	.	chr1	31972188	31973878	ENSG00000284702	.	-	other_exon
chr1	31975439	31975489	ENSG00000284702-2	1000	-	1.000	2.568e-03	7.063e-03	.	chr1	31974378	31986351	ENSG00000284702	.	-	distal_intron
chr1	31975489	31975539	ENSG00000284702-3	1000	-	1.000	2.568e-03	7.063e-03	.	chr1	31974378	31986351	ENSG00000284702	.	-	distal_intron
chr1	31977189	31977239	ENSG00000284702-4	1000	-	1.000	3.017e-04	1.659e-03	.	chr1	31974378	31986351	ENSG00000284702	.	-	distal_intron
chr1	32014068	32014118	ENSG00000121774-1	1000	+	1.420	2.036e-08	7.198e-06	.	chr1	32013981	32014182	ENSG00000121774	.	+	px200_intron
chr1	32014068	32014118	ENSG00000121774-1	1000	+	1.420	2.036e-08	7.198e-06	.	chr1	32013995	32014377	ENSG00000121774	.	+	CDS
chr1	32014418	32014468	ENSG00000121774-2	1000	+	1.990	1.173e-06	2.765e-04	.	chr1	32014377	32014577	ENSG00000121774	.	+	px200_intron
chr1	32014668	32014718	ENSG00000121774-3	1000	+	1.180	6.174e-04	3.968e-02	.	chr1	32014577	32014877	ENSG00000121774	.	+	px500_intron
chr1	32014818	32014868	ENSG00000121774-4	1000	+	1.250	3.626e-04	3.205e-02	.	chr1	32014577	32014877	ENSG00000121774	.	+	px500_intron
chr1	32032718	32032768	ENSG00000121774-5	1000	+	1.610	5.973e-05	8.446e-03	.	chr1	32032687	32032987	ENSG00000121774	.	+	px500_intron
chr1	32038318	32038368	ENSG00000121774-6	1000	+	1.550	4.572e-04	3.233e-02	.	chr1	32038119	32038319	ENSG00000121774	.	+	px200_intron
chr1	32038318	32038368	ENSG00000121774-6	1000	+	1.550	4.572e-04	3.233e-02	.	chr1	32038351	32038552	ENSG00000121774	.	+	px200_intron
chr1	32038318	32038368	ENSG00000121774-6	1000	+	1.550	4.572e-04	3.233e-02	.	chr1	32038319	32038351	ENSG00000121774	.	+	px500_intron
chr1	32042718	32042768	ENSG00000121774-7	1000	+	1.280	1.366e-14	9.655e-12	.	chr1	32042624	32043877	ENSG00000121774	.	+	3UTR
chr1	32042718	32042768	ENSG00000121774-7	1000	+	1.280	1.366e-14	9.655e-12	.	chr1	32042624	32042824	ENSG00000121774	.	+	px200_intron
chr1	32042718	32042768	ENSG00000121774-7	1000	+	1.280	1.366e-14	9.655e-12	.	chr1	32042719	32042919	ENSG00000121774	.	+	px200_intron
chr1	32046218	32046268	ENSG00000121774-8	1000	+	1.490	4.195e-05	7.415e-03	.	chr1	32045890	32051790	ENSG00000121774	.	+	distal_intron
chr1	32047818	32047868	ENSG00000121774-9	1000	+	1.640	1.569e-04	1.585e-02	.	chr1	32045890	32051790	ENSG00000121774	.	+	distal_intron
chr1	32047868	32047918	ENSG00000121774-10	1000	+	1.330	4.321e-04	3.233e-02	.	chr1	32045890	32051790	ENSG00000121774	.	+	distal_intron
chr1	32050518	32050568	ENSG00000121774-11	1000	+	1.350	1.233e-04	1.453e-02	.	chr1	32045890	32051790	ENSG00000121774	.	+	distal_intron
chr1	32171206	32171256	ENSG00000025800-1	1000	+	1.810	1.944e-07	6.355e-05	.	chr1	32170894	32176563	ENSG00000025800	.	+	3UTR
chr1	32171206	32171256	ENSG00000025800-1	1000	+	1.810	1.944e-07	6.355e-05	.	chr1	32170706	32173173	ENSG00000025800	.	+	3UTR
chr1	32171206	32171256	ENSG00000025800-1	1000	+	1.810	1.944e-07	6.355e-05	.	chr1	32171206	32171406	ENSG00000250135	.	+	px200_intron
chr1	32171233	32171283	ENSG00000250135-1	1000	+	1.540	4.453e-07	2.561e-05	.	chr1	32170894	32176563	ENSG00000025800	.	+	3UTR
chr1	32171233	32171283	ENSG00000250135-1	1000	+	1.540	4.453e-07	2.561e-05	.	chr1	32171206	32171406	ENSG00000250135	.	+	px200_intron
chr1	32171233	32171283	ENSG00000250135-1	1000	+	1.540	4.453e-07	2.561e-05	.	chr1	32170706	32173173	ENSG00000025800	.	+	3UTR
chr1	32171256	32171306	ENSG00000025800-2	1000	+	1.780	4.252e-14	2.781e-11	.	chr1	32170894	32176563	ENSG00000025800	.	+	3UTR
chr1	32171256	32171306	ENSG00000025800-2	1000	+	1.780	4.252e-14	2.781e-11	.	chr1	32170706	32173173	ENSG00000025800	.	+	3UTR
chr1	32171256	32171306	ENSG00000025800-2	1000	+	1.780	4.252e-14	2.781e-11	.	chr1	32171206	32171406	ENSG00000250135	.	+	px200_intron
chr1	32171283	32171333	ENSG00000250135-2	1000	+	1.790	9.700e-13	1.116e-10	.	chr1	32170894	32176563	ENSG00000025800	.	+	3UTR
chr1	32171283	32171333	ENSG00000250135-2	1000	+	1.790	9.700e-13	1.116e-10	.	chr1	32170706	32173173	ENSG00000025800	.	+	3UTR
chr1	32171283	32171333	ENSG00000250135-2	1000	+	1.790	9.700e-13	1.116e-10	.	chr1	32171206	32171406	ENSG00000250135	.	+	px200_intron
chr1	32171306	32171356	ENSG00000025800-3	1000	+	1.380	2.242e-04	2.444e-02	.	chr1	32170894	32176563	ENSG00000025800	.	+	3UTR
chr1	32171306	32171356	ENSG00000025800-3	1000	+	1.380	2.242e-04	2.444e-02	.	chr1	32170706	32173173	ENSG00000025800	.	+	3UTR
chr1	32171306	32171356	ENSG00000025800-3	1000	+	1.380	2.242e-04	2.444e-02	.	chr1	32171206	32171406	ENSG00000250135	.	+	px200_intron
chr1	32171456	32171506	ENSG00000025800-4	1000	+	1.360	1.772e-05	2.898e-03	.	chr1	32170894	32176563	ENSG00000025800	.	+	3UTR
chr1	32171456	32171506	ENSG00000025800-4	1000	+	1.360	1.772e-05	2.898e-03	.	chr1	32170706	32173173	ENSG00000025800	.	+	3UTR
chr1	32171456	32171506	ENSG00000025800-4	1000	+	1.360	1.772e-05	2.898e-03	.	chr1	32171406	32171706	ENSG00000250135	.	+	px500_intron
chr1	32172506	32172556	ENSG00000025800-5	1000	+	1.180	5.226e-07	1.139e-04	.	chr1	32170706	32173173	ENSG00000025800	.	+	3UTR
chr1	32172506	32172556	ENSG00000025800-5	1000	+	1.180	5.226e-07	1.139e-04	.	chr1	32170894	32176563	ENSG00000025800	.	+	3UTR
chr1	32176356	32176406	ENSG00000025800-6	1000	+	1.000	1.632e-04	2.135e-02	.	chr1	32170894	32176563	ENSG00000025800	.	+	3UTR
chr1	32176356	32176406	ENSG00000025800-6	1000	+	1.000	1.632e-04	2.135e-02	.	chr1	32176175	32176376	ENSG00000250135	.	+	px200_intron
chr1	32195975	32196025	ENSG00000084652-1	1000	+	1.200	3.293e-04	2.289e-02	.	chr1	32195195	32198285	ENSG00000084652	.	+	3UTR
chr1	32196025	32196075	ENSG00000084652-2	1000	+	1.170	1.882e-06	2.616e-04	.	chr1	32195195	32198285	ENSG00000084652	.	+	3UTR
chr1	32196375	32196425	ENSG00000084652-3	1000	+	0.770	5.825e-04	3.239e-02	.	chr1	32195195	32198285	ENSG00000084652	.	+	3UTR
chr1	32197025	32197075	ENSG00000084652-4	1000	+	1.170	7.360e-05	6.821e-03	.	chr1	32195195	32198285	ENSG00000084652	.	+	3UTR
chr1	32197075	32197125	ENSG00000084652-5	1000	+	1.210	1.927e-07	5.356e-05	.	chr1	32195195	32198285	ENSG00000084652	.	+	3UTR
chr1	32327733	32327783	ENSG00000116478-1	1000	+	1.350	4.147e-04	3.981e-02	.	chr1	32327677	32327877	ENSG00000116478	.	+	px200_intron
chr1	32327733	32327783	ENSG00000116478-1	1000	+	1.350	4.147e-04	3.981e-02	.	chr1	32327674	32327874	ENSG00000116478	.	+	px200_intron
chr1	32327783	32327833	ENSG00000116478-2	1000	+	1.360	3.549e-04	3.981e-02	.	chr1	32327677	32327877	ENSG00000116478	.	+	px200_intron
chr1	32327783	32327833	ENSG00000116478-2	1000	+	1.360	3.549e-04	3.981e-02	.	chr1	32327674	32327874	ENSG00000116478	.	+	px200_intron
chr1	32328983	32329033	ENSG00000116478-3	1000	+	1.890	3.145e-07	9.057e-05	.	chr1	32328867	32329068	ENSG00000116478	.	+	px200_intron
chr1	32333889	32333939	ENSG00000175130-1	1000	-	0.790	2.052e-09	4.925e-08	.	chr1	32333839	32334135	ENSG00000116478	.	+	px500_intron
chr1	32333889	32333939	ENSG00000175130-1	1000	-	0.790	2.052e-09	4.925e-08	.	chr1	32333839	32334126	ENSG00000116478	.	+	px500_intron
chr1	32333889	32333939	ENSG00000175130-1	1000	-	0.790	2.052e-09	4.925e-08	.	chr1	32333838	32334596	ENSG00000175130	.	-	3UTR
chr1	32333939	32333989	ENSG00000175130-2	1000	-	0.770	1.339e-05	1.071e-04	.	chr1	32333838	32334596	ENSG00000175130	.	-	3UTR
chr1	32333939	32333989	ENSG00000175130-2	1000	-	0.770	1.339e-05	1.071e-04	.	chr1	32333839	32334126	ENSG00000116478	.	+	px500_intron
chr1	32333939	32333989	ENSG00000175130-2	1000	-	0.770	1.339e-05	1.071e-04	.	chr1	32333839	32334135	ENSG00000116478	.	+	px500_intron
chr1	32334139	32334189	ENSG00000175130-3	1000	-	0.810	4.428e-10	2.125e-08	.	chr1	32333838	32334596	ENSG00000175130	.	-	3UTR
chr1	32545907	32545957	ENSG00000254553-1	1000	+	1.500	4.502e-05	4.479e-02	.	chr1	32540072	32552958	ENSG00000160062	.	+	distal_intron
chr1	32545907	32545957	ENSG00000254553-1	1000	+	1.500	4.502e-05	4.479e-02	.	chr1	32540072	32552958	ENSG00000254553	.	+	distal_intron
chr1	32545927	32545977	ENSG00000160062-1	1000	+	1.620	2.685e-05	1.858e-02	.	chr1	32540072	32552958	ENSG00000254553	.	+	distal_intron
chr1	32545927	32545977	ENSG00000160062-1	1000	+	1.620	2.685e-05	1.858e-02	.	chr1	32540072	32552958	ENSG00000160062	.	+	distal_intron
chr1	32612772	32612822	ENSG00000176261-1	1000	-	1.580	9.032e-06	4.814e-03	.	chr1	32606441	32620319	ENSG00000176261	.	-	distal_intron
chr1	32651542	32651592	ENSG00000162521-1	1000	+	1.220	1.444e-03	4.509e-02	.	chr1	32651484	32651822	ENSG00000162521	.	+	5UTR
chr1	32651542	32651592	ENSG00000162521-1	1000	+	1.220	1.444e-03	4.509e-02	.	chr1	32651486	32651715	ENSG00000162521	.	+	5UTR
chr1	32651542	32651592	ENSG00000162521-1	1000	+	1.220	1.444e-03	4.509e-02	.	chr1	32651432	32651632	ENSG00000162521	.	+	px200_intron
chr1	32655442	32655492	ENSG00000162521-2	1000	+	1.750	3.172e-06	1.783e-04	.	chr1	32653006	32656926	ENSG00000162521	.	+	distal_intron
chr1	32655492	32655542	ENSG00000162521-3	1000	+	1.950	3.019e-06	1.783e-04	.	chr1	32653006	32656926	ENSG00000162521	.	+	distal_intron
chr1	32655592	32655642	ENSG00000162521-4	1000	+	2.290	1.843e-10	2.589e-08	.	chr1	32653006	32656926	ENSG00000162521	.	+	distal_intron
chr1	32656792	32656842	ENSG00000162521-5	1000	+	1.770	7.412e-07	6.943e-05	.	chr1	32653006	32656926	ENSG00000162521	.	+	distal_intron
chr1	32666342	32666392	ENSG00000162521-6	1000	+	1.260	9.915e-04	3.278e-02	.	chr1	32662837	32667724	ENSG00000162521	.	+	distal_intron
chr1	32667392	32667442	ENSG00000162521-7	1000	+	1.520	1.890e-04	7.081e-03	.	chr1	32662837	32667724	ENSG00000162521	.	+	distal_intron
chr1	32667442	32667492	ENSG00000162521-8	1000	+	1.690	6.067e-06	3.100e-04	.	chr1	32662837	32667724	ENSG00000162521	.	+	distal_intron
chr1	32667492	32667542	ENSG00000162521-9	1000	+	1.420	2.024e-04	7.111e-03	.	chr1	32662837	32667724	ENSG00000162521	.	+	distal_intron
chr1	32667542	32667592	ENSG00000162521-10	1000	+	1.860	2.498e-06	1.765e-04	.	chr1	32662837	32667724	ENSG00000162521	.	+	distal_intron
chr1	32667592	32667642	ENSG00000162521-11	1000	+	2.690	3.775e-15	7.071e-13	.	chr1	32662837	32667724	ENSG00000162521	.	+	distal_intron
chr1	32673042	32673092	ENSG00000162521-12	1000	+	1.660	3.719e-05	1.742e-03	.	chr1	32672901	32673101	ENSG00000162521	.	+	px200_intron
chr1	32673092	32673142	ENSG00000162521-13	1000	+	3.120	0.000e+00	0.000e+00	.	chr1	32673101	32673199	ENSG00000162521	.	+	px500_intron
chr1	32673092	32673142	ENSG00000162521-13	1000	+	3.120	0.000e+00	0.000e+00	.	chr1	32673101	32673258	ENSG00000162521	.	+	px500_intron
chr1	32673092	32673142	ENSG00000162521-13	1000	+	3.120	0.000e+00	0.000e+00	.	chr1	32672901	32673101	ENSG00000162521	.	+	px200_intron
chr1	32673142	32673192	ENSG00000162521-14	1000	+	3.640	0.000e+00	0.000e+00	.	chr1	32673101	32673199	ENSG00000162521	.	+	px500_intron
chr1	32673142	32673192	ENSG00000162521-14	1000	+	3.640	0.000e+00	0.000e+00	.	chr1	32673101	32673258	ENSG00000162521	.	+	px500_intron
chr1	32673192	32673242	ENSG00000162521-15	1000	+	1.680	2.513e-06	1.765e-04	.	chr1	32673101	32673258	ENSG00000162521	.	+	px500_intron
chr1	32673192	32673242	ENSG00000162521-15	1000	+	1.680	2.513e-06	1.765e-04	.	chr1	32673101	32673199	ENSG00000162521	.	+	px500_intron
chr1	32673242	32673292	ENSG00000162521-16	1000	+	2.250	1.670e-08	1.877e-06	.	chr1	32673258	32673459	ENSG00000162521	.	+	px200_intron
chr1	32673242	32673292	ENSG00000162521-16	1000	+	2.250	1.670e-08	1.877e-06	.	chr1	32673101	32673258	ENSG00000162521	.	+	px500_intron
chr1	32673442	32673492	ENSG00000162521-17	1000	+	1.680	1.596e-04	6.408e-03	.	chr1	32673258	32673459	ENSG00000162521	.	+	px200_intron
chr1	32673442	32673492	ENSG00000162521-17	1000	+	1.680	1.596e-04	6.408e-03	.	chr1	32673458	32673580	ENSG00000162521	.	+	CDS
chr1	32684992	32685042	ENSG00000162521-18	1000	+	1.430	1.599e-03	4.730e-02	.	chr1	32679705	32686211	ENSG00000162521	.	+	3UTR
chr1	32685042	32685092	ENSG00000162521-19	1000	+	0.990	1.435e-04	6.202e-03	.	chr1	32679705	32686211	ENSG00000162521	.	+	3UTR
chr1	32773880	32773930	ENSG00000162522-1	1000	+	1.320	4.873e-06	1.472e-03	.	chr1	32772887	32774970	ENSG00000162522	.	+	3UTR
chr1	32774080	32774130	ENSG00000162522-2	1000	+	1.360	1.166e-05	1.761e-03	.	chr1	32772887	32774970	ENSG00000162522	.	+	3UTR
chr1	32792837	32792887	ENSG00000134684-1	1000	-	2.270	4.917e-12	2.827e-09	.	chr1	32791754	32797091	ENSG00000134684	.	-	distal_intron
chr1	32793137	32793187	ENSG00000134684-2	1000	-	2.190	1.695e-10	4.872e-08	.	chr1	32791754	32797091	ENSG00000134684	.	-	distal_intron
chr1	32801087	32801137	ENSG00000134684-3	1000	-	1.440	5.012e-05	9.234e-03	.	chr1	32798714	32805981	ENSG00000134684	.	-	distal_intron
chr1	32801137	32801187	ENSG00000134684-4	1000	-	1.330	6.423e-05	9.234e-03	.	chr1	32798714	32805981	ENSG00000134684	.	-	distal_intron
chr1	33309098	33309148	ENSG00000225313-1	1000	+	1.000	4.474e-14	1.380e-13	.	chr1	33307953	33311551	ENSG00000225313	.	+	distal_intron
chr1	33309098	33309148	ENSG00000225313-1	1000	+	1.000	4.474e-14	1.380e-13	.	chr1	33307953	33311551	ENSG00000184389	.	-	distal_intron
chr1	33309148	33309198	ENSG00000225313-2	1000	+	1.000	4.474e-14	1.380e-13	.	chr1	33307953	33311551	ENSG00000225313	.	+	distal_intron
chr1	33309148	33309198	ENSG00000225313-2	1000	+	1.000	4.474e-14	1.380e-13	.	chr1	33307953	33311551	ENSG00000184389	.	-	distal_intron
chr1	33309248	33309298	ENSG00000225313-3	1000	+	1.000	4.474e-14	1.380e-13	.	chr1	33307953	33311551	ENSG00000184389	.	-	distal_intron
chr1	33309248	33309298	ENSG00000225313-3	1000	+	1.000	4.474e-14	1.380e-13	.	chr1	33307953	33311551	ENSG00000225313	.	+	distal_intron
chr1	33309498	33309548	ENSG00000225313-4	1000	+	1.000	4.474e-14	1.380e-13	.	chr1	33307953	33311551	ENSG00000184389	.	-	distal_intron
chr1	33309498	33309548	ENSG00000225313-4	1000	+	1.000	4.474e-14	1.380e-13	.	chr1	33307953	33311551	ENSG00000225313	.	+	distal_intron
chr1	33309548	33309598	ENSG00000225313-5	1000	+	1.000	4.474e-14	1.380e-13	.	chr1	33307953	33311551	ENSG00000225313	.	+	distal_intron
chr1	33309548	33309598	ENSG00000225313-5	1000	+	1.000	4.474e-14	1.380e-13	.	chr1	33307953	33311551	ENSG00000184389	.	-	distal_intron
chr1	33309748	33309798	ENSG00000225313-6	1000	+	1.000	4.474e-14	1.380e-13	.	chr1	33307953	33311551	ENSG00000225313	.	+	distal_intron
chr1	33309748	33309798	ENSG00000225313-6	1000	+	1.000	4.474e-14	1.380e-13	.	chr1	33307953	33311551	ENSG00000184389	.	-	distal_intron
chr1	33309798	33309848	ENSG00000225313-7	1000	+	1.000	4.474e-14	1.380e-13	.	chr1	33307953	33311551	ENSG00000184389	.	-	distal_intron
chr1	33309798	33309848	ENSG00000225313-7	1000	+	1.000	4.474e-14	1.380e-13	.	chr1	33307953	33311551	ENSG00000225313	.	+	distal_intron
chr1	33310048	33310098	ENSG00000225313-8	1000	+	1.000	4.474e-14	1.380e-13	.	chr1	33307953	33311551	ENSG00000184389	.	-	distal_intron
chr1	33310048	33310098	ENSG00000225313-8	1000	+	1.000	4.474e-14	1.380e-13	.	chr1	33307953	33311551	ENSG00000225313	.	+	distal_intron
chr1	33314248	33314298	ENSG00000225313-9	1000	+	1.000	4.474e-14	1.380e-13	.	chr1	33314065	33314309	ENSG00000225313	.	+	px500_intron
chr1	33314248	33314298	ENSG00000225313-9	1000	+	1.000	4.474e-14	1.380e-13	.	chr1	33314189	33314309	ENSG00000225313	.	+	px500_intron
chr1	33314248	33314298	ENSG00000225313-9	1000	+	1.000	4.474e-14	1.380e-13	.	chr1	33314064	33314823	ENSG00000225313	.	+	other_exon
chr1	33315298	33315348	ENSG00000225313-10	1000	+	1.000	4.474e-14	1.380e-13	.	chr1	33315323	33320575	ENSG00000225313	.	+	distal_intron
chr1	33315298	33315348	ENSG00000225313-10	1000	+	1.000	4.474e-14	1.380e-13	.	chr1	33315323	33320575	ENSG00000184389	.	-	distal_intron
chr1	33315298	33315348	ENSG00000225313-10	1000	+	1.000	4.474e-14	1.380e-13	.	chr1	33315023	33315323	ENSG00000225313	.	+	px500_intron
chr1	33322698	33322748	ENSG00000225313-11	1000	+	1.000	4.474e-14	1.380e-13	.	chr1	33321598	33323122	ENSG00000225313	.	+	distal_intron
chr1	33322998	33323048	ENSG00000225313-12	1000	+	1.000	4.474e-14	1.380e-13	.	chr1	33321598	33323122	ENSG00000225313	.	+	distal_intron
chr1	33347373	33347423	ENSG00000134686-1	1000	-	1.710	3.656e-05	1.721e-02	.	chr1	33347173	33347472	ENSG00000225313	.	+	px500_intron
chr1	33347573	33347623	ENSG00000134686-2	1000	-	2.020	2.240e-07	1.581e-04	.	chr1	33347472	33347673	ENSG00000225313	.	+	px200_intron
chr1	33348773	33348823	ENSG00000134686-3	1000	-	1.680	5.037e-05	1.778e-02	.	chr1	33348567	33348867	ENSG00000225313	.	+	px500_intron
chr1	33418323	33418373	ENSG00000134686-4	1000	-	1.790	3.346e-08	4.724e-05	.	chr1	33393265	33430475	ENSG00000134686	.	-	distal_intron
chr1	33825348	33825398	ENSG00000121904-1	1000	-	1.570	4.698e-06	3.755e-02	.	chr1	33825196	33825496	ENSG00000121904	.	-	px500_intron
chr1	34839087	34839137	ENSG00000163866-1	1000	-	1.760	4.747e-07	6.499e-04	.	chr1	34796247	34849861	ENSG00000163866	.	-	distal_intron
chr1	35055718	35055768	ENSG00000233940-1	1000	+	1.000	4.131e-07	5.633e-07	.	chr1	35054213	35058539	ENSG00000197056	.	+	distal_intron
chr1	35055718	35055768	ENSG00000233940-1	1000	+	1.000	4.131e-07	5.633e-07	.	chr1	35054213	35058539	ENSG00000233940	.	+	distal_intron
chr1	35056518	35056568	ENSG00000233940-2	1000	+	1.000	4.131e-07	5.633e-07	.	chr1	35054213	35058539	ENSG00000197056	.	+	distal_intron
chr1	35056518	35056568	ENSG00000233940-2	1000	+	1.000	4.131e-07	5.633e-07	.	chr1	35054213	35058539	ENSG00000233940	.	+	distal_intron
chr1	35056968	35057018	ENSG00000233940-3	1000	+	1.000	4.131e-07	5.633e-07	.	chr1	35054213	35058539	ENSG00000197056	.	+	distal_intron
chr1	35056968	35057018	ENSG00000233940-3	1000	+	1.000	4.131e-07	5.633e-07	.	chr1	35054213	35058539	ENSG00000233940	.	+	distal_intron
chr1	35057068	35057118	ENSG00000233940-4	1000	+	1.000	4.131e-07	5.633e-07	.	chr1	35054213	35058539	ENSG00000233940	.	+	distal_intron
chr1	35057068	35057118	ENSG00000233940-4	1000	+	1.000	4.131e-07	5.633e-07	.	chr1	35054213	35058539	ENSG00000197056	.	+	distal_intron
chr1	35057368	35057418	ENSG00000233940-5	1000	+	1.000	4.131e-07	5.633e-07	.	chr1	35054213	35058539	ENSG00000197056	.	+	distal_intron
chr1	35057368	35057418	ENSG00000233940-5	1000	+	1.000	4.131e-07	5.633e-07	.	chr1	35054213	35058539	ENSG00000233940	.	+	distal_intron
chr1	35057568	35057618	ENSG00000233940-6	1000	+	1.000	4.131e-07	5.633e-07	.	chr1	35054213	35058539	ENSG00000197056	.	+	distal_intron
chr1	35057568	35057618	ENSG00000233940-6	1000	+	1.000	4.131e-07	5.633e-07	.	chr1	35054213	35058539	ENSG00000233940	.	+	distal_intron
chr1	35057618	35057668	ENSG00000233940-7	1000	+	1.000	4.131e-07	5.633e-07	.	chr1	35054213	35058539	ENSG00000233940	.	+	distal_intron
chr1	35057618	35057668	ENSG00000233940-7	1000	+	1.000	4.131e-07	5.633e-07	.	chr1	35054213	35058539	ENSG00000197056	.	+	distal_intron
chr1	35057968	35058018	ENSG00000233940-8	1000	+	1.000	4.131e-07	5.633e-07	.	chr1	35054213	35058539	ENSG00000233940	.	+	distal_intron
chr1	35057968	35058018	ENSG00000233940-8	1000	+	1.000	4.131e-07	5.633e-07	.	chr1	35054213	35058539	ENSG00000197056	.	+	distal_intron
chr1	35058018	35058068	ENSG00000233940-9	1000	+	1.000	4.131e-07	5.633e-07	.	chr1	35054213	35058539	ENSG00000233940	.	+	distal_intron
chr1	35058018	35058068	ENSG00000233940-9	1000	+	1.000	4.131e-07	5.633e-07	.	chr1	35054213	35058539	ENSG00000197056	.	+	distal_intron
chr1	35058568	35058618	ENSG00000233940-10	1000	+	1.000	4.131e-07	5.633e-07	.	chr1	35058539	35058839	ENSG00000233940	.	+	px500_intron
chr1	35058868	35058918	ENSG00000233940-11	1000	+	1.000	4.131e-07	5.633e-07	.	chr1	35058839	35059040	ENSG00000233940	.	+	px200_intron
chr1	35092622	35092672	ENSG00000197056-1	1000	+	3.240	0.000e+00	0.000e+00	.	chr1	35079942	35092738	ENSG00000197056	.	+	distal_intron
chr1	35141665	35141715	ENSG00000284640-1	1000	-	1.000	3.187e-05	1.434e-04	.	chr1	35141514	35143033	ENSG00000284640	.	-	other_exon
chr1	35142715	35142765	ENSG00000284640-2	1000	-	1.000	3.187e-05	1.434e-04	.	chr1	35141514	35143033	ENSG00000284640	.	-	other_exon
chr1	35176828	35176878	ENSG00000116560-1	1000	-	2.290	1.329e-09	6.315e-08	.	chr1	35176674	35176971	ENSG00000116560	.	-	px500_intron
chr1	35176828	35176878	ENSG00000116560-1	1000	-	2.290	1.329e-09	6.315e-08	.	chr1	35176674	35176974	ENSG00000116560	.	-	px500_intron
chr1	35176828	35176878	ENSG00000116560-1	1000	-	2.290	1.329e-09	6.315e-08	.	chr1	35176708	35177008	ENSG00000116560	.	-	px500_intron
chr1	35176828	35176878	ENSG00000116560-1	1000	-	2.290	1.329e-09	6.315e-08	.	chr1	35176818	35177008	ENSG00000116560	.	-	px500_intron
chr1	35186878	35186928	ENSG00000116560-2	1000	-	0.850	1.131e-04	2.465e-03	.	chr1	35186800	35187001	ENSG00000116560	.	-	px200_intron
chr1	35187528	35187578	ENSG00000116560-3	1000	-	1.160	5.614e-04	9.662e-03	.	chr1	35187451	35187622	ENSG00000116560	.	-	px500_intron
chr1	35187528	35187578	ENSG00000116560-3	1000	-	1.160	5.614e-04	9.662e-03	.	chr1	35187472	35187772	ENSG00000116560	.	-	px500_intron
chr1	35187528	35187578	ENSG00000116560-3	1000	-	1.160	5.614e-04	9.662e-03	.	chr1	35187451	35187751	ENSG00000116560	.	-	px500_intron
chr1	35188628	35188678	ENSG00000116560-4	1000	-	1.760	1.122e-06	3.335e-05	.	chr1	35188502	35188802	ENSG00000116560	.	-	px500_intron
chr1	35188928	35188978	ENSG00000116560-5	1000	-	2.450	3.932e-12	4.286e-10	.	chr1	35188802	35189003	ENSG00000116560	.	-	px200_intron
chr1	35191978	35192028	ENSG00000116560-6	1000	-	1.290	3.886e-04	7.474e-03	.	chr1	35192021	35192222	ENSG00000116560	.	-	px200_intron
chr1	35191978	35192028	ENSG00000116560-6	1000	-	1.290	3.886e-04	7.474e-03	.	chr1	35191729	35192021	ENSG00000116560	.	-	px500_intron
chr1	35192028	35192078	ENSG00000116560-7	1000	-	1.430	8.888e-05	2.076e-03	.	chr1	35192021	35192222	ENSG00000116560	.	-	px200_intron
chr1	35192078	35192128	ENSG00000116560-8	1000	-	1.170	5.320e-04	9.662e-03	.	chr1	35192021	35192222	ENSG00000116560	.	-	px200_intron
chr1	35192128	35192178	ENSG00000116560-9	1000	-	1.230	1.811e-03	2.819e-02	.	chr1	35192021	35192222	ENSG00000116560	.	-	px200_intron
chr1	35192178	35192228	ENSG00000116560-10	1000	-	1.830	9.009e-08	3.273e-06	.	chr1	35192221	35193049	ENSG00000116560	.	-	CDS
chr1	35192178	35192228	ENSG00000116560-10	1000	-	1.830	9.009e-08	3.273e-06	.	chr1	35192021	35192222	ENSG00000116560	.	-	px200_intron
chr1	35192478	35192528	ENSG00000116560-11	1000	-	0.920	6.363e-09	2.601e-07	.	chr1	35192221	35193049	ENSG00000116560	.	-	CDS
chr1	35192578	35192628	ENSG00000116560-12	1000	-	1.100	2.160e-10	1.413e-08	.	chr1	35192221	35193049	ENSG00000116560	.	-	CDS
chr1	35192628	35192678	ENSG00000116560-13	1000	-	1.060	3.110e-11	2.543e-09	.	chr1	35192221	35193049	ENSG00000116560	.	-	CDS
chr1	35192678	35192728	ENSG00000116560-14	1000	-	1.030	1.352e-09	6.315e-08	.	chr1	35192221	35193049	ENSG00000116560	.	-	CDS
chr1	35192728	35192778	ENSG00000116560-15	1000	-	0.800	3.486e-06	9.498e-05	.	chr1	35192221	35193049	ENSG00000116560	.	-	CDS
chr1	35192778	35192828	ENSG00000116560-16	1000	-	0.830	4.699e-07	1.537e-05	.	chr1	35192221	35193049	ENSG00000116560	.	-	CDS
chr1	35192978	35193028	ENSG00000116560-17	1000	-	1.180	2.422e-12	3.960e-10	.	chr1	35192221	35193049	ENSG00000116560	.	-	CDS
chr1	35193028	35193078	ENSG00000116560-18	1000	-	1.330	1.110e-16	3.630e-14	.	chr1	35193049	35193145	ENSG00000116560	.	-	5UTR
chr1	35193028	35193078	ENSG00000116560-18	1000	-	1.330	1.110e-16	3.630e-14	.	chr1	35192221	35193049	ENSG00000116560	.	-	CDS
chr1	35276259	35276309	ENSG00000146463-1	1000	+	1.330	1.542e-04	2.388e-02	.	chr1	35269585	35291695	ENSG00000146463	.	+	distal_intron
chr1	35278159	35278209	ENSG00000146463-2	1000	+	1.650	2.614e-06	6.577e-04	.	chr1	35269585	35291695	ENSG00000146463	.	+	distal_intron
chr1	35279609	35279659	ENSG00000146463-3	1000	+	1.240	3.710e-04	4.667e-02	.	chr1	35269585	35291695	ENSG00000146463	.	+	distal_intron
chr1	35280209	35280259	ENSG00000146463-4	1000	+	1.770	1.915e-06	5.507e-04	.	chr1	35269585	35291695	ENSG00000146463	.	+	distal_intron
chr1	35280259	35280309	ENSG00000146463-5	1000	+	2.690	1.021e-14	2.056e-11	.	chr1	35269585	35291695	ENSG00000146463	.	+	distal_intron
chr1	35280309	35280359	ENSG00000146463-6	1000	+	2.420	3.110e-12	3.130e-09	.	chr1	35269585	35291695	ENSG00000146463	.	+	distal_intron
chr1	35280359	35280409	ENSG00000146463-7	1000	+	2.060	1.054e-08	6.215e-06	.	chr1	35269585	35291695	ENSG00000146463	.	+	distal_intron
chr1	35287609	35287659	ENSG00000146463-8	1000	+	1.770	1.853e-06	5.507e-04	.	chr1	35269585	35291695	ENSG00000146463	.	+	distal_intron
chr1	35312709	35312759	ENSG00000146463-9	1000	+	1.960	3.879e-07	1.562e-04	.	chr1	35310925	35324859	ENSG00000146463	.	+	distal_intron
chr1	35312759	35312809	ENSG00000146463-10	1000	+	1.220	1.784e-04	2.514e-02	.	chr1	35310925	35324859	ENSG00000146463	.	+	distal_intron
chr1	35312909	35312959	ENSG00000146463-11	1000	+	1.420	5.406e-05	9.894e-03	.	chr1	35310925	35324859	ENSG00000146463	.	+	distal_intron
chr1	35360109	35360159	ENSG00000146463-12	1000	+	1.480	2.504e-05	5.041e-03	.	chr1	35359946	35360693	ENSG00000227409	.	-	distal_intron
chr1	35360109	35360159	ENSG00000146463-12	1000	+	1.480	2.504e-05	5.041e-03	.	chr1	35359946	35360693	ENSG00000146463	.	+	distal_intron
chr1	35362709	35362759	ENSG00000146463-13	1000	+	1.410	1.874e-04	2.514e-02	.	chr1	35362289	35365465	ENSG00000227409	.	-	distal_intron
chr1	35362709	35362759	ENSG00000146463-13	1000	+	1.410	1.874e-04	2.514e-02	.	chr1	35362289	35365465	ENSG00000146463	.	+	distal_intron
chr1	35364459	35364509	ENSG00000146463-14	1000	+	1.250	1.262e-04	2.117e-02	.	chr1	35362289	35365465	ENSG00000227409	.	-	distal_intron
chr1	35364459	35364509	ENSG00000146463-14	1000	+	1.250	1.262e-04	2.117e-02	.	chr1	35362289	35365465	ENSG00000146463	.	+	distal_intron
chr1	35375209	35375259	ENSG00000146463-15	1000	+	1.610	1.616e-05	3.615e-03	.	chr1	35371353	35380758	ENSG00000146463	.	+	distal_intron
chr1	35375259	35375309	ENSG00000146463-16	1000	+	1.880	1.235e-08	6.215e-06	.	chr1	35371353	35380758	ENSG00000146463	.	+	distal_intron
chr1	35564273	35564323	ENSG00000020129-1	1000	+	1.480	6.830e-04	3.632e-02	.	chr1	35564109	35564409	ENSG00000020129	.	+	px500_intron
chr1	35564423	35564473	ENSG00000020129-2	1000	+	1.460	8.208e-04	3.632e-02	.	chr1	35564409	35564726	ENSG00000020129	.	+	distal_intron
chr1	35564473	35564523	ENSG00000020129-3	1000	+	1.310	1.075e-04	1.903e-02	.	chr1	35564409	35564726	ENSG00000020129	.	+	distal_intron
chr1	35566623	35566673	ENSG00000020129-4	1000	+	1.490	5.942e-04	3.632e-02	.	chr1	35565663	35566772	ENSG00000020129	.	+	3UTR
chr1	35566623	35566673	ENSG00000020129-4	1000	+	1.490	5.942e-04	3.632e-02	.	chr1	35566622	35566823	ENSG00000020129	.	+	px200_intron
chr1	35566623	35566673	ENSG00000020129-4	1000	+	1.490	5.942e-04	3.632e-02	.	chr1	35565663	35566779	ENSG00000020129	.	+	3UTR
chr1	35600141	35600191	ENSG00000126067-1	1000	-	1.360	2.330e-04	4.785e-02	.	chr1	35599540	35603266	ENSG00000126067	.	-	3UTR
chr1	35600141	35600191	ENSG00000126067-1	1000	-	1.360	2.330e-04	4.785e-02	.	chr1	35599543	35603266	ENSG00000126067	.	-	3UTR
chr1	35602241	35602291	ENSG00000126067-2	1000	-	1.440	3.226e-04	4.785e-02	.	chr1	35599540	35603266	ENSG00000126067	.	-	3UTR
chr1	35602241	35602291	ENSG00000126067-2	1000	-	1.440	3.226e-04	4.785e-02	.	chr1	35602133	35602433	ENSG00000126067	.	-	px500_intron
chr1	35602241	35602291	ENSG00000126067-2	1000	-	1.440	3.226e-04	4.785e-02	.	chr1	35599543	35603266	ENSG00000126067	.	-	3UTR
chr1	35602541	35602591	ENSG00000126067-3	1000	-	1.880	9.836e-07	4.377e-04	.	chr1	35599543	35603266	ENSG00000126067	.	-	3UTR
chr1	35602541	35602591	ENSG00000126067-3	1000	-	1.880	9.836e-07	4.377e-04	.	chr1	35599540	35603266	ENSG00000126067	.	-	3UTR
chr1	35602541	35602591	ENSG00000126067-3	1000	-	1.880	9.836e-07	4.377e-04	.	chr1	35602433	35602634	ENSG00000126067	.	-	px200_intron
chr1	35734668	35734718	ENSG00000092853-1	1000	-	1.750	1.691e-06	6.460e-04	.	chr1	35732111	35736495	ENSG00000092853	.	-	3UTR
chr1	35808216	35808266	ENSG00000134698-1	1000	+	1.480	1.131e-04	2.337e-02	.	chr1	35808015	35808416	ENSG00000134698	.	+	5UTR
chr1	35844616	35844666	ENSG00000134698-2	1000	+	1.940	3.279e-08	2.033e-05	.	chr1	35842250	35849656	ENSG00000134698	.	+	distal_intron
chr1	35844916	35844966	ENSG00000134698-3	1000	+	1.300	9.406e-05	2.337e-02	.	chr1	35842250	35849656	ENSG00000134698	.	+	distal_intron
chr1	35886058	35886108	ENSG00000092847-1	1000	+	1.020	9.510e-04	4.061e-02	.	chr1	35883946	35887926	ENSG00000092847	.	+	distal_intron
chr1	35887658	35887708	ENSG00000092847-2	1000	+	1.090	5.080e-04	2.410e-02	.	chr1	35883946	35887926	ENSG00000092847	.	+	distal_intron
chr1	35887758	35887808	ENSG00000092847-3	1000	+	1.640	2.009e-06	1.560e-04	.	chr1	35883946	35887926	ENSG00000092847	.	+	distal_intron
chr1	35887808	35887858	ENSG00000092847-4	1000	+	2.190	6.000e-09	8.771e-07	.	chr1	35883946	35887926	ENSG00000092847	.	+	distal_intron
chr1	35887858	35887908	ENSG00000092847-5	1000	+	2.330	1.666e-11	4.743e-09	.	chr1	35883946	35887926	ENSG00000092847	.	+	distal_intron
chr1	35887908	35887958	ENSG00000092847-6	1000	+	1.410	1.429e-04	8.719e-03	.	chr1	35883946	35887926	ENSG00000092847	.	+	distal_intron
chr1	35887908	35887958	ENSG00000092847-6	1000	+	1.410	1.429e-04	8.719e-03	.	chr1	35887926	35888226	ENSG00000092847	.	+	px500_intron
chr1	35901758	35901808	ENSG00000092847-7	1000	+	1.010	1.026e-03	4.172e-02	.	chr1	35901593	35901793	ENSG00000092847	.	+	px200_intron
chr1	35901758	35901808	ENSG00000092847-7	1000	+	1.010	1.026e-03	4.172e-02	.	chr1	35901747	35901948	ENSG00000092847	.	+	px200_intron
chr1	35901808	35901858	ENSG00000092847-8	1000	+	1.690	9.632e-07	9.140e-05	.	chr1	35901747	35901948	ENSG00000092847	.	+	px200_intron
chr1	35901858	35901908	ENSG00000092847-9	1000	+	1.070	5.913e-04	2.658e-02	.	chr1	35901747	35901948	ENSG00000092847	.	+	px200_intron
chr1	35918558	35918608	ENSG00000092847-10	1000	+	1.280	1.992e-04	1.134e-02	.	chr1	35918423	35918623	ENSG00000092847	.	+	px200_intron
chr1	35920658	35920708	ENSG00000092847-11	1000	+	0.890	9.901e-06	6.504e-04	.	chr1	35919607	35930532	ENSG00000092847	.	+	3UTR
chr1	35920658	35920708	ENSG00000092847-11	1000	+	0.890	9.901e-06	6.504e-04	.	chr1	35919607	35920958	ENSG00000092847	.	+	3UTR
chr1	35921058	35921108	ENSG00000092847-12	1000	+	0.990	1.457e-06	1.244e-04	.	chr1	35920958	35921158	ENSG00000092847	.	+	px200_intron
chr1	35921058	35921108	ENSG00000092847-12	1000	+	0.990	1.457e-06	1.244e-04	.	chr1	35919607	35930532	ENSG00000092847	.	+	3UTR
chr1	35921108	35921158	ENSG00000092847-13	1000	+	1.280	2.141e-10	4.572e-08	.	chr1	35919607	35930532	ENSG00000092847	.	+	3UTR
chr1	35921108	35921158	ENSG00000092847-13	1000	+	1.280	2.141e-10	4.572e-08	.	chr1	35920958	35921158	ENSG00000092847	.	+	px200_intron
chr1	35921258	35921308	ENSG00000092847-14	1000	+	0.790	2.880e-04	1.537e-02	.	chr1	35921158	35921458	ENSG00000092847	.	+	px500_intron
chr1	35921258	35921308	ENSG00000092847-14	1000	+	0.790	2.880e-04	1.537e-02	.	chr1	35919607	35930532	ENSG00000092847	.	+	3UTR
chr1	35921308	35921358	ENSG00000092847-15	1000	+	1.220	1.353e-07	1.651e-05	.	chr1	35919607	35930532	ENSG00000092847	.	+	3UTR
chr1	35921308	35921358	ENSG00000092847-15	1000	+	1.220	1.353e-07	1.651e-05	.	chr1	35921158	35921458	ENSG00000092847	.	+	px500_intron
chr1	35922108	35922158	ENSG00000092847-16	1000	+	1.120	2.760e-07	2.946e-05	.	chr1	35919607	35930532	ENSG00000092847	.	+	3UTR
chr1	35922508	35922558	ENSG00000092847-17	1000	+	1.880	0.000e+00	0.000e+00	.	chr1	35919607	35930532	ENSG00000092847	.	+	3UTR
chr1	35922558	35922608	ENSG00000092847-18	1000	+	1.960	0.000e+00	0.000e+00	.	chr1	35919607	35930532	ENSG00000092847	.	+	3UTR
chr1	35925158	35925208	ENSG00000092847-19	1000	+	1.410	3.166e-04	1.590e-02	.	chr1	35919607	35930532	ENSG00000092847	.	+	3UTR
chr1	35925208	35925258	ENSG00000092847-20	1000	+	1.560	6.162e-09	8.771e-07	.	chr1	35919607	35930532	ENSG00000092847	.	+	3UTR
chr1	35928258	35928308	ENSG00000092847-21	1000	+	1.790	4.024e-06	2.864e-04	.	chr1	35919607	35930532	ENSG00000092847	.	+	3UTR
chr1	35952118	35952168	ENSG00000126070-1	1000	+	2.180	6.808e-11	3.767e-08	.	chr1	35946363	35966454	ENSG00000126070	.	+	distal_intron
chr1	35952168	35952218	ENSG00000126070-2	1000	+	1.880	2.816e-08	1.169e-05	.	chr1	35946363	35966454	ENSG00000126070	.	+	distal_intron
chr1	35970368	35970418	ENSG00000126070-3	1000	+	1.540	1.571e-04	3.259e-02	.	chr1	35967575	35971523	ENSG00000126070	.	+	distal_intron
chr1	35980968	35981018	ENSG00000126070-4	1000	+	1.460	5.304e-05	1.467e-02	.	chr1	35974092	35982120	ENSG00000126070	.	+	distal_intron
chr1	36056318	36056368	ENSG00000126070-5	1000	+	1.180	7.895e-05	1.872e-02	.	chr1	36056239	36056439	ENSG00000126070	.	+	px200_intron
chr1	36056318	36056368	ENSG00000126070-5	1000	+	1.180	7.895e-05	1.872e-02	.	chr1	36055745	36056462	ENSG00000126070	.	+	3UTR
chr1	36056318	36056368	ENSG00000126070-5	1000	+	1.180	7.895e-05	1.872e-02	.	chr1	36055745	36072500	ENSG00000126070	.	+	3UTR
chr1	36056368	36056418	ENSG00000126070-6	1000	+	1.610	1.156e-07	3.839e-05	.	chr1	36056239	36056439	ENSG00000126070	.	+	px200_intron
chr1	36056368	36056418	ENSG00000126070-6	1000	+	1.610	1.156e-07	3.839e-05	.	chr1	36055745	36056462	ENSG00000126070	.	+	3UTR
chr1	36056368	36056418	ENSG00000126070-6	1000	+	1.610	1.156e-07	3.839e-05	.	chr1	36055745	36072500	ENSG00000126070	.	+	3UTR
chr1	36056718	36056768	ENSG00000126070-7	1000	+	2.340	0.000e+00	0.000e+00	.	chr1	36056662	36056739	ENSG00000126070	.	+	px500_intron
chr1	36056718	36056768	ENSG00000126070-7	1000	+	2.340	0.000e+00	0.000e+00	.	chr1	36056662	36056962	ENSG00000126070	.	+	px500_intron
chr1	36056718	36056768	ENSG00000126070-7	1000	+	2.340	0.000e+00	0.000e+00	.	chr1	36055745	36072500	ENSG00000126070	.	+	3UTR
chr1	36056768	36056818	ENSG00000126070-8	1000	+	3.060	0.000e+00	0.000e+00	.	chr1	36055745	36072500	ENSG00000126070	.	+	3UTR
chr1	36056768	36056818	ENSG00000126070-8	1000	+	3.060	0.000e+00	0.000e+00	.	chr1	36056662	36056962	ENSG00000126070	.	+	px500_intron
chr1	36143420	36143470	ENSG00000054116-1	1000	-	1.390	2.318e-04	4.938e-02	.	chr1	36141498	36148591	ENSG00000054116	.	-	distal_intron
chr1	36156279	36156329	ENSG00000116871-1	1000	+	1.280	4.667e-06	1.825e-03	.	chr1	36156201	36156417	ENSG00000116871	.	+	5UTR
chr1	36156279	36156329	ENSG00000116871-1	1000	+	1.280	4.667e-06	1.825e-03	.	chr1	36156197	36156417	ENSG00000116871	.	+	5UTR
chr1	36156279	36156329	ENSG00000116871-1	1000	+	1.280	4.667e-06	1.825e-03	.	chr1	36155964	36156417	ENSG00000116871	.	+	5UTR
chr1	36156279	36156329	ENSG00000116871-1	1000	+	1.280	4.667e-06	1.825e-03	.	chr1	36156253	36156463	ENSG00000054116	.	-	px500_intron
chr1	36236432	36236482	ENSG00000054118-1	1000	+	1.520	8.887e-06	3.670e-03	.	chr1	36225963	36241397	ENSG00000054118	.	+	distal_intron
chr1	36295582	36295632	ENSG00000054118-2	1000	+	1.360	1.965e-04	4.058e-02	.	chr1	36294669	36296082	ENSG00000054118	.	+	distal_intron
chr1	36295632	36295682	ENSG00000054118-3	1000	+	2.080	7.763e-10	6.412e-07	.	chr1	36294669	36296082	ENSG00000054118	.	+	distal_intron
chr1	36304732	36304782	ENSG00000054118-4	1000	+	0.750	9.307e-05	2.563e-02	.	chr1	36304017	36305357	ENSG00000054118	.	+	3UTR
chr1	36304732	36304782	ENSG00000054118-4	1000	+	0.750	9.307e-05	2.563e-02	.	chr1	36304524	36305357	ENSG00000054118	.	+	3UTR
chr1	36341024	36341074	ENSG00000196182-1	1000	-	1.460	5.428e-05	1.764e-02	.	chr1	36339623	36341754	ENSG00000196182	.	-	3UTR
chr1	36341024	36341074	ENSG00000196182-1	1000	-	1.460	5.428e-05	1.764e-02	.	chr1	36339623	36343198	ENSG00000196182	.	-	3UTR
chr1	36341124	36341174	ENSG00000196182-2	1000	-	1.530	1.541e-06	1.002e-03	.	chr1	36339623	36341754	ENSG00000196182	.	-	3UTR
chr1	36341124	36341174	ENSG00000196182-2	1000	-	1.530	1.541e-06	1.002e-03	.	chr1	36339623	36343198	ENSG00000196182	.	-	3UTR
chr1	36459718	36459768	ENSG00000116898-1	1000	-	1.680	1.617e-06	2.069e-04	.	chr1	36459703	36459903	ENSG00000116898	.	-	px200_intron
chr1	37493243	37493293	ENSG00000163875-1	1000	-	1.280	4.875e-04	4.924e-02	.	chr1	37492574	37494098	ENSG00000163875	.	-	3UTR
chr1	37493243	37493293	ENSG00000163875-1	1000	-	1.280	4.875e-04	4.924e-02	.	chr1	37493177	37494098	ENSG00000163875	.	-	3UTR
chr1	37493243	37493293	ENSG00000163875-1	1000	-	1.280	4.875e-04	4.924e-02	.	chr1	37493197	37493398	ENSG00000163875	.	-	px200_intron
chr1	37493243	37493293	ENSG00000163875-1	1000	-	1.280	4.875e-04	4.924e-02	.	chr1	37493134	37493335	ENSG00000163875	.	-	px200_intron
chr1	37493243	37493293	ENSG00000163875-1	1000	-	1.280	4.875e-04	4.924e-02	.	chr1	37493110	37493311	ENSG00000163875	.	-	px200_intron
chr1	37493543	37493593	ENSG00000163875-2	1000	-	1.440	7.966e-06	1.207e-03	.	chr1	37493561	37493762	ENSG00000163875	.	-	px200_intron
chr1	37493543	37493593	ENSG00000163875-2	1000	-	1.440	7.966e-06	1.207e-03	.	chr1	37492574	37494098	ENSG00000163875	.	-	3UTR
chr1	37493543	37493593	ENSG00000163875-2	1000	-	1.440	7.966e-06	1.207e-03	.	chr1	37493177	37494098	ENSG00000163875	.	-	3UTR
chr1	37493543	37493593	ENSG00000163875-2	1000	-	1.440	7.966e-06	1.207e-03	.	chr1	37493310	37494098	ENSG00000163875	.	-	3UTR
chr1	37493543	37493593	ENSG00000163875-2	1000	-	1.440	7.966e-06	1.207e-03	.	chr1	37493433	37493561	ENSG00000163875	.	-	px500_intron
chr1	37493543	37493593	ENSG00000163875-2	1000	-	1.440	7.966e-06	1.207e-03	.	chr1	37493398	37493561	ENSG00000163875	.	-	px500_intron
chr1	37493593	37493643	ENSG00000163875-3	1000	-	0.960	1.679e-06	5.088e-04	.	chr1	37492574	37494098	ENSG00000163875	.	-	3UTR
chr1	37493593	37493643	ENSG00000163875-3	1000	-	0.960	1.679e-06	5.088e-04	.	chr1	37493177	37494098	ENSG00000163875	.	-	3UTR
chr1	37493593	37493643	ENSG00000163875-3	1000	-	0.960	1.679e-06	5.088e-04	.	chr1	37493310	37494098	ENSG00000163875	.	-	3UTR
chr1	37493593	37493643	ENSG00000163875-3	1000	-	0.960	1.679e-06	5.088e-04	.	chr1	37493561	37493762	ENSG00000163875	.	-	px200_intron
chr1	37558269	37558319	ENSG00000163879-1	1000	+	1.850	2.323e-08	4.135e-06	.	chr1	37558191	37558391	ENSG00000163879	.	+	px200_intron
chr1	37808429	37808479	ENSG00000197982-1	1000	+	1.660	5.954e-06	2.263e-04	.	chr1	37806978	37808684	ENSG00000197982	.	+	5UTR
chr1	37808429	37808479	ENSG00000197982-1	1000	+	1.660	5.954e-06	2.263e-04	.	chr1	37808404	37808439	ENSG00000197982	.	+	CDS
chr1	37808429	37808479	ENSG00000197982-1	1000	+	1.660	5.954e-06	2.263e-04	.	chr1	37808306	37808506	ENSG00000197982	.	+	px200_intron
chr1	37808429	37808479	ENSG00000197982-1	1000	+	1.660	5.954e-06	2.263e-04	.	chr1	37808330	37808531	ENSG00000197982	.	+	px200_intron
chr1	37808429	37808479	ENSG00000197982-1	1000	+	1.660	5.954e-06	2.263e-04	.	chr1	37808439	37808639	ENSG00000197982	.	+	px200_intron
chr1	37808479	37808529	ENSG00000197982-2	1000	+	1.270	1.278e-03	1.700e-02	.	chr1	37806978	37808684	ENSG00000197982	.	+	5UTR
chr1	37808479	37808529	ENSG00000197982-2	1000	+	1.270	1.278e-03	1.700e-02	.	chr1	37808306	37808506	ENSG00000197982	.	+	px200_intron
chr1	37808479	37808529	ENSG00000197982-2	1000	+	1.270	1.278e-03	1.700e-02	.	chr1	37808330	37808531	ENSG00000197982	.	+	px200_intron
chr1	37808479	37808529	ENSG00000197982-2	1000	+	1.270	1.278e-03	1.700e-02	.	chr1	37808439	37808639	ENSG00000197982	.	+	px200_intron
chr1	37808579	37808629	ENSG00000197982-3	1000	+	0.940	1.342e-03	1.700e-02	.	chr1	37808530	37808684	ENSG00000197982	.	+	5UTR
chr1	37808579	37808629	ENSG00000197982-3	1000	+	0.940	1.342e-03	1.700e-02	.	chr1	37806978	37808684	ENSG00000197982	.	+	5UTR
chr1	37808579	37808629	ENSG00000197982-3	1000	+	0.940	1.342e-03	1.700e-02	.	chr1	37808530	37808732	ENSG00000197982	.	+	CDS
chr1	37808579	37808629	ENSG00000197982-3	1000	+	0.940	1.342e-03	1.700e-02	.	chr1	37808439	37808639	ENSG00000197982	.	+	px200_intron
chr1	37850424	37850474	ENSG00000188786-1	1000	-	1.480	3.017e-05	7.240e-03	.	chr1	37842176	37856750	ENSG00000188786	.	-	distal_intron
chr1	37850474	37850524	ENSG00000188786-2	1000	-	1.650	3.245e-06	1.558e-03	.	chr1	37842176	37856750	ENSG00000188786	.	-	distal_intron
chr1	38493675	38493725	ENSG00000238063-1	1000	+	1.000	1.140e-04	2.566e-04	.	chr1	38493621	38493821	ENSG00000238063	.	+	px200_intron
chr1	38710581	38710631	ENSG00000215895-1	1000	+	1.000	6.141e-08	1.228e-07	.	chr1	38708930	38710890	ENSG00000215895	.	+	other_exon
chr1	38710631	38710681	ENSG00000215895-2	1000	+	1.000	6.141e-08	1.228e-07	.	chr1	38708930	38710890	ENSG00000215895	.	+	other_exon
chr1	38710731	38710781	ENSG00000215895-3	1000	+	1.000	6.141e-08	1.228e-07	.	chr1	38708930	38710890	ENSG00000215895	.	+	other_exon
chr1	38710831	38710881	ENSG00000215895-4	1000	+	1.000	6.141e-08	1.228e-07	.	chr1	38708930	38710890	ENSG00000215895	.	+	other_exon
chr1	38991326	38991376	ENSG00000174574-1	1000	+	0.780	5.312e-04	1.877e-02	.	chr1	38991275	38991380	ENSG00000174574	.	+	5UTR
chr1	38991326	38991376	ENSG00000174574-1	1000	+	0.780	5.312e-04	1.877e-02	.	chr1	38991295	38991496	ENSG00000174574	.	+	px200_intron
chr1	38991326	38991376	ENSG00000174574-1	1000	+	0.780	5.312e-04	1.877e-02	.	chr1	38991287	38991380	ENSG00000174574	.	+	5UTR
chr1	38991376	38991426	ENSG00000174574-2	1000	+	0.860	1.441e-03	3.395e-02	.	chr1	38991275	38991380	ENSG00000174574	.	+	5UTR
chr1	38991376	38991426	ENSG00000174574-2	1000	+	0.860	1.441e-03	3.395e-02	.	chr1	38991287	38991380	ENSG00000174574	.	+	5UTR
chr1	38991376	38991426	ENSG00000174574-2	1000	+	0.860	1.441e-03	3.395e-02	.	chr1	38991380	38991600	ENSG00000174574	.	+	CDS
chr1	38991376	38991426	ENSG00000174574-2	1000	+	0.860	1.441e-03	3.395e-02	.	chr1	38991295	38991496	ENSG00000174574	.	+	px200_intron
chr1	38991426	38991476	ENSG00000174574-3	1000	+	0.900	6.236e-04	1.888e-02	.	chr1	38991380	38991600	ENSG00000174574	.	+	CDS
chr1	38991426	38991476	ENSG00000174574-3	1000	+	0.900	6.236e-04	1.888e-02	.	chr1	38991295	38991496	ENSG00000174574	.	+	px200_intron
chr1	38991626	38991676	ENSG00000174574-4	1000	+	1.330	2.173e-03	4.607e-02	.	chr1	38991600	38991800	ENSG00000174574	.	+	px200_intron
chr1	38991776	38991826	ENSG00000174574-5	1000	+	1.560	8.509e-05	4.510e-03	.	chr1	38991600	38991800	ENSG00000174574	.	+	px200_intron
chr1	38991776	38991826	ENSG00000174574-5	1000	+	1.560	8.509e-05	4.510e-03	.	chr1	38991800	38992100	ENSG00000174574	.	+	px500_intron
chr1	38991826	38991876	ENSG00000174574-6	1000	+	1.670	7.257e-05	4.510e-03	.	chr1	38991800	38992100	ENSG00000174574	.	+	px500_intron
chr1	38991876	38991926	ENSG00000174574-7	1000	+	1.560	3.015e-05	3.196e-03	.	chr1	38991800	38992100	ENSG00000174574	.	+	px500_intron
chr1	38992526	38992576	ENSG00000174574-8	1000	+	1.420	3.963e-04	1.681e-02	.	chr1	38992100	38997670	ENSG00000174574	.	+	distal_intron
chr1	38992726	38992776	ENSG00000174574-9	1000	+	2.010	7.797e-07	1.653e-04	.	chr1	38992100	38997670	ENSG00000174574	.	+	distal_intron
chr1	38992776	38992826	ENSG00000174574-10	1000	+	1.280	1.393e-03	3.395e-02	.	chr1	38992100	38997670	ENSG00000174574	.	+	distal_intron
chr1	39026468	39026518	ENSG00000168653-1	1000	+	1.570	1.452e-04	3.959e-03	.	chr1	39026398	39026598	ENSG00000168653	.	+	px200_intron
chr1	39026468	39026518	ENSG00000168653-1	1000	+	1.570	1.452e-04	3.959e-03	.	chr1	39026402	39026602	ENSG00000168653	.	+	px200_intron
chr1	39026668	39026718	ENSG00000168653-2	1000	+	1.500	1.363e-04	3.959e-03	.	chr1	39026602	39026902	ENSG00000168653	.	+	px500_intron
chr1	39026668	39026718	ENSG00000168653-2	1000	+	1.500	1.363e-04	3.959e-03	.	chr1	39026602	39026898	ENSG00000168653	.	+	px500_intron
chr1	39026718	39026768	ENSG00000168653-3	1000	+	1.740	1.563e-04	3.959e-03	.	chr1	39026602	39026902	ENSG00000168653	.	+	px500_intron
chr1	39026718	39026768	ENSG00000168653-3	1000	+	1.740	1.563e-04	3.959e-03	.	chr1	39026602	39026898	ENSG00000168653	.	+	px500_intron
chr1	39104766	39104816	ENSG00000127603-1	1000	+	1.310	4.635e-04	3.561e-02	.	chr1	39104226	39104910	ENSG00000127603	.	+	distal_intron
chr1	39104916	39104966	ENSG00000127603-2	1000	+	1.450	3.002e-05	3.573e-03	.	chr1	39104910	39105210	ENSG00000127603	.	+	px500_intron
chr1	39104916	39104966	ENSG00000127603-2	1000	+	1.450	3.002e-05	3.573e-03	.	chr1	39104928	39105210	ENSG00000127603	.	+	px500_intron
chr1	39104966	39105016	ENSG00000127603-3	1000	+	1.170	2.647e-04	2.329e-02	.	chr1	39104910	39105210	ENSG00000127603	.	+	px500_intron
chr1	39104966	39105016	ENSG00000127603-3	1000	+	1.170	2.647e-04	2.329e-02	.	chr1	39104928	39105210	ENSG00000127603	.	+	px500_intron
chr1	39128216	39128266	ENSG00000127603-4	1000	+	1.460	2.844e-04	2.431e-02	.	chr1	39121543	39153663	ENSG00000127603	.	+	distal_intron
chr1	39133466	39133516	ENSG00000127603-5	1000	+	1.860	1.282e-08	3.890e-06	.	chr1	39121543	39153663	ENSG00000127603	.	+	distal_intron
chr1	39133516	39133566	ENSG00000127603-6	1000	+	2.010	7.673e-10	3.104e-07	.	chr1	39121543	39153663	ENSG00000127603	.	+	distal_intron
chr1	39134916	39134966	ENSG00000127603-7	1000	+	1.080	6.305e-04	4.747e-02	.	chr1	39121543	39153663	ENSG00000127603	.	+	distal_intron
chr1	39143766	39143816	ENSG00000127603-8	1000	+	1.870	2.600e-07	5.259e-05	.	chr1	39121543	39153663	ENSG00000127603	.	+	distal_intron
chr1	39144066	39144116	ENSG00000127603-9	1000	+	1.630	2.548e-06	4.295e-04	.	chr1	39121543	39153663	ENSG00000127603	.	+	distal_intron
chr1	39144666	39144716	ENSG00000127603-10	1000	+	1.810	1.489e-07	3.293e-05	.	chr1	39121543	39153663	ENSG00000127603	.	+	distal_intron
chr1	39144916	39144966	ENSG00000127603-11	1000	+	2.300	3.447e-11	1.902e-08	.	chr1	39121543	39153663	ENSG00000127603	.	+	distal_intron
chr1	39145016	39145066	ENSG00000127603-12	1000	+	2.890	0.000e+00	0.000e+00	.	chr1	39121543	39153663	ENSG00000127603	.	+	distal_intron
chr1	39145166	39145216	ENSG00000127603-13	1000	+	1.140	3.360e-04	2.756e-02	.	chr1	39121543	39153663	ENSG00000127603	.	+	distal_intron
chr1	39145216	39145266	ENSG00000127603-14	1000	+	2.730	0.000e+00	0.000e+00	.	chr1	39121543	39153663	ENSG00000127603	.	+	distal_intron
chr1	39145316	39145366	ENSG00000127603-15	1000	+	1.750	2.076e-05	2.681e-03	.	chr1	39121543	39153663	ENSG00000127603	.	+	distal_intron
chr1	39145516	39145566	ENSG00000127603-16	1000	+	2.230	3.865e-09	1.303e-06	.	chr1	39121543	39153663	ENSG00000127603	.	+	distal_intron
chr1	39145566	39145616	ENSG00000127603-17	1000	+	1.720	1.325e-05	1.915e-03	.	chr1	39121543	39153663	ENSG00000127603	.	+	distal_intron
chr1	39145666	39145716	ENSG00000127603-18	1000	+	1.250	1.055e-04	1.050e-02	.	chr1	39121543	39153663	ENSG00000127603	.	+	distal_intron
chr1	39145716	39145766	ENSG00000127603-19	1000	+	1.550	7.806e-06	1.184e-03	.	chr1	39121543	39153663	ENSG00000127603	.	+	distal_intron
chr1	39145766	39145816	ENSG00000127603-20	1000	+	1.490	6.121e-05	6.517e-03	.	chr1	39121543	39153663	ENSG00000127603	.	+	distal_intron
chr1	39146066	39146116	ENSG00000127603-21	1000	+	1.180	3.993e-04	3.189e-02	.	chr1	39121543	39153663	ENSG00000127603	.	+	distal_intron
chr1	39146116	39146166	ENSG00000127603-22	1000	+	1.980	1.332e-09	4.756e-07	.	chr1	39121543	39153663	ENSG00000127603	.	+	distal_intron
chr1	39146166	39146216	ENSG00000127603-23	1000	+	1.920	2.197e-08	5.798e-06	.	chr1	39121543	39153663	ENSG00000127603	.	+	distal_intron
chr1	39146266	39146316	ENSG00000127603-24	1000	+	2.770	0.000e+00	0.000e+00	.	chr1	39121543	39153663	ENSG00000127603	.	+	distal_intron
chr1	39146316	39146366	ENSG00000127603-25	1000	+	2.240	3.890e-12	2.361e-09	.	chr1	39121543	39153663	ENSG00000127603	.	+	distal_intron
chr1	39146366	39146416	ENSG00000127603-26	1000	+	1.900	1.519e-07	3.293e-05	.	chr1	39121543	39153663	ENSG00000127603	.	+	distal_intron
chr1	39147016	39147066	ENSG00000127603-27	1000	+	1.530	1.493e-04	1.416e-02	.	chr1	39121543	39153663	ENSG00000127603	.	+	distal_intron
chr1	39147466	39147516	ENSG00000127603-28	1000	+	2.240	3.651e-12	2.361e-09	.	chr1	39121543	39153663	ENSG00000127603	.	+	distal_intron
chr1	39147516	39147566	ENSG00000127603-29	1000	+	3.140	0.000e+00	0.000e+00	.	chr1	39121543	39153663	ENSG00000127603	.	+	distal_intron
chr1	39147566	39147616	ENSG00000127603-30	1000	+	2.430	1.047e-12	9.079e-10	.	chr1	39121543	39153663	ENSG00000127603	.	+	distal_intron
chr1	39147616	39147666	ENSG00000127603-31	1000	+	2.220	4.116e-11	2.082e-08	.	chr1	39121543	39153663	ENSG00000127603	.	+	distal_intron
chr1	39147666	39147716	ENSG00000127603-32	1000	+	1.410	4.675e-05	5.354e-03	.	chr1	39121543	39153663	ENSG00000127603	.	+	distal_intron
chr1	39147966	39148016	ENSG00000127603-33	1000	+	1.270	8.042e-05	8.272e-03	.	chr1	39121543	39153663	ENSG00000127603	.	+	distal_intron
chr1	39148016	39148066	ENSG00000127603-34	1000	+	1.260	9.278e-05	9.384e-03	.	chr1	39121543	39153663	ENSG00000127603	.	+	distal_intron
chr1	39148216	39148266	ENSG00000127603-35	1000	+	1.160	2.890e-04	2.436e-02	.	chr1	39121543	39153663	ENSG00000127603	.	+	distal_intron
chr1	39150016	39150066	ENSG00000127603-36	1000	+	1.380	2.269e-05	2.869e-03	.	chr1	39121543	39153663	ENSG00000127603	.	+	distal_intron
chr1	39150816	39150866	ENSG00000127603-37	1000	+	1.840	1.885e-08	5.200e-06	.	chr1	39121543	39153663	ENSG00000127603	.	+	distal_intron
chr1	39150866	39150916	ENSG00000127603-38	1000	+	1.150	3.092e-04	2.570e-02	.	chr1	39121543	39153663	ENSG00000127603	.	+	distal_intron
chr1	39151566	39151616	ENSG00000127603-39	1000	+	1.810	2.952e-08	7.465e-06	.	chr1	39121543	39153663	ENSG00000127603	.	+	distal_intron
chr1	39151616	39151666	ENSG00000127603-40	1000	+	1.490	1.792e-05	2.472e-03	.	chr1	39121543	39153663	ENSG00000127603	.	+	distal_intron
chr1	39153716	39153766	ENSG00000127603-41	1000	+	1.370	7.819e-05	8.181e-03	.	chr1	39153663	39153963	ENSG00000222378	.	-	px500_intron
chr1	39169116	39169166	ENSG00000127603-42	1000	+	1.750	9.018e-08	2.105e-05	.	chr1	39154796	39203745	ENSG00000127603	.	+	distal_intron
chr1	39169766	39169816	ENSG00000127603-43	1000	+	1.750	4.239e-07	8.298e-05	.	chr1	39154796	39203745	ENSG00000127603	.	+	distal_intron
chr1	39175616	39175666	ENSG00000127603-44	1000	+	1.880	2.088e-07	4.370e-05	.	chr1	39154796	39203745	ENSG00000127603	.	+	distal_intron
chr1	39181466	39181516	ENSG00000127603-45	1000	+	2.320	3.358e-12	2.361e-09	.	chr1	39154796	39203745	ENSG00000127603	.	+	distal_intron
chr1	39181516	39181566	ENSG00000127603-46	1000	+	1.570	1.648e-06	2.941e-04	.	chr1	39154796	39203745	ENSG00000127603	.	+	distal_intron
chr1	39186266	39186316	ENSG00000127603-47	1000	+	2.280	3.183e-10	1.380e-07	.	chr1	39154796	39203745	ENSG00000127603	.	+	distal_intron
chr1	39186616	39186666	ENSG00000127603-48	1000	+	1.390	1.971e-05	2.600e-03	.	chr1	39154796	39203745	ENSG00000127603	.	+	distal_intron
chr1	39187716	39187766	ENSG00000127603-49	1000	+	1.920	1.483e-06	2.727e-04	.	chr1	39154796	39203745	ENSG00000127603	.	+	distal_intron
chr1	39188016	39188066	ENSG00000127603-50	1000	+	2.710	6.217e-15	7.546e-12	.	chr1	39154796	39203745	ENSG00000127603	.	+	distal_intron
chr1	39188066	39188116	ENSG00000127603-51	1000	+	1.460	7.767e-06	1.184e-03	.	chr1	39154796	39203745	ENSG00000127603	.	+	distal_intron
chr1	39188116	39188166	ENSG00000127603-52	1000	+	2.080	9.399e-10	3.565e-07	.	chr1	39154796	39203745	ENSG00000127603	.	+	distal_intron
chr1	39188166	39188216	ENSG00000127603-53	1000	+	1.280	2.099e-04	1.959e-02	.	chr1	39154796	39203745	ENSG00000127603	.	+	distal_intron
chr1	39188766	39188816	ENSG00000127603-54	1000	+	1.180	2.271e-04	2.047e-02	.	chr1	39154796	39203745	ENSG00000127603	.	+	distal_intron
chr1	39189316	39189366	ENSG00000127603-55	1000	+	1.180	2.293e-04	2.047e-02	.	chr1	39154796	39203745	ENSG00000127603	.	+	distal_intron
chr1	39189366	39189416	ENSG00000127603-56	1000	+	1.140	3.515e-04	2.844e-02	.	chr1	39154796	39203745	ENSG00000127603	.	+	distal_intron
chr1	39189566	39189616	ENSG00000127603-57	1000	+	2.190	7.415e-11	3.462e-08	.	chr1	39154796	39203745	ENSG00000127603	.	+	distal_intron
chr1	39190416	39190466	ENSG00000127603-58	1000	+	1.610	1.370e-04	1.320e-02	.	chr1	39154796	39203745	ENSG00000127603	.	+	distal_intron
chr1	39190916	39190966	ENSG00000127603-59	1000	+	2.110	1.529e-08	4.418e-06	.	chr1	39154796	39203745	ENSG00000127603	.	+	distal_intron
chr1	39191216	39191266	ENSG00000127603-60	1000	+	1.390	1.885e-05	2.542e-03	.	chr1	39154796	39203745	ENSG00000127603	.	+	distal_intron
chr1	39232466	39232516	ENSG00000127603-61	1000	+	1.120	4.360e-04	3.392e-02	.	chr1	39231743	39249337	ENSG00000127603	.	+	distal_intron
chr1	39246166	39246216	ENSG00000127603-62	1000	+	1.160	2.731e-04	2.368e-02	.	chr1	39231743	39249337	ENSG00000127603	.	+	distal_intron
chr1	39305666	39305716	ENSG00000127603-63	1000	+	1.210	4.202e-04	3.312e-02	.	chr1	39305398	39309069	ENSG00000127603	.	+	distal_intron
chr1	39305716	39305766	ENSG00000127603-64	1000	+	1.400	1.778e-05	2.472e-03	.	chr1	39305398	39309069	ENSG00000127603	.	+	distal_intron
chr1	39305766	39305816	ENSG00000127603-65	1000	+	1.450	2.810e-05	3.411e-03	.	chr1	39305398	39309069	ENSG00000127603	.	+	distal_intron
chr1	39347516	39347566	ENSG00000127603-66	1000	+	1.400	5.500e-05	6.069e-03	.	chr1	39347410	39347710	ENSG00000127603	.	+	px500_intron
chr1	39402916	39402966	ENSG00000127603-67	1000	+	1.880	9.480e-09	3.028e-06	.	chr1	39389158	39409002	ENSG00000127603	.	+	distal_intron
chr1	39403066	39403116	ENSG00000127603-68	1000	+	1.370	2.495e-05	3.091e-03	.	chr1	39389158	39409002	ENSG00000127603	.	+	distal_intron
chr1	39403116	39403166	ENSG00000127603-69	1000	+	1.390	5.955e-05	6.453e-03	.	chr1	39389158	39409002	ENSG00000127603	.	+	distal_intron
chr1	39425216	39425266	ENSG00000127603-70	1000	+	1.860	6.456e-08	1.567e-05	.	chr1	39424694	39426954	ENSG00000127603	.	+	distal_intron
chr1	39456616	39456666	ENSG00000127603-71	1000	+	1.590	4.485e-06	7.357e-04	.	chr1	39456505	39456706	ENSG00000127603	.	+	px200_intron
chr1	39456666	39456716	ENSG00000127603-72	1000	+	1.740	4.619e-07	8.760e-05	.	chr1	39456505	39456706	ENSG00000127603	.	+	px200_intron
chr1	39480866	39480916	ENSG00000127603-82	1000	+	1.480	6.335e-04	4.747e-02	.	chr1	39480719	39480920	ENSG00000127603	.	+	px200_intron
chr1	39568209	39568259	ENSG00000090621-1	1000	-	2.100	3.609e-08	4.530e-06	.	chr1	39568046	39568346	ENSG00000090621	.	-	px500_intron
chr1	39568209	39568259	ENSG00000090621-1	1000	-	2.100	3.609e-08	4.530e-06	.	chr1	39568197	39568408	ENSG00000090621	.	-	px500_intron
chr1	39575959	39576009	ENSG00000090621-2	1000	-	2.410	4.213e-11	1.057e-08	.	chr1	39575781	39575981	ENSG00000090621	.	-	px200_intron
chr1	39575959	39576009	ENSG00000090621-2	1000	-	2.410	4.213e-11	1.057e-08	.	chr1	39575981	39576223	ENSG00000090621	.	-	px500_intron
chr1	39575959	39576009	ENSG00000090621-2	1000	-	2.410	4.213e-11	1.057e-08	.	chr1	39575951	39576223	ENSG00000090621	.	-	5UTR
chr1	39575959	39576009	ENSG00000090621-2	1000	-	2.410	4.213e-11	1.057e-08	.	chr1	39575951	39576233	ENSG00000090621	.	-	5UTR
chr1	39575959	39576009	ENSG00000090621-2	1000	-	2.410	4.213e-11	1.057e-08	.	chr1	39575951	39576253	ENSG00000090621	.	-	5UTR
chr1	39575959	39576009	ENSG00000090621-2	1000	-	2.410	4.213e-11	1.057e-08	.	chr1	39575951	39576744	ENSG00000090621	.	-	5UTR
chr1	39575959	39576009	ENSG00000090621-2	1000	-	2.410	4.213e-11	1.057e-08	.	chr1	39575951	39576751	ENSG00000090621	.	-	5UTR
chr1	39575959	39576009	ENSG00000090621-2	1000	-	2.410	4.213e-11	1.057e-08	.	chr1	39575951	39576790	ENSG00000090621	.	-	5UTR
chr1	39576109	39576159	ENSG00000090621-3	1000	-	0.880	2.487e-05	7.804e-04	.	chr1	39575951	39576751	ENSG00000090621	.	-	5UTR
chr1	39576109	39576159	ENSG00000090621-3	1000	-	0.880	2.487e-05	7.804e-04	.	chr1	39575951	39576744	ENSG00000090621	.	-	5UTR
chr1	39576109	39576159	ENSG00000090621-3	1000	-	0.880	2.487e-05	7.804e-04	.	chr1	39576051	39576223	ENSG00000090621	.	-	px500_intron
chr1	39576109	39576159	ENSG00000090621-3	1000	-	0.880	2.487e-05	7.804e-04	.	chr1	39575951	39576790	ENSG00000090621	.	-	5UTR
chr1	39576109	39576159	ENSG00000090621-3	1000	-	0.880	2.487e-05	7.804e-04	.	chr1	39575951	39576253	ENSG00000090621	.	-	5UTR
chr1	39576109	39576159	ENSG00000090621-3	1000	-	0.880	2.487e-05	7.804e-04	.	chr1	39575951	39576233	ENSG00000090621	.	-	5UTR
chr1	39576109	39576159	ENSG00000090621-3	1000	-	0.880	2.487e-05	7.804e-04	.	chr1	39575951	39576223	ENSG00000090621	.	-	5UTR
chr1	39576109	39576159	ENSG00000090621-3	1000	-	0.880	2.487e-05	7.804e-04	.	chr1	39575981	39576223	ENSG00000090621	.	-	px500_intron
chr1	39576159	39576209	ENSG00000090621-4	1000	-	1.240	5.596e-06	2.809e-04	.	chr1	39576051	39576223	ENSG00000090621	.	-	px500_intron
chr1	39576159	39576209	ENSG00000090621-4	1000	-	1.240	5.596e-06	2.809e-04	.	chr1	39575981	39576223	ENSG00000090621	.	-	px500_intron
chr1	39576159	39576209	ENSG00000090621-4	1000	-	1.240	5.596e-06	2.809e-04	.	chr1	39575951	39576223	ENSG00000090621	.	-	5UTR
chr1	39576159	39576209	ENSG00000090621-4	1000	-	1.240	5.596e-06	2.809e-04	.	chr1	39575951	39576233	ENSG00000090621	.	-	5UTR
chr1	39576159	39576209	ENSG00000090621-4	1000	-	1.240	5.596e-06	2.809e-04	.	chr1	39575951	39576253	ENSG00000090621	.	-	5UTR
chr1	39576159	39576209	ENSG00000090621-4	1000	-	1.240	5.596e-06	2.809e-04	.	chr1	39575951	39576744	ENSG00000090621	.	-	5UTR
chr1	39576159	39576209	ENSG00000090621-4	1000	-	1.240	5.596e-06	2.809e-04	.	chr1	39575951	39576751	ENSG00000090621	.	-	5UTR
chr1	39576159	39576209	ENSG00000090621-4	1000	-	1.240	5.596e-06	2.809e-04	.	chr1	39575951	39576790	ENSG00000090621	.	-	5UTR
chr1	39576209	39576259	ENSG00000090621-5	1000	-	0.860	7.099e-04	1.891e-02	.	chr1	39575951	39576233	ENSG00000090621	.	-	5UTR
chr1	39576209	39576259	ENSG00000090621-5	1000	-	0.860	7.099e-04	1.891e-02	.	chr1	39575951	39576253	ENSG00000090621	.	-	5UTR
chr1	39576209	39576259	ENSG00000090621-5	1000	-	0.860	7.099e-04	1.891e-02	.	chr1	39575951	39576744	ENSG00000090621	.	-	5UTR
chr1	39576209	39576259	ENSG00000090621-5	1000	-	0.860	7.099e-04	1.891e-02	.	chr1	39575951	39576751	ENSG00000090621	.	-	5UTR
chr1	39576209	39576259	ENSG00000090621-5	1000	-	0.860	7.099e-04	1.891e-02	.	chr1	39575951	39576790	ENSG00000090621	.	-	5UTR
chr1	39576209	39576259	ENSG00000090621-5	1000	-	0.860	7.099e-04	1.891e-02	.	chr1	39575951	39576223	ENSG00000090621	.	-	5UTR
chr1	39576209	39576259	ENSG00000090621-5	1000	-	0.860	7.099e-04	1.891e-02	.	chr1	39575981	39576223	ENSG00000090621	.	-	px500_intron
chr1	39576209	39576259	ENSG00000090621-5	1000	-	0.860	7.099e-04	1.891e-02	.	chr1	39576051	39576223	ENSG00000090621	.	-	px500_intron
chr1	39576209	39576259	ENSG00000090621-5	1000	-	0.860	7.099e-04	1.891e-02	.	chr1	39576253	39576453	ENSG00000090621	.	-	px200_intron
chr1	39576209	39576259	ENSG00000090621-5	1000	-	0.860	7.099e-04	1.891e-02	.	chr1	39576233	39576433	ENSG00000090621	.	-	px200_intron
chr1	39576209	39576259	ENSG00000090621-5	1000	-	0.860	7.099e-04	1.891e-02	.	chr1	39576223	39576423	ENSG00000090621	.	-	px200_intron
chr1	39576309	39576359	ENSG00000090621-6	1000	-	1.230	2.189e-05	7.804e-04	.	chr1	39576351	39576552	ENSG00000090621	.	-	px200_intron
chr1	39576309	39576359	ENSG00000090621-6	1000	-	1.230	2.189e-05	7.804e-04	.	chr1	39576253	39576453	ENSG00000090621	.	-	px200_intron
chr1	39576309	39576359	ENSG00000090621-6	1000	-	1.230	2.189e-05	7.804e-04	.	chr1	39576233	39576433	ENSG00000090621	.	-	px200_intron
chr1	39576309	39576359	ENSG00000090621-6	1000	-	1.230	2.189e-05	7.804e-04	.	chr1	39576223	39576423	ENSG00000090621	.	-	px200_intron
chr1	39576309	39576359	ENSG00000090621-6	1000	-	1.230	2.189e-05	7.804e-04	.	chr1	39575951	39576744	ENSG00000090621	.	-	5UTR
chr1	39576309	39576359	ENSG00000090621-6	1000	-	1.230	2.189e-05	7.804e-04	.	chr1	39575951	39576751	ENSG00000090621	.	-	5UTR
chr1	39576309	39576359	ENSG00000090621-6	1000	-	1.230	2.189e-05	7.804e-04	.	chr1	39575951	39576790	ENSG00000090621	.	-	5UTR
chr1	39576459	39576509	ENSG00000090621-7	1000	-	1.200	1.206e-05	5.044e-04	.	chr1	39575951	39576744	ENSG00000090621	.	-	5UTR
chr1	39576459	39576509	ENSG00000090621-7	1000	-	1.200	1.206e-05	5.044e-04	.	chr1	39575951	39576751	ENSG00000090621	.	-	5UTR
chr1	39576459	39576509	ENSG00000090621-7	1000	-	1.200	1.206e-05	5.044e-04	.	chr1	39575951	39576790	ENSG00000090621	.	-	5UTR
chr1	39576459	39576509	ENSG00000090621-7	1000	-	1.200	1.206e-05	5.044e-04	.	chr1	39576351	39576552	ENSG00000090621	.	-	px200_intron
chr1	39576509	39576559	ENSG00000090621-8	1000	-	0.940	7.534e-04	1.891e-02	.	chr1	39576351	39576552	ENSG00000090621	.	-	px200_intron
chr1	39576509	39576559	ENSG00000090621-8	1000	-	0.940	7.534e-04	1.891e-02	.	chr1	39576552	39576723	ENSG00000090621	.	-	px500_intron
chr1	39576509	39576559	ENSG00000090621-8	1000	-	0.940	7.534e-04	1.891e-02	.	chr1	39576552	39576733	ENSG00000090621	.	-	px500_intron
chr1	39576509	39576559	ENSG00000090621-8	1000	-	0.940	7.534e-04	1.891e-02	.	chr1	39576552	39576744	ENSG00000090621	.	-	px500_intron
chr1	39576509	39576559	ENSG00000090621-8	1000	-	0.940	7.534e-04	1.891e-02	.	chr1	39575951	39576751	ENSG00000090621	.	-	5UTR
chr1	39576509	39576559	ENSG00000090621-8	1000	-	0.940	7.534e-04	1.891e-02	.	chr1	39575951	39576744	ENSG00000090621	.	-	5UTR
chr1	39576509	39576559	ENSG00000090621-8	1000	-	0.940	7.534e-04	1.891e-02	.	chr1	39575951	39576790	ENSG00000090621	.	-	5UTR
chr1	39576509	39576559	ENSG00000090621-8	1000	-	0.940	7.534e-04	1.891e-02	.	chr1	39576551	39576787	ENSG00000090621	.	-	5UTR
chr1	39576509	39576559	ENSG00000090621-8	1000	-	0.940	7.534e-04	1.891e-02	.	chr1	39576551	39576790	ENSG00000090621	.	-	5UTR
chr1	39576559	39576609	ENSG00000090621-9	1000	-	1.720	2.637e-06	1.655e-04	.	chr1	39576552	39576723	ENSG00000090621	.	-	px500_intron
chr1	39576559	39576609	ENSG00000090621-9	1000	-	1.720	2.637e-06	1.655e-04	.	chr1	39576552	39576733	ENSG00000090621	.	-	px500_intron
chr1	39576559	39576609	ENSG00000090621-9	1000	-	1.720	2.637e-06	1.655e-04	.	chr1	39576552	39576744	ENSG00000090621	.	-	px500_intron
chr1	39576559	39576609	ENSG00000090621-9	1000	-	1.720	2.637e-06	1.655e-04	.	chr1	39576551	39576790	ENSG00000090621	.	-	5UTR
chr1	39576559	39576609	ENSG00000090621-9	1000	-	1.720	2.637e-06	1.655e-04	.	chr1	39576551	39576787	ENSG00000090621	.	-	5UTR
chr1	39576559	39576609	ENSG00000090621-9	1000	-	1.720	2.637e-06	1.655e-04	.	chr1	39575951	39576790	ENSG00000090621	.	-	5UTR
chr1	39576559	39576609	ENSG00000090621-9	1000	-	1.720	2.637e-06	1.655e-04	.	chr1	39575951	39576751	ENSG00000090621	.	-	5UTR
chr1	39576559	39576609	ENSG00000090621-9	1000	-	1.720	2.637e-06	1.655e-04	.	chr1	39575951	39576744	ENSG00000090621	.	-	5UTR
chr1	39576609	39576659	ENSG00000090621-10	1000	-	1.320	1.730e-06	1.447e-04	.	chr1	39576551	39576787	ENSG00000090621	.	-	5UTR
chr1	39576609	39576659	ENSG00000090621-10	1000	-	1.320	1.730e-06	1.447e-04	.	chr1	39576551	39576790	ENSG00000090621	.	-	5UTR
chr1	39576609	39576659	ENSG00000090621-10	1000	-	1.320	1.730e-06	1.447e-04	.	chr1	39576552	39576744	ENSG00000090621	.	-	px500_intron
chr1	39576609	39576659	ENSG00000090621-10	1000	-	1.320	1.730e-06	1.447e-04	.	chr1	39576552	39576733	ENSG00000090621	.	-	px500_intron
chr1	39576609	39576659	ENSG00000090621-10	1000	-	1.320	1.730e-06	1.447e-04	.	chr1	39576552	39576723	ENSG00000090621	.	-	px500_intron
chr1	39576609	39576659	ENSG00000090621-10	1000	-	1.320	1.730e-06	1.447e-04	.	chr1	39575951	39576790	ENSG00000090621	.	-	5UTR
chr1	39576609	39576659	ENSG00000090621-10	1000	-	1.320	1.730e-06	1.447e-04	.	chr1	39575951	39576751	ENSG00000090621	.	-	5UTR
chr1	39576609	39576659	ENSG00000090621-10	1000	-	1.320	1.730e-06	1.447e-04	.	chr1	39575951	39576744	ENSG00000090621	.	-	5UTR
chr1	39803369	39803419	ENSG00000284719-1	1000	+	1.000	5.630e-05	9.383e-05	.	chr1	39801984	39804020	ENSG00000284678	.	-	distal_intron
chr1	39803369	39803419	ENSG00000284719-1	1000	+	1.000	5.630e-05	9.383e-05	.	chr1	39801984	39804020	ENSG00000284719	.	+	distal_intron
chr1	39803469	39803519	ENSG00000284719-2	1000	+	1.000	5.630e-05	9.383e-05	.	chr1	39801984	39804020	ENSG00000284719	.	+	distal_intron
chr1	39803469	39803519	ENSG00000284719-2	1000	+	1.000	5.630e-05	9.383e-05	.	chr1	39801984	39804020	ENSG00000284678	.	-	distal_intron
chr1	39806219	39806269	ENSG00000284719-3	1000	+	1.000	5.630e-05	9.383e-05	.	chr1	39805952	39807501	ENSG00000284678	.	-	distal_intron
chr1	39806219	39806269	ENSG00000284719-3	1000	+	1.000	5.630e-05	9.383e-05	.	chr1	39805952	39807501	ENSG00000284719	.	+	distal_intron
chr1	39806319	39806369	ENSG00000284719-4	1000	+	1.000	5.630e-05	9.383e-05	.	chr1	39805952	39807501	ENSG00000284719	.	+	distal_intron
chr1	39806319	39806369	ENSG00000284719-4	1000	+	1.000	5.630e-05	9.383e-05	.	chr1	39805952	39807501	ENSG00000284678	.	-	distal_intron
chr1	39808719	39808769	ENSG00000284719-5	1000	+	1.000	5.630e-05	9.383e-05	.	chr1	39808561	39808853	ENSG00000284719	.	+	px500_intron
chr1	39808719	39808769	ENSG00000284719-5	1000	+	1.000	5.630e-05	9.383e-05	.	chr1	39808553	39808853	ENSG00000284678	.	-	px500_intron
chr1	39808769	39808819	ENSG00000284719-6	1000	+	1.000	5.630e-05	9.383e-05	.	chr1	39808553	39808853	ENSG00000284678	.	-	px500_intron
chr1	39808769	39808819	ENSG00000284719-6	1000	+	1.000	5.630e-05	9.383e-05	.	chr1	39808561	39808853	ENSG00000284719	.	+	px500_intron
chr1	39864810	39864860	ENSG00000043514-1	1000	-	1.440	2.957e-05	3.257e-03	.	chr1	39864709	39865556	ENSG00000043514	.	-	3UTR
chr1	39865610	39865660	ENSG00000043514-2	1000	-	1.750	4.083e-07	6.296e-05	.	chr1	39865556	39865667	ENSG00000043514	.	-	CDS
chr1	39865810	39865860	ENSG00000043514-3	1000	-	1.850	1.406e-08	5.420e-06	.	chr1	39865667	39865867	ENSG00000043514	.	-	px200_intron
chr1	39865860	39865910	ENSG00000043514-4	1000	-	1.940	8.395e-08	1.885e-05	.	chr1	39865667	39865867	ENSG00000043514	.	-	px200_intron
chr1	39865860	39865910	ENSG00000043514-4	1000	-	1.940	8.395e-08	1.885e-05	.	chr1	39865867	39866167	ENSG00000043514	.	-	px500_intron
chr1	39866210	39866260	ENSG00000043514-5	1000	-	1.840	9.782e-08	1.885e-05	.	chr1	39866167	39875561	ENSG00000043514	.	-	distal_intron
chr1	39866260	39866310	ENSG00000043514-6	1000	-	1.720	2.827e-06	3.633e-04	.	chr1	39866167	39875561	ENSG00000043514	.	-	distal_intron
chr1	39866310	39866360	ENSG00000043514-7	1000	-	1.960	2.062e-09	1.589e-06	.	chr1	39866167	39875561	ENSG00000043514	.	-	distal_intron
chr1	39866760	39866810	ENSG00000043514-8	1000	-	1.310	4.383e-05	4.224e-03	.	chr1	39866167	39875561	ENSG00000043514	.	-	distal_intron
chr1	39872760	39872810	ENSG00000043514-9	1000	-	1.130	3.146e-04	2.695e-02	.	chr1	39866167	39875561	ENSG00000043514	.	-	distal_intron
chr1	39896676	39896726	ENSG00000116990-1	1000	-	1.390	5.152e-04	4.894e-02	.	chr1	39895425	39897371	ENSG00000116990	.	-	3UTR
chr1	39896676	39896726	ENSG00000116990-1	1000	-	1.390	5.152e-04	4.894e-02	.	chr1	39895427	39897371	ENSG00000116990	.	-	3UTR
chr1	39959262	39959312	ENSG00000168389-1	1000	+	1.330	2.072e-05	4.829e-03	.	chr1	39959025	39959325	ENSG00000168389	.	+	px500_intron
chr1	40071583	40071633	ENSG00000131236-1	1000	+	1.150	1.716e-08	4.323e-06	.	chr1	40071460	40074060	ENSG00000131238	.	-	3UTR
chr1	40071583	40071633	ENSG00000131236-1	1000	+	1.150	1.716e-08	4.323e-06	.	chr1	40071533	40071608	ENSG00000131236	.	+	3UTR
chr1	40071583	40071633	ENSG00000131236-1	1000	+	1.150	1.716e-08	4.323e-06	.	chr1	40071533	40072271	ENSG00000131236	.	+	3UTR
chr1	40071583	40071633	ENSG00000131236-1	1000	+	1.150	1.716e-08	4.323e-06	.	chr1	40071533	40072515	ENSG00000131236	.	+	3UTR
chr1	40071583	40071633	ENSG00000131236-1	1000	+	1.150	1.716e-08	4.323e-06	.	chr1	40071533	40072641	ENSG00000131236	.	+	3UTR
chr1	40071583	40071633	ENSG00000131236-1	1000	+	1.150	1.716e-08	4.323e-06	.	chr1	40071533	40072648	ENSG00000131236	.	+	3UTR
chr1	40071583	40071633	ENSG00000131236-1	1000	+	1.150	1.716e-08	4.323e-06	.	chr1	40071533	40072649	ENSG00000131236	.	+	3UTR
chr1	40071583	40071633	ENSG00000131236-1	1000	+	1.150	1.716e-08	4.323e-06	.	chr1	40071608	40071808	ENSG00000131236	.	+	px200_intron
chr1	40071583	40071633	ENSG00000131236-1	1000	+	1.150	1.716e-08	4.323e-06	.	chr1	40071581	40071781	ENSG00000131236	.	+	px200_intron
chr1	40270641	40270691	ENSG00000084073-1	1000	+	1.180	2.351e-04	2.766e-02	.	chr1	40270627	40271393	ENSG00000084073	.	+	distal_intron
chr1	40270691	40270741	ENSG00000084073-2	1000	+	1.610	3.238e-06	5.716e-04	.	chr1	40270627	40271393	ENSG00000084073	.	+	distal_intron
chr1	40270741	40270791	ENSG00000084073-3	1000	+	1.800	1.647e-07	5.814e-05	.	chr1	40270627	40271393	ENSG00000084073	.	+	distal_intron
chr1	40625680	40625730	ENSG00000117016-1	1000	-	0.990	1.595e-04	4.706e-02	.	chr1	40625713	40626013	ENSG00000117016	.	-	px500_intron
chr1	40625680	40625730	ENSG00000117016-1	1000	-	0.990	1.595e-04	4.706e-02	.	chr1	40620679	40626516	ENSG00000117016	.	-	3UTR
chr1	40625980	40626030	ENSG00000117016-2	1000	-	1.180	1.239e-04	4.706e-02	.	chr1	40625713	40626013	ENSG00000117016	.	-	px500_intron
chr1	40625980	40626030	ENSG00000117016-2	1000	-	1.180	1.239e-04	4.706e-02	.	chr1	40626013	40626214	ENSG00000117016	.	-	px200_intron
chr1	40625980	40626030	ENSG00000117016-2	1000	-	1.180	1.239e-04	4.706e-02	.	chr1	40620679	40626516	ENSG00000117016	.	-	3UTR
chr1	40626030	40626080	ENSG00000117016-3	1000	-	0.970	2.255e-04	4.706e-02	.	chr1	40626013	40626214	ENSG00000117016	.	-	px200_intron
chr1	40626030	40626080	ENSG00000117016-3	1000	-	0.970	2.255e-04	4.706e-02	.	chr1	40620679	40626516	ENSG00000117016	.	-	3UTR
chr1	41177600	41177650	ENSG00000010803-1	1000	-	1.630	1.625e-06	1.330e-03	.	chr1	41163517	41185483	ENSG00000010803	.	-	distal_intron
chr1	41177650	41177700	ENSG00000010803-2	1000	-	2.070	5.116e-09	1.257e-05	.	chr1	41163517	41185483	ENSG00000010803	.	-	distal_intron
chr1	41222150	41222200	ENSG00000010803-3	1000	-	1.770	1.855e-07	2.278e-04	.	chr1	41186750	41241558	ENSG00000010803	.	-	distal_intron
chr1	41382722	41382772	ENSG00000204060-1	1000	+	1.400	4.162e-05	1.665e-02	.	chr1	41382678	41382878	ENSG00000204060	.	+	px200_intron
chr1	42186339	42186389	ENSG00000198815-1	1000	-	1.530	9.192e-05	2.172e-02	.	chr1	42182524	42188236	ENSG00000198815	.	-	distal_intron
chr1	42186489	42186539	ENSG00000198815-2	1000	-	2.000	7.219e-08	6.822e-05	.	chr1	42182524	42188236	ENSG00000198815	.	-	distal_intron
chr1	42187339	42187389	ENSG00000198815-3	1000	-	1.950	2.834e-10	5.356e-07	.	chr1	42182524	42188236	ENSG00000198815	.	-	distal_intron
chr1	42187389	42187439	ENSG00000198815-4	1000	-	1.270	5.810e-05	1.569e-02	.	chr1	42182524	42188236	ENSG00000198815	.	-	distal_intron
chr1	42187839	42187889	ENSG00000198815-5	1000	-	1.450	2.337e-04	4.907e-02	.	chr1	42182524	42188236	ENSG00000198815	.	-	distal_intron
chr1	42187989	42188039	ENSG00000198815-6	1000	-	1.660	1.116e-06	7.033e-04	.	chr1	42182524	42188236	ENSG00000198815	.	-	distal_intron
chr1	42188039	42188089	ENSG00000198815-7	1000	-	1.380	4.782e-05	1.506e-02	.	chr1	42182524	42188236	ENSG00000198815	.	-	distal_intron
chr1	42221589	42221639	ENSG00000198815-8	1000	-	1.510	9.240e-06	3.493e-03	.	chr1	42206511	42227382	ENSG00000198815	.	-	distal_intron
chr1	42290989	42291039	ENSG00000198815-9	1000	-	1.660	4.429e-06	2.093e-03	.	chr1	42279172	42310549	ENSG00000198815	.	-	distal_intron
chr1	42668335	42668385	ENSG00000171960-1	1000	+	1.360	8.110e-05	9.610e-03	.	chr1	42667940	42674787	ENSG00000285728	.	-	distal_intron
chr1	42668335	42668385	ENSG00000171960-1	1000	+	1.360	8.110e-05	9.610e-03	.	chr1	42667940	42674787	ENSG00000171960	.	+	distal_intron
chr1	42668385	42668435	ENSG00000171960-2	1000	+	2.000	1.091e-08	2.586e-06	.	chr1	42667940	42674787	ENSG00000285728	.	-	distal_intron
chr1	42668385	42668435	ENSG00000171960-2	1000	+	2.000	1.091e-08	2.586e-06	.	chr1	42667940	42674787	ENSG00000171960	.	+	distal_intron
chr1	42682718	42682768	ENSG00000065978-1	1000	+	1.440	1.192e-04	6.455e-03	.	chr1	42682565	42682731	ENSG00000065978	.	+	CDS
chr1	42682718	42682768	ENSG00000065978-1	1000	+	1.440	1.192e-04	6.455e-03	.	chr1	42682486	42682731	ENSG00000065978	.	+	px500_intron
chr1	42682718	42682768	ENSG00000065978-1	1000	+	1.440	1.192e-04	6.455e-03	.	chr1	42682655	42682731	ENSG00000065978	.	+	px500_intron
chr1	42682718	42682768	ENSG00000065978-1	1000	+	1.440	1.192e-04	6.455e-03	.	chr1	42682731	42682931	ENSG00000065978	.	+	px200_intron
chr1	42683118	42683168	ENSG00000065978-2	1000	+	1.510	4.813e-04	1.955e-02	.	chr1	42683156	42683202	ENSG00000065978	.	+	px500_intron
chr1	42683118	42683168	ENSG00000065978-2	1000	+	1.510	4.813e-04	1.955e-02	.	chr1	42682986	42683365	ENSG00000065978	.	+	CDS
chr1	42683118	42683168	ENSG00000065978-2	1000	+	1.510	4.813e-04	1.955e-02	.	chr1	42682955	42683156	ENSG00000065978	.	+	px200_intron
chr1	42683418	42683468	ENSG00000065978-3	1000	+	1.540	1.167e-05	7.585e-04	.	chr1	42683365	42683565	ENSG00000065978	.	+	px200_intron
chr1	42683418	42683468	ENSG00000065978-3	1000	+	1.540	1.167e-05	7.585e-04	.	chr1	42683466	42683666	ENSG00000065978	.	+	px200_intron
chr1	42683418	42683468	ENSG00000065978-3	1000	+	1.540	1.167e-05	7.585e-04	.	chr1	42683402	42683466	ENSG00000065978	.	+	CDS
chr1	42683468	42683518	ENSG00000065978-4	1000	+	1.950	1.366e-06	1.646e-04	.	chr1	42683365	42683565	ENSG00000065978	.	+	px200_intron
chr1	42683468	42683518	ENSG00000065978-4	1000	+	1.950	1.366e-06	1.646e-04	.	chr1	42683466	42683666	ENSG00000065978	.	+	px200_intron
chr1	42683518	42683568	ENSG00000065978-5	1000	+	1.850	1.520e-06	1.646e-04	.	chr1	42683466	42683666	ENSG00000065978	.	+	px200_intron
chr1	42683518	42683568	ENSG00000065978-5	1000	+	1.850	1.520e-06	1.646e-04	.	chr1	42683365	42683565	ENSG00000065978	.	+	px200_intron
chr1	42757335	42757385	ENSG00000117385-1	1000	-	1.710	1.359e-05	3.575e-03	.	chr1	42757282	42757582	ENSG00000117385	.	-	px500_intron
chr1	42780692	42780742	ENSG00000283580-1	1000	+	2.550	6.506e-14	2.277e-11	.	chr1	42779991	42784506	ENSG00000283580	.	+	distal_intron
chr1	42780742	42780792	ENSG00000283580-2	1000	+	1.750	1.499e-06	2.622e-04	.	chr1	42779991	42784506	ENSG00000283580	.	+	distal_intron
chr1	43600787	43600837	ENSG00000142949-1	1000	+	2.020	8.389e-10	4.304e-07	.	chr1	43599413	43601570	ENSG00000142949	.	+	distal_intron
chr1	43600837	43600887	ENSG00000142949-2	1000	+	2.500	4.840e-12	7.449e-09	.	chr1	43599413	43601570	ENSG00000142949	.	+	distal_intron
chr1	43600887	43600937	ENSG00000142949-3	1000	+	2.160	1.121e-09	4.312e-07	.	chr1	43599413	43601570	ENSG00000142949	.	+	distal_intron
chr1	43600937	43600987	ENSG00000142949-4	1000	+	1.470	9.225e-05	1.577e-02	.	chr1	43599413	43601570	ENSG00000142949	.	+	distal_intron
chr1	43602887	43602937	ENSG00000142949-5	1000	+	1.250	3.141e-04	4.395e-02	.	chr1	43602597	43602915	ENSG00000142949	.	+	distal_intron
chr1	43602887	43602937	ENSG00000142949-5	1000	+	1.250	3.141e-04	4.395e-02	.	chr1	43602915	43603215	ENSG00000142949	.	+	px500_intron
chr1	43612937	43612987	ENSG00000142949-6	1000	+	1.770	8.970e-08	2.301e-05	.	chr1	43612800	43613000	ENSG00000142949	.	+	px200_intron
chr1	43612937	43612987	ENSG00000142949-6	1000	+	1.770	8.970e-08	2.301e-05	.	chr1	43612939	43613140	ENSG00000142949	.	+	px200_intron
chr1	43612987	43613037	ENSG00000142949-7	1000	+	1.800	2.109e-07	4.636e-05	.	chr1	43612800	43613000	ENSG00000142949	.	+	px200_intron
chr1	43612987	43613037	ENSG00000142949-7	1000	+	1.800	2.109e-07	4.636e-05	.	chr1	43612939	43613140	ENSG00000142949	.	+	px200_intron
chr1	43613087	43613137	ENSG00000142949-8	1000	+	2.100	1.387e-10	1.067e-07	.	chr1	43612939	43613140	ENSG00000142949	.	+	px200_intron
chr1	43613137	43613187	ENSG00000142949-9	1000	+	2.170	1.540e-09	4.741e-07	.	chr1	43613140	43613300	ENSG00000142949	.	+	px500_intron
chr1	43613137	43613187	ENSG00000142949-9	1000	+	2.170	1.540e-09	4.741e-07	.	chr1	43613140	43613417	ENSG00000142949	.	+	px500_intron
chr1	43613137	43613187	ENSG00000142949-9	1000	+	2.170	1.540e-09	4.741e-07	.	chr1	43612939	43613140	ENSG00000142949	.	+	px200_intron
chr1	43613187	43613237	ENSG00000142949-10	1000	+	1.720	1.478e-05	2.843e-03	.	chr1	43613140	43613300	ENSG00000142949	.	+	px500_intron
chr1	43613187	43613237	ENSG00000142949-10	1000	+	1.720	1.478e-05	2.843e-03	.	chr1	43613140	43613417	ENSG00000142949	.	+	px500_intron
chr1	43613437	43613487	ENSG00000142949-11	1000	+	1.310	1.791e-04	2.756e-02	.	chr1	43613417	43613618	ENSG00000142949	.	+	px200_intron
chr1	43817899	43817949	ENSG00000284989-1	1000	+	1.510	6.771e-06	3.956e-03	.	chr1	43815504	43818613	ENSG00000126091	.	+	distal_intron
chr1	43817899	43817949	ENSG00000284989-1	1000	+	1.510	6.771e-06	3.956e-03	.	chr1	43815504	43818613	ENSG00000284989	.	+	distal_intron
chr1	43906674	43906724	ENSG00000126091-1	1000	+	1.270	3.364e-05	4.220e-02	.	chr1	43901333	43910666	ENSG00000284989	.	+	distal_intron
chr1	43906674	43906724	ENSG00000126091-1	1000	+	1.270	3.364e-05	4.220e-02	.	chr1	43901333	43910666	ENSG00000126091	.	+	distal_intron
chr1	43906699	43906749	ENSG00000284989-2	1000	+	1.510	1.838e-06	2.029e-03	.	chr1	43901333	43910666	ENSG00000284989	.	+	distal_intron
chr1	43906699	43906749	ENSG00000284989-2	1000	+	1.510	1.838e-06	2.029e-03	.	chr1	43901333	43910666	ENSG00000126091	.	+	distal_intron
[truncated: 13,758,597 more chars]
