# Supplementary material for: Mapping PTBP2 binding in human brain identifies SYNGAP1 as a target for therapeutic splice switching
Source: Nat Commun. 2023 May 6;14:2628. doi: 10.1038/s41467-023-38273-3 (PMC10164156; doi:10.1038/s41467-023-38273-3)
Supplement: Supplementary file 12 — Source Data [file 41467_2023_38273_MOESM12_ESM.zip › Source Data/Source Data.xlsx]

## Sheet: Fig 1b
Fig 1b
Left panel
	iPSCs	NPCs	iPSC-neurons
PTPB1 Fold-change over GAPDH	1.09655	0.591061	0.0171679
	0.934897	0.796186	0.0211927
	0.968549	0.842314	0.017179
Right panel
	iPSCs	NPCs	iPSC-neurons
PTPB2 Fold-change over GAPDH	1.00152	2.33966	3.51343
	0.95471	2.98651	3.57509
	1.04377	3.73684	3.27231

## Sheet: Fig 1c
Fig 1c
Left panel
		-	NegA 0.5uM	NegA 5uM	PTBP2 KD 0.5uM	PTBP2 KD 5uM
PTBP2 mRNA FC		0.943121	0.859858	0.807721	0.132046	0.018154
		0.981972	0.99193	0.912819	0.124554	0.014841
		1.07978	0.805379	0.91963	0.108055	0.014999
Right panel
		-	NegA 0.5uM	NegA 5uM	PTBP2 KD 0.5uM	PTBP2 KD 5uM
PTBP2 protein FC		1.10774	1.06807	1.00909	0.200059	0.09257
		0.922267	0.933633	1.04764	0.221458	0.091742
		0.96999	1.0053	0.881199	0.20867	0.134345

## Sheet: Fig 2c
Fig 2c
Top panel
		Untreated	PTBP2 KD
PSI (Exon 18)		0.889	0.953
		0.902	0.958
		0.904	0.962
Bottom panel
		Untreated	PTBP2 KD
PSI (Alt Exon)		0.578	0.462
		0.643	0.443
		0.706	0.447

## Sheet: Fig 4b
Fig 4b
Left panel
		Untreated	PTBP2 KD								-	NegA 0.1uM	NegA 1uM	NegA 5uM	PTBP2 KD 0.1uM	PTBP2 KD 1uM	PTBP2 KD 5uM
PSI (Exon 11x)		16.7	10.4						PSI (Exon 11x)		14.2045	14.641	14.5286	12.8884	10.5708	8.67207	7.48409
		17.5	9.5								12.8046	14.6881	13.3845	13.3735	10.5713	7.9691	6.28249
		19.1	9.8								13.7241	16.0407	15.2985	14.3514	11.005	8.64063	6.51053
Middle panel
		Untreated	PTBP2 KD								Mock	NegA	PTBP2 KD
PSI (Exon 14)		62.2	85						PSI (Exon 14)		68.7014	68.9043	86.6632
		61.3	83.8								68.1205	69.4493	88.3096
		60.2	87.6								65.7096	69.9029	87.2993
Right panel
		Mock	NegA	PTBP2 KD
		26.0592	23.1666	30.6474
		27.5396	24.9075	31.9719
		21.8807	27.8169	32.8459

## Sheet: Fig 4c
Fig 4c
Left panel
		DMSO	CHX
PSI (Exon 11x)		7.46213	17.8653
		7.17737	17.8745
		8.02686	17.5398
		6.7523	17.1992
		8.33201	15.8297
		7.36587	16.8413
Middle panel
		DMSO	CHX
PSI (Exon 14)		59.5684	55.4599
		57.0266	55.2768
		56.0814	56.7184
		54.4283	54.8397
		53.9462	52.2177
		52.598	55.4011
Right panel
		DMSO	CHX
PSI (Exon 19x)		10.2256	14.4833
		9.99192	14.2811
		10.9651	14.6221
		10.1489	12.6105
		10.1073	13.9512
		9.52242	12.7552

## Sheet: Fig 4d
Fig 4d
		DMSO	CHX
SYNGAP1 mRNA FC		0.911288	1.34076
		1.00922	1.16706
		0.91262	1.27799
		1.00593	1.3444
		1.08375	1.10877
		1.09288	1.16336

## Sheet: Fig 4e
Fig 4e
		NegA	PTBP2 KD
SYNGAP1 mRNA FC		0.998367	1.16138
		0.970729	1.08238
		1.03184	1.17959

## Sheet: Fig 4f
Fig 4f
		NegA	PTBP2 KD
SYNGAP1 protein FC		1.13	1.52
		0.81	1.3
		0.71	1.03
		0.63	1.26
		1.22	1.93
		1.51	1.62

## Sheet: Fig 5a
Fig 5a
Left panel
		siSC	siPTBP1	siPTBP2
PTBP1 protein FC		0.998143	0.232838	0.932283
		0.976764	0.230954	1.06794
		1.02509	0.210514	1.02222
Right panel
		siSC	siPTBP1	siPTBP2
PTBP2 protein FC		0.975441	4.57825	0.296091
		0.922472	4.45548	0.373262
		1.10209	4.51721	0.337807

## Sheet: Fig 5b
Fig 5b
Left panel
		siSC	siPTBP1	siPTBP2	siPTBP1+siPTBP2
SYNGAP1 productive splicing (%)		30.8593	64.1764	54.0507	86.1112
		41.6011	62.5701	50.2979	86.6306
		38.6056	70.9268	48.2755
Right panel
		siSC	siPTBP1	siPTBP2	siPTBP1+siPTBP2
SYNGAP1 mRNA FC		0.53	2.89	1.01	3.197
		1.15	3.6	2.08	5.035
		1.66	3.19	1.92

[truncated: 35 more sheets: Fig 5c, Fig 5f, Fig 5g, Fig 5h, Fig 6a, Fig 6b, Fig 6c, Fig 6d, Fig 6e, Fig 6f, Fig 7c, Fig 7d, Fig 7e, Fig 7f, Fig 7g, Fig 7h, Fig 7i, S Fig 1b, S Fig 1d, S Fig4a …]
