# Supplementary material for: Mapping PTBP2 binding in human brain identifies SYNGAP1 as a target for therapeutic splice switching
Source: Nat Commun. 2023 May 6;14:2628. doi: 10.1038/s41467-023-38273-3 (PMC10164156; doi:10.1038/s41467-023-38273-3)
Supplement: Supplementary file 12 — Source Data [file 41467_2023_38273_MOESM12_ESM.zip › Source Data/Uncropped images/Uncropped images information.xlsx]

## Sheet: Sheet1
MAIN FIGURES
file name	data type	description
Fig1b_PTBP1blot_PTBP1	Western blot	PTBP1 western blot. PTBP1 Ab
Fig1b_PTBP1blot_GAPDH_ATP5F1	Western blot	PTBP1 western blot. GAPDH and ATP5F1 Abs
Fig1b_PTBP2blot_PTBP2	Western blot	PTBP2 western blot. PTBP2 Ab
Fig1b_PTBP2blot_GAPDH_ATP5F1	Western blot	PTBP2 western blot. GADPH and ATP5F1 Abs
Fig1c_PTBP2blot_PTBP2_RPL4_ATP5F1	Western blot	PTBP2 western blot. PTBP2, RPL4 and ATP5F1 Abs
Fig4b_SYNGAP1_leftpanel_part1	RT-PCR	RT-PCR of SYNGAP1 (Ex10-11)
Fig4b_SYNGAP1_leftpanel_part2	RT-PCR	RT-PCR of SYNGAP1 (Ex10-11)
Fig4b_SYNGAP1_middlepanel	RT-PCR	RT-PCR of SYNGAP1 (Ex13-15)
Fig4b_SYNGAP1_rightpanel	RT-PCR	RT-PCR of SYNGAP1 (Ex18-19)
Fig4c_SYNGAP1_leftpanel	RT-PCR	RT-PCR of SYNGAP1 (Ex10-11)
Fig4c_SYNGAP1_middlepanel	RT-PCR	RT-PCR of SYNGAP1 (Ex13-15)
Fig4c_SYNGAP1_rightpanel	RT-PCR	RT-PCR of SYNGAP1 (Ex18-19)
Fig4f_SYNGAP1blot_SYNGAP1_GAPDH_ATP5F1	Western blot	SYNGAP1 western blot. SYNGAP1, GAPDH and ATP5F1 Abs
Fig5a_PTBP1blot_PTBP1	Western blot	PTBP1 western blot. PTBP1, PGK1, GAPDH and ATP5F1 Abs
Fig5a_PTBP1blot_ATP5F1	Western blot	PTBP1 western blot. PTBP1, PGK1, GAPDH and ATP5F1 Abs
Fig5a_PTBP2blot_PTBP2	Western blot	PTBP2 western blot. PTBP2, PGK1, GAPDH and ATP5F1 Abs
Fig5a_PTBP2blot_ATP5F1	Western blot	PTBP2 western blot. PTBP2, PGK1, GAPDH and ATP5F1 Abs
Fig5b_SYNGAP1_gel1	RT-PCR	RT-PCR of SYNGAP1 (Ex10-11)
Fig5b_SYNGAP1_gel2	RT-PCR	RT-PCR of SYNGAP1 (Ex10-11)
Fig5c_SYNGAP1	RT-PCR	RT-PCR of SYNGAP1 (Ex10-11)
Fig5f_SYNGAP1_gel1_part1	RT-PCR	RT-PCR of SYNGAP1 (Ex10-11)
Fig5f_SYNGAP1_gel1_part2	RT-PCR	RT-PCR of SYNGAP1 (Ex10-11)
Fig5f_SYNGAP1_gel2_part1	RT-PCR	RT-PCR of SYNGAP1 (Ex10-11)
Fig5f_SYNGAP1_gel2_part2	RT-PCR	RT-PCR of SYNGAP1 (Ex10-11)
Fig5g_SYNGAP1_part1	RT-PCR	RT-PCR of SYNGAP1 (Ex10-11)
Fig5g_SYNGAP1_part2	RT-PCR	RT-PCR of SYNGAP1 (Ex10-11)
Fig5h_SYNGAP1blot_SYNGAP1	Western blot	SYNGAP1 western blot. SYNGAP1, RPL4 and ATP5F1 Abs
Fig5h_SYNGAP1blot_ATP5F1	Western blot	SYNGAP1 western blot. SYNGAP1, RPL4 and ATP5F1 Abs
Fig6a_SYNGAP1_gel1_part1	RT-PCR	RT-PCR of SYNGAP1 (Ex10-11)
Fig6a_SYNGAP1_gel1_part2	RT-PCR	RT-PCR of SYNGAP1 (Ex10-11)
Fig6a_SYNGAP1_gel2_part1	RT-PCR	RT-PCR of SYNGAP1 (Ex10-11)
Fig6a_SYNGAP1_gel2_part2	RT-PCR	RT-PCR of SYNGAP1 (Ex10-11)
Fig6a_SYNGAP1_gel3	RT-PCR	RT-PCR of SYNGAP1 (Ex10-11)
Fig6b_SYNGAP1_gel1_part1	RT-PCR	RT-PCR of SYNGAP1 (Ex10-11)
Fig6b_SYNGAP1_gel1_part2	RT-PCR	RT-PCR of SYNGAP1 (Ex10-11)
Fig6b_SYNGAP1_gel2	RT-PCR	RT-PCR of SYNGAP1 (Ex10-11)
Fig6e_SYNGAP1_gel1_part1	RT-PCR	RT-PCR of SYNGAP1 (Ex10-11)
Fig6e_SYNGAP1_gel1_part2	RT-PCR	RT-PCR of SYNGAP1 (Ex10-11)
Fig6e_SYNGAP1_gel2	RT-PCR	RT-PCR of SYNGAP1 (Ex10-11)
Fig6f_SYNGAP1_blot1_SYNGAP1_ATP5F1	Western blot	SYNGAP1 western blot. SYNGAP1, RPL4 and ATP5F1 Abs
Fig6f_SYNGAP1_blot2_SYNGAP1	Western blot	SYNGAP1 western blot. SYNGAP1, RPL4 and ATP5F1 Abs
Fig6f_SYNGAP1_blot2_ATP5F1	Western blot	SYNGAP1 western blot. SYNGAP1, RPL4 and ATP5F1 Abs
Fig7c_SYNGAP1blot_SYNGAP1	Western blot	SYNGAP1 western blot. SYNGAP1 Ab
Fig7c_SYNGAP1blot_ATP5F1	Western blot	SYNGAP1 western blot. GAPDH and ATP5F1 Abs
Fig7d_SYNGAP1blot_SYNGAP1	Western blot	SYNGAP1 western blot. SYNGAP1, GAPDH and ATP5F1 Abs
Fig7d_SYNGAP1blot_GAPDH	Western blot	SYNGAP1 western blot. SYNGAP1, GAPDH and ATP5F1 Abs
Fig7e_PTBP2blot_PTBP2_GAPDH_ATP5F1	Western blot	PTBP2 western blot. PTBP2, GAPDH and ATP5F1 Abs
Fig7f_SYNGAP1_gel1_part1	RT-PCR	RT-PCR of SYNGAP1 (Ex10-11)
Fig7f_SYNGAP1_gel1_part2	RT-PCR	RT-PCR of SYNGAP1 (Ex10-11)
Fig7g_SYNGAP1blot_SYNGAP1	Western blot	SYNGAP1 western blot. SYNGAP1, GAPDH and ATP5F1 Abs
Fig7g_SYNGAP1blot_GAPDH_ATP5F1	Western blot	SYNGAP1 western blot. SYNGAP1, GAPDH and ATP5F1 Abs
Fig7h_SYNGAP1_gel1	RT-PCR	RT-PCR of SYNGAP1 (Ex10-11)
Fig7h_SYNGAP1_gel2	RT-PCR	RT-PCR of SYNGAP1 (Ex10-11)
Fig7i_SYNGAP1_gel1_part1	RT-PCR	RT-PCR of SYNGAP1 (Ex10-11)
Fig7i_SYNGAP1_gel1_part2	RT-PCR	RT-PCR of SYNGAP1 (Ex10-11)
Fig7i_SYNGAP1_gel2	RT-PCR	RT-PCR of SYNGAP1 (Ex10-11)
Fig7i_SYNGAP1_gel3	RT-PCR	RT-PCR of SYNGAP1 (Ex10-11)
SUPPLEMENTARY FIGURES
file name	data type	description
FigS4a_Syngap1	RT-PCR	RT-PCR of Syngap1 (Ex10-11)
FigS4b_SYNGAP1	RT-PCR	RT-PCR of SYNGAP1 (Ex10-11)
FigS4c_SYNGAP1_leftpanel_part1	RT-PCR	RT-PCR of SYNGAP1 (Ex10-11)
FigS4c_SYNGAP1_leftpanel_part2	RT-PCR	RT-PCR of SYNGAP1 (Ex10-11)
FigS4c_SYNGAP1_middlepanel_part1	RT-PCR	RT-PCR of SYNGAP1 (Ex13-15)
FigS4c_SYNGAP1_middlepanel_part2	RT-PCR	RT-PCR of SYNGAP1 (Ex13-15)
FigS4c_SYNGAP1_rightpanel_part1	RT-PCR	RT-PCR of SYNGAP1 (Ex18-19)
FigS4c_SYNGAP1_rightpanel_part2	RT-PCR	RT-PCR of SYNGAP1 (Ex18-19)
FigS4d_SYNGAP1	RT-PCR	RT-PCR of SYNGAP1 (Ex10-11)
FigS4e_SYNGAP1_part1	RT-PCR	RT-PCR of SYNGAP1 (Ex10-11)
FigS4e_SYNGAP1_part2	RT-PCR	RT-PCR of SYNGAP1 (Ex10-11)
FigS5b_SYNGAP1_part1	RT-PCR	RT-PCR of SYNGAP1 (Ex10-11)
FigS5b_SYNGAP1_part2	RT-PCR	RT-PCR of SYNGAP1 (Ex10-11)
FigS5c_SYNGAP1_part1	RT-PCR	RT-PCR of SYNGAP1 (Ex10-11)
FigS5c_SYNGAP1_part2	RT-PCR	RT-PCR of SYNGAP1 (Ex10-11)
FigS5d_SYNGAP1blot_SYNGAP1	Western blot	SYNGAP1 western blot. SYNGAP1, RPL4 and ATP5F1 Abs
FigS5d_SYNGAP1blot_ATP5F1	Western blot	SYNGAP1 western blot. SYNGAP1, RPL4 and ATP5F1 Abs
FigS5e_SYNGAP1_part1	RT-PCR	RT-PCR of SYNGAP1 (Ex10-11)
FigS5e_SYNGAP1_part2	RT-PCR	RT-PCR of SYNGAP1 (Ex10-11)
FigS5f_SYNGAP1	RT-PCR	RT-PCR of SYNGAP1 (Ex10-11)
FigS7c_Scn1a	RT-PCR	RT-PCR of Scn1a (Ex21-22)
FigS7e_Syngap1_gel1_part1	RT-PCR	RT-PCR Syngap1 (Ex10-11)
FigS7e_Syngap1_gel1_part2	RT-PCR	RT-PCR Syngap1 (Ex10-11)
FigS7e_Syngap1_gel2	RT-PCR	RT-PCR Syngap1 (Ex10-11)
